# Supplementary material for: Genetic variants associated mRNA stability in lung
Source: BMC Genomics. 2022 Mar 11;23:196. doi: 10.1186/s12864-022-08405-y (PMC8915503; doi:10.1186/s12864-022-08405-y)
Supplement: Supplementary file 1 — Additional file 1. Contains additional Table S1 which contains 142,801 stQTLs identified in this study. [file 12864_2022_8405_MOESM1_ESM.xlsx]

## Sheet: Table S1
Table S1. stQTLs identified in the study.
Gene	SNV	FDR_BH	coef	Pvalue	rsID	stability_stringency	FDR_PEER	Pvalue_PEER	PEER	Symbol	snv_loc	chr
ENSG00000007933	1_171006551_C_T_b37	0.00349408	0.157936	1.58567e-05	rs7881161	0.6	1.37509e-05	5.64449e-08	1	FMO3	171006551	1
ENSG00000007933	1_171019772_A_C_b37	0.00622705	0.157298	3.21217e-05	rs6423173	0.6	0.000125682	6.97611e-07	1	FMO3	171019772	1
ENSG00000007933	1_171019773_A_C_b37	0.00826772	0.15447	4.5279e-05	rs6423174	0.6	0.000159086	9.11469e-07	1	FMO3	171019773	1
ENSG00000007933	1_171045197_C_A_b37	3.54918e-09	-0.261871	2.98599e-12	rs2091656	0.6	3.84302e-13	3.50969e-16	1	FMO3	171045197	1
ENSG00000007933	1_171045298_C_CTTT_b37	1.24453e-10	-0.295242	7.70205e-14		0.6	5.43307e-15	3.84019e-18	1	FMO3	171045298	1
ENSG00000007933	1_171045317_A_C_b37	1.06974e-10	-0.270548	6.55379e-14	rs2091657	0.6	2.29008e-14	1.77465e-17	1	FMO3	171045317	1
ENSG00000007933	1_171045465_C_A_b37	1.7132e-11	-0.281039	8.93605e-15	rs2103351	0.6	6.51036e-15	4.65158e-18	1	FMO3	171045465	1
ENSG00000007933	1_171045800_T_C_b37	0.00403048	-0.125288	1.88671e-05	rs1920145	0.6	0.000528089	3.58214e-06	1	FMO3	171045800	1
ENSG00000007933	1_171046434_A_G_b37	4.06477e-06	-0.178091	7.31501e-09	rs7878682	0.6	1.66819e-08	3.33457e-11	1	FMO3	171046434	1
ENSG00000007933	1_171046882_C_G_b37	0.000165916	-0.159396	4.54179e-07	rs7054564	0.6	1.69755e-06	5.49236e-09	1	FMO3	171046882	1
ENSG00000007933	1_171046914_A_G_b37	0.000235743	-0.156342	6.74274e-07	rs7056422	0.6	1.91119e-06	6.26485e-09	1	FMO3	171046914	1
ENSG00000007933	1_171046929_A_ATTC_b37	9.13253e-06	-0.179098	1.78892e-08	rs10699586	0.6	1.35146e-07	3.36518e-10	1	FMO3	171046929	1
ENSG00000007933	1_171047251_G_A_b37	5.61379e-13	-0.295526	2.06285e-16	rs72712640	0.6	4.74529e-17	2.56771e-20	1	FMO3	171047251	1
ENSG00000007933	1_171047451_A_G_b37	0.00300688	-0.157496	1.31778e-05		0.6	0.000142202	8.02714e-07	1	FMO3	171047451	1
ENSG00000007933	1_171048760_T_TA_b37	1.03099e-12	-0.293572	4.04687e-16	rs200583390	0.6	7.36413e-17	4.08558e-20	1	FMO3	171048760	1
ENSG00000007933	1_171053153_A_C_b37	1.24843e-12	-0.289583	4.9656e-16	rs10910879	0.6	8.59644e-17	4.8119e-20	1	FMO3	171053153	1
ENSG00000007933	1_171055439_A_C_b37	0.000215477	-0.154714	6.08328e-07	rs6608459	0.6	1.11874e-06	3.48102e-09	1	FMO3	171055439	1
ENSG00000007933	1_171056045_C_T_b37	1.14931e-12	-0.285216	4.54135e-16	rs12402295	0.6	8.72885e-17	4.89005e-20	1	FMO3	171056045	1
ENSG00000007933	1_171056117_C_G_b37	0.000394621	-0.143238	1.21911e-06	rs6608460	0.6	1.39627e-05	5.74306e-08	1	FMO3	171056117	1
ENSG00000007933	1_171056244_G_C_b37	4.40013e-09	-0.398387	3.79356e-12		0.6	8.02203e-13	7.70709e-16	1	FMO3	171056244	1
ENSG00000007933	1_171056245_G_A_b37	1.80986e-09	-0.384144	1.43084e-12		0.6	1.11653e-13	9.47846e-17	1	FMO3	171056245	1
ENSG00000007933	1_171056691_G_C_b37	0.000235363	-0.154399	6.73047e-07	rs6608461	0.6	4.16363e-06	1.4838e-08	1	FMO3	171056691	1
ENSG00000007933	1_171057593_G_GA_b37	0.000256378	-0.15404	7.43685e-07	rs386354354	0.6	6.05957e-06	2.25887e-08	1	FMO3	171057593	1
ENSG00000007933	1_171058251_C_T_b37	5.80042e-13	-0.299258	2.13718e-16	rs3754487	0.6	9.15923e-17	5.14691e-20	1	FMO3	171058251	1
ENSG00000007933	1_171058252_A_G_b37	1.12299e-05	-0.168286	2.25048e-08	rs1736555	0.6	1.7808e-06	5.78892e-09	1	FMO3	171058252	1
ENSG00000007933	1_171059150_C_G_b37	6.2649e-06	-0.168602	1.18432e-08	rs1736560	0.6	6.65526e-07	1.96396e-09	1	FMO3	171059150	1
ENSG00000007933	1_171060208_G_A_b37	0.000130299	-0.157262	3.47007e-07	rs1736561	0.6	3.82906e-06	1.3513e-08	1	FMO3	171060208	1
ENSG00000007933	1_171060732_T_TC_b37	0.000143544	-0.156519	3.86787e-07	rs71125289	0.6	8.60702e-06	3.33417e-08	1	FMO3	171060732	1
ENSG00000007933	1_171061387_G_A_b37	1.19278e-15	-0.312286	3.05555e-19	rs113729962	0.6	5.26001e-19	2.14537e-22	1	FMO3	171061387	1
ENSG00000007933	1_171061990_A_G_b37	0.00139345	-0.128587	5.27204e-06	rs2064074	0.6	5.11654e-06	1.87042e-08	1	FMO3	171061990	1
ENSG00000007933	1_171062498_G_A_b37	0.000439988	-0.140593	1.38182e-06	rs2064076	0.6	1.72885e-06	5.60096e-09	1	FMO3	171062498	1
ENSG00000007933	1_171062892_T_C_b37	0.000133672	-0.156291	3.57031e-07	rs1795248	0.6	5.55184e-06	2.04981e-08	1	FMO3	171062892	1
ENSG00000007933	1_171062996_G_A_b37	4.26993e-06	-0.180256	7.71783e-09		0.6	2.4509e-08	5.05554e-11	1	FMO3	171062996	1
ENSG00000007933	1_171063028_G_T_b37	0.000168989	-0.150552	4.6334e-07	rs7886526	0.6	1.56106e-06	5.01628e-09	1	FMO3	171063028	1
ENSG00000007933	1_171063262_G_A_b37	3.18727e-06	-0.174008	5.58304e-09	rs12059956	0.6	6.35972e-08	1.44443e-10	1	FMO3	171063262	1
ENSG00000007933	1_171063590_C_T_b37	1.62197e-15	-0.312668	4.19149e-19	rs28745585	0.6	9.18601e-19	3.87724e-22	1	FMO3	171063590	1
ENSG00000007933	1_171063686_A_G_b37	2.12583e-15	-0.311597	5.55541e-19	rs28745586	0.6	7.90994e-19	3.29836e-22	1	FMO3	171063686	1
ENSG00000007933	1_171063793_G_A_b37	1.57006e-15	-0.311954	4.05111e-19	rs28745588	0.6	5.496e-19	2.24889e-22	1	FMO3	171063793	1
ENSG00000007933	1_171064005_GGT_G_b37	1.57557e-15	-0.311946	4.0674e-19	rs28745591	0.6	5.50645e-19	2.25356e-22	1	FMO3	171064005	1
ENSG00000007933	1_171066106_A_G_b37	5.28786e-06	-0.178552	9.81332e-09		0.6	8.49729e-08	1.99285e-10	1	FMO3	171066106	1
ENSG00000007933	1_171068882_C_T_b37	9.42735e-05	-0.151447	2.41657e-07	rs67727346	0.6	7.53259e-07	2.24832e-09	1	FMO3	171068882	1
ENSG00000007933	1_171069088_G_A_b37	6.4425e-16	-0.315502	1.61587e-19	rs28363530	0.6	9.07629e-20	3.28056e-23	1	FMO3	171069088	1
ENSG00000007933	1_171069157_A_C_b37	0.000311931	-0.144535	9.31954e-07	rs1920137	0.6	1.67812e-06	5.42462e-09	1	FMO3	171069157	1
ENSG00000007933	1_171069959_A_G_b37	0.000217102	-0.144631	6.13346e-07	rs12076145	0.6	1.84279e-06	6.01822e-09	1	FMO3	171069959	1
ENSG00000007933	1_171070472_G_T_b37	4.94296e-16	-0.315434	1.22343e-19	rs12404455	0.6	7.91677e-20	2.83633e-23	1	FMO3	171070472	1
ENSG00000007933	1_171071482_T_A_b37	5.51631e-16	-0.312804	1.36935e-19	rs72712649	0.6	9.59242e-20	3.4798e-23	1	FMO3	171071482	1
ENSG00000007933	1_171071883_A_C_b37	8.82081e-05	-0.151741	2.24488e-07	rs10911192	0.6	7.29592e-07	2.1715e-09	1	FMO3	171071883	1
ENSG00000007933	1_171072236_G_A_b37	5.50653e-16	-0.312807	1.36586e-19	rs12403297	0.6	9.55318e-20	3.45736e-23	1	FMO3	171072236	1
ENSG00000007933	1_171072862_G_T_b37	5.5257e-16	-0.312781	1.37679e-19	rs28363536	0.6	9.56224e-20	3.46822e-23	1	FMO3	171072862	1
ENSG00000007933	1_171073252_G_A_b37	5.5257e-16	-0.312781	1.37679e-19	rs28363537	0.6	9.56224e-20	3.46822e-23	1	FMO3	171073252	1
ENSG00000007933	1_171074002_G_A_b37	5.5257e-16	-0.312781	1.37679e-19	rs112505692	0.6	9.56224e-20	3.46822e-23	1	FMO3	171074002	1
ENSG00000007933	1_171074202_T_TA_b37	5.5257e-16	-0.312781	1.37679e-19		0.6	9.56224e-20	3.46822e-23	1	FMO3	171074202	1
ENSG00000007933	1_171074203_T_A_b37	1.78106e-15	-0.322941	4.61675e-19		0.6	4.95698e-19	2.01489e-22	1	FMO3	171074203	1
ENSG00000007933	1_171074206_T_TA_b37	0.000103966	-0.148727	2.69533e-07		0.6	7.97968e-07	2.39453e-09	1	FMO3	171074206	1
ENSG00000007933	1_171075464_A_G_b37	5.5257e-16	-0.312781	1.37679e-19	rs28363541	0.6	9.56224e-20	3.46822e-23	1	FMO3	171075464	1
ENSG00000007933	1_171075556_C_T_b37	7.98451e-05	-0.15356	2.00945e-07	rs10797877	0.6	1.32977e-06	4.2073e-09	1	FMO3	171075556	1
ENSG00000007933	1_171075997_T_C_b37	5.5257e-16	-0.312781	1.37679e-19	rs1080197	0.6	9.56224e-20	3.46822e-23	1	FMO3	171075997	1
ENSG00000007933	1_171076966_G_A_b37	2.05407e-06	-0.175762	3.39268e-09	rs2266782	0.6	1.09936e-07	2.66299e-10	1	FMO3	171076966	1
ENSG00000007933	1_171077165_G_A_b37	5.5257e-16	-0.312781	1.37679e-19	rs2066529	0.6	9.56224e-20	3.46822e-23	1	FMO3	171077165	1
ENSG00000007933	1_171077198_G_A_b37	0.000107721	-0.150535	2.80579e-07	rs1920149	0.6	1.64409e-06	5.30395e-09	1	FMO3	171077198	1
ENSG00000007933	1_171077502_TC_T_b37	5.5257e-16	-0.312781	1.37679e-19	rs397844257	0.6	9.56224e-20	3.46822e-23	1	FMO3	171077502	1
ENSG00000007933	1_171077506_CA_C_b37	5.35143e-07	-0.347716	7.45598e-10		0.6	3.56058e-06	1.24487e-08	1	FMO3	171077506	1
ENSG00000007933	1_171078569_C_G_b37	0.000104322	-0.157449	2.70554e-07	rs1736556	0.6	1.09039e-05	4.34584e-08	1	FMO3	171078569	1
ENSG00000007933	1_171079005_G_T_b37	2.05344e-06	-0.175765	3.39123e-09	rs16864042	0.6	1.09887e-07	2.66164e-10	1	FMO3	171079005	1
ENSG00000007933	1_171080485_C_T_b37	4.60698e-05	-0.16462	1.08793e-07	rs2075992	0.6	4.37009e-06	1.56708e-08	1	FMO3	171080485	1
ENSG00000007933	1_171080615_G_C_b37	3.23977e-10	-0.235826	2.19502e-13	rs7061710	0.6	2.65872e-13	2.36956e-16	1	FMO3	171080615	1
ENSG00000007933	1_171081143_G_A_b37	5.5257e-16	-0.312781	1.37679e-19	rs28363571	0.6	9.56224e-20	3.46822e-23	1	FMO3	171081143	1
ENSG00000007933	1_171083174_C_T_b37	1.2415e-10	-0.228084	7.68142e-14	rs909530	0.6	8.72542e-13	8.42095e-16	1	FMO3	171083174	1
ENSG00000007933	1_171083242_A_G_b37	5.5257e-16	-0.312781	1.37679e-19	rs2266780	0.6	9.56224e-20	3.46822e-23	1	FMO3	171083242	1
ENSG00000007933	1_171083537_T_C_b37	4.8611e-14	-0.280121	1.54775e-17	rs909531	0.6	6.11733e-17	3.35488e-20	1	FMO3	171083537	1
ENSG00000007933	1_171084149_G_T_b37	5.5257e-16	-0.312781	1.37679e-19	rs12405599	0.6	9.56224e-20	3.46822e-23	1	FMO3	171084149	1
ENSG00000007933	1_171084161_G_A_b37	1.63796e-10	-0.228236	1.03481e-13	rs2236872	0.6	8.89725e-13	8.59561e-16	1	FMO3	171084161	1
ENSG00000007933	1_171084242_C_A_b37	1.16038e-13	-0.276581	3.91329e-17	rs12406572	0.6	1.13222e-16	6.45219e-20	1	FMO3	171084242	1
ENSG00000007933	1_171084712_A_T_b37	1.2415e-10	-0.228084	7.68142e-14	rs2236873	0.6	8.72542e-13	8.42095e-16	1	FMO3	171084712	1
ENSG00000007933	1_171085314_A_AT_b37	1.2415e-10	-0.228084	7.68142e-14	rs397820586	0.6	8.72542e-13	8.42095e-16	1	FMO3	171085314	1
ENSG00000007933	1_171085677_C_T_b37	5.5257e-16	-0.312781	1.37679e-19	rs17564980	0.6	9.56224e-20	3.46822e-23	1	FMO3	171085677	1
ENSG00000007933	1_171088771_C_CA_b37	9.04742e-06	-0.173547	1.77153e-08		0.6	2.29058e-06	7.64815e-09	1	FMO3	171088771	1
ENSG00000007933	1_171088773_A_AC_b37	9.30442e-06	-0.173364	1.82549e-08	rs56677244	0.6	2.30029e-06	7.68407e-09	1	FMO3	171088773	1
ENSG00000007933	1_171090220_A_T_b37	2.98469e-15	-0.312501	7.87882e-19	rs11809504	0.6	4.16421e-19	1.66263e-22	1	FMO3	171090220	1
ENSG00000007933	1_171091875_A_G_b37	1.05839e-05	-0.170577	2.10779e-08	rs1795240	0.6	2.59313e-06	8.76172e-09	1	FMO3	171091875	1
ENSG00000007933	1_171095524_G_A_b37	1.04182e-08	-0.295885	9.69991e-12	rs113648072	0.6	8.02078e-12	8.8128e-15	1	FMO3	171095524	1
ENSG00000007933	1_171096700_T_C_b37	1.43596e-15	-0.311018	3.69845e-19	rs72712658	0.6	3.92128e-19	1.56227e-22	1	FMO3	171096700	1
ENSG00000007933	1_171097008_C_G_b37	4.00433e-12	-0.243349	1.82652e-15	rs1920154	0.6	1.74423e-14	1.33401e-17	1	FMO3	171097008	1
ENSG00000007933	1_171097561_C_T_b37	2.07831e-06	-0.17175	3.43574e-09	rs4916390	0.6	1.00328e-07	2.39669e-10	1	FMO3	171097561	1
ENSG00000007933	1_171097623_A_AG_b37	4.12645e-12	-0.243304	1.88522e-15	rs143086855	0.6	1.7419e-14	1.3321e-17	1	FMO3	171097623	1
ENSG00000007933	1_171098268_A_G_b37	4.32354e-12	-0.243404	1.99013e-15	rs1920153	0.6	1.70918e-14	1.30528e-17	1	FMO3	171098268	1
ENSG00000007933	1_171098893_T_C_b37	1.06584e-05	-0.174493	2.12424e-08	rs1114954	0.6	3.97515e-06	1.40774e-08	1	FMO3	171098893	1
ENSG00000007933	1_171100497_A_T_b37	1.95695e-15	-0.312386	5.10115e-19	rs35156637	0.6	2.83532e-19	1.1028e-22	1	FMO3	171100497	1
ENSG00000007933	1_171101497_C_A_b37	4.2068e-10	-0.223604	2.92754e-13	rs11811455	0.6	1.42281e-12	1.40995e-15	1	FMO3	171101497	1
ENSG00000007933	1_171102297_A_G_b37	4.79384e-10	-0.223222	3.38393e-13	rs1920152	0.6	1.49235e-12	1.48597e-15	1	FMO3	171102297	1
ENSG00000007933	1_171102844_G_A_b37	5.27461e-10	-0.222907	3.76028e-13	rs2064079	0.6	1.54642e-12	1.54359e-15	1	FMO3	171102844	1
ENSG00000007933	1_171103241_T_C_b37	5.65286e-10	-0.22268	4.06059e-13	rs2064080	0.6	1.60422e-12	1.60563e-15	1	FMO3	171103241	1
ENSG00000007933	1_171104052_G_A_b37	5.65286e-10	-0.22268	4.06059e-13	rs10911839	0.6	1.60422e-12	1.60563e-15	1	FMO3	171104052	1
ENSG00000007933	1_171104140_G_A_b37	5.65286e-10	-0.22268	4.06059e-13	rs10911841	0.6	1.60422e-12	1.60563e-15	1	FMO3	171104140	1
ENSG00000007933	1_171104943_C_T_b37	9.35512e-12	-0.242067	4.64703e-15	rs1920151	0.6	2.0099e-14	1.54942e-17	1	FMO3	171104943	1
ENSG00000007933	1_171105089_A_G_b37	3.30754e-15	-0.312035	8.77259e-19	rs17565336	0.6	2.82107e-19	1.09707e-22	1	FMO3	171105089	1
ENSG00000007933	1_171105633_GTCC_G_b37	3.35996e-15	-0.312096	8.91826e-19	rs373429007	0.6	2.84624e-19	1.10743e-22	1	FMO3	171105633	1
ENSG00000007933	1_171105794_G_A_b37	5.63624e-10	-0.22269	4.04678e-13	rs16864096	0.6	1.60205e-12	1.60315e-15	1	FMO3	171105794	1
ENSG00000007933	1_171106102_T_C_b37	3.30754e-15	-0.312035	8.77259e-19	rs79106331	0.6	2.82107e-19	1.09707e-22	1	FMO3	171106102	1
ENSG00000007933	1_171106709_T_C_b37	4.3244e-06	-0.168595	7.82342e-09	rs2281003	0.6	1.39659e-07	3.48716e-10	1	FMO3	171106709	1
ENSG00000007933	1_171108836_C_T_b37	5.04957e-10	-0.22306	3.58182e-13	rs2235193	0.6	1.52519e-12	1.52038e-15	1	FMO3	171108836	1
ENSG00000007933	1_171110055_T_C_b37	5.52725e-06	-0.173844	1.0294e-08	rs1736564	0.6	1.03095e-06	3.18051e-09	1	FMO3	171110055	1
ENSG00000007933	1_171110307_C_T_b37	2.49364e-10	-0.224428	1.64663e-13	rs1920144	0.6	1.31601e-12	1.29933e-15	1	FMO3	171110307	1
ENSG00000007933	1_171110869_G_T_b37	1.28987e-11	-0.26802	6.56929e-15	rs2281006	0.6	5.72021e-15	4.05336e-18	1	FMO3	171110869	1
ENSG00000007933	1_171111351_G_A_b37	3.30754e-15	-0.312035	8.77259e-19	rs2281007	0.6	2.82107e-19	1.09707e-22	1	FMO3	171111351	1
ENSG00000007933	1_171111365_G_T_b37	5.02321e-06	-0.174226	9.28597e-09	rs1795241	0.6	9.88032e-07	3.03446e-09	1	FMO3	171111365	1
ENSG00000007933	1_171111475_C_G_b37	3.30754e-15	-0.312035	8.77259e-19	rs17565579	0.6	2.82107e-19	1.09707e-22	1	FMO3	171111475	1
ENSG00000007933	1_171112490_C_T_b37	3.89613e-06	-0.172705	6.98139e-09	rs1736565	0.6	6.40881e-07	1.88433e-09	1	FMO3	171112490	1
ENSG00000007933	1_171113134_T_C_b37	3.30754e-15	-0.312035	8.77259e-19	rs7054839	0.6	2.82107e-19	1.09707e-22	1	FMO3	171113134	1
ENSG00000007933	1_171113952_C_T_b37	1.15029e-14	-0.302811	3.28216e-18	rs2281008	0.6	6.50172e-18	3.1471e-21	1	FMO3	171113952	1
ENSG00000007933	1_171115483_A_G_b37	1.15029e-14	-0.302811	3.28216e-18	rs72712685	0.6	6.50172e-18	3.1471e-21	1	FMO3	171115483	1
ENSG00000007933	1_171115567_G_A_b37	1.15029e-14	-0.302811	3.28216e-18	rs11812044	0.6	6.50172e-18	3.1471e-21	1	FMO3	171115567	1
ENSG00000007933	1_171115645_G_T_b37	1.15029e-14	-0.302811	3.28216e-18	rs11812061	0.6	6.50172e-18	3.1471e-21	1	FMO3	171115645	1
ENSG00000007933	1_171116130_G_A_b37	6.70368e-14	-0.295166	2.19116e-17	rs17565766	0.6	1.73856e-17	8.98095e-21	1	FMO3	171116130	1
ENSG00000007933	1_171116267_A_C_b37	1.15029e-14	-0.302811	3.28216e-18	rs17565793	0.6	6.50172e-18	3.1471e-21	1	FMO3	171116267	1
ENSG00000007933	1_171116304_T_C_b37	1.15029e-14	-0.302811	3.28216e-18	rs17623477	0.6	6.50172e-18	3.1471e-21	1	FMO3	171116304	1
ENSG00000007933	1_171116404_C_A_b37	3.89613e-06	-0.172705	6.98139e-09	rs1795243	0.6	6.40881e-07	1.88433e-09	1	FMO3	171116404	1
ENSG00000007933	1_171116550_A_G_b37	1.15029e-14	-0.302811	3.28216e-18	rs7051747	0.6	6.50172e-18	3.1471e-21	1	FMO3	171116550	1
ENSG00000007933	1_171116603_G_T_b37	1.15029e-14	-0.302811	3.28216e-18	rs7066454	0.6	6.50172e-18	3.1471e-21	1	FMO3	171116603	1
ENSG00000007933	1_171116760_C_T_b37	1.15029e-14	-0.302811	3.28216e-18	rs7063044	0.6	6.50172e-18	3.1471e-21	1	FMO3	171116760	1
ENSG00000007933	1_171117113_C_T_b37	2.95316e-14	-0.294846	8.95945e-18	rs6608452	0.6	2.17552e-17	1.13482e-20	1	FMO3	171117113	1
ENSG00000007933	1_171117140_C_T_b37	1.15029e-14	-0.302826	3.28057e-18	rs6608453	0.6	6.50172e-18	3.1456e-21	1	FMO3	171117140	1
ENSG00000007933	1_171117170_T_C_b37	1.15029e-14	-0.302845	3.27901e-18	rs6608454	0.6	6.50172e-18	3.14446e-21	1	FMO3	171117170	1
ENSG00000007933	1_171117341_A_T_b37	1.14766e-14	-0.302957	3.26478e-18	rs7879557	0.6	6.47679e-18	3.12989e-21	1	FMO3	171117341	1
ENSG00000007933	1_171117497_C_T_b37	1.13647e-14	-0.303309	3.22996e-18	rs7889807	0.6	6.44623e-18	3.11384e-21	1	FMO3	171117497	1
ENSG00000007933	1_171117905_G_A_b37	9.78539e-12	-0.293666	4.89894e-15	rs17623598	0.6	8.26439e-15	6.00373e-18	1	FMO3	171117905	1
ENSG00000007933	1_171117932_C_G_b37	9.78539e-12	-0.293666	4.89894e-15	rs17565983	0.6	8.26439e-15	6.00373e-18	1	FMO3	171117932	1
ENSG00000007933	1_171118026_G_A_b37	1.55033e-11	-0.29242	8.02807e-15	rs17565990	0.6	1.54273e-15	1.02137e-18	1	FMO3	171118026	1
ENSG00000007933	1_171118377_C_T_b37	9.63882e-12	-0.292215	4.81153e-15	rs55639094	0.6	6.72136e-15	4.81167e-18	1	FMO3	171118377	1
ENSG00000007933	1_171118453_A_G_b37	7.02593e-09	-0.249471	6.3013e-12	rs59184216	0.6	6.89017e-11	8.77135e-14	1	FMO3	171118453	1
ENSG00000007933	1_171118840_G_A_b37	9.64944e-12	-0.292197	4.81939e-15	rs2272797	0.6	6.73339e-15	4.82295e-18	1	FMO3	171118840	1
ENSG00000007933	1_171119021_T_C_b37	0.000265129	-0.147815	7.72823e-07	rs1795244	0.6	7.6363e-05	3.9579e-07	1	FMO3	171119021	1
ENSG00000007933	1_171119048_C_T_b37	9.63882e-12	-0.292208	4.81218e-15	rs2272799	0.6	6.72581e-15	4.81708e-18	1	FMO3	171119048	1
ENSG00000007933	1_171119059_G_A_b37	9.63882e-12	-0.292208	4.81218e-15	rs2272800	0.6	6.72581e-15	4.81708e-18	1	FMO3	171119059	1
ENSG00000007933	1_171119095_A_G_b37	9.63882e-12	-0.292208	4.81218e-15	rs3817765	0.6	6.72581e-15	4.81708e-18	1	FMO3	171119095	1
ENSG00000007933	1_171119164_G_A_b37	9.63882e-12	-0.292208	4.81218e-15	rs7885569	0.6	6.72581e-15	4.81708e-18	1	FMO3	171119164	1
ENSG00000007933	1_171119200_G_C_b37	0.000281149	-0.14752	8.26731e-07	rs1736567	0.6	8.03556e-05	4.19063e-07	1	FMO3	171119200	1
ENSG00000007933	1_171119213_G_GT_b37	3.61342e-09	-0.254173	3.04458e-12	rs398103362	0.6	1.62497e-11	1.8702e-14	1	FMO3	171119213	1
ENSG00000007933	1_171119712_G_A_b37	7.35235e-11	-0.279235	4.35082e-14	rs17623833	0.6	3.69672e-14	2.93632e-17	1	FMO3	171119712	1
ENSG00000007933	1_171119825_G_A_b37	7.39012e-11	-0.279186	4.38441e-14	rs10489229	0.6	3.72074e-14	2.95662e-17	1	FMO3	171119825	1
ENSG00000007933	1_171119870_T_A_b37	7.42398e-11	-0.279153	4.40696e-14	rs17566256	0.6	3.73726e-14	2.97025e-17	1	FMO3	171119870	1
ENSG00000007933	1_171119949_C_T_b37	7.4556e-11	-0.279125	4.42671e-14	rs58374074	0.6	3.75134e-14	2.98243e-17	1	FMO3	171119949	1
ENSG00000007933	1_171119984_C_T_b37	7.47309e-11	-0.279109	4.43808e-14	rs58044560	0.6	3.75905e-14	2.9893e-17	1	FMO3	171119984	1
ENSG00000007933	1_171119990_C_G_b37	7.47309e-11	-0.279109	4.43808e-14	rs58509777	0.6	3.75905e-14	2.9893e-17	1	FMO3	171119990	1
ENSG00000007933	1_171120043_C_CA_b37	7.49063e-11	-0.279093	4.44949e-14	rs397717383	0.6	3.76723e-14	2.99619e-17	1	FMO3	171120043	1
ENSG00000007933	1_171120099_G_A_b37	7.52417e-11	-0.27906	4.4724e-14	rs57519348	0.6	3.7804e-14	3.01003e-17	1	FMO3	171120099	1
ENSG00000007933	1_171120102_A_T_b37	7.52417e-11	-0.27906	4.4724e-14	rs57678907	0.6	3.7804e-14	3.01003e-17	1	FMO3	171120102	1
ENSG00000007933	1_171120276_G_T_b37	7.09457e-12	-0.294228	3.43265e-15	rs57147275	0.6	6.24476e-15	4.45113e-18	1	FMO3	171120276	1
ENSG00000007933	1_171120647_G_A_b37	7.78172e-11	-0.278826	4.63938e-14	rs17640463	0.6	3.89984e-14	3.11055e-17	1	FMO3	171120647	1
ENSG00000007933	1_171121173_A_G_b37	8.05348e-11	-0.278581	4.81937e-14	rs7889839	0.6	4.03042e-14	3.21817e-17	1	FMO3	171121173	1
ENSG00000007933	1_171121268_G_A_b37	8.05348e-11	-0.278581	4.81937e-14	rs7886938	0.6	4.03042e-14	3.21817e-17	1	FMO3	171121268	1
ENSG00000007933	1_171121421_G_T_b37	8.04956e-11	-0.278589	4.81556e-14	rs7887142	0.6	4.02482e-14	3.21316e-17	1	FMO3	171121421	1
ENSG00000007933	1_171121571_T_TG_b37	9.10749e-11	-0.279533	5.49604e-14	rs398103363	0.6	4.57857e-14	3.68794e-17	1	FMO3	171121571	1
ENSG00000007933	1_171121576_G_GT_b37	2.79377e-07	-0.442159	3.66044e-10		0.6	9.71754e-08	2.31181e-10	1	FMO3	171121576	1
ENSG00000007933	1_171122175_C_CA_b37	8.53355e-12	-0.293209	4.19209e-15	rs143994930	0.6	6.07331e-15	4.32405e-18	1	FMO3	171122175	1
ENSG00000007933	1_171122229_G_GTA_b37	7.49622e-11	-0.278387	4.45357e-14	rs398103364	0.6	3.44199e-14	2.72328e-17	1	FMO3	171122229	1
ENSG00000007933	1_171124343_T_C_b37	4.07868e-11	-0.291103	2.29331e-14	rs2142630	0.6	6.42962e-14	5.28691e-17	1	FMO3	171124343	1
ENSG00000007933	1_171126302_T_C_b37	0.00112763	-0.140152	4.11705e-06	rs1795245	0.6	0.000232479	1.39877e-06	1	FMO3	171126302	1
ENSG00000007933	1_171126403_T_G_b37	0.000950755	-0.138525	3.37703e-06	rs1736568	0.6	0.000301225	1.88228e-06	1	FMO3	171126403	1
ENSG00000007933	1_171126810_A_G_b37	3.96173e-09	-0.232609	3.37158e-12	rs10912425	0.6	8.32456e-12	9.18015e-15	1	FMO3	171126810	1
ENSG00000007933	1_171127032_G_A_b37	1.35646e-07	-0.210823	1.64514e-10	rs7881379	0.6	4.95168e-10	7.43405e-13	1	FMO3	171127032	1
ENSG00000007933	1_171127396_A_G_b37	5.84781e-09	-0.232998	5.1631e-12	rs7885012	0.6	1.56994e-11	1.80272e-14	1	FMO3	171127396	1
ENSG00000007933	1_171127757_T_C_b37	5.98714e-09	-0.234574	5.29719e-12	rs67522662	0.6	1.52171e-11	1.74432e-14	1	FMO3	171127757	1
ENSG00000007933	1_171128038_A_C_b37	5.79948e-08	-0.219474	6.34915e-11	rs58365744	0.6	3.88548e-10	5.69203e-13	1	FMO3	171128038	1
ENSG00000007933	1_171129422_T_C_b37	3.48869e-07	-0.23758	4.67128e-10	rs1920150	0.6	1.51865e-09	2.48554e-12	1	FMO3	171129422	1
ENSG00000007933	1_171181841_A_G_b37	1.23722e-06	-0.274441	1.91621e-09	rs17568302	0.6	5.74531e-09	1.04628e-11	1	FMO3	171181841	1
ENSG00000009790	1_209946707_G_A_b37	0.0252182	-0.100704	0.000188371	rs590223	0.5	0.0378817	0.000650773	1	TRAF3IP3	209946707	1
ENSG00000009790	1_209947524_C_T_b37	0.0135116	-0.106238	8.47194e-05	rs607303	0.5	0.0495389	0.000937155	1	TRAF3IP3	209947524	1
ENSG00000009790	1_209950681_T_C_b37	0.0314688	-0.0977109	0.000251989	rs649275	0.5	0.037892	0.000651027	1	TRAF3IP3	209950681	1
ENSG00000009790	1_209950760_C_G_b37	0.0491109	-0.110764	0.000460251	rs669694	0.5	0.494065	0.0497233	0	TRAF3IP3	209950760	1
ENSG00000009790	1_209959872_G_A_b37	0.0304837	-0.112424	0.000241713	rs680331	0.5	0.531256	0.0605096	0	TRAF3IP3	209959872	1
ENSG00000009790	1_209962419_C_T_b37	0.00886504	-0.10511	4.94583e-05	rs614662	0.5	0.013898	0.000177664	1	TRAF3IP3	209962419	1
ENSG00000009790	1_209964875_G_T_b37	0.0236669	-0.120569	0.000173448	rs674433	0.5	0.466958	0.0427718	0	TRAF3IP3	209964875	1
ENSG00000009790	1_209966402_AAG_A_b37	0.0173072	-0.11936	0.000115794	rs150044135	0.5	0.408684	0.0308972	0	TRAF3IP3	209966402	1
ENSG00000009790	1_209966843_A_G_b37	0.0249966	-0.119823	0.000186184	rs595918	0.5	0.479622	0.0458997	0	TRAF3IP3	209966843	1
ENSG00000009790	1_209970355_G_C_b37	0.0267761	-0.118624	0.00020405	rs7555285	0.5	0.436317	0.0360513	0	TRAF3IP3	209970355	1
ENSG00000009790	1_209974232_A_C_b37	0.0293694	-0.114835	0.000230045	rs622832	0.5	0.460514	0.0411561	0	TRAF3IP3	209974232	1
ENSG00000009790	1_209977111_A_G_b37	0.013848	-0.128955	8.73816e-05	rs861020	0.5	0.322571	0.0185837	0	TRAF3IP3	209977111	1
ENSG00000009790	1_209981049_AATTTGT_A_b37	0.0455778	-0.116038	0.000415187	rs377695417	0.5	0.404129	0.0300853	0	TRAF3IP3	209981049	1
ENSG00000009790	1_209982293_G_A_b37	0.0444588	-0.116087	0.000401805	rs630984	0.5	0.388636	0.0275078	0	TRAF3IP3	209982293	1
ENSG00000009790	1_209982515_C_T_b37	0.043573	-0.115494	0.000390841	rs632746	0.5	0.386504	0.0271758	0	TRAF3IP3	209982515	1
ENSG00000009790	1_209986672_T_C_b37	0.0436833	-0.116168	0.000392228	rs680923	0.5	0.380123	0.0262086	0	TRAF3IP3	209986672	1
ENSG00000009790	1_209987801_C_A_b37	0.0388742	0.116961	0.000334102	rs12134698	0.5	0.376663	0.025661	0	TRAF3IP3	209987801	1
ENSG00000009790	1_209989270_A_G_b37	0.0490475	-0.115568	0.000459453	rs642961	0.5	0.460897	0.0412461	0	TRAF3IP3	209989270	1
ENSG00000009790	1_209990549_C_T_b37	0.0437903	-0.116234	0.000393595	rs658860	0.5	0.376967	0.0257071	0	TRAF3IP3	209990549	1
ENSG00000009790	1_209991674_G_A_b37	0.0224141	-0.100031	0.000161785	rs674342	0.5	0.0221147	0.00032155	1	TRAF3IP3	209991674	1
ENSG00000009790	1_209992043_A_G_b37	0.0437482	-0.116184	0.00039296		0.5	0.379502	0.0261114	0	TRAF3IP3	209992043	1
ENSG00000009790	1_209992539_C_T_b37	0.046471	-0.0905717	0.000426802	rs688464	0.5	0.0249543	0.000375764	1	TRAF3IP3	209992539	1
ENSG00000011021	1_11825014_A_G_b37	0.0459766	0.136662	0.000420544	rs6674634	0.01	0.422212	0.0333877	0	CLCN6	11825014	1
ENSG00000011021	1_11825059_C_T_b37	0.0381242	0.136924	0.000325407	rs6662190	0.01	0.414212	0.0319106	0	CLCN6	11825059	1
ENSG00000011021	1_11825087_A_G_b37	0.0493011	0.134352	0.000462728	rs6677240	0.01	0.40907	0.0309674	0	CLCN6	11825087	1
ENSG00000011021	1_11831615_C_T_b37	0.0278492	0.137444	0.000214914	rs6667720	0.01	0.449676	0.0388182	0	CLCN6	11831615	1
ENSG00000011021	1_11831756_A_G_b37	0.0136971	0.147031	8.62111e-05	rs6680385	0.01	0.455621	0.0401011	0	CLCN6	11831756	1
ENSG00000011021	1_11833147_A_G_b37	0.0107941	0.150633	6.35506e-05	rs11804825	0.01	0.437712	0.0363306	0	CLCN6	11833147	1
ENSG00000011021	1_11833159_T_C_b37	0.0114062	0.14931	6.82224e-05	rs11805138	0.01	0.414722	0.0319953	0	CLCN6	11833159	1
ENSG00000011021	1_11833976_A_AT_b37	0.0119594	0.147914	7.2506e-05		0.01	0.473636	0.0444009	0	CLCN6	11833976	1
ENSG00000011021	1_11834107_A_C_b37	0.013311	0.146918	8.3173e-05	rs6689912	0.01	0.451903	0.0392861	0	CLCN6	11834107	1
ENSG00000011021	1_11834765_A_G_b37	0.0163299	0.145045	0.000107524	rs11121829	0.01	0.442077	0.037204	0	CLCN6	11834765	1
ENSG00000011021	1_11835089_T_C_b37	0.0488072	0.132727	0.000456288	rs9792894	0.01	0.520156	0.057068	0	CLCN6	11835089	1
ENSG00000011021	1_11835187_CA_C_b37	0.0324395	0.13716	0.000262106	rs796449147	0.01	0.513901	0.0552291	0	CLCN6	11835187	1
ENSG00000011021	1_11835935_T_C_b37	0.0136467	0.146965	8.57922e-05	rs6696752	0.01	0.456063	0.040188	0	CLCN6	11835935	1
ENSG00000011021	1_11836628_T_C_b37	0.0136911	0.146848	8.61634e-05	rs6699881	0.01	0.454363	0.0398196	0	CLCN6	11836628	1
ENSG00000011021	1_11836868_A_G_b37	0.0136891	0.14685	8.61402e-05	rs4846039	0.01	0.454315	0.0398107	0	CLCN6	11836868	1
ENSG00000011021	1_11837048_C_G_b37	0.0136911	0.146848	8.61634e-05	rs4846040	0.01	0.454363	0.0398196	0	CLCN6	11837048	1
ENSG00000011021	1_11837051_C_T_b37	0.0136911	0.146848	8.61634e-05	rs4846041	0.01	0.454363	0.0398196	0	CLCN6	11837051	1
ENSG00000011021	1_11838011_T_C_b37	0.0136911	0.146848	8.61634e-05	rs10779765	0.01	0.454363	0.0398196	0	CLCN6	11838011	1
ENSG00000011021	1_11838099_A_G_b37	0.0136911	0.146848	8.61634e-05	rs10864540	0.01	0.454363	0.0398196	0	CLCN6	11838099	1
ENSG00000011021	1_11838264_A_G_b37	0.0177307	0.146425	0.000119414	rs10864541	0.01	0.499668	0.0512588	0	CLCN6	11838264	1
ENSG00000011021	1_11840862_G_A_b37	0.014042	0.146617	8.89062e-05	rs1889293	0.01	0.456211	0.0402172	0	CLCN6	11840862	1
ENSG00000011021	1_11843632_C_G_b37	0.024575	0.13823	0.000182066	rs4846047	0.01	0.341001	0.0207878	0	CLCN6	11843632	1
ENSG00000011021	1_11845518_G_C_b37	0.0139911	0.145826	8.848e-05	rs2151655	0.01	0.359827	0.0232546	0	CLCN6	11845518	1
ENSG00000011021	1_11846252_G_A_b37	0.0282703	0.136118	0.000219146	rs4846048	0.01	0.35114	0.0220875	0	CLCN6	11846252	1
ENSG00000011021	1_11857410_A_G_b37	0.0058027	0.166456	2.94047e-05	rs7537955	0.01	0.0312524	0.000504537	1	CLCN6	11857410	1
ENSG00000011021	1_11860120_T_C_b37	0.0124438	0.158773	7.63234e-05	rs11121832	0.01	0.199657	0.00766917	0	CLCN6	11860120	1
ENSG00000011021	1_11860683_T_C_b37	0.0127292	0.158372	7.85646e-05	rs7533315	0.01	0.206781	0.00815441	0	CLCN6	11860683	1
ENSG00000011021	1_11867044_T_C_b37	0.0129053	0.15482	7.994e-05	rs3737964	0.01	0.115569	0.00316909	0	CLCN6	11867044	1
ENSG00000011021	1_11869515_C_G_b37	0.013137	0.154717	8.18648e-05	rs4846055	0.01	0.115371	0.00316158	0	CLCN6	11869515	1
ENSG00000011021	1_11869578_T_C_b37	0.0131464	0.154713	8.19349e-05	rs4846056	0.01	0.115354	0.00316092	0	CLCN6	11869578	1
ENSG00000011021	1_11881320_G_C_b37	0.0235295	-0.147892	0.000172169	rs198396	0.01	0.167115	0.0056823	0	CLCN6	11881320	1
ENSG00000011021	1_11891496_G_GC_b37	0.0270807	-0.146327	0.000207098	rs397745012	0.01	0.190285	0.00705953	0	CLCN6	11891496	1
ENSG00000020129	1_36102702_G_A_b37	0.0428095	-0.194834	0.000381502	rs67021760	0.6	0.0776852	0.00176513	0	NCDN	36102702	1
ENSG00000049239	1_9288466_C_A_b37	0.0302656	-0.137445	0.000239359	rs6666027	0.8	0.0900353	0.00218698	0	H6PD	9288466	1
ENSG00000049239	1_9290058_C_T_b37	0.0176963	-0.139416	0.000119111	rs72641805	0.8	0.0496733	0.000940461	1	H6PD	9290058	1
ENSG00000049239	1_9290532_A_C_b37	0.0174819	-0.13904	0.000117256	rs79677241	0.8	0.0525468	0.00101578	0	H6PD	9290532	1
ENSG00000049239	1_9290707_A_G_b37	0.00047957	-0.16297	1.53019e-06	rs34361557	0.8	0.000445658	2.95408e-06	1	H6PD	9290707	1
ENSG00000049239	1_9291036_A_G_b37	0.0115365	-0.141666	6.91848e-05	rs2157479	0.8	0.0521384	0.00100536	0	H6PD	9291036	1
ENSG00000049239	1_9291474_G_A_b37	0.0119175	-0.146457	7.21859e-05		0.8	0.0255279	0.000386936	1	H6PD	9291474	1
ENSG00000049239	1_9291666_T_C_b37	0.00309101	-0.142612	1.36308e-05	rs6577563	0.8	0.000945538	7.00076e-06	1	H6PD	9291666	1
ENSG00000049239	1_9292082_C_T_b37	0.018249	-0.136485	0.000124097	rs3753271	0.8	0.0658623	0.00139804	0	H6PD	9292082	1
ENSG00000049239	1_9292606_G_A_b37	0.00285815	-0.1442	1.23952e-05	rs7555568	0.8	0.000881062	6.45414e-06	1	H6PD	9292606	1
ENSG00000049239	1_9294903_C_G_b37	0.0222993	-0.129023	0.000160724		0.8	0.00406526	3.91059e-05	1	H6PD	9294903	1
ENSG00000049239	1_9295444_T_C_b37	0.00263375	-0.143864	1.12355e-05	rs9435144	0.8	0.000958338	7.10977e-06	1	H6PD	9295444	1
ENSG00000049239	1_9295794_G_C_b37	0.00288564	-0.142875	1.25362e-05	rs11121349	0.8	0.000791826	5.70583e-06	1	H6PD	9295794	1
ENSG00000049239	1_9296479_C_G_b37	0.0200069	-0.133866	0.000139825	rs56119172	0.8	0.079743	0.00183235	0	H6PD	9296479	1
ENSG00000049239	1_9296488_G_A_b37	0.0205825	-0.133191	0.000145026	rs55858522	0.8	0.0743808	0.0016593	0	H6PD	9296488	1
ENSG00000049239	1_9297492_G_A_b37	0.00550763	-0.150836	2.75715e-05	rs12126056	0.8	0.0341498	0.000566959	1	H6PD	9297492	1
ENSG00000049239	1_9297871_A_G_b37	0.00906291	-0.147353	5.08133e-05	rs4908830	0.8	0.0353736	0.000593721	1	H6PD	9297871	1
ENSG00000049239	1_9299947_T_G_b37	0.00834601	-0.148801	4.58e-05	rs2268176	0.8	0.0376518	0.000645565	1	H6PD	9299947	1
ENSG00000049239	1_9300608_T_C_b37	0.00264052	-0.146084	1.12698e-05	rs2268175	0.8	0.000760693	5.44744e-06	1	H6PD	9300608	1
ENSG00000049239	1_9300677_T_C_b37	0.00265307	-0.146055	1.13316e-05	rs2268173	0.8	0.000760363	5.44488e-06	1	H6PD	9300677	1
ENSG00000049239	1_9301844_G_A_b37	0.00761422	-0.149282	4.0902e-05	rs12405956	0.8	0.0315657	0.000511246	1	H6PD	9301844	1
ENSG00000049239	1_9302942_G_C_b37	0.00768823	-0.149282	4.13957e-05	rs56108736	0.8	0.0299943	0.000478293	1	H6PD	9302942	1
ENSG00000049239	1_9303925_G_GCGT_b37	0.00117436	-0.153997	4.31507e-06		0.8	0.000488576	3.28089e-06	1	H6PD	9303925	1
ENSG00000049239	1_9306849_T_C_b37	0.000782016	-0.154863	2.68961e-06	rs2310925	0.8	0.000180367	1.04989e-06	1	H6PD	9306849	1
ENSG00000049239	1_9307033_G_A_b37	0.0119051	-0.145114	7.2084e-05	rs7524046	0.8	0.0554834	0.00109558	0	H6PD	9307033	1
ENSG00000049239	1_9307138_T_C_b37	0.0285174	-0.131303	0.000221608	rs11121350	0.8	0.0973614	0.00245	0	H6PD	9307138	1
ENSG00000049239	1_9307230_T_A_b37	0.00509621	-0.151919	2.50744e-05	rs12032814	0.8	0.0243988	0.000365075	1	H6PD	9307230	1
ENSG00000049239	1_9307845_T_C_b37	0.0285174	-0.131303	0.000221608	rs11804534	0.8	0.0973614	0.00245	0	H6PD	9307845	1
ENSG00000049239	1_9307894_C_CT_b37	0.000672295	-0.162967	2.25925e-06		0.8	0.000479	3.20889e-06	1	H6PD	9307894	1
ENSG00000049239	1_9308014_G_T_b37	0.000349695	-0.160099	1.06185e-06	rs9434732	0.8	0.000102089	5.50351e-07	1	H6PD	9308014	1
ENSG00000049239	1_9308037_C_T_b37	0.0017428	-0.149375	6.84801e-06	rs9435151	0.8	0.000679693	4.78505e-06	1	H6PD	9308037	1
ENSG00000049239	1_9308966_C_G_b37	0.000350953	-0.160094	1.06606e-06	rs2311051	0.8	0.000101829	5.48853e-07	1	H6PD	9308966	1
ENSG00000049239	1_9309746_G_T_b37	0.000350523	-0.160088	1.06459e-06	rs732950	0.8	0.000102196	5.51024e-07	1	H6PD	9309746	1
ENSG00000049239	1_9310040_G_A_b37	0.00181493	-0.148742	7.1815e-06	rs763180	0.8	0.000609695	4.22106e-06	1	H6PD	9310040	1
ENSG00000049239	1_9310655_T_C_b37	0.00162211	-0.149746	6.29956e-06	rs9435155	0.8	0.000571016	3.91718e-06	1	H6PD	9310655	1
ENSG00000049239	1_9311383_A_G_b37	0.0270059	-0.131698	0.000206321	rs7526864	0.8	0.107526	0.00283853	0	H6PD	9311383	1
ENSG00000049239	1_9315338_A_AT_b37	0.00140211	-0.148059	5.31103e-06		0.8	0.00011014	6.00927e-07	1	H6PD	9315338	1
ENSG00000049239	1_9315341_T_TA_b37	0.00297652	-0.179269	1.3019e-05		0.8	0.00155908	1.24955e-05	1	H6PD	9315341	1
ENSG00000049239	1_9317936_A_G_b37	0.0332557	-0.122645	0.000270792	rs3753164	0.8	0.0814838	0.00189087	0	H6PD	9317936	1
ENSG00000049239	1_9319241_C_T_b37	0.0125188	-0.141209	7.69018e-05	rs9435158	0.8	0.000885275	6.48869e-06	1	H6PD	9319241	1
ENSG00000049239	1_9320004_G_T_b37	0.00739616	-0.139273	3.94859e-05	rs12042692	0.8	0.00064739	4.52022e-06	1	H6PD	9320004	1
ENSG00000049239	1_9320291_G_A_b37	0.0184652	-0.127558	0.000126057	rs62642595	0.8	0.106053	0.00277946	0	H6PD	9320291	1
ENSG00000049239	1_9320387_C_T_b37	0.0392203	-0.118475	0.000338103	rs62642596	0.8	0.10242	0.00264129	0	H6PD	9320387	1
ENSG00000049239	1_9321241_G_A_b37	0.042317	-0.120378	0.000375658	rs2268169	0.8	0.139868	0.0042652	0	H6PD	9321241	1
ENSG00000049239	1_9328086_G_A_b37	0.04428	-0.132123	0.000399559	rs57355294	0.8	0.586756	0.0810202	0	H6PD	9328086	1
ENSG00000049239	1_9329112_A_AG_b37	0.0406059	-0.133591	0.000354039		0.8	0.564589	0.0721423	0	H6PD	9329112	1
ENSG00000049239	1_9330740_G_C_b37	0.0428969	-0.134256	0.000382574	rs12144045	0.8	0.533517	0.0612682	0	H6PD	9330740	1
ENSG00000049239	1_9331952_A_G_b37	0.03832	-0.118206	0.000327646	rs9435168	0.8	0.00448359	4.40351e-05	1	H6PD	9331952	1
ENSG00000049239	1_9333273_G_T_b37	0.0422266	-0.117409	0.000374566	rs916383	0.8	0.00549626	5.62018e-05	1	H6PD	9333273	1
ENSG00000049239	1_9333348_C_T_b37	0.0422626	-0.117404	0.000374983	rs916382	0.8	0.00550946	5.63632e-05	1	H6PD	9333348	1
ENSG00000049239	1_9381165_C_G_b37	0.0207872	0.438555	0.000146858	rs113426738	0.8	0.0795822	0.00182717	0	H6PD	9381165	1
ENSG00000049245	1_7836876_AT_A_b37	0.0130834	0.118206	8.14259e-05	rs34299418	0.99	0.00496559	4.97521e-05	1	VAMP3	7836876	1
ENSG00000049245	1_7836942_T_C_b37	0.0495929	0.104798	0.000466467	rs2797688	0.99	0.037269	0.000636563	1	VAMP3	7836942	1
ENSG00000053372	1_19576035_T_C_b37	0.023294	-0.176156	0.000169917	rs10917275	0.3	3.42083e-06	1.19102e-08	1	MRTO4	19576035	1
ENSG00000053372	1_19576096_T_C_b37	0.000957987	-0.290438	3.4074e-06	rs11800204	0.3	1.04598e-05	4.14747e-08	1	MRTO4	19576096	1
ENSG00000053372	1_19578053_C_G_b37	0.00247789	-0.2726	1.043e-05	rs6680255	0.3	3.63646e-06	1.27439e-08	1	MRTO4	19578053	1
ENSG00000053372	1_19578404_G_A_b37	0.0022347	-0.277171	9.20524e-06	rs41264060	0.3	1.22657e-05	4.95123e-08	1	MRTO4	19578404	1
ENSG00000053372	1_19579312_GT_G_b37	0.0155452	-0.18017	0.000100964	rs796495716	0.3	3.95745e-07	1.10682e-09	1	MRTO4	19579312	1
ENSG00000053372	1_19579969_A_G_b37	0.0155137	-0.18019	0.000100706	rs10917277	0.3	3.95097e-07	1.10482e-09	1	MRTO4	19579969	1
ENSG00000053372	1_19580305_T_A_b37	0.00244828	-0.272772	1.02807e-05	rs1738018	0.3	3.56748e-06	1.24762e-08	1	MRTO4	19580305	1
ENSG00000053372	1_19580625_G_A_b37	0.000872157	-0.305907	3.06008e-06	rs74616338	0.3	3.18882e-06	1.10024e-08	1	MRTO4	19580625	1
ENSG00000053372	1_19580683_A_G_b37	0.00126358	-0.283994	4.70149e-06	rs947529	0.3	1.56682e-06	5.03799e-09	1	MRTO4	19580683	1
ENSG00000053372	1_19580826_A_G_b37	0.0154666	-0.180225	0.000100292	rs947530	0.3	3.93305e-07	1.09944e-09	1	MRTO4	19580826	1
ENSG00000053372	1_19580857_G_C_b37	0.015465	-0.180226	0.000100278	rs947531	0.3	3.93275e-07	1.09933e-09	1	MRTO4	19580857	1
ENSG00000053372	1_19581226_G_A_b37	0.0154301	-0.180251	0.000100009	rs735026	0.3	3.92315e-07	1.09634e-09	1	MRTO4	19581226	1
ENSG00000053372	1_19581467_C_T_b37	0.0154204	-0.180257	9.9933e-05	rs1774081	0.3	3.92166e-07	1.0959e-09	1	MRTO4	19581467	1
ENSG00000053372	1_19581934_G_T_b37	0.015385	-0.180282	9.96526e-05	rs947532	0.3	3.9098e-07	1.09201e-09	1	MRTO4	19581934	1
ENSG00000053372	1_19582338_C_A_b37	0.0024263	-0.272871	1.01676e-05	rs6694099	0.3	3.52426e-06	1.23082e-08	1	MRTO4	19582338	1
ENSG00000053372	1_19582991_C_CAA_b37	0.00232847	-0.273582	9.67169e-06	rs397717685	0.3	3.48104e-06	1.21389e-08	1	MRTO4	19582991	1
ENSG00000053372	1_19583684_C_T_b37	0.0152914	-0.180349	9.88614e-05	rs1774074	0.3	3.88409e-07	1.08422e-09	1	MRTO4	19583684	1
ENSG00000053372	1_19583725_T_C_b37	0.0152869	-0.180353	9.88216e-05	rs1738017	0.3	3.88127e-07	1.08335e-09	1	MRTO4	19583725	1
ENSG00000053372	1_19584004_G_A_b37	0.0152783	-0.180357	9.8756e-05	rs1042380	0.3	3.87783e-07	1.08229e-09	1	MRTO4	19584004	1
ENSG00000053372	1_19585903_G_A_b37	0.0133523	-0.181071	8.34892e-05	rs9426684	0.3	4.53456e-07	1.28948e-09	1	MRTO4	19585903	1
ENSG00000053372	1_19585933_G_A_b37	0.00239261	-0.273053	1.00071e-05	rs9426685	0.3	3.49048e-06	1.21785e-08	1	MRTO4	19585933	1
ENSG00000053372	1_19586015_G_T_b37	0.0151055	-0.180709	9.74044e-05	rs9426686	0.3	3.87718e-07	1.08198e-09	1	MRTO4	19586015	1
ENSG00000053372	1_19586294_A_G_b37	0.0152783	-0.180357	9.8756e-05	rs1063984	0.3	3.87783e-07	1.08229e-09	1	MRTO4	19586294	1
ENSG00000053372	1_19586360_T_C_b37	0.00239261	-0.273053	1.00071e-05	rs1063985	0.3	3.49048e-06	1.21785e-08	1	MRTO4	19586360	1
ENSG00000053372	1_19586571_T_C_b37	0.00100497	-0.289414	3.59958e-06	rs1063986	0.3	6.12081e-06	2.28385e-08	1	MRTO4	19586571	1
ENSG00000053372	1_19586684_G_A_b37	0.00239261	-0.273053	1.00071e-05	rs7551095	0.3	3.49048e-06	1.21785e-08	1	MRTO4	19586684	1
ENSG00000053372	1_19587836_T_C_b37	0.0211153	-0.216397	0.000149721	rs7556000	0.3	8.28002e-06	3.19542e-08	1	MRTO4	19587836	1
ENSG00000053372	1_19588406_G_A_b37	0.00100497	-0.289414	3.59958e-06	rs947534	0.3	6.12081e-06	2.28385e-08	1	MRTO4	19588406	1
ENSG00000053372	1_19589174_G_A_b37	0.000852298	-0.30618	2.97789e-06	rs74430522	0.3	3.1231e-06	1.07513e-08	1	MRTO4	19589174	1
ENSG00000053372	1_19590105_C_T_b37	0.000852298	-0.30618	2.97789e-06	rs74967739	0.3	3.1231e-06	1.07513e-08	1	MRTO4	19590105	1
ENSG00000053372	1_19590393_G_A_b37	0.00239261	-0.273053	1.00071e-05	rs2223702	0.3	3.49048e-06	1.21785e-08	1	MRTO4	19590393	1
ENSG00000053372	1_19595194_A_G_b37	0.00080048	-0.293129	2.76566e-06	rs75616155	0.3	6.93687e-07	2.05762e-09	1	MRTO4	19595194	1
ENSG00000053372	1_19598586_A_C_b37	0.000861695	-0.291499	3.01596e-06		0.3	8.74231e-07	2.65159e-09	1	MRTO4	19598586	1
ENSG00000053372	1_19600386_C_T_b37	0.00145057	-0.284187	5.51781e-06	rs112053480	0.3	1.96259e-06	6.4488e-09	1	MRTO4	19600386	1
ENSG00000053372	1_19600538_C_T_b37	0.00145621	-0.284086	5.54534e-06	rs144376466	0.3	1.98641e-06	6.5356e-09	1	MRTO4	19600538	1
ENSG00000053372	1_19602316_A_G_b37	0.00151826	-0.282998	5.83493e-06	rs6665735	0.3	2.26463e-06	7.55476e-09	1	MRTO4	19602316	1
ENSG00000053372	1_19606421_AT_A_b37	0.023269	-0.220394	0.000169681		0.3	2.52499e-05	1.12142e-07	1	MRTO4	19606421	1
ENSG00000053372	1_19606490_T_TC_b37	0.0101122	-0.228412	5.85895e-05	rs139612885	0.3	1.05967e-06	3.27689e-09	1	MRTO4	19606490	1
ENSG00000053372	1_19626285_G_T_b37	0.00201986	-0.309524	8.16601e-06	rs143187056	0.3	0.000207386	1.22964e-06	1	MRTO4	19626285	1
ENSG00000053372	1_19629779_T_C_b37	0.0058105	-0.281586	2.945e-05	rs75708060	0.3	0.000316776	1.99361e-06	1	MRTO4	19629779	1
ENSG00000053372	1_19635011_C_T_b37	0.00199454	-0.309606	8.04412e-06	rs1043657	0.3	0.000191161	1.1212e-06	1	MRTO4	19635011	1
ENSG00000054523	1_10274841_G_A_b37	0.0425853	0.133982	0.000378754	rs6699879	0.2	0.0534658	0.00104055	0	KIF1B	10274841	1
ENSG00000054523	1_10275592_C_T_b37	0.0226376	0.139417	0.0001639	rs2027330	0.2	0.0522024	0.00100696	0	KIF1B	10275592	1
ENSG00000054523	1_10282186_A_G_b37	0.0214329	0.139486	0.00015264	rs4846198	0.2	0.0696332	0.00151062	0	KIF1B	10282186	1
ENSG00000054523	1_10283961_A_G_b37	0.0218767	0.138147	0.00015664	rs4846199	0.2	0.0530139	0.00102813	0	KIF1B	10283961	1
ENSG00000054523	1_10285447_A_G_b37	0.0153778	0.141642	9.9586e-05	rs6541084	0.2	0.0426683	0.000764602	1	KIF1B	10285447	1
ENSG00000054523	1_10285709_A_G_b37	0.0219682	0.138033	0.000157469	rs6541085	0.2	0.053124	0.00103115	0	KIF1B	10285709	1
ENSG00000054523	1_10286358_T_C_b37	0.0153875	0.141625	9.96776e-05	rs10492969	0.2	0.0426823	0.000764936	1	KIF1B	10286358	1
ENSG00000054523	1_10287312_T_C_b37	0.0285042	0.136901	0.000221488	rs7547513	0.2	0.0685512	0.00147831	0	KIF1B	10287312	1
ENSG00000054523	1_10288463_C_T_b37	0.01539	0.141623	9.96967e-05	rs12133617	0.2	0.042679	0.000764848	1	KIF1B	10288463	1
ENSG00000054523	1_10290640_T_C_b37	0.0307064	0.135406	0.000243971	rs7524908	0.2	0.067903	0.0014584	0	KIF1B	10290640	1
ENSG00000054523	1_10304014_G_GTTAA_b37	0.0156253	0.140806	0.000101652	rs70997212	0.2	0.0705262	0.00153764	0	KIF1B	10304014	1
ENSG00000054523	1_10308597_T_C_b37	0.0336947	0.13203	0.000275724	rs946504	0.2	0.0722752	0.0015924	0	KIF1B	10308597	1
ENSG00000054523	1_10314962_G_T_b37	0.0219047	0.13705	0.000156902		0.2	0.0667667	0.00142463	0	KIF1B	10314962	1
ENSG00000054523	1_10317879_A_G_b37	0.0151601	0.142381	9.78375e-05	rs12136404	0.2	0.0384439	0.000663388	1	KIF1B	10317879	1
ENSG00000054523	1_10319049_G_A_b37	0.0221886	0.137953	0.000159563	rs4845930	0.2	0.0532426	0.00103433	0	KIF1B	10319049	1
ENSG00000054523	1_10333959_G_T_b37	0.0154043	0.141617	9.98087e-05	rs10864450	0.2	0.0426899	0.000765099	1	KIF1B	10333959	1
ENSG00000054523	1_10334924_C_T_b37	0.0219376	0.1381	0.000157183	rs17396973	0.2	0.0526829	0.00101921	0	KIF1B	10334924	1
ENSG00000054523	1_10337133_A_G_b37	0.0309182	0.133774	0.000246289		0.2	0.0817185	0.00189906	0	KIF1B	10337133	1
ENSG00000054523	1_10340499_A_G_b37	0.0275673	0.135933	0.000212199	rs4846211	0.2	0.0615911	0.00127009	0	KIF1B	10340499	1
ENSG00000054523	1_10342352_C_T_b37	0.0158191	0.141539	0.000103225	rs3748575	0.2	0.047097	0.000875223	1	KIF1B	10342352	1
ENSG00000054523	1_10348712_A_C_b37	0.015802	0.141547	0.00010309	rs912962	0.2	0.0470887	0.000875034	1	KIF1B	10348712	1
ENSG00000054523	1_10348765_C_CTTTT_b37	0.0219044	0.138073	0.000156899	rs397963351	0.2	0.0536065	0.00104423	0	KIF1B	10348765	1
ENSG00000054523	1_10393626_G_T_b37	0.0223064	0.135983	0.000160786	rs11121541	0.2	0.0393523	0.000685114	1	KIF1B	10393626	1
ENSG00000054523	1_10402842_A_G_b37	0.0133296	0.142879	8.33188e-05	rs6541090	0.2	0.0354177	0.000594682	1	KIF1B	10402842	1
ENSG00000054523	1_10407169_T_G_b37	0.0105787	0.144544	6.19632e-05	rs10864453	0.2	0.0350705	0.000587115	1	KIF1B	10407169	1
ENSG00000054523	1_10413123_G_A_b37	0.0174636	0.138801	0.000117088	rs1467653	0.2	0.0455868	0.000837199	1	KIF1B	10413123	1
ENSG00000054523	1_10414470_T_C_b37	0.01782	0.138495	0.000120243	rs17402762	0.2	0.0464225	0.000857827	1	KIF1B	10414470	1
ENSG00000054523	1_10418826_G_A_b37	0.0359163	0.129748	0.000300404	rs7546368	0.2	0.121248	0.00341401	0	KIF1B	10418826	1
ENSG00000054523	1_10425117_AT_A_b37	0.0197741	0.137407	0.000137688	rs398049111	0.2	0.0502237	0.000954661	0	KIF1B	10425117	1
ENSG00000054523	1_10426417_G_A_b37	0.0166111	0.139116	0.000109852	rs12128374	0.2	0.0409725	0.000723241	1	KIF1B	10426417	1
ENSG00000054523	1_10438687_C_T_b37	0.0113391	0.14354	6.77121e-05	rs1536262	0.2	0.036233	0.000613222	1	KIF1B	10438687	1
ENSG00000054523	1_10441664_T_C_b37	0.0179488	0.138213	0.000121449	rs3748581	0.2	0.0448599	0.000819313	1	KIF1B	10441664	1
ENSG00000054523	1_10442856_C_T_b37	0.0194956	0.137406	0.000135246	rs11121555	0.2	0.0912743	0.00223048	0	KIF1B	10442856	1
ENSG00000054523	1_10444202_A_G_b37	0.0495834	0.125944	0.000466339	rs35811280	0.2	0.094386	0.00234196	0	KIF1B	10444202	1
ENSG00000054523	1_10447792_T_A_b37	0.012272	0.14177	7.49531e-05	rs4846216	0.2	0.0352147	0.000590297	1	KIF1B	10447792	1
ENSG00000054523	1_10448260_T_G_b37	0.0180525	0.137958	0.000122376	rs11121557	0.2	0.0441577	0.000801606	1	KIF1B	10448260	1
ENSG00000054523	1_10452040_G_T_b37	0.0169733	0.13846	0.000112915	rs4846218	0.2	0.0487349	0.000916807	1	KIF1B	10452040	1
ENSG00000054523	1_10454773_T_C_b37	0.0181265	0.137822	0.000122985	rs6682868	0.2	0.0439413	0.000796212	1	KIF1B	10454773	1
ENSG00000054523	1_10458480_A_G_b37	0.0129164	0.14066	8.0019e-05	rs6674949	0.2	0.0473775	0.000882092	1	KIF1B	10458480	1
ENSG00000054523	1_10461177_A_G_b37	0.0162091	0.137905	0.000106543	rs11121561	0.2	0.0630393	0.00131351	0	KIF1B	10461177	1
ENSG00000054523	1_10462875_T_C_b37	0.0218589	0.136302	0.000156475	rs11121563	0.2	0.0634855	0.00132621	0	KIF1B	10462875	1
ENSG00000054523	1_10463572_T_C_b37	0.0357476	0.129331	0.000298572	rs3762288	0.2	0.114291	0.00311538	0	KIF1B	10463572	1
ENSG00000054523	1_10463888_C_A_b37	0.0123552	0.141536	7.55965e-05	rs4846219	0.2	0.0350686	0.000587073	1	KIF1B	10463888	1
ENSG00000054523	1_10467074_G_A_b37	0.0181644	0.137762	0.00012333	rs6541094	0.2	0.0439089	0.000795451	1	KIF1B	10467074	1
ENSG00000054523	1_10472026_C_A_b37	0.03582	0.129284	0.000299328	rs4846221	0.2	0.114837	0.00313846	0	KIF1B	10472026	1
ENSG00000054523	1_10472848_C_G_b37	0.0124558	0.141806	7.64117e-05	rs11121566	0.2	0.0382205	0.000658356	1	KIF1B	10472848	1
ENSG00000054523	1_10474457_T_A_b37	0.0185708	0.137056	0.000127007	rs58014725	0.2	0.0411243	0.000726887	1	KIF1B	10474457	1
ENSG00000054523	1_10475011_A_G_b37	0.0212027	0.136669	0.000150563	rs12746471	0.2	0.0640343	0.00134291	0	KIF1B	10475011	1
ENSG00000054523	1_10479635_C_G_b37	0.0121685	0.1445	7.41349e-05	rs2298570	0.2	0.0555189	0.00109652	0	KIF1B	10479635	1
ENSG00000054523	1_10480983_T_C_b37	0.00504579	0.15525	2.47658e-05	rs12402723	0.2	0.0189995	0.000264926	1	KIF1B	10480983	1
ENSG00000054523	1_10483606_C_T_b37	0.0489151	0.174249	0.000457601		0.2	0.0468058	0.000867588	1	KIF1B	10483606	1
ENSG00000054523	1_10522190_C_T_b37	0.0405655	0.148977	0.000353587	rs10864457	0.2	0.0258713	0.00039343	1	KIF1B	10522190	1
ENSG00000057468	1_76392659_T_C_b37	0.0219878	0.78195	0.000157676	rs191511372	0.01	0.00917211	0.000105394	1	MSH4	76392659	1
ENSG00000058085	1_183272486_C_T_b37	0.0451354	0.108882	0.000409928	rs12748895	0.7	0.448226	0.0385067	0	LAMC2	183272486	1
ENSG00000058085	1_183280960_A_G_b37	0.0378865	-0.12703	0.000322796	rs57985104	0.7	0.19075	0.00708764	0	LAMC2	183280960	1
ENSG00000058085	1_183305284_C_T_b37	0.024208	0.141664	0.000178438	rs6684366	0.7	0.369819	0.0246562	0	LAMC2	183305284	1
ENSG00000058453	1_17187392_G_A_b37	0.0492705	0.440816	0.00046222	rs141036280	0.99	0.0590523	0.00119729	0	CROCC	17187392	1
ENSG00000064703	1_112272563_G_A_b37	0.00764472	0.17055	4.10972e-05	rs197436	0.3	0.000249392	1.51474e-06	1	DDX20	112272563	1
ENSG00000064703	1_112274026_A_AT_b37	0.0445228	0.161799	0.000402606	rs138636198	0.3	0.000283905	1.75856e-06	1	DDX20	112274026	1
ENSG00000064703	1_112274653_A_G_b37	0.0324422	0.153403	0.000262136	rs197437	0.3	0.000108328	5.89215e-07	1	DDX20	112274653	1
ENSG00000064703	1_112276112_T_C_b37	0.0116957	0.159772	7.03695e-05	rs85278	0.3	1.24996e-05	5.05813e-08	1	DDX20	112276112	1
ENSG00000064703	1_112276608_T_C_b37	0.0160302	0.16417	0.000105029	rs11102329	0.3	1.65172e-05	6.94297e-08	1	DDX20	112276608	1
ENSG00000064703	1_112286309_T_C_b37	0.00569048	0.166343	2.87025e-05	rs197394	0.3	7.62064e-06	2.9107e-08	1	DDX20	112286309	1
ENSG00000064703	1_112287889_A_T_b37	0.0232017	0.1626	0.00016907		0.3	7.91627e-05	4.11975e-07	1	DDX20	112287889	1
ENSG00000064703	1_112288634_G_A_b37	0.0110178	0.157788	6.51827e-05	rs197371	0.3	1.83683e-05	7.82482e-08	1	DDX20	112288634	1
ENSG00000064703	1_112289301_G_A_b37	0.00569048	0.166343	2.87025e-05	rs197373	0.3	7.62064e-06	2.9107e-08	1	DDX20	112289301	1
ENSG00000064703	1_112290751_C_T_b37	0.00569048	0.166343	2.87025e-05	rs197376	0.3	7.62064e-06	2.9107e-08	1	DDX20	112290751	1
ENSG00000064703	1_112292706_A_T_b37	0.0129322	0.16066	8.01465e-05	rs197380	0.3	0.000115486	6.33824e-07	1	DDX20	112292706	1
ENSG00000064703	1_112292778_T_G_b37	0.023788	0.151918	0.000174556	rs197381	0.3	0.000269438	1.65597e-06	1	DDX20	112292778	1
ENSG00000064703	1_112293032_T_C_b37	0.023788	0.151918	0.000174556	rs197383	0.3	0.000269438	1.65597e-06	1	DDX20	112293032	1
ENSG00000064703	1_112293136_C_T_b37	0.01632	0.167602	0.000107446	rs56393545	0.3	0.000137686	7.73207e-07	1	DDX20	112293136	1
ENSG00000064703	1_112294005_T_G_b37	0.01632	0.167602	0.000107446	rs12125399	0.3	0.000137686	7.73207e-07	1	DDX20	112294005	1
ENSG00000064703	1_112295008_A_C_b37	0.0243899	0.151852	0.000180253	rs649145	0.3	0.000260903	1.59564e-06	1	DDX20	112295008	1
ENSG00000064703	1_112295009_T_C_b37	0.0144804	0.15874	9.23556e-05	rs649144	0.3	0.000210428	1.24997e-06	1	DDX20	112295009	1
ENSG00000064703	1_112295171_A_G_b37	0.0129322	0.16066	8.01465e-05	rs174734	0.3	0.000115486	6.33824e-07	1	DDX20	112295171	1
ENSG00000064703	1_112295450_G_T_b37	0.023788	0.151918	0.000174556	rs197384	0.3	0.000269438	1.65597e-06	1	DDX20	112295450	1
ENSG00000064703	1_112296337_T_C_b37	0.00967755	0.163679	5.53377e-05	rs197385	0.3	0.000131437	7.33987e-07	1	DDX20	112296337	1
ENSG00000064703	1_112296525_A_G_b37	0.00367754	0.165826	1.6874e-05	rs197387	0.3	0.000188671	1.10526e-06	1	DDX20	112296525	1
ENSG00000064703	1_112297883_C_G_b37	0.0129322	0.16066	8.01465e-05	rs197389	0.3	0.000115486	6.33824e-07	1	DDX20	112297883	1
ENSG00000064703	1_112298166_G_C_b37	0.00234386	0.167855	9.76156e-06	rs197391	0.3	0.000275179	1.69625e-06	1	DDX20	112298166	1
ENSG00000064703	1_112299766_C_A_b37	0.0341483	0.150803	0.000280903	rs667398	0.3	0.000898586	6.5987e-06	1	DDX20	112299766	1
ENSG00000064703	1_112300120_G_C_b37	0.00237596	0.167641	9.92149e-06	rs191803	0.3	0.000286118	1.77403e-06	1	DDX20	112300120	1
ENSG00000064703	1_112300483_C_T_b37	0.00338108	0.164039	1.52137e-05	rs197395	0.3	0.000431088	2.84439e-06	1	DDX20	112300483	1
ENSG00000064703	1_112300654_A_AT_b37	0.00244465	0.167456	1.02628e-05	rs141366250	0.3	0.000292156	1.81682e-06	1	DDX20	112300654	1
ENSG00000064703	1_112300962_G_A_b37	0.00238277	0.167596	9.95482e-06		0.3	0.000288467	1.79096e-06	1	DDX20	112300962	1
ENSG00000064703	1_112301697_A_G_b37	0.00097188	0.172342	3.46492e-06	rs197397	0.3	2.52129e-05	1.11949e-07	1	DDX20	112301697	1
ENSG00000064703	1_112301777_C_T_b37	0.00334198	0.164138	1.50099e-05	rs197398	0.3	0.000430429	2.83947e-06	1	DDX20	112301777	1
ENSG00000064703	1_112302469_G_A_b37	0.00898808	0.162582	5.0307e-05		0.3	0.00120028	9.22939e-06	1	DDX20	112302469	1
ENSG00000064703	1_112302482_G_C_b37	0.00712495	0.164987	3.77248e-05		0.3	0.000953662	7.07053e-06	1	DDX20	112302482	1
ENSG00000064703	1_112302616_AAGAAAT_A_b37	0.0198241	0.144675	0.000138174		0.3	0.000434995	2.87425e-06	1	DDX20	112302616	1
ENSG00000064703	1_112302617_AGAAAT_A_b37	0.023596	0.143338	0.000172794		0.3	0.00102614	7.70108e-06	1	DDX20	112302617	1
ENSG00000064703	1_112302828_A_C_b37	0.0275428	0.162346	0.000211927	rs55807267	0.3	0.000609529	4.21963e-06	1	DDX20	112302828	1
ENSG00000064703	1_112302886_G_A_b37	0.0146509	0.149498	9.36996e-05	rs197404	0.3	0.000522376	3.53784e-06	1	DDX20	112302886	1
ENSG00000064703	1_112303260_A_G_b37	0.0146687	0.149537	9.38456e-05	rs169093	0.3	0.000511329	3.45261e-06	1	DDX20	112303260	1
ENSG00000064703	1_112304721_G_C_b37	0.0119251	0.168446	7.22433e-05	rs41282538	0.3	3.23079e-05	1.48575e-07	1	DDX20	112304721	1
ENSG00000064703	1_112305228_A_G_b37	0.00096015	0.172926	3.4158e-06	rs519155	0.3	2.14257e-05	9.30603e-08	1	DDX20	112305228	1
ENSG00000064703	1_112305976_A_C_b37	0.00296624	0.161235	1.29642e-05	rs197406	0.3	4.7767e-05	2.3214e-07	1	DDX20	112305976	1
ENSG00000064703	1_112306312_T_C_b37	0.000967672	0.172909	3.44723e-06	rs197407	0.3	2.05926e-05	8.89587e-08	1	DDX20	112306312	1
ENSG00000064703	1_112306570_T_C_b37	0.000970435	0.172888	3.45842e-06	rs197408	0.3	2.04208e-05	8.81235e-08	1	DDX20	112306570	1
ENSG00000064703	1_112307615_A_G_b37	0.000985761	0.172737	3.52104e-06	rs197409	0.3	1.98634e-05	8.53867e-08	1	DDX20	112307615	1
ENSG00000064703	1_112307875_T_C_b37	0.00096504	0.17298	3.43664e-06	rs197410	0.3	1.95491e-05	8.38857e-08	1	DDX20	112307875	1
ENSG00000064703	1_112308178_G_A_b37	0.000994869	0.172632	3.55872e-06	rs197411	0.3	1.96773e-05	8.4496e-08	1	DDX20	112308178	1
ENSG00000064703	1_112309123_C_A_b37	0.00101545	0.172377	3.64475e-06	rs197414	0.3	1.94245e-05	8.32843e-08	1	DDX20	112309123	1
ENSG00000064703	1_112309331_T_C_b37	0.00101545	0.172377	3.64475e-06	rs85276	0.3	1.94245e-05	8.32843e-08	1	DDX20	112309331	1
ENSG00000064703	1_112310094_CAA_C_b37	0.00101424	0.172416	3.63867e-06	rs796166469	0.3	1.94406e-05	8.33611e-08	1	DDX20	112310094	1
ENSG00000064703	1_112311751_G_C_b37	0.00248327	0.167689	1.04566e-05	rs197416	0.3	0.000234788	1.41442e-06	1	DDX20	112311751	1
ENSG00000064703	1_112312118_G_A_b37	0.00101545	0.172377	3.64475e-06	rs197417	0.3	1.94245e-05	8.32843e-08	1	DDX20	112312118	1
ENSG00000064703	1_112312154_G_A_b37	0.00101545	0.172377	3.64475e-06	rs169094	0.3	1.94245e-05	8.32843e-08	1	DDX20	112312154	1
ENSG00000064703	1_112312305_A_G_b37	0.00153918	0.172875	5.92804e-06	rs7522845	0.3	2.14776e-05	9.33212e-08	1	DDX20	112312305	1
ENSG00000064703	1_112313100_T_G_b37	0.0119369	0.168408	7.23303e-05	rs61788779	0.3	3.23028e-05	1.48547e-07	1	DDX20	112313100	1
ENSG00000064703	1_112313103_T_C_b37	0.000261817	0.184865	7.61849e-07	rs174736	0.3	1.93768e-06	6.36078e-09	1	DDX20	112313103	1
ENSG00000064703	1_112313503_A_G_b37	0.0119874	0.168311	7.2718e-05	rs61788780	0.3	3.27415e-05	1.50868e-07	1	DDX20	112313503	1
ENSG00000064703	1_112314565_T_C_b37	0.0121175	0.16807	7.37288e-05	rs11803207	0.3	3.3866e-05	1.56654e-07	1	DDX20	112314565	1
ENSG00000064703	1_112314822_A_G_b37	0.000343812	0.183446	1.04175e-06	rs499817	0.3	2.46594e-06	8.29073e-09	1	DDX20	112314822	1
ENSG00000064703	1_112317692_C_G_b37	0.0198635	0.150701	0.000138553	rs12138774	0.3	0.000146632	8.31473e-07	1	DDX20	112317692	1
ENSG00000065183	1_118396538_C_T_b37	0.0452313	0.114009	0.000411023	rs55755068	0.3	0.0645706	0.00135897	0	WDR3	118396538	1
ENSG00000067533	1_218458058_T_C_b37	2.45121e-10	0.274955	1.61586e-13	rs3753592	0.3	1.1006e-19	4.01224e-23	1	RRP15	218458058	1
ENSG00000067533	1_218458227_C_T_b37	0.000806495	-0.187881	2.79095e-06	rs2788193	0.3	5.80041e-05	2.89397e-07	1	RRP15	218458227	1
ENSG00000067533	1_218458551_T_C_b37	3.3535e-11	0.286528	1.85296e-14	rs946213	0.3	1.53402e-20	5.07091e-24	1	RRP15	218458551	1
ENSG00000067533	1_218458557_AG_A_b37	3.01625e-09	0.283556	2.49155e-12	rs3831934	0.3	6.45763e-16	4.09636e-19	1	RRP15	218458557	1
ENSG00000067533	1_218463643_A_G_b37	2.30142e-09	0.288254	1.85253e-12	rs61823378	0.3	8.13296e-17	4.53364e-20	1	RRP15	218463643	1
ENSG00000067533	1_218465466_C_G_b37	2.32838e-09	0.288178	1.87592e-12	rs12745029	0.3	8.31546e-17	4.64307e-20	1	RRP15	218465466	1
ENSG00000067533	1_218467852_A_C_b37	0.000124436	0.299364	3.29819e-07	rs61823381	0.3	1.30235e-05	5.29931e-08	1	RRP15	218467852	1
ENSG00000067533	1_218471383_T_C_b37	3.29989e-11	0.286622	1.81811e-14	rs10863387	0.3	1.48912e-20	4.91263e-24	1	RRP15	218471383	1
ENSG00000067533	1_218473680_CGAG_C_b37	0.00023623	0.24382	6.75837e-07	rs3835516	0.3	5.99203e-08	1.35034e-10	1	RRP15	218473680	1
ENSG00000067533	1_218475533_C_T_b37	0.000159519	-0.205507	4.35028e-07	rs2251169	0.3	1.96317e-05	8.42807e-08	1	RRP15	218475533	1
ENSG00000067533	1_218483973_A_ACC_b37	2.56409e-11	0.287014	1.38185e-14		0.3	1.0038e-20	3.24317e-24	1	RRP15	218483973	1
ENSG00000067533	1_218484987_G_A_b37	0.00023896	0.241955	6.84795e-07	rs34773466	0.3	6.0339e-08	1.36086e-10	1	RRP15	218484987	1
ENSG00000067533	1_218485949_A_G_b37	0.000268227	-0.202602	7.83112e-07	rs7543555	0.3	2.14887e-05	9.3378e-08	1	RRP15	218485949	1
ENSG00000067533	1_218488168_A_G_b37	0.000232173	0.2438	6.62988e-07	rs61823383	0.3	6.08968e-08	1.37561e-10	1	RRP15	218488168	1
ENSG00000067533	1_218488503_C_T_b37	4.08823e-09	0.284619	3.49037e-12	rs61823384	0.3	1.02003e-15	6.64186e-19	1	RRP15	218488503	1
ENSG00000067533	1_218491331_C_G_b37	4.2491e-08	0.257793	4.51724e-11	rs4269827	0.3	4.5095e-14	3.62753e-17	1	RRP15	218491331	1
ENSG00000067533	1_218496066_T_C_b37	4.22896e-11	0.286375	2.38536e-14	rs56238934	0.3	3.95218e-20	1.36969e-23	1	RRP15	218496066	1
ENSG00000067533	1_218502268_A_G_b37	8.70431e-05	0.295173	2.21276e-07	rs61823386	0.3	1.68823e-05	7.1122e-08	1	RRP15	218502268	1
ENSG00000067533	1_218506744_CT_C_b37	0.000364054	-0.201213	1.11272e-06	rs869102980	0.3	3.72674e-05	1.7465e-07	1	RRP15	218506744	1
ENSG00000067533	1_218511041_A_C_b37	8.95713e-08	0.265321	1.02592e-10	rs952817	0.3	1.93745e-15	1.2932e-18	1	RRP15	218511041	1
ENSG00000067533	1_218516310_G_T_b37	2.15761e-10	0.274207	1.40362e-13	rs10495098	0.3	1.62247e-18	7.15603e-22	1	RRP15	218516310	1
ENSG00000067533	1_218519367_T_C_b37	0.00200423	0.20035	8.08932e-06	rs112369231	0.3	5.92093e-09	1.08096e-11	1	RRP15	218519367	1
ENSG00000067533	1_218520995_A_G_b37	0.00183603	0.200202	7.27859e-06	rs6658835	0.3	3.12667e-09	5.39564e-12	1	RRP15	218520995	1
ENSG00000067533	1_218523730_C_T_b37	0.0106141	0.181399	6.22369e-05	rs1417488	0.3	3.60932e-05	1.68402e-07	1	RRP15	218523730	1
ENSG00000067533	1_218524304_A_G_b37	0.0373623	0.179188	0.000316515	rs11581605	0.3	7.57508e-05	3.92246e-07	1	RRP15	218524304	1
ENSG00000067533	1_218525588_C_A_b37	0.0345144	0.180592	0.000285015	rs17047703	0.3	4.08654e-05	1.94186e-07	1	RRP15	218525588	1
ENSG00000067533	1_218526228_G_C_b37	0.0345144	0.180694	0.000285013	rs4846476	0.3	4.06443e-05	1.92945e-07	1	RRP15	218526228	1
ENSG00000067533	1_218531768_T_A_b37	0.032149	0.244204	0.000259117	rs2796825	0.3	0.000172662	9.99345e-07	1	RRP15	218531768	1
ENSG00000067533	1_218531914_A_G_b37	0.0241068	0.177875	0.000177517		0.3	4.48394e-06	1.61503e-08	1	RRP15	218531914	1
ENSG00000067533	1_218537310_T_C_b37	0.0441168	0.152987	0.000397616	rs12078363	0.3	3.66436e-05	1.71305e-07	1	RRP15	218537310	1
ENSG00000067533	1_218541707_A_G_b37	0.0175797	0.16139	0.00011809	rs4846266	0.3	3.05968e-05	1.39613e-07	1	RRP15	218541707	1
ENSG00000067533	1_218542059_T_G_b37	0.0174042	0.161452	0.000116568	rs6662137	0.3	3.00183e-05	1.3654e-07	1	RRP15	218542059	1
ENSG00000072694	1_161505882_A_G_b37	0.0253135	0.368303	0.000189386		0.01	9.04834e-05	4.7925e-07	1	FCGR2B	161505882	1
ENSG00000081985	1_67787691_A_T_b37	0.0299843	0.233557	0.000236354	rs17129778	0.01	0.0168791	0.000227214	1	IL12RB2	67787691	1
ENSG00000081985	1_67790598_T_C_b37	0.0322898	0.231234	0.000260595	rs17129789	0.01	0.0182249	0.000251327	1	IL12RB2	67790598	1
ENSG00000081985	1_67791736_A_C_b37	0.0129593	-0.232414	8.04349e-05	rs11209050	0.01	0.00355065	3.32159e-05	1	IL12RB2	67791736	1
ENSG00000081985	1_67792931_G_A_b37	0.0129014	-0.232791	7.99114e-05	rs6669016	0.01	0.00377235	3.57264e-05	1	IL12RB2	67792931	1
ENSG00000081985	1_67793171_C_G_b37	0.0338597	0.22986	0.00027754	rs10489626	0.01	0.0192698	0.000269902	1	IL12RB2	67793171	1
ENSG00000081985	1_67799170_T_C_b37	0.0451197	-0.20785	0.000409689	rs10889681	0.01	0.0210326	0.000301505	1	IL12RB2	67799170	1
ENSG00000081985	1_67810291_T_C_b37	0.0337396	-0.178306	0.000276181	rs12562334	0.01	0.0106587	0.000127273	1	IL12RB2	67810291	1
ENSG00000081985	1_67818378_T_C_b37	0.0338008	-0.17879	0.000276882	rs6685432	0.01	0.0144203	0.000186249	1	IL12RB2	67818378	1
ENSG00000081985	1_67820194_C_T_b37	0.0341513	-0.211041	0.00028094	rs6679356	0.01	0.0473157	0.000880508	1	IL12RB2	67820194	1
ENSG00000081985	1_67825399_A_C_b37	0.0332244	-0.21105	0.000270461		0.01	0.0407897	0.000719009	1	IL12RB2	67825399	1
ENSG00000081985	1_67827831_A_G_b37	0.00711674	-0.215615	3.76659e-05	rs9793823	0.01	0.0198725	0.000280757	1	IL12RB2	67827831	1
ENSG00000081985	1_67827918_T_C_b37	0.0326892	-0.18712	0.000264694	rs7551150	0.01	0.035883	0.000605	1	IL12RB2	67827918	1
ENSG00000081985	1_67828010_G_A_b37	0.016718	-0.187899	0.000110729	rs4655704	0.01	0.00480766	4.78592e-05	1	IL12RB2	67828010	1
ENSG00000081985	1_67831294_G_C_b37	0.0323209	-0.187531	0.000260898	rs12564159	0.01	0.0379653	0.000652667	1	IL12RB2	67831294	1
ENSG00000081985	1_67834222_A_T_b37	0.0337923	-0.185988	0.000276797	rs6588259	0.01	0.0410109	0.000724118	1	IL12RB2	67834222	1
ENSG00000081985	1_67838896_A_G_b37	0.0407681	-0.172976	0.000356001	rs10159263	0.01	0.00883931	0.000100706	1	IL12RB2	67838896	1
ENSG00000081985	1_67839062_T_G_b37	0.0416418	-0.171856	0.000367046	rs4655540	0.01	0.0114641	0.000139571	1	IL12RB2	67839062	1
ENSG00000081985	1_67839543_G_C_b37	0.0416538	-0.171844	0.000367207	rs3790570	0.01	0.0114584	0.000139487	1	IL12RB2	67839543	1
ENSG00000081985	1_67840383_G_A_b37	0.0416864	-0.171814	0.00036766	rs7518266	0.01	0.0114539	0.000139424	1	IL12RB2	67840383	1
ENSG00000081985	1_67843708_C_T_b37	0.0421052	-0.171437	0.000373108	rs12568451	0.01	0.0113627	0.000138037	1	IL12RB2	67843708	1
ENSG00000081985	1_67846112_A_T_b37	0.0426396	-0.170979	0.00037947	rs881086	0.01	0.0112598	0.000136418	1	IL12RB2	67846112	1
ENSG00000081985	1_67846156_C_T_b37	0.0478039	-0.176543	0.00044365	rs881087	0.01	0.0515101	0.000988869	0	IL12RB2	67846156	1
ENSG00000081985	1_67846742_T_C_b37	0.0426396	-0.170979	0.00037947	rs881089	0.01	0.0112598	0.000136418	1	IL12RB2	67846742	1
ENSG00000081985	1_67847488_C_T_b37	0.048364	-0.169579	0.000450664	rs11209061	0.01	0.0128202	0.000160576	1	IL12RB2	67847488	1
ENSG00000081985	1_67847843_T_C_b37	0.041502	-0.171574	0.00036516	rs12405981	0.01	0.0119421	0.000146927	1	IL12RB2	67847843	1
ENSG00000081985	1_67848198_G_A_b37	0.0426396	-0.170979	0.00037947	rs6672396	0.01	0.0112598	0.000136418	1	IL12RB2	67848198	1
ENSG00000081985	1_67848307_C_T_b37	0.0426396	-0.170979	0.00037947	rs6672333	0.01	0.0112598	0.000136418	1	IL12RB2	67848307	1
ENSG00000081985	1_67848654_T_C_b37	0.0426396	-0.170979	0.00037947	rs6685676	0.01	0.0112598	0.000136418	1	IL12RB2	67848654	1
ENSG00000081985	1_67848745_A_G_b37	0.0425882	-0.171	0.000378792	rs12741095	0.01	0.0112337	0.000135999	1	IL12RB2	67848745	1
ENSG00000081985	1_67848902_C_T_b37	0.0384162	-0.173118	0.000328768	rs12741424	0.01	0.0101268	0.000119266	1	IL12RB2	67848902	1
ENSG00000081985	1_67848903_A_G_b37	0.0345382	-0.185042	0.000285298	rs12039044	0.01	0.0308408	0.000495828	1	IL12RB2	67848903	1
ENSG00000081985	1_67849331_A_C_b37	0.042597	-0.171017	0.000378882	rs6699991	0.01	0.0112268	0.000135886	1	IL12RB2	67849331	1
ENSG00000081985	1_67849856_G_C_b37	0.0426396	-0.170979	0.00037947	rs11582405	0.01	0.0112598	0.000136418	1	IL12RB2	67849856	1
ENSG00000081985	1_67850515_C_T_b37	0.0425072	-0.171025	0.000377811	rs11209062	0.01	0.0112169	0.000135733	1	IL12RB2	67850515	1
ENSG00000081985	1_67851190_T_C_b37	0.0426396	-0.170979	0.00037947	rs7515614	0.01	0.0112598	0.000136418	1	IL12RB2	67851190	1
ENSG00000081985	1_67851234_C_T_b37	0.0426396	-0.170979	0.00037947	rs7548737	0.01	0.0112598	0.000136418	1	IL12RB2	67851234	1
ENSG00000081985	1_67851457_T_C_b37	0.0426396	-0.170979	0.00037947	rs12134497	0.01	0.0112598	0.000136418	1	IL12RB2	67851457	1
ENSG00000081985	1_67851582_G_A_b37	0.0426396	-0.170979	0.00037947	rs12130669	0.01	0.0112598	0.000136418	1	IL12RB2	67851582	1
ENSG00000081985	1_67851817_G_A_b37	0.0434458	-0.172021	0.00038929	rs12757807	0.01	0.010179	0.000120076	1	IL12RB2	67851817	1
ENSG00000081985	1_67852141_A_G_b37	0.0478039	-0.176543	0.00044365	rs12138812	0.01	0.0515101	0.000988869	0	IL12RB2	67852141	1
ENSG00000081985	1_67852335_G_A_b37	0.0426396	-0.170979	0.00037947	rs2228420	0.01	0.0112598	0.000136418	1	IL12RB2	67852335	1
ENSG00000081985	1_67853112_A_G_b37	0.0426658	-0.170947	0.000379791	rs4655542	0.01	0.0111635	0.000134921	1	IL12RB2	67853112	1
ENSG00000081985	1_67853188_A_T_b37	0.0293077	-0.178666	0.000229412	rs4655543	0.01	0.013363	0.000169196	1	IL12RB2	67853188	1
ENSG00000081985	1_67853556_A_G_b37	0.0426396	-0.170979	0.00037947	rs6678974	0.01	0.0112598	0.000136418	1	IL12RB2	67853556	1
ENSG00000081985	1_67853750_T_C_b37	0.0426396	-0.170979	0.00037947	rs6667794	0.01	0.0112598	0.000136418	1	IL12RB2	67853750	1
ENSG00000081985	1_67854067_C_T_b37	0.0426495	-0.170978	0.000379584	rs2029860	0.01	0.0112617	0.000136451	1	IL12RB2	67854067	1
ENSG00000081985	1_67854942_A_G_b37	0.0426396	-0.170979	0.00037947	rs2029859	0.01	0.0112598	0.000136418	1	IL12RB2	67854942	1
ENSG00000081985	1_67855022_A_AAAC_b37	0.029677	-0.179231	0.000233263		0.01	0.00977875	0.000114161	1	IL12RB2	67855022	1
ENSG00000081985	1_67855047_G_C_b37	0.0401557	-0.17267	0.000348788		0.01	0.0112613	0.000136444	1	IL12RB2	67855047	1
ENSG00000081985	1_67855152_A_G_b37	0.0426396	-0.170979	0.00037947	rs4655706	0.01	0.0112598	0.000136418	1	IL12RB2	67855152	1
ENSG00000081985	1_67856021_A_G_b37	0.0426414	-0.17098	0.000379494	rs2270614	0.01	0.0112596	0.000136397	1	IL12RB2	67856021	1
ENSG00000081985	1_67857023_C_T_b37	0.0471194	-0.176815	0.000434933		0.01	0.0507555	0.000968938	0	IL12RB2	67857023	1
ENSG00000081985	1_67857629_G_A_b37	0.0430986	-0.171051	0.00038508	rs7523453	0.01	0.0110326	0.000132903	1	IL12RB2	67857629	1
ENSG00000081985	1_67857665_T_C_b37	0.0431086	-0.171051	0.000385209	rs7535281	0.01	0.0110298	0.000132833	1	IL12RB2	67857665	1
ENSG00000081985	1_67860627_A_G_b37	0.0324233	-0.185334	0.000261924	rs7555183	0.01	0.0273859	0.000423782	1	IL12RB2	67860627	1
ENSG00000081985	1_67865150_C_T_b37	0.0407681	-0.172232	0.000355959	rs6677319	0.01	0.00998648	0.000117226	1	IL12RB2	67865150	1
ENSG00000081985	1_67865602_G_A_b37	0.0442721	-0.172732	0.000399461	rs2863750	0.01	0.0107904	0.000129254	1	IL12RB2	67865602	1
ENSG00000081985	1_67866184_CACAA_C_b37	0.0354393	-0.17516	0.000295284		0.01	0.00635766	6.71446e-05	1	IL12RB2	67866184	1
ENSG00000081985	1_67870168_G_A_b37	0.0225118	-0.187735	0.000162734	rs12408948	0.01	0.00686423	7.37124e-05	1	IL12RB2	67870168	1
ENSG00000081985	1_67871403_C_CA_b37	0.0487554	-0.183286	0.000455659		0.01	0.0481556	0.000901798	1	IL12RB2	67871403	1
ENSG00000081985	1_67871405_A_AG_b37	0.0488978	-0.183333	0.000457401	rs11371519	0.01	0.0497627	0.000942788	1	IL12RB2	67871405	1
ENSG00000081985	1_67875414_T_C_b37	0.0281664	-0.179643	0.00021807	rs4655707	0.01	0.00893108	0.000101998	1	IL12RB2	67875414	1
ENSG00000081985	1_67875533_T_A_b37	0.01964	-0.18593	0.000136484	rs4655708	0.01	0.00571178	5.88299e-05	1	IL12RB2	67875533	1
ENSG00000081985	1_67876484_C_T_b37	0.0129228	-0.196281	8.00721e-05	rs1058074	0.01	0.00838495	9.44436e-05	1	IL12RB2	67876484	1
ENSG00000081985	1_67879634_A_G_b37	0.0128369	-0.196412	7.93888e-05	rs969626	0.01	0.00835779	9.40487e-05	1	IL12RB2	67879634	1
ENSG00000081985	1_67885286_A_AT_b37	0.025997	-0.180324	0.000196093	rs397980415	0.01	0.00571721	5.88983e-05	1	IL12RB2	67885286	1
ENSG00000081985	1_67887563_G_A_b37	0.0259503	-0.181356	0.000195646	rs12561767	0.01	0.00739521	8.08971e-05	1	IL12RB2	67887563	1
ENSG00000081985	1_67888763_A_G_b37	0.0162127	-0.197264	0.000106571	rs11209066	0.01	0.0133706	0.000169319	1	IL12RB2	67888763	1
ENSG00000081985	1_67888876_A_G_b37	0.032892	-0.183758	0.000266812	rs11209067	0.01	0.0347706	0.000580423	1	IL12RB2	67888876	1
ENSG00000081985	1_67889571_C_G_b37	0.00877244	-0.205105	4.87944e-05	rs12566098	0.01	0.00830184	9.32676e-05	1	IL12RB2	67889571	1
ENSG00000081985	1_67890361_GA_G_b37	0.0335708	-0.178129	0.000274301	rs397861382	0.01	0.00916056	0.000105237	1	IL12RB2	67890361	1
ENSG00000081985	1_67890526_A_G_b37	0.0259808	-0.17923	0.000195954	rs6702742	0.01	0.00749154	8.22318e-05	1	IL12RB2	67890526	1
ENSG00000082497	1_210361388_A_G_b37	0.0414474	-0.189607	0.000364535	rs4844958	0.2	0.0130244	0.000163707	1	SERTAD4	210361388	1
ENSG00000082497	1_210363254_G_A_b37	0.0260862	-0.195416	0.000197003	rs11588695	0.2	0.00798345	8.88929e-05	1	SERTAD4	210363254	1
ENSG00000082497	1_210406940_T_C_b37	0.0150199	-0.199684	9.66832e-05	rs624270	0.2	0.000654384	4.57684e-06	1	SERTAD4	210406940	1
ENSG00000082497	1_210407031_G_T_b37	0.0144187	-0.201338	9.1878e-05	rs624706	0.2	0.00256874	2.25304e-05	1	SERTAD4	210407031	1
ENSG00000082497	1_210408971_G_GATCTC_b37	0.0213991	-0.191929	0.000152307	rs10661759	0.2	0.000943299	6.98116e-06	1	SERTAD4	210408971	1
ENSG00000082497	1_210413739_C_T_b37	0.0161086	-0.197777	0.00010569	rs654523	0.2	0.000522141	3.53601e-06	1	SERTAD4	210413739	1
ENSG00000082497	1_210414420_T_TCATGGTTAGTTACATACC_b37	0.0134185	-0.198822	8.40057e-05	rs11272619	0.2	0.00224279	1.92202e-05	1	SERTAD4	210414420	1
ENSG00000082497	1_210414871_G_GT_b37	0.0346338	-0.186207	0.000286406		0.2	0.00172617	1.40781e-05	1	SERTAD4	210414871	1
ENSG00000082497	1_210419856_C_G_b37	0.0173585	-0.197901	0.000116213	rs656312	0.2	0.0038637	3.67683e-05	1	SERTAD4	210419856	1
ENSG00000082497	1_210424674_T_G_b37	0.0116655	-0.20448	7.01461e-05	rs674513	0.2	0.00244286	2.12186e-05	1	SERTAD4	210424674	1
ENSG00000082497	1_210425080_A_G_b37	0.0202577	-0.198113	0.000142039	rs34463765	0.2	0.00404311	3.88318e-05	1	SERTAD4	210425080	1
ENSG00000082497	1_210425509_G_A_b37	0.0361567	-0.187881	0.000303112	rs660611	0.2	0.00718725	7.80224e-05	1	SERTAD4	210425509	1
ENSG00000082497	1_210441970_A_T_b37	0.0492165	-0.183715	0.000461524	rs668315	0.2	0.00876451	9.96815e-05	1	SERTAD4	210441970	1
ENSG00000082497	1_210453938_T_C_b37	0.0453115	-0.23833	0.000412	rs646512	0.2	0.0960372	0.00240168	0	SERTAD4	210453938	1
ENSG00000083444	1_11915467_T_C_b37	0.046862	-0.093824	0.000431729	rs198379	0.3	0.285291	0.0146265	0	PLOD1	11915467	1
ENSG00000083444	1_11917340_C_T_b37	0.0430925	-0.0931587	0.000385011	rs198388	0.3	0.404633	0.0301761	0	PLOD1	11917340	1
ENSG00000083444	1_11917620_T_TA_b37	0.0431251	-0.0937451	0.000385393	rs35207557	0.3	0.271091	0.0132661	0	PLOD1	11917620	1
ENSG00000084072	1_40105011_C_T_b37	0.0479183	0.162549	0.000444987	rs2294930	0.6	0.314061	0.017643	0	PPIE	40105011	1
ENSG00000084072	1_40107687_G_A_b37	0.041962	0.165522	0.000371375	rs151028092	0.6	0.281427	0.0142426	0	PPIE	40107687	1
ENSG00000084072	1_40112055_G_A_b37	0.027089	0.171236	0.000207173	rs78221078	0.6	0.226746	0.00958671	0	PPIE	40112055	1
ENSG00000090273	1_27165493_G_A_b37	0.018551	0.533979	0.000126818	rs113287499	0.95	0.501798	0.0518163	0	NUDC	27165493	1
ENSG00000090273	1_27272844_C_T_b37	0.0203895	0.263451	0.000143193	rs7866	0.95	0.264504	0.0126681	0	NUDC	27272844	1
ENSG00000090273	1_27313102_G_C_b37	0.0197002	0.267943	0.000137009	rs61786528	0.95	0.260585	0.0123161	0	NUDC	27313102	1
ENSG00000092621	1_120163899_A_G_b37	0.00510184	-0.387288	2.51109e-05	rs115467558	0.4	0.0134347	0.000170315	1	PHGDH	120163899	1
ENSG00000092621	1_120170684_C_T_b37	0.0461848	-0.276663	0.000423064	rs114915501	0.4	0.0684903	0.0014764	0	PHGDH	120170684	1
ENSG00000094963	1_171098893_T_C_b37	0.035637	-0.184157	0.000297405	rs1114954	0.99	0.188242	0.00693448	0	FMO2	171098893	1
ENSG00000094963	1_171119021_T_C_b37	0.0416011	-0.173162	0.000366473	rs1795244	0.99	0.145583	0.00454497	0	FMO2	171119021	1
ENSG00000094963	1_171119200_G_C_b37	0.0413581	-0.173358	0.000363526	rs1736567	0.99	0.14395	0.00446526	0	FMO2	171119200	1
ENSG00000094963	1_171126302_T_C_b37	0.0245168	-0.184377	0.00018144	rs1795245	0.99	0.0839904	0.00197537	0	FMO2	171126302	1
ENSG00000094963	1_171126403_T_G_b37	0.0238301	-0.181115	0.000174956	rs1736568	0.99	0.102416	0.00264114	0	FMO2	171126403	1
ENSG00000094963	1_171130346_G_A_b37	0.036382	-0.281237	0.000305692	rs16864125	0.99	1.2328e-05	4.98004e-08	1	FMO2	171130346	1
ENSG00000094963	1_171130539_G_C_b37	0.0331991	-0.286001	0.000270184	rs72714112	0.99	7.28344e-06	2.76688e-08	1	FMO2	171130539	1
ENSG00000094963	1_171132258_G_A_b37	2.48732e-05	-0.497405	5.46816e-08	rs112104157	0.99	3.39803e-13	3.08352e-16	1	FMO2	171132258	1
ENSG00000094963	1_171132711_A_C_b37	0.00193074	-0.219065	7.72783e-06		0.99	2.0407e-08	4.15125e-11	1	FMO2	171132711	1
ENSG00000094963	1_171133889_C_A_b37	2.88812e-06	-0.529486	4.99601e-09	rs16864136	0.99	4.03668e-14	3.22396e-17	1	FMO2	171133889	1
ENSG00000094963	1_171135035_T_G_b37	0.000101361	-0.420217	2.6201e-07	rs12076944	0.99	8.17485e-12	9.001e-15	1	FMO2	171135035	1
ENSG00000094963	1_171135067_G_GT_b37	0.000109804	-0.419847	2.86821e-07	rs71707311	0.99	8.69981e-12	9.62274e-15	1	FMO2	171135067	1
ENSG00000094963	1_171135764_A_G_b37	0.00107464	-0.224756	3.89332e-06	rs10912475	0.99	7.02707e-09	1.30089e-11	1	FMO2	171135764	1
ENSG00000094963	1_171136319_G_A_b37	2.36452e-06	-0.53893	3.96831e-09	rs78893152	0.99	2.84106e-14	2.2236e-17	1	FMO2	171136319	1
ENSG00000094963	1_171136436_G_C_b37	0.00107464	-0.224756	3.89332e-06	rs10798240	0.99	7.02707e-09	1.30089e-11	1	FMO2	171136436	1
ENSG00000094963	1_171136941_T_C_b37	0.000101361	-0.420217	2.6201e-07	rs12079736	0.99	8.17485e-12	9.001e-15	1	FMO2	171136941	1
ENSG00000094963	1_171137048_G_T_b37	0.000101361	-0.420217	2.6201e-07	rs12072579	0.99	8.17485e-12	9.001e-15	1	FMO2	171137048	1
ENSG00000094963	1_171138644_G_A_b37	0.000101361	-0.420217	2.6201e-07	rs75027484	0.99	8.17485e-12	9.001e-15	1	FMO2	171138644	1
ENSG00000094963	1_171138846_A_AT_b37	0.00120793	-0.225129	4.45919e-06	rs397720886	0.99	7.22559e-09	1.34095e-11	1	FMO2	171138846	1
ENSG00000094963	1_171138883_CT_C_b37	0.000122022	-0.425061	3.22696e-07	rs747785071	0.99	1.9451e-11	2.26438e-14	1	FMO2	171138883	1
ENSG00000094963	1_171141073_C_A_b37	0.000101361	-0.420217	2.6201e-07	rs12082366	0.99	8.17485e-12	9.001e-15	1	FMO2	171141073	1
ENSG00000094963	1_171142109_A_G_b37	0.000101361	-0.420217	2.6201e-07	rs75457895	0.99	8.17485e-12	9.001e-15	1	FMO2	171142109	1
ENSG00000094963	1_171142600_A_C_b37	0.000101361	-0.420217	2.6201e-07	rs78743342	0.99	8.17485e-12	9.001e-15	1	FMO2	171142600	1
ENSG00000094963	1_171143677_G_C_b37	1.9169e-06	-0.552319	3.14179e-09	rs79361668	0.99	1.98703e-14	1.53126e-17	1	FMO2	171143677	1
ENSG00000094963	1_171144168_A_G_b37	0.00535533	-0.254044	2.66306e-05		0.99	6.51459e-07	1.91883e-09	1	FMO2	171144168	1
ENSG00000094963	1_171144178_GGAGAT_G_b37	0.00361527	-0.264696	1.65348e-05		0.99	4.81824e-07	1.38009e-09	1	FMO2	171144178	1
ENSG00000094963	1_171144182_A_G_b37	0.00904484	-0.244653	5.06923e-05		0.99	2.68326e-06	9.09467e-09	1	FMO2	171144182	1
ENSG00000094963	1_171144183_T_G_b37	0.016243	-0.223099	0.000106815		0.99	3.69099e-06	1.2963e-08	1	FMO2	171144183	1
ENSG00000094963	1_171147200_A_G_b37	8.55382e-05	-0.428583	2.16913e-07	rs79365007	0.99	2.22977e-12	2.27877e-15	1	FMO2	171147200	1
ENSG00000094963	1_171147291_G_T_b37	0.000101361	-0.420217	2.6201e-07	rs76371829	0.99	8.17485e-12	9.001e-15	1	FMO2	171147291	1
ENSG00000094963	1_171147844_A_G_b37	2.7892e-06	-0.550767	4.80093e-09	rs12086788	0.99	1.89803e-14	1.45942e-17	1	FMO2	171147844	1
ENSG00000094963	1_171147946_A_G_b37	0.00120715	-0.224481	4.45569e-06	rs2008706	0.99	6.17197e-09	1.13096e-11	1	FMO2	171147946	1
ENSG00000094963	1_171148521_G_A_b37	0.000429992	-0.268452	1.34576e-06	rs7545752	0.99	1.68647e-08	3.37434e-11	1	FMO2	171148521	1
ENSG00000094963	1_171148721_G_A_b37	0.00120793	-0.225129	4.45919e-06	rs7545923	0.99	7.22559e-09	1.34095e-11	1	FMO2	171148721	1
ENSG00000094963	1_171148878_T_C_b37	0.00120793	-0.225129	4.45919e-06	rs7525342	0.99	7.22559e-09	1.34095e-11	1	FMO2	171148878	1
ENSG00000094963	1_171150045_C_G_b37	0.000101361	-0.420217	2.6201e-07	rs2421708	0.99	8.17485e-12	9.001e-15	1	FMO2	171150045	1
ENSG00000094963	1_171151203_GA_G_b37	0.0416456	-0.173769	0.0003671	rs35365717	0.99	4.45585e-07	1.26595e-09	1	FMO2	171151203	1
ENSG00000094963	1_171151790_G_C_b37	0.000429992	-0.268452	1.34576e-06	rs4916414	0.99	1.68647e-08	3.37434e-11	1	FMO2	171151790	1
ENSG00000094963	1_171151873_T_A_b37	0.000429992	-0.268452	1.34576e-06	rs4916415	0.99	1.68647e-08	3.37434e-11	1	FMO2	171151873	1
ENSG00000094963	1_171151991_T_G_b37	0.00120793	-0.225129	4.45919e-06	rs926268	0.99	7.22559e-09	1.34095e-11	1	FMO2	171151991	1
ENSG00000094963	1_171152551_T_G_b37	0.000101361	-0.420217	2.6201e-07	rs74547254	0.99	8.17485e-12	9.001e-15	1	FMO2	171152551	1
ENSG00000094963	1_171153364_C_T_b37	0.00120715	-0.224481	4.45569e-06	rs3754494	0.99	6.17197e-09	1.13096e-11	1	FMO2	171153364	1
ENSG00000094963	1_171153448_T_G_b37	0.0295794	-0.197154	0.000232263	rs3754495	0.99	5.14345e-07	1.48171e-09	1	FMO2	171153448	1
ENSG00000094963	1_171153839_A_G_b37	0.000101361	-0.420217	2.6201e-07	rs28369791	0.99	8.17485e-12	9.001e-15	1	FMO2	171153839	1
ENSG00000094963	1_171154303_A_C_b37	0.000429992	-0.268452	1.34576e-06	rs28369794	0.99	1.68647e-08	3.37434e-11	1	FMO2	171154303	1
ENSG00000094963	1_171154378_A_G_b37	0.000101361	-0.420217	2.6201e-07	rs28369796	0.99	8.17485e-12	9.001e-15	1	FMO2	171154378	1
ENSG00000094963	1_171155103_C_T_b37	0.00120793	-0.225129	4.45919e-06	rs6657314	0.99	7.22559e-09	1.34095e-11	1	FMO2	171155103	1
ENSG00000094963	1_171155632_A_G_b37	0.00120715	-0.224481	4.45569e-06	rs2421709	0.99	6.17197e-09	1.13096e-11	1	FMO2	171155632	1
ENSG00000094963	1_171156431_A_G_b37	0.00120491	-0.225149	4.44534e-06	rs10798252	0.99	7.19527e-09	1.33441e-11	1	FMO2	171156431	1
ENSG00000094963	1_171156483_A_G_b37	1.95539e-06	-0.561722	3.21225e-09	rs10912525	0.99	2.71763e-14	2.12394e-17	1	FMO2	171156483	1
ENSG00000094963	1_171156826_T_C_b37	1.72566e-06	-0.563955	2.79023e-09	rs12086257	0.99	1.85178e-14	1.42214e-17	1	FMO2	171156826	1
ENSG00000094963	1_171156827_G_A_b37	1.7247e-06	-0.563964	2.78846e-09	rs12078869	0.99	1.84877e-14	1.41946e-17	1	FMO2	171156827	1
ENSG00000094963	1_171156997_G_A_b37	0.00120715	-0.224481	4.45569e-06	rs11806072	0.99	6.17197e-09	1.13096e-11	1	FMO2	171156997	1
ENSG00000094963	1_171157167_GA_G_b37	1.5777e-06	-0.565002	2.52314e-09		0.99	1.37294e-14	1.03697e-17	1	FMO2	171157167	1
ENSG00000094963	1_171157168_AATTTTTTTTT_A_b37	4.75906e-05	-0.449944	1.12781e-07		0.99	3.1709e-12	3.30579e-15	1	FMO2	171157168	1
ENSG00000094963	1_171157469_A_C_b37	0.0173337	-0.218926	0.000116018	rs12085225	0.99	5.2358e-07	1.51077e-09	1	FMO2	171157469	1
ENSG00000094963	1_171157708_C_G_b37	0.0168093	-0.219447	0.000111494	rs3768569	0.99	4.73397e-07	1.35329e-09	1	FMO2	171157708	1
ENSG00000094963	1_171157875_G_A_b37	0.00120715	-0.224481	4.45569e-06	rs3768570	0.99	6.17197e-09	1.13096e-11	1	FMO2	171157875	1
ENSG00000094963	1_171158227_G_C_b37	0.00120715	-0.224481	4.45569e-06	rs10798253	0.99	6.17197e-09	1.13096e-11	1	FMO2	171158227	1
ENSG00000094963	1_171158284_C_T_b37	0.0158995	-0.220256	0.000103899	rs12566823	0.99	3.87875e-07	1.0826e-09	1	FMO2	171158284	1
ENSG00000094963	1_171158499_T_C_b37	1.51487e-06	-0.560243	2.41004e-09	rs12087971	0.99	9.2404e-15	6.77569e-18	1	FMO2	171158499	1
ENSG00000094963	1_171158512_T_TA_b37	0.0158995	-0.220259	0.000103899	rs397965157	0.99	3.87783e-07	1.08224e-09	1	FMO2	171158512	1
ENSG00000094963	1_171158793_C_CT_b37	0.0206811	-0.352929	0.000145914		0.99	9.05564e-06	3.52933e-08	1	FMO2	171158793	1
ENSG00000094963	1_171158797_TC_T_b37	0.012027	-0.234132	7.30293e-05		0.99	6.17363e-08	1.39645e-10	1	FMO2	171158797	1
ENSG00000094963	1_171158798_C_T_b37	0.0305766	-0.225352	0.000242652		0.99	1.3702e-06	4.34563e-09	1	FMO2	171158798	1
ENSG00000094963	1_171158986_T_C_b37	0.0158995	-0.220266	0.000103899	rs7534749	0.99	3.87567e-07	1.08154e-09	1	FMO2	171158986	1
ENSG00000094963	1_171159290_A_G_b37	0.0158995	-0.220273	0.000103899	rs7540349	0.99	3.87342e-07	1.08083e-09	1	FMO2	171159290	1
ENSG00000094963	1_171159372_A_T_b37	0.0158995	-0.220273	0.000103899	rs28369823	0.99	3.87342e-07	1.08083e-09	1	FMO2	171159372	1
ENSG00000094963	1_171159868_AT_A_b37	1.51487e-06	-0.560243	2.41004e-09	rs770322668	0.99	9.2404e-15	6.77569e-18	1	FMO2	171159868	1
ENSG00000094963	1_171160011_G_A_b37	1.51487e-06	-0.560243	2.41004e-09	rs28369826	0.99	9.2404e-15	6.77569e-18	1	FMO2	171160011	1
ENSG00000094963	1_171160121_C_T_b37	1.51487e-06	-0.560243	2.41004e-09	rs112429703	0.99	9.2404e-15	6.77569e-18	1	FMO2	171160121	1
ENSG00000094963	1_171160140_T_C_b37	0.00131867	-0.223975	4.94358e-06	rs7538013	0.99	6.17766e-09	1.13221e-11	1	FMO2	171160140	1
ENSG00000094963	1_171160166_C_A_b37	0.00084105	-0.25075	2.92852e-06	rs12567358	0.99	3.34506e-08	7.10919e-11	1	FMO2	171160166	1
ENSG00000094963	1_171160483_A_T_b37	1.51487e-06	-0.560243	2.41004e-09	rs28369834	0.99	9.2404e-15	6.77569e-18	1	FMO2	171160483	1
ENSG00000094963	1_171160698_T_C_b37	1.51487e-06	-0.560243	2.41004e-09	rs12091865	0.99	9.2404e-15	6.77569e-18	1	FMO2	171160698	1
ENSG00000094963	1_171160925_T_G_b37	0.00120715	-0.224481	4.45569e-06	rs10912529	0.99	6.17197e-09	1.13096e-11	1	FMO2	171160925	1
ENSG00000094963	1_171160955_G_C_b37	1.51487e-06	-0.560243	2.41004e-09	rs29001609	0.99	9.2404e-15	6.77569e-18	1	FMO2	171160955	1
ENSG00000094963	1_171161072_A_G_b37	0.00123449	-0.224353	4.57407e-06		0.99	5.79298e-09	1.05607e-11	1	FMO2	171161072	1
ENSG00000094963	1_171161115_C_T_b37	0.00170503	-0.229127	6.67852e-06	rs12567600	0.99	2.59481e-08	5.38171e-11	1	FMO2	171161115	1
ENSG00000094963	1_171161165_C_A_b37	1.51487e-06	-0.560243	2.41004e-09	rs28369837	0.99	9.2404e-15	6.77569e-18	1	FMO2	171161165	1
ENSG00000094963	1_171161292_A_G_b37	0.00170503	-0.229127	6.67852e-06	rs28369838	0.99	2.59481e-08	5.38171e-11	1	FMO2	171161292	1
ENSG00000094963	1_171161360_C_G_b37	0.00170503	-0.229127	6.67852e-06	rs28369839	0.99	2.59481e-08	5.38171e-11	1	FMO2	171161360	1
ENSG00000094963	1_171161430_G_A_b37	0.00170503	-0.229127	6.67852e-06	rs28369841	0.99	2.59481e-08	5.38171e-11	1	FMO2	171161430	1
ENSG00000094963	1_171161498_T_C_b37	0.00170459	-0.229132	6.67624e-06	rs12092242	0.99	2.59481e-08	5.38151e-11	1	FMO2	171161498	1
ENSG00000094963	1_171162438_C_T_b37	1.51487e-06	-0.560243	2.41004e-09	rs28969551	0.99	9.2404e-15	6.77569e-18	1	FMO2	171162438	1
ENSG00000094963	1_171162551_T_TGAC_b37	8.10162e-07	-0.573619	1.19478e-09	rs397844260	0.99	4.8464e-15	3.39796e-18	1	FMO2	171162551	1
ENSG00000094963	1_171162583_T_C_b37	1.51487e-06	-0.560243	2.41004e-09	rs2020860	0.99	9.2404e-15	6.77569e-18	1	FMO2	171162583	1
ENSG00000094963	1_171162735_T_A_b37	1.51487e-06	-0.560243	2.41004e-09	rs16864165	0.99	9.2404e-15	6.77569e-18	1	FMO2	171162735	1
ENSG00000094963	1_171162879_G_A_b37	0.00123215	-0.225207	4.56434e-06	rs12730305	0.99	4.8869e-09	8.76869e-12	1	FMO2	171162879	1
ENSG00000094963	1_171162960_T_C_b37	0.00170375	-0.229136	6.67215e-06	rs12758140	0.99	2.59459e-08	5.38041e-11	1	FMO2	171162960	1
ENSG00000094963	1_171163038_C_T_b37	1.51487e-06	-0.560243	2.41004e-09	rs28369850	0.99	9.2404e-15	6.77569e-18	1	FMO2	171163038	1
ENSG00000094963	1_171163582_T_G_b37	0.00170375	-0.229136	6.67215e-06	rs7550060	0.99	2.59459e-08	5.38041e-11	1	FMO2	171163582	1
ENSG00000094963	1_171163623_A_G_b37	0.00170375	-0.229136	6.67215e-06	rs7555557	0.99	2.59459e-08	5.38041e-11	1	FMO2	171163623	1
ENSG00000094963	1_171163812_T_C_b37	0.00120715	-0.224481	4.45569e-06	rs2223228	0.99	6.17197e-09	1.13096e-11	1	FMO2	171163812	1
ENSG00000094963	1_171163945_A_AT_b37	0.00170375	-0.229136	6.67215e-06	rs11377910	0.99	2.59459e-08	5.38041e-11	1	FMO2	171163945	1
ENSG00000094963	1_171164195_A_C_b37	0.00170375	-0.229136	6.67215e-06	rs7556113	0.99	2.59459e-08	5.38041e-11	1	FMO2	171164195	1
ENSG00000094963	1_171164306_G_A_b37	0.0017031	-0.229145	6.66738e-06	rs7518899	0.99	2.59419e-08	5.37683e-11	1	FMO2	171164306	1
ENSG00000094963	1_171164480_A_T_b37	0.00170375	-0.229136	6.67215e-06	rs7513579	0.99	2.59459e-08	5.38041e-11	1	FMO2	171164480	1
ENSG00000094963	1_171164544_C_T_b37	0.00120222	-0.224527	4.43349e-06	rs4916182	0.99	6.16629e-09	1.12927e-11	1	FMO2	171164544	1
ENSG00000094963	1_171164935_TA_T_b37	0.00170375	-0.229136	6.67215e-06	rs869169209	0.99	2.59459e-08	5.38041e-11	1	FMO2	171164935	1
ENSG00000094963	1_171165802_TG_T_b37	1.51487e-06	-0.560243	2.41004e-09	rs28369860	0.99	9.2404e-15	6.77569e-18	1	FMO2	171165802	1
ENSG00000094963	1_171166532_A_G_b37	0.00170375	-0.229136	6.67215e-06	rs10912537	0.99	2.59459e-08	5.38041e-11	1	FMO2	171166532	1
ENSG00000094963	1_171166674_G_C_b37	0.00170375	-0.229136	6.67215e-06	rs10912538	0.99	2.59459e-08	5.38041e-11	1	FMO2	171166674	1
ENSG00000094963	1_171167157_C_T_b37	0.00120609	-0.224492	4.45032e-06	rs10912542	0.99	6.17197e-09	1.13048e-11	1	FMO2	171167157	1
ENSG00000094963	1_171167388_T_TACA_b37	1.51487e-06	-0.560243	2.41004e-09	rs28369866	0.99	9.2404e-15	6.77569e-18	1	FMO2	171167388	1
ENSG00000094963	1_171167406_A_T_b37	0.00170375	-0.229136	6.67215e-06	rs11810116	0.99	2.59459e-08	5.38041e-11	1	FMO2	171167406	1
ENSG00000094963	1_171167703_G_A_b37	1.51487e-06	-0.560243	2.41004e-09	rs28369868	0.99	9.2404e-15	6.77569e-18	1	FMO2	171167703	1
ENSG00000094963	1_171168034_T_C_b37	1.51487e-06	-0.560243	2.41004e-09		0.99	9.2404e-15	6.77569e-18	1	FMO2	171168034	1
ENSG00000094963	1_171168083_C_T_b37	0.00172018	-0.229039	6.74924e-06	rs7539549	0.99	2.60367e-08	5.40182e-11	1	FMO2	171168083	1
ENSG00000094963	1_171168302_G_C_b37	0.00120715	-0.224481	4.45569e-06	rs2205723	0.99	6.17197e-09	1.13096e-11	1	FMO2	171168302	1
ENSG00000094963	1_171168584_C_T_b37	0.00170375	-0.229136	6.67215e-06	rs2020862	0.99	2.59459e-08	5.38041e-11	1	FMO2	171168584	1
ENSG00000094963	1_171168585_A_G_b37	0.00101094	-0.226745	3.62436e-06	rs2020861	0.99	4.85236e-09	8.70093e-12	1	FMO2	171168585	1
ENSG00000094963	1_171168804_A_C_b37	0.00120715	-0.224481	4.45569e-06	rs2075987	0.99	6.17197e-09	1.13096e-11	1	FMO2	171168804	1
ENSG00000094963	1_171169123_T_C_b37	2.92801e-06	-0.555152	5.07276e-09	rs112392798	0.99	3.81997e-14	3.04356e-17	1	FMO2	171169123	1
ENSG00000094963	1_171169192_G_T_b37	0.00170375	-0.229136	6.67215e-06	rs6662773	0.99	2.59459e-08	5.38041e-11	1	FMO2	171169192	1
ENSG00000094963	1_171169451_T_C_b37	0.00120715	-0.224481	4.45569e-06	rs6699803	0.99	6.17197e-09	1.13096e-11	1	FMO2	171169451	1
ENSG00000094963	1_171169502_C_T_b37	0.00120715	-0.224481	4.45569e-06	rs6692260	0.99	6.17197e-09	1.13096e-11	1	FMO2	171169502	1
ENSG00000094963	1_171169547_C_T_b37	0.00172263	-0.229039	6.76057e-06	rs6692347	0.99	2.61399e-08	5.42686e-11	1	FMO2	171169547	1
ENSG00000094963	1_171170209_T_C_b37	0.00170375	-0.229136	6.67215e-06	rs10798263	0.99	2.59459e-08	5.38041e-11	1	FMO2	171170209	1
ENSG00000094963	1_171170244_A_T_b37	0.00121681	-0.224383	4.4964e-06	rs2236874	0.99	6.1991e-09	1.13654e-11	1	FMO2	171170244	1
ENSG00000094963	1_171170551_A_G_b37	0.00170375	-0.229136	6.67215e-06	rs10912552	0.99	2.59459e-08	5.38041e-11	1	FMO2	171170551	1
ENSG00000094963	1_171170574_C_G_b37	0.00174575	-0.22891	6.86169e-06	rs2205724	0.99	2.62071e-08	5.44185e-11	1	FMO2	171170574	1
ENSG00000094963	1_171170692_A_C_b37	3.3279e-05	-0.53627	7.5782e-08	rs28369883	0.99	1.24003e-12	1.22119e-15	1	FMO2	171170692	1
ENSG00000094963	1_171171002_G_A_b37	3.74333e-06	-0.554107	6.68432e-09	rs28369886	0.99	4.67137e-14	3.77102e-17	1	FMO2	171171002	1
ENSG00000094963	1_171176056_A_G_b37	0.0296602	-0.178043	0.000233081	rs2179105	0.99	2.82395e-07	7.58726e-10	1	FMO2	171176056	1
ENSG00000094963	1_171176912_T_G_b37	0.000390135	-0.453392	1.20386e-06	rs2020865	0.99	5.77673e-11	7.24713e-14	1	FMO2	171176912	1
ENSG00000094963	1_171177205_G_T_b37	0.0296602	-0.178043	0.000233081	rs2075990	0.99	2.82395e-07	7.58726e-10	1	FMO2	171177205	1
ENSG00000094963	1_171177416_G_A_b37	0.000390135	-0.453392	1.20386e-06	rs16864191	0.99	5.77673e-11	7.24713e-14	1	FMO2	171177416	1
ENSG00000094963	1_171179779_A_G_b37	0.00019665	-0.439127	5.48973e-07	rs73032526	0.99	6.45048e-11	8.17086e-14	1	FMO2	171179779	1
ENSG00000094963	1_171179939_G_T_b37	0.000741597	-0.228961	2.52819e-06		0.99	6.38958e-07	1.87818e-09	1	FMO2	171179939	1
ENSG00000094963	1_171180021_G_T_b37	0.00409009	-0.211339	1.92035e-05		0.99	1.34733e-06	4.26729e-09	1	FMO2	171180021	1
ENSG00000094963	1_171180071_A_G_b37	0.00126606	-0.428627	4.71246e-06	rs6673781	0.99	4.01842e-10	5.90937e-13	1	FMO2	171180071	1
ENSG00000094963	1_171180201_T_C_b37	0.00019665	-0.439127	5.48973e-07	rs6668231	0.99	6.45048e-11	8.17086e-14	1	FMO2	171180201	1
ENSG00000094963	1_171181754_G_A_b37	0.00245148	-0.414156	1.02973e-05	rs58324390	0.99	3.97161e-10	5.83791e-13	1	FMO2	171181754	1
ENSG00000094963	1_171183965_T_C_b37	0.028226	-0.186814	0.000218643	rs7535566	0.99	5.08053e-07	1.46257e-09	1	FMO2	171183965	1
ENSG00000094963	1_171184182_T_C_b37	0.0282295	-0.186812	0.000218693	rs7535771	0.99	5.08476e-07	1.46383e-09	1	FMO2	171184182	1
ENSG00000094963	1_171187987_T_C_b37	0.0281306	-0.186858	0.000217701	rs10798271	0.99	5.00587e-07	1.43888e-09	1	FMO2	171187987	1
ENSG00000094963	1_171188057_C_T_b37	0.0281306	-0.186858	0.000217701	rs10912593	0.99	5.00587e-07	1.43888e-09	1	FMO2	171188057	1
ENSG00000094963	1_171188532_T_A_b37	0.000704827	-0.263553	2.38596e-06	rs12124505	0.99	1.04765e-06	3.23709e-09	1	FMO2	171188532	1
ENSG00000094963	1_171188870_G_A_b37	0.027608	-0.187176	0.000212604	rs12061191	0.99	3.09444e-07	8.39177e-10	1	FMO2	171188870	1
ENSG00000094963	1_171190845_G_T_b37	0.000434042	-0.450218	1.36062e-06	rs12064117	0.99	1.4988e-10	2.01618e-13	1	FMO2	171190845	1
ENSG00000094963	1_171192584_G_C_b37	0.0407716	-0.171564	0.000356216	rs10157270	0.99	3.41058e-07	9.36909e-10	1	FMO2	171192584	1
ENSG00000094963	1_171193562_C_T_b37	0.000132067	-0.515477	3.52273e-07	rs113133510	0.99	7.05055e-12	7.69221e-15	1	FMO2	171193562	1
ENSG00000094963	1_171193791_C_T_b37	0.000132067	-0.515477	3.52273e-07	rs111296559	0.99	7.05055e-12	7.69221e-15	1	FMO2	171193791	1
ENSG00000094963	1_171193908_T_C_b37	0.000132067	-0.515477	3.52273e-07	rs111659296	0.99	7.05055e-12	7.69221e-15	1	FMO2	171193908	1
ENSG00000094963	1_171194914_G_T_b37	0.000132067	-0.515477	3.52273e-07		0.99	7.05055e-12	7.69221e-15	1	FMO2	171194914	1
ENSG00000094963	1_171196059_T_G_b37	0.0362342	-0.173316	0.000303999	rs570797393	0.99	1.89259e-07	4.87706e-10	1	FMO2	171196059	1
ENSG00000094963	1_171196613_C_G_b37	0.0278402	-0.18307	0.000214836	rs3738813	0.99	7.41723e-07	2.21092e-09	1	FMO2	171196613	1
ENSG00000094963	1_171196970_A_T_b37	0.000434042	-0.450218	1.36062e-06	rs74122287	0.99	1.4988e-10	2.01618e-13	1	FMO2	171196970	1
ENSG00000094963	1_171197032_G_A_b37	0.0273878	-0.183316	0.000210316	rs2901514	0.99	7.21657e-07	2.14573e-09	1	FMO2	171197032	1
ENSG00000094963	1_171197411_A_G_b37	0.000201995	-0.470232	5.6622e-07	rs12071595	0.99	3.65821e-11	4.44277e-14	1	FMO2	171197411	1
ENSG00000094963	1_171197738_G_A_b37	0.000434042	-0.450218	1.36062e-06	rs12066662	0.99	1.4988e-10	2.01618e-13	1	FMO2	171197738	1
ENSG00000094963	1_171198453_T_A_b37	0.000132067	-0.515477	3.52273e-07	rs74874902	0.99	7.05055e-12	7.69221e-15	1	FMO2	171198453	1
ENSG00000094963	1_171201095_C_A_b37	0.00556684	-0.672188	2.79263e-05	rs116433670	0.99	5.51562e-09	1.00136e-11	1	FMO2	171201095	1
ENSG00000094963	1_171201909_C_A_b37	0.0307191	-0.176051	0.000244116	rs6425394	0.99	2.09826e-07	5.46074e-10	1	FMO2	171201909	1
ENSG00000094963	1_171202164_T_C_b37	0.000434042	-0.450218	1.36062e-06	rs12072321	0.99	1.4988e-10	2.01618e-13	1	FMO2	171202164	1
ENSG00000094963	1_171202927_G_A_b37	0.0298668	-0.17641	0.000235198	rs2049922	0.99	2.00634e-07	5.19844e-10	1	FMO2	171202927	1
ENSG00000094963	1_171203396_C_G_b37	0.0294973	-0.17656	0.000231341	rs6703439	0.99	1.96775e-07	5.08895e-10	1	FMO2	171203396	1
ENSG00000094963	1_171203970_G_A_b37	0.000431474	-0.450368	1.35105e-06	rs12067810	0.99	1.47271e-10	1.97611e-13	1	FMO2	171203970	1
ENSG00000094963	1_171204400_A_T_b37	0.000434042	-0.450218	1.36062e-06	rs58956470	0.99	1.4988e-10	2.01618e-13	1	FMO2	171204400	1
ENSG00000094963	1_171204412_G_A_b37	0.000434042	-0.450218	1.36062e-06	rs56233063	0.99	1.4988e-10	2.01618e-13	1	FMO2	171204412	1
ENSG00000094963	1_171204581_G_A_b37	0.0476771	-0.169953	0.000442129	rs12069067	0.99	3.59227e-07	9.93139e-10	1	FMO2	171204581	1
ENSG00000094963	1_171204594_T_G_b37	0.000434042	-0.450218	1.36062e-06	rs56159716	0.99	1.4988e-10	2.01618e-13	1	FMO2	171204594	1
ENSG00000094963	1_171204946_GA_G_b37	0.000475535	-0.448469	1.51515e-06	rs775709156	0.99	1.48832e-10	2.00055e-13	1	FMO2	171204946	1
ENSG00000094963	1_171204963_G_A_b37	0.0211945	-0.186898	0.000150484	rs7536822	0.99	7.27176e-07	2.1633e-09	1	FMO2	171204963	1
ENSG00000094963	1_171205078_A_C_b37	0.0329076	-0.175324	0.000266972	rs7529080	0.99	2.15704e-07	5.63026e-10	1	FMO2	171205078	1
ENSG00000094963	1_171205487_A_C_b37	0.0202148	-0.189315	0.000141649	rs7531713	0.99	5.26398e-07	1.51949e-09	1	FMO2	171205487	1
ENSG00000094963	1_171205602_C_T_b37	0.000200731	-0.471108	5.61841e-07	rs56060753	0.99	3.61859e-11	4.39106e-14	1	FMO2	171205602	1
ENSG00000094963	1_171205783_T_C_b37	0.0216121	-0.186766	0.000154228	rs6672029	0.99	7.3476e-07	2.18839e-09	1	FMO2	171205783	1
ENSG00000094963	1_171206071_G_C_b37	0.0216121	-0.186762	0.000154225	rs6425413	0.99	7.41217e-07	2.20924e-09	1	FMO2	171206071	1
ENSG00000094963	1_171206444_C_T_b37	0.000434502	-0.45167	1.36243e-06	rs57182460	0.99	1.48832e-10	2.0006e-13	1	FMO2	171206444	1
ENSG00000094963	1_171206536_A_G_b37	0.000433274	-0.451769	1.35758e-06	rs59910498	0.99	1.49912e-10	2.01671e-13	1	FMO2	171206536	1
ENSG00000094963	1_171207173_G_A_b37	0.0292237	-0.176694	0.00022863	rs2223232	0.99	1.92932e-07	4.9802e-10	1	FMO2	171207173	1
ENSG00000094963	1_171207260_G_A_b37	0.000434342	-0.452337	1.36187e-06	rs2205726	0.99	1.51204e-10	2.03549e-13	1	FMO2	171207260	1
ENSG00000094963	1_171207295_A_G_b37	0.0223963	-0.186328	0.000161608	rs2205727	0.99	7.55029e-07	2.25425e-09	1	FMO2	171207295	1
ENSG00000094963	1_171208164_A_G_b37	0.0001286	-0.520165	3.41945e-07	rs113563249	0.99	6.62857e-12	7.20816e-15	1	FMO2	171208164	1
ENSG00000094963	1_171208534_T_C_b37	0.000438313	-0.453253	1.37583e-06	rs12082112	0.99	1.55152e-10	2.09336e-13	1	FMO2	171208534	1
ENSG00000094963	1_171208666_A_C_b37	0.0490344	-0.169652	0.000459275	rs7524635	0.99	3.75351e-07	1.04375e-09	1	FMO2	171208666	1
ENSG00000094963	1_171209021_A_C_b37	0.000605243	-0.441714	2.00275e-06	rs74908987	0.99	5.86415e-10	8.92456e-13	1	FMO2	171209021	1
ENSG00000094963	1_171209272_C_T_b37	0.0297025	-0.176514	0.000233512	rs2205728	0.99	1.98385e-07	5.13334e-10	1	FMO2	171209272	1
ENSG00000094963	1_171210994_C_T_b37	0.000455382	-0.454426	1.4381e-06	rs61225278	0.99	1.71933e-10	2.34091e-13	1	FMO2	171210994	1
ENSG00000094963	1_171212234_G_A_b37	0.0304496	-0.176219	0.000241373	rs1989656	0.99	2.07245e-07	5.3885e-10	1	FMO2	171212234	1
ENSG00000094963	1_171212646_A_T_b37	0.0306077	-0.176158	0.000242966	rs12078953	0.99	2.09144e-07	5.44148e-10	1	FMO2	171212646	1
ENSG00000094963	1_171212721_T_A_b37	0.0419851	-0.177969	0.000371638	rs7531971	0.99	2.59878e-06	8.78318e-09	1	FMO2	171212721	1
ENSG00000094963	1_171213558_G_A_b37	0.0328978	-0.175396	0.000266868	rs2205729	0.99	2.24736e-07	5.9057e-10	1	FMO2	171213558	1
ENSG00000094963	1_171214040_A_G_b37	0.0338931	-0.175025	0.000277872	rs12080576	0.99	2.3294e-07	6.14438e-10	1	FMO2	171214040	1
ENSG00000094963	1_171216866_T_A_b37	0.000794813	-0.43991	2.74172e-06	rs61233777	0.99	1.15674e-09	1.85459e-12	1	FMO2	171216866	1
ENSG00000094963	1_171218366_T_C_b37	0.0329076	-0.175324	0.000266972	rs4916192	0.99	2.15704e-07	5.63026e-10	1	FMO2	171218366	1
ENSG00000094963	1_171218696_C_G_b37	0.000806561	-0.439492	2.79146e-06	rs7527107	0.99	1.21091e-09	1.94808e-12	1	FMO2	171218696	1
ENSG00000094963	1_171218715_ATC_A_b37	0.000258682	-0.505422	7.51514e-07	rs28384817	0.99	6.57846e-11	8.34602e-14	1	FMO2	171218715	1
ENSG00000094963	1_171219803_A_G_b37	0.000408419	-0.439485	1.26749e-06	rs6689616	0.99	2.2199e-10	3.11803e-13	1	FMO2	171219803	1
ENSG00000094963	1_171220108_T_C_b37	0.00079817	-0.442361	2.75633e-06	rs6684218	0.99	1.24706e-09	2.01118e-12	1	FMO2	171220108	1
ENSG00000094963	1_171220811_C_T_b37	0.00135668	-0.430031	5.10924e-06	rs13353034	0.99	3.54106e-09	6.17304e-12	1	FMO2	171220811	1
ENSG00000094963	1_171221177_A_T_b37	0.000255393	-0.520818	7.40253e-07	rs78266892	0.99	1.48538e-10	1.99469e-13	1	FMO2	171221177	1
ENSG00000094963	1_171222380_C_G_b37	0.00176537	-0.45787	6.95095e-06	rs16864245	0.99	3.67484e-09	6.43954e-12	1	FMO2	171222380	1
ENSG00000097033	1_87263113_A_T_b37	0.038758	-0.213974	0.000332729		0.95	0.909151	0.497231	0	SH3GLB1	87263113	1
ENSG00000097046	1_91930688_C_T_b37	0.0310571	0.477665	0.000247718	rs113432780	0.5	0.0999508	0.00254649	0	CDC7	91930688	1
ENSG00000116128	1_146989436_T_C_b37	0.00992595	0.267336	5.71553e-05	rs77688383	0.4	0.354918	0.0225846	0	BCL9	146989436	1
ENSG00000116128	1_146989713_G_A_b37	0.00993793	0.26733	5.72529e-05	rs12139983	0.4	0.354935	0.0225867	0	BCL9	146989713	1
ENSG00000116128	1_147032779_G_A_b37	0.0421424	0.242161	0.00037359	rs74887628	0.4	0.390812	0.0278577	0	BCL9	147032779	1
ENSG00000116128	1_147050816_C_A_b37	0.0473331	0.238896	0.000437694	rs142315514	0.4	0.411793	0.0314684	0	BCL9	147050816	1
ENSG00000116128	1_147179037_C_T_b37	0.0374733	0.231576	0.000317767	rs147141056	0.4	0.176158	0.00619422	0	BCL9	147179037	1
ENSG00000116141	1_220853827_C_G_b37	0.0461796	-0.373284	0.000422987	rs61830226	0.2	0.154279	0.00498656	0	MARK1	220853827	1
ENSG00000116141	1_220859024_A_AT_b37	0.0365165	-0.324885	0.000307165		0.2	0.127681	0.00369792	0	MARK1	220859024	1
ENSG00000116141	1_220867249_G_T_b37	0.0466639	-0.373016	0.000429256	rs112767627	0.2	0.156109	0.00508356	0	MARK1	220867249	1
ENSG00000116157	1_52972639_G_C_b37	0.000309417	0.218096	9.23339e-07	rs6588429	0.01	0.000619792	4.30006e-06	1	GPX7	52972639	1
ENSG00000116157	1_52974986_G_C_b37	0.0020167	0.190922	8.15084e-06	rs1493364	0.01	0.000205478	1.21667e-06	1	GPX7	52974986	1
ENSG00000116157	1_52986978_G_A_b37	0.0020167	0.190922	8.15084e-06	rs7553627	0.01	0.000205478	1.21667e-06	1	GPX7	52986978	1
ENSG00000116157	1_52987749_T_TG_b37	0.00198387	0.191125	7.99518e-06	rs11371372	0.01	0.000200643	1.18436e-06	1	GPX7	52987749	1
ENSG00000116157	1_52987752_G_GA_b37	0.00576022	0.181847	2.91159e-05		0.01	0.000316656	1.99271e-06	1	GPX7	52987752	1
ENSG00000116157	1_52989445_T_TTA_b37	0.0020167	0.190922	8.15084e-06	rs71692017	0.01	0.000205478	1.21667e-06	1	GPX7	52989445	1
ENSG00000116157	1_52992606_A_G_b37	0.0020167	0.190922	8.15084e-06	rs7545305	0.01	0.000205478	1.21667e-06	1	GPX7	52992606	1
ENSG00000116157	1_52997612_A_G_b37	0.00201654	0.190941	8.14955e-06	rs12057855	0.01	0.000204862	1.21244e-06	1	GPX7	52997612	1
ENSG00000116157	1_52998286_C_G_b37	0.00201475	0.190982	8.14041e-06	rs11205968	0.01	0.000203534	1.20357e-06	1	GPX7	52998286	1
ENSG00000116157	1_53008440_TA_T_b37	0.00119722	0.195532	4.41378e-06		0.01	0.00014733	8.36047e-07	1	GPX7	53008440	1
ENSG00000116157	1_53008441_A_T_b37	0.00260329	0.191594	1.10782e-05		0.01	0.000733788	5.22599e-06	1	GPX7	53008441	1
ENSG00000116157	1_53008743_G_A_b37	0.00201258	0.190953	8.12953e-06	rs6691651	0.01	0.000204896	1.21268e-06	1	GPX7	53008743	1
ENSG00000116157	1_53009445_T_C_b37	0.00201258	0.190953	8.12953e-06	rs12025283	0.01	0.000204896	1.21268e-06	1	GPX7	53009445	1
ENSG00000116157	1_53009877_A_G_b37	0.00243508	0.18919	1.02151e-05	rs11802609	0.01	0.000332604	2.10913e-06	1	GPX7	53009877	1
ENSG00000116157	1_53010798_T_C_b37	0.0020144	0.190943	8.13863e-06	rs11205971	0.01	0.000205102	1.21401e-06	1	GPX7	53010798	1
ENSG00000116157	1_53011697_C_G_b37	0.00201576	0.190938	8.14573e-06	rs11205972	0.01	0.000205334	1.21555e-06	1	GPX7	53011697	1
ENSG00000116157	1_53015956_G_C_b37	0.00201589	0.190939	8.1465e-06	rs6697674	0.01	0.000205377	1.21588e-06	1	GPX7	53015956	1
ENSG00000116157	1_53016374_T_C_b37	0.00226418	0.18996	9.3553e-06	rs61324757	0.01	0.000245663	1.48879e-06	1	GPX7	53016374	1
ENSG00000116157	1_53017445_G_A_b37	0.000422167	0.209009	1.31629e-06	rs1493365	0.01	0.000483326	3.24163e-06	1	GPX7	53017445	1
ENSG00000116157	1_53029311_G_C_b37	0.00336266	0.182838	1.51184e-05	rs2406791	0.01	0.000136933	7.684e-07	1	GPX7	53029311	1
ENSG00000116157	1_53029604_C_T_b37	0.00192688	0.191585	7.70982e-06	rs835334	0.01	0.000181261	1.05583e-06	1	GPX7	53029604	1
ENSG00000116157	1_53042629_A_G_b37	0.00305546	0.183144	1.34362e-05		0.01	3.89366e-05	1.83695e-07	1	GPX7	53042629	1
ENSG00000116157	1_53043216_T_C_b37	0.00214025	0.187274	8.74429e-06	rs2452762	0.01	2.89615e-05	1.3114e-07	1	GPX7	53043216	1
ENSG00000116157	1_53046120_T_C_b37	0.00191154	0.187858	7.6391e-06	rs835348	0.01	1.17999e-05	4.74472e-08	1	GPX7	53046120	1
ENSG00000116157	1_53046230_G_C_b37	0.00150108	0.191434	5.75193e-06	rs835349	0.01	1.10001e-05	4.38665e-08	1	GPX7	53046230	1
ENSG00000116157	1_53048482_T_C_b37	0.00055311	0.18356	1.80493e-06		0.01	2.00263e-07	5.1883e-10	1	GPX7	53048482	1
ENSG00000116157	1_53051020_G_A_b37	0.000115198	0.194705	3.02503e-07	rs835344	0.01	5.68496e-09	1.03409e-11	1	GPX7	53051020	1
ENSG00000116157	1_53051993_G_T_b37	0.0052204	-0.160918	2.58243e-05	rs12737517	0.01	1.77672e-06	5.77424e-09	1	GPX7	53051993	1
ENSG00000116157	1_53053763_T_C_b37	0.0277433	0.163145	0.000213912	rs835347	0.01	0.000869647	6.35948e-06	1	GPX7	53053763	1
ENSG00000116157	1_53057483_G_A_b37	0.027347	0.167551	0.000209851	rs835335	0.01	0.000578565	3.97547e-06	1	GPX7	53057483	1
ENSG00000116157	1_53058044_T_C_b37	6.48716e-05	0.195781	1.59259e-07	rs835336	0.01	1.30924e-08	2.56471e-11	1	GPX7	53058044	1
ENSG00000116157	1_53059106_G_A_b37	0.022422	0.170939	0.000161857	rs835337	0.01	0.000358849	2.30111e-06	1	GPX7	53059106	1
ENSG00000116157	1_53061766_G_A_b37	0.025436	0.169741	0.000190561	rs835338	0.01	0.000309143	1.9384e-06	1	GPX7	53061766	1
ENSG00000116157	1_53062241_G_C_b37	1.0826e-05	0.208523	2.16103e-08	rs835339	0.01	2.61516e-10	3.72023e-13	1	GPX7	53062241	1
ENSG00000116157	1_53064012_A_G_b37	8.54291e-06	-0.209956	1.66162e-08	rs835341	0.01	2.36775e-10	3.34417e-13	1	GPX7	53064012	1
ENSG00000116157	1_53064034_G_A_b37	4.17101e-06	-0.215987	7.52358e-09	rs835342	0.01	7.41319e-11	9.48396e-14	1	GPX7	53064034	1
ENSG00000116157	1_53064116_A_G_b37	0.0315726	-0.168221	0.000253152	rs835343	0.01	0.000409772	2.6831e-06	1	GPX7	53064116	1
ENSG00000116157	1_53067034_T_C_b37	0.025436	-0.169741	0.000190561	rs1416093	0.01	0.000309143	1.9384e-06	1	GPX7	53067034	1
ENSG00000116157	1_53067586_T_C_b37	2.5265e-05	-0.205032	5.56181e-08	rs6588431	0.01	7.07206e-09	1.30978e-11	1	GPX7	53067586	1
ENSG00000116157	1_53067914_T_G_b37	8.57686e-06	-0.213459	1.66867e-08	rs11810754	0.01	5.49776e-10	8.32914e-13	1	GPX7	53067914	1
ENSG00000116157	1_53068430_G_A_b37	0.000114902	-0.196979	3.01656e-07	rs12089784	0.01	6.37354e-09	1.17156e-11	1	GPX7	53068430	1
ENSG00000116157	1_53068688_CAG_C_b37	0.0286995	-0.168803	0.000223415	rs397764149	0.01	0.000307476	1.9261e-06	1	GPX7	53068688	1
ENSG00000116157	1_53069514_C_G_b37	0.0252086	-0.170733	0.000188284	rs3753753	0.01	0.000295953	1.84474e-06	1	GPX7	53069514	1
ENSG00000116157	1_53070393_C_T_b37	4.37873e-06	-0.216408	7.92866e-09	rs3753754	0.01	7.0006e-11	8.92464e-14	1	GPX7	53070393	1
ENSG00000116157	1_53072741_A_G_b37	0.0259195	-0.171156	0.000195351	rs1970950	0.01	0.00029154	1.81259e-06	1	GPX7	53072741	1
ENSG00000116157	1_53072796_G_C_b37	0.0320375	-0.167583	0.00025791	rs1970949	0.01	0.000331135	2.09799e-06	1	GPX7	53072796	1
ENSG00000116157	1_53073327_G_C_b37	0.00347743	-0.178377	1.57588e-05	rs946154	0.01	6.95298e-05	3.55946e-07	1	GPX7	53073327	1
ENSG00000116157	1_53073397_G_T_b37	3.57943e-06	-0.221555	6.35427e-09	rs946155	0.01	2.77696e-09	4.74073e-12	1	GPX7	53073397	1
ENSG00000116157	1_53073556_CT_C_b37	3.64646e-06	-0.217937	6.4936e-09	rs5774123	0.01	5.999e-11	7.55652e-14	1	GPX7	53073556	1
ENSG00000116157	1_53074532_C_A_b37	8.80545e-06	-0.211767	1.71815e-08	rs1047635	0.01	1.91754e-10	2.64287e-13	1	GPX7	53074532	1
ENSG00000116157	1_53075321_G_A_b37	4.61422e-06	-0.216663	8.42524e-09	rs28609180	0.01	3.01385e-11	3.59784e-14	1	GPX7	53075321	1
ENSG00000116157	1_53079133_TG_T_b37	5.14087e-05	-0.199441	1.23339e-07	rs74531386	0.01	5.20775e-09	9.41015e-12	1	GPX7	53079133	1
ENSG00000116157	1_53103888_G_T_b37	0.0100111	0.198912	5.78199e-05	rs11205985	0.01	5.5039e-05	2.72813e-07	1	GPX7	53103888	1
ENSG00000116157	1_53110002_C_T_b37	0.00642559	0.208153	3.33481e-05	rs17374258	0.01	9.79947e-05	5.24891e-07	1	GPX7	53110002	1
ENSG00000116183	1_176368459_C_T_b37	0.00156381	0.7013	6.03768e-06	rs115084257	0.01	0.00874372	9.93975e-05	1	PAPPA2	176368459	1
ENSG00000116221	1_54600710_C_T_b37	0.0246002	0.0927773	0.000182322	rs11206287	0.7	0.0120835	0.000149066	1	MRPL37	54600710	1
ENSG00000116221	1_54602977_A_C_b37	0.024809	0.091696	0.00018431	rs12078845	0.7	0.0162161	0.000215739	1	MRPL37	54602977	1
ENSG00000116221	1_54668779_A_G_b37	0.00585532	-0.122104	2.97283e-05	rs12031348	0.7	0.000893128	6.55292e-06	1	MRPL37	54668779	1
ENSG00000116221	1_54669984_A_G_b37	0.0153904	-0.108702	9.97039e-05	rs6693202	0.7	0.00187773	1.55455e-05	1	MRPL37	54669984	1
ENSG00000116221	1_54673097_C_T_b37	0.00349172	-0.126461	1.58441e-05	rs10888838	0.7	0.00100697	7.53334e-06	1	MRPL37	54673097	1
ENSG00000116221	1_54679319_C_T_b37	0.00306353	-0.127097	1.34785e-05	rs11206304	0.7	0.000622654	4.32218e-06	1	MRPL37	54679319	1
ENSG00000116221	1_54679756_T_A_b37	0.00306353	-0.127096	1.34784e-05	rs12033727	0.7	0.000622427	4.32049e-06	1	MRPL37	54679756	1
ENSG00000116221	1_54679912_T_C_b37	0.00426564	0.107775	2.01755e-05	rs4927071	0.7	0.000344411	2.19673e-06	1	MRPL37	54679912	1
ENSG00000116221	1_54681920_G_C_b37	0.00748814	0.100655	4.00722e-05	rs13571	0.7	0.000354436	2.26941e-06	1	MRPL37	54681920	1
ENSG00000116221	1_54682489_C_G_b37	0.00557751	-0.126263	2.79878e-05	rs747753	0.7	0.00320156	2.93161e-05	1	MRPL37	54682489	1
ENSG00000116221	1_54683014_C_G_b37	0.00318666	-0.126789	1.4162e-05	rs1410896	0.7	0.000653775	4.57172e-06	1	MRPL37	54683014	1
ENSG00000116221	1_54683413_A_T_b37	0.00568458	-0.121847	2.86678e-05	rs10888840	0.7	0.00073336	5.22143e-06	1	MRPL37	54683413	1
ENSG00000116221	1_54683856_C_G_b37	0.00740791	-0.100666	3.95601e-05	rs15921	0.7	0.000334282	2.12182e-06	1	MRPL37	54683856	1
ENSG00000116221	1_54683925_G_A_b37	0.00307219	-0.127043	1.35256e-05	rs6621	0.7	0.000623443	4.32886e-06	1	MRPL37	54683925	1
ENSG00000116221	1_54685195_T_A_b37	0.00566155	-0.121873	2.85292e-05	rs2026045	0.7	0.000729348	5.18818e-06	1	MRPL37	54685195	1
ENSG00000116221	1_54685855_G_A_b37	0.00305986	-0.12707	1.34598e-05	rs33988698	0.7	0.000620085	4.30255e-06	1	MRPL37	54685855	1
ENSG00000116221	1_54687065_T_C_b37	0.00451384	-0.123835	2.16148e-05	rs10888841	0.7	0.000834254	6.06425e-06	1	MRPL37	54687065	1
ENSG00000116221	1_54687375_G_GCA_b37	0.00283257	-0.126857	1.22606e-05		0.7	0.000548629	3.74104e-06	1	MRPL37	54687375	1
ENSG00000116221	1_54687523_A_T_b37	0.0044187	-0.124055	2.10429e-05	rs11585887	0.7	0.000787938	5.67278e-06	1	MRPL37	54687523	1
ENSG00000116221	1_54688211_C_T_b37	0.00207274	-0.12982	8.41928e-06	rs11206305	0.7	0.000463666	3.09137e-06	1	MRPL37	54688211	1
ENSG00000116221	1_54688902_A_G_b37	0.00320543	-0.126239	1.42664e-05	rs10888842	0.7	0.000867232	6.33947e-06	1	MRPL37	54688902	1
ENSG00000116221	1_54689765_C_G_b37	0.0115227	-0.117022	6.9082e-05	rs11206306	0.7	0.00921894	0.00010606	1	MRPL37	54689765	1
ENSG00000116221	1_54689853_TA_T_b37	0.0111286	-0.117308	6.60539e-05	rs34001213	0.7	0.00885832	0.000100975	1	MRPL37	54689853	1
ENSG00000116221	1_54689962_G_C_b37	0.0110547	-0.117372	6.54622e-05	rs11206307	0.7	0.00880081	0.000100176	1	MRPL37	54689962	1
ENSG00000116221	1_54690037_C_T_b37	0.0159032	-0.114656	0.000103932	rs2282332	0.7	0.00863543	9.7893e-05	1	MRPL37	54690037	1
ENSG00000116221	1_54693425_A_G_b37	0.0137022	-0.116372	8.62491e-05	rs11589005	0.7	0.00860331	9.74287e-05	1	MRPL37	54693425	1
ENSG00000116221	1_54693536_C_T_b37	0.0161558	-0.108894	0.000106095	rs11577661	0.7	0.012584	0.000156934	1	MRPL37	54693536	1
ENSG00000116221	1_54694254_C_G_b37	0.00829176	-0.119603	4.54419e-05	rs11206309	0.7	0.0075742	8.33623e-05	1	MRPL37	54694254	1
ENSG00000116221	1_54694750_A_G_b37	0.0126517	-0.121591	7.7954e-05	rs61776465	0.7	0.0218703	0.00031699	1	MRPL37	54694750	1
ENSG00000116221	1_54694948_C_T_b37	0.0050386	-0.124032	2.47214e-05	rs59455983	0.7	0.00497115	4.98164e-05	1	MRPL37	54694948	1
ENSG00000116221	1_54696319_A_C_b37	0.0147559	-0.1106	9.45177e-05	rs12410868	0.7	0.0052565	5.32841e-05	1	MRPL37	54696319	1
ENSG00000116221	1_54703194_G_GC_b37	0.0460029	-0.0716496	0.000420856		0.7	0.0158874	0.00021024	1	MRPL37	54703194	1
ENSG00000116266	1_109314038_A_C_b37	0.0487409	0.13917	0.000455472		0.99	0.124443	0.00355477	0	STXBP3	109314038	1
ENSG00000116396	1_110687649_G_A_b37	0.0184916	0.526789	0.0001263	rs75816101	0.3	0.165835	0.00560989	0	KCNC4	110687649	1
ENSG00000116396	1_110689153_C_T_b37	0.041122	0.480824	0.000360407	rs79838064	0.3	0.409182	0.0309947	0	KCNC4	110689153	1
ENSG00000116396	1_110689534_G_A_b37	0.0156154	0.566155	0.000101567	rs78494163	0.3	0.397453	0.0289433	0	KCNC4	110689534	1
ENSG00000116396	1_110689912_C_G_b37	0.0156154	0.566155	0.000101567	rs114266431	0.3	0.397453	0.0289433	0	KCNC4	110689912	1
ENSG00000116396	1_110690225_G_A_b37	0.0156503	0.566098	0.000101836	rs78140530	0.3	0.397851	0.0290099	0	KCNC4	110690225	1
ENSG00000116396	1_110745368_G_GGC_b37	0.03131	0.289682	0.000250398		0.3	0.187595	0.00689336	0	KCNC4	110745368	1
ENSG00000116396	1_110806303_G_T_b37	0.019014	0.110868	0.000130922	rs1323724	0.3	0.0116764	0.000142829	1	KCNC4	110806303	1
ENSG00000116396	1_110807128_T_C_b37	0.0216917	0.109644	0.000154952	rs6537655	0.3	0.0120871	0.000149121	1	KCNC4	110807128	1
ENSG00000116396	1_110807515_T_C_b37	0.0256817	0.108389	0.000193069	rs6664808	0.3	0.0139951	0.000179213	1	KCNC4	110807515	1
ENSG00000116396	1_110808240_A_C_b37	0.0266656	0.107419	0.000202918	rs56225383	0.3	0.0131364	0.000165575	1	KCNC4	110808240	1
ENSG00000116396	1_110809617_A_T_b37	0.0261923	0.107746	0.000198099	rs4839278	0.3	0.0137644	0.000175586	1	KCNC4	110809617	1
ENSG00000116396	1_110809895_C_G_b37	0.026182	0.107759	0.000197993	rs4838973	0.3	0.0139468	0.000178458	1	KCNC4	110809895	1
ENSG00000116396	1_110810008_A_T_b37	0.0383331	0.103501	0.00032779	rs4838974	0.3	0.0425777	0.00076243	1	KCNC4	110810008	1
ENSG00000116396	1_110810500_C_G_b37	0.0405667	0.103874	0.000353611	rs4839279	0.3	0.0495042	0.00093632	1	KCNC4	110810500	1
ENSG00000116489	1_113293907_TA_T_b37	0.00974765	0.308274	5.58624e-05		0.99	0.762776	0.207585	0	CAPZA1	113293907	1
ENSG00000116688	1_11982544_T_C_b37	0.0317171	0.107993	0.000254677	rs2639453	0.99	0.0945647	0.00234853	0	MFN2	11982544	1
ENSG00000116688	1_12045555_G_T_b37	0.0114624	0.0956857	6.86248e-05		0.99	2.68612e-06	9.10508e-09	1	MFN2	12045555	1
ENSG00000116688	1_12046063_G_T_b37	0.0118165	0.0953048	7.13476e-05	rs2336384	0.99	3.07556e-06	1.0564e-08	1	MFN2	12046063	1
ENSG00000116688	1_12046089_G_A_b37	0.0123385	0.101222	7.54659e-05	rs873458	0.99	1.28799e-06	4.06327e-09	1	MFN2	12046089	1
ENSG00000116688	1_12046334_C_G_b37	0.0089203	0.0975067	4.9838e-05	rs873457	0.99	2.49764e-06	8.41019e-09	1	MFN2	12046334	1
ENSG00000116688	1_12046880_C_T_b37	0.0283904	0.0932503	0.000220387	rs28718032	0.99	8.72374e-07	2.64513e-09	1	MFN2	12046880	1
ENSG00000116688	1_12047028_T_C_b37	0.0159278	0.0931923	0.000104132	rs61776516	0.99	4.37186e-06	1.56807e-08	1	MFN2	12047028	1
ENSG00000116688	1_12047196_G_GTC_b37	0.00514366	0.105907	2.53647e-05	rs75279925	0.99	1.44906e-06	4.62007e-09	1	MFN2	12047196	1
ENSG00000116688	1_12047233_T_C_b37	0.0160492	0.0931323	0.000105175	rs6668386	0.99	4.4162e-06	1.5854e-08	1	MFN2	12047233	1
ENSG00000116688	1_12048130_A_G_b37	0.0166298	0.0928594	0.000110001		0.99	4.60887e-06	1.66636e-08	1	MFN2	12048130	1
ENSG00000116688	1_12048883_A_G_b37	0.0170924	0.0926467	0.000113938	rs4846084	0.99	4.79171e-06	1.74033e-08	1	MFN2	12048883	1
ENSG00000116688	1_12050634_T_C_b37	0.0183426	0.0920658	0.000124904	rs4846085	0.99	5.2482e-06	1.92414e-08	1	MFN2	12050634	1
ENSG00000116688	1_12053100_C_T_b37	0.0181344	0.0921875	0.000123064	rs2103876	0.99	5.26742e-06	1.93234e-08	1	MFN2	12053100	1
ENSG00000116688	1_12053264_T_C_b37	0.0139106	0.0943553	8.7849e-05	rs2878677	0.99	4.31527e-06	1.54563e-08	1	MFN2	12053264	1
ENSG00000116688	1_12053718_A_G_b37	0.0442255	0.0875817	0.000398858	rs1810564	0.99	7.06727e-06	2.67719e-08	1	MFN2	12053718	1
ENSG00000116688	1_12054030_G_A_b37	0.0154413	0.0946786	0.0001001	rs1810563	0.99	2.48046e-05	1.09923e-07	1	MFN2	12054030	1
ENSG00000116688	1_12054911_A_G_b37	0.0178449	0.0923471	0.000120477	rs6672267	0.99	5.2799e-06	1.93719e-08	1	MFN2	12054911	1
ENSG00000116688	1_12056440_C_T_b37	0.0173255	0.0925842	0.000115951	rs2236056	0.99	5.45227e-06	2.00821e-08	1	MFN2	12056440	1
ENSG00000116688	1_12056945_A_C_b37	0.0172164	0.0926112	0.000114985	rs11577895	0.99	5.55567e-06	2.05152e-08	1	MFN2	12056945	1
ENSG00000116688	1_12058606_AAAAAC_A_b37	0.00689246	0.100532	3.62583e-05		0.99	7.23091e-06	2.74501e-08	1	MFN2	12058606	1
ENSG00000116688	1_12060336_A_G_b37	0.00847831	0.100159	4.66913e-05	rs12066842	0.99	2.32315e-05	1.02099e-07	1	MFN2	12060336	1
ENSG00000116688	1_12062205_A_G_b37	0.00611621	0.0999482	3.14249e-05	rs2236057	0.99	2.33055e-06	7.79592e-09	1	MFN2	12062205	1
ENSG00000116688	1_12067894_A_G_b37	0.0316105	0.0904516	0.000253562	rs11121848	0.99	9.70261e-07	2.97442e-09	1	MFN2	12067894	1
ENSG00000116688	1_12068451_G_A_b37	0.0242551	0.0910931	0.000178885	rs61776521	0.99	3.29466e-05	1.51926e-07	1	MFN2	12068451	1
ENSG00000116688	1_12068525_A_G_b37	0.0125792	0.0968496	7.73798e-05	rs7537348	0.99	6.48643e-06	2.43511e-08	1	MFN2	12068525	1
ENSG00000116688	1_12068589_C_T_b37	0.0392292	0.0858061	0.000338203	rs79316643	0.99	4.89349e-06	1.78202e-08	1	MFN2	12068589	1
ENSG00000116688	1_12068660_T_C_b37	0.00923302	0.0998031	5.21751e-05	rs58653539	0.99	6.48181e-06	2.43316e-08	1	MFN2	12068660	1
ENSG00000116688	1_12068941_T_C_b37	0.00148249	0.11372	5.66726e-06	rs6686734	0.99	9.51719e-06	3.73659e-08	1	MFN2	12068941	1
ENSG00000116688	1_12070292_G_A_b37	0.0452068	0.084466	0.000410755	rs730123	0.99	3.95586e-06	1.40016e-08	1	MFN2	12070292	1
ENSG00000116688	1_12070920_T_C_b37	0.00384888	0.103012	1.78419e-05	rs10864546	0.99	1.42715e-06	4.54304e-09	1	MFN2	12070920	1
ENSG00000116688	1_12071680_A_G_b37	0.00103972	0.116406	3.74625e-06	rs1042842	0.99	1.1224e-05	4.48486e-08	1	MFN2	12071680	1
ENSG00000116688	1_12073785_C_A_b37	0.00400137	0.102852	1.87033e-05	rs4845892	0.99	7.21191e-07	2.1443e-09	1	MFN2	12073785	1
ENSG00000116688	1_12073937_G_A_b37	0.00120785	0.112513	4.45852e-06	rs4846086	0.99	2.09674e-06	6.93866e-09	1	MFN2	12073937	1
ENSG00000116688	1_12076347_T_C_b37	0.0107678	0.114711	6.33601e-05	rs7519897	0.99	0.000104532	5.65511e-07	1	MFN2	12076347	1
ENSG00000116688	1_12077114_T_C_b37	0.0090722	0.116517	5.08769e-05	rs6668188	0.99	3.11441e-05	1.42483e-07	1	MFN2	12077114	1
ENSG00000116688	1_12082926_A_G_b37	0.0346621	0.0969375	0.000286698	rs2295283	0.99	1.55667e-05	6.48395e-08	1	MFN2	12082926	1
ENSG00000116688	1_12083183_T_C_b37	0.0333767	0.0999039	0.000272257	rs6670626	0.99	7.28902e-05	3.75592e-07	1	MFN2	12083183	1
ENSG00000116688	1_12085096_TG_T_b37	0.0495132	0.100616	0.000465426		0.99	0.000250684	1.52371e-06	1	MFN2	12085096	1
ENSG00000116688	1_12087749_G_A_b37	0.0350416	0.0978001	0.000290833	rs1208988	0.99	4.35724e-05	2.089e-07	1	MFN2	12087749	1
ENSG00000116688	1_12095076_C_T_b37	0.0468752	0.086474	0.000431894	rs1977151	0.99	0.00273092	2.42068e-05	1	MFN2	12095076	1
ENSG00000116691	1_12003277_T_C_b37	0.0015776	0.128718	6.09865e-06	rs1966174	0.9	0.000900212	6.61235e-06	1	MIIP	12003277	1
ENSG00000116691	1_12052405_G_A_b37	0.0358343	0.100742	0.000299479	rs6675934	0.9	0.00104357	7.85429e-06	1	MIIP	12052405	1
ENSG00000116691	1_12056815_T_C_b37	0.0311188	0.101965	0.000248358	rs7535555	0.9	0.000659362	4.6192e-06	1	MIIP	12056815	1
ENSG00000116691	1_12060336_A_G_b37	0.0398937	0.0755177	0.000345805	rs12066842	0.9	0.00548845	5.61083e-05	1	MIIP	12060336	1
ENSG00000116691	1_12068525_A_G_b37	0.0212437	0.0794885	0.000150944	rs7537348	0.9	0.00190912	1.58573e-05	1	MIIP	12068525	1
ENSG00000116691	1_12068660_T_C_b37	0.0257518	0.0787888	0.000193738	rs58653539	0.9	0.00332415	3.06622e-05	1	MIIP	12068660	1
ENSG00000116691	1_12068941_T_C_b37	0.0435503	0.0765205	0.000390569	rs6686734	0.9	0.0103536	0.000122665	1	MIIP	12068941	1
ENSG00000116691	1_12071680_A_G_b37	0.0280204	0.0801445	0.000216578	rs1042842	0.9	0.00580674	6.0026e-05	1	MIIP	12071680	1
ENSG00000116691	1_12073785_C_A_b37	0.0442082	0.0731334	0.00039868	rs4845892	0.9	0.00109348	8.29352e-06	1	MIIP	12073785	1
ENSG00000116691	1_12073937_G_A_b37	0.0235578	0.0792357	0.000172429	rs4846086	0.9	0.00486869	4.8572e-05	1	MIIP	12073937	1
ENSG00000116691	1_12076347_T_C_b37	0.00824485	0.099982	4.51139e-05	rs7519897	0.9	2.87457e-05	1.3e-07	1	MIIP	12076347	1
ENSG00000116691	1_12077114_T_C_b37	0.00688462	0.101511	3.62107e-05	rs6668188	0.9	1.37912e-05	5.66268e-08	1	MIIP	12077114	1
ENSG00000116691	1_12085096_TG_T_b37	0.00740326	0.100623	3.95343e-05		0.9	2.21854e-05	9.68837e-08	1	MIIP	12085096	1
ENSG00000116691	1_12087749_G_A_b37	0.0460703	0.081432	0.000421676	rs1208988	0.9	1.35618e-05	5.55584e-08	1	MIIP	12087749	1
ENSG00000116691	1_12094046_G_A_b37	0.0203201	0.0942074	0.000142598	rs1208991	0.9	2.49134e-05	1.10467e-07	1	MIIP	12094046	1
ENSG00000116711	1_186850960_T_C_b37	0.0266413	0.135531	0.000202667	rs1980444	0.5	0.64633	0.110969	0	PLA2G4A	186850960	1
ENSG00000116761	1_70872470_C_CT_b37	0.0367005	0.449207	0.000309236		0.01	0.14238	0.00438745	0	CTH	70872470	1
ENSG00000116774	1_114492280_G_A_b37	0.00970393	0.651875	5.55519e-05	rs187076092	0.3	0.679279	0.132539	0	OLFML3	114492280	1
ENSG00000116783	1_74565431_A_T_b37	0.0210287	0.215909	0.000148962	rs7532932	0.01	0.0733303	0.00162602	0	TNNI3K	74565431	1
ENSG00000116783	1_74567441_G_T_b37	0.0491387	0.204319	0.000460586		0.01	0.0732948	0.00162481	0	TNNI3K	74567441	1
ENSG00000116783	1_74567889_G_A_b37	0.0281197	0.239036	0.000217582	rs6699575	0.01	0.0399027	0.000698304	1	TNNI3K	74567889	1
ENSG00000116783	1_74568667_A_G_b37	0.0281197	0.239036	0.000217582	rs982792	0.01	0.0399027	0.000698304	1	TNNI3K	74568667	1
ENSG00000116783	1_74569155_T_A_b37	0.0281197	0.239036	0.000217582	rs11210414	0.01	0.0399027	0.000698304	1	TNNI3K	74569155	1
ENSG00000116783	1_74570102_G_A_b37	0.0280671	0.239073	0.000217058	rs6658083	0.01	0.0397807	0.000695237	1	TNNI3K	74570102	1
ENSG00000116783	1_74571268_C_A_b37	0.0279253	0.239211	0.000215665	rs1483786	0.01	0.0400178	0.000700978	1	TNNI3K	74571268	1
ENSG00000116783	1_74572763_T_C_b37	0.00265888	0.28249	1.13598e-05	rs10047208	0.01	0.00544509	5.55879e-05	1	TNNI3K	74572763	1
ENSG00000116783	1_74573201_C_A_b37	0.0401621	0.229582	0.000348862	rs12139129	0.01	0.0539852	0.00105513	0	TNNI3K	74573201	1
ENSG00000116783	1_74575182_C_T_b37	0.0279136	0.239222	0.000215533	rs1340472	0.01	0.0399287	0.000698915	1	TNNI3K	74575182	1
ENSG00000116783	1_74577478_G_C_b37	0.00265903	0.282487	1.13622e-05	rs11210415	0.01	0.00543601	5.5478e-05	1	TNNI3K	74577478	1
ENSG00000116783	1_74578318_C_T_b37	0.00263163	0.282546	1.12254e-05	rs1483785	0.01	0.00530559	5.3887e-05	1	TNNI3K	74578318	1
ENSG00000116783	1_74580288_C_T_b37	0.0082946	-0.265356	4.54635e-05	rs11210416	0.01	0.02154	0.000310968	1	TNNI3K	74580288	1
ENSG00000116783	1_74584302_G_T_b37	0.00265903	0.282487	1.13622e-05	rs1984228	0.01	0.00543601	5.5478e-05	1	TNNI3K	74584302	1
ENSG00000116783	1_74587481_G_T_b37	0.0142299	0.22231	9.03674e-05		0.01	0.0910111	0.0022214	0	TNNI3K	74587481	1
ENSG00000116783	1_74591629_T_A_b37	0.00265903	0.282487	1.13622e-05	rs11210422	0.01	0.00543601	5.5478e-05	1	TNNI3K	74591629	1
ENSG00000116783	1_74593247_T_C_b37	0.00172747	0.290221	6.78207e-06	rs10890111	0.01	0.00373562	3.53076e-05	1	TNNI3K	74593247	1
ENSG00000116783	1_74598852_C_T_b37	0.00674843	0.221868	3.53524e-05		0.01	0.0145606	0.000188548	1	TNNI3K	74598852	1
ENSG00000116783	1_74599379_G_A_b37	0.00265903	0.282487	1.13622e-05	rs2086786	0.01	0.00543601	5.5478e-05	1	TNNI3K	74599379	1
ENSG00000116783	1_74608284_A_G_b37	0.00267218	0.282382	1.14284e-05	rs12021625	0.01	0.00540016	5.50335e-05	1	TNNI3K	74608284	1
ENSG00000116783	1_74611350_A_G_b37	0.00329659	0.282221	1.47642e-05	rs1032084	0.01	0.00620083	6.51623e-05	1	TNNI3K	74611350	1
ENSG00000116783	1_74612818_A_G_b37	0.00267218	0.282382	1.14284e-05	rs6424575	0.01	0.00540016	5.50335e-05	1	TNNI3K	74612818	1
ENSG00000116783	1_74613217_A_G_b37	0.0017386	0.290089	6.82955e-06	rs6673549	0.01	0.00371422	3.50654e-05	1	TNNI3K	74613217	1
ENSG00000116783	1_74614925_C_T_b37	0.00267218	0.282382	1.14284e-05	rs4650248	0.01	0.00540016	5.50335e-05	1	TNNI3K	74614925	1
ENSG00000116783	1_74617521_T_C_b37	0.00267328	0.282379	1.14338e-05	rs6672037	0.01	0.00540525	5.50941e-05	1	TNNI3K	74617521	1
ENSG00000116783	1_74638960_A_AAC_b37	0.00332481	0.251458	1.49167e-05	rs145597840	0.01	0.0189742	0.000264478	1	TNNI3K	74638960	1
ENSG00000116783	1_74641543_T_C_b37	0.0024553	0.284939	1.03154e-05	rs10890114	0.01	0.00701024	7.56647e-05	1	TNNI3K	74641543	1
ENSG00000116783	1_74643524_C_G_b37	0.00245453	0.284954	1.03115e-05	rs6661309	0.01	0.00700236	7.55565e-05	1	TNNI3K	74643524	1
ENSG00000116783	1_74644454_A_G_b37	0.00245079	0.28498	1.02939e-05	rs1333032	0.01	0.00699591	7.54683e-05	1	TNNI3K	74644454	1
ENSG00000116783	1_74645641_A_G_b37	0.00214968	0.292589	8.78695e-06	rs11210428	0.01	0.00543404	5.54515e-05	1	TNNI3K	74645641	1
ENSG00000116783	1_74652635_G_A_b37	0.00673165	0.260899	3.52516e-05	rs4650249	0.01	0.0219582	0.000318622	1	TNNI3K	74652635	1
ENSG00000116783	1_74654254_A_C_b37	0.00244284	0.285042	1.02535e-05	rs11210429	0.01	0.00696118	7.49972e-05	1	TNNI3K	74654254	1
ENSG00000116783	1_74660201_G_A_b37	0.00225514	0.273816	9.30617e-06	rs7542912	0.01	0.00320518	2.93561e-05	1	TNNI3K	74660201	1
ENSG00000116783	1_74666729_C_T_b37	0.00777288	-0.267502	4.19591e-05	rs12753370	0.01	0.0267456	0.000410396	1	TNNI3K	74666729	1
ENSG00000116783	1_74667828_G_A_b37	0.00203383	0.284436	8.23325e-06	rs575754	0.01	0.00455696	4.48961e-05	1	TNNI3K	74667828	1
ENSG00000116783	1_74668101_C_A_b37	0.00147604	0.291228	5.63987e-06	rs573721	0.01	0.00366842	3.45643e-05	1	TNNI3K	74668101	1
ENSG00000116783	1_74669973_T_G_b37	0.00149356	0.290359	5.7171e-06	rs9425024	0.01	0.00359413	3.37068e-05	1	TNNI3K	74669973	1
ENSG00000116783	1_74673369_TA_T_b37	0.00199162	0.289591	8.0313e-06	rs397758031	0.01	0.00416295	4.02481e-05	1	TNNI3K	74673369	1
ENSG00000116783	1_74679651_A_G_b37	0.00178599	0.288196	7.04539e-06	rs505634	0.01	0.0041695	4.03573e-05	1	TNNI3K	74679651	1
ENSG00000116783	1_74681210_T_C_b37	0.00277999	0.279757	1.19844e-05	rs575961	0.01	0.0060069	6.25911e-05	1	TNNI3K	74681210	1
ENSG00000116783	1_74683304_A_G_b37	0.0120314	0.260649	7.30632e-05	rs525358	0.01	0.0220995	0.000321269	1	TNNI3K	74683304	1
ENSG00000116783	1_74683906_G_A_b37	0.00832616	0.269048	4.5664e-05	rs471496	0.01	0.0161185	0.000214095	1	TNNI3K	74683906	1
ENSG00000116783	1_74686892_C_T_b37	0.0121045	0.260541	7.36276e-05	rs532396	0.01	0.0222058	0.000323226	1	TNNI3K	74686892	1
ENSG00000116783	1_74699912_G_A_b37	0.00252751	0.231346	1.06895e-05	rs518769	0.01	0.000622688	4.32246e-06	1	TNNI3K	74699912	1
ENSG00000116783	1_74707594_C_T_b37	0.00238651	-0.232031	9.97262e-06	rs792323	0.01	0.000470382	3.14381e-06	1	TNNI3K	74707594	1
ENSG00000116783	1_74977208_C_T_b37	0.00676091	-0.485091	3.54277e-05	rs11210469	0.01	0.0351061	0.000587872	1	TNNI3K	74977208	1
ENSG00000116783	1_74980474_T_C_b37	0.0394331	-0.314911	0.000340693	rs12074422	0.01	0.0239692	0.000356831	1	TNNI3K	74980474	1
ENSG00000116783	1_74980624_T_C_b37	0.0394331	-0.314911	0.000340693	rs11210471	0.01	0.0239692	0.000356831	1	TNNI3K	74980624	1
ENSG00000116783	1_74981547_A_T_b37	0.0394331	-0.314911	0.000340693	rs984167	0.01	0.0239692	0.000356831	1	TNNI3K	74981547	1
ENSG00000116783	1_74981568_G_A_b37	0.0394331	-0.314911	0.000340693	rs984166	0.01	0.0239692	0.000356831	1	TNNI3K	74981568	1
ENSG00000116783	1_74981625_G_A_b37	0.0394331	-0.314911	0.000340693	rs984165	0.01	0.0239692	0.000356831	1	TNNI3K	74981625	1
ENSG00000116783	1_74982225_G_A_b37	0.0394331	-0.314911	0.000340693	rs11210473	0.01	0.0239692	0.000356831	1	TNNI3K	74982225	1
ENSG00000116783	1_74982228_G_C_b37	0.0394331	-0.314911	0.000340693	rs11210474	0.01	0.0239692	0.000356831	1	TNNI3K	74982228	1
ENSG00000116783	1_74983721_C_T_b37	0.0394331	-0.314911	0.000340693	rs17095501	0.01	0.0239692	0.000356831	1	TNNI3K	74983721	1
ENSG00000116783	1_74989470_A_T_b37	0.0336433	-0.524509	0.000275091	rs45613831	0.01	0.0756417	0.00169985	0	TNNI3K	74989470	1
ENSG00000116824	1_117272306_A_G_b37	0.0290774	-0.622757	0.000227151	rs72996951	0.6	0.19017	0.00705215	0	CD2	117272306	1
ENSG00000116871	1_36725627_G_T_b37	0.0382979	-0.0974581	0.000327373	rs11578811	0.99	0.6351	0.104688	0	MAP7D1	36725627	1
ENSG00000116871	1_36728798_TC_T_b37	0.0351301	-0.0880684	0.000291879	rs11294745	0.99	0.512664	0.0548682	0	MAP7D1	36728798	1
ENSG00000116871	1_36735838_A_G_b37	0.0357082	-0.0965499	0.000298128	rs12123371	0.99	0.655557	0.116811	0	MAP7D1	36735838	1
ENSG00000116977	1_236655092_G_A_b37	0.0215229	0.325336	0.000153423	rs12048939	0.5	0.333107	0.0198054	0	LGALS8	236655092	1
ENSG00000116984	1_236897376_C_T_b37	0.0199217	-0.110205	0.000139043	rs707204	0.95	0.756909	0.200899	0	MTR	236897376	1
ENSG00000117054	1_76097044_C_T_b37	0.00607037	-0.16398	3.11376e-05	rs392691	0.5	6.88464e-08	1.57872e-10	1	ACADM	76097044	1
ENSG00000117054	1_76097081_A_G_b37	0.00610273	-0.163871	3.13411e-05	rs211737	0.5	6.89591e-08	1.58155e-10	1	ACADM	76097081	1
ENSG00000117054	1_76098022_TA_T_b37	0.00724484	-0.161068	3.84971e-05	rs397980553	0.5	7.78374e-08	1.80868e-10	1	ACADM	76098022	1
ENSG00000117054	1_76101921_T_C_b37	0.0258632	0.165886	0.000194788	rs12144212	0.5	0.000130033	7.2534e-07	1	ACADM	76101921	1
ENSG00000117054	1_76103030_C_T_b37	0.00737367	-0.159532	3.93353e-05	rs211723	0.5	6.74557e-08	1.5434e-10	1	ACADM	76103030	1
ENSG00000117054	1_76103757_T_C_b37	0.0121294	0.166704	7.38254e-05	rs12145550	0.5	0.000227248	1.36392e-06	1	ACADM	76103757	1
ENSG00000117054	1_76106675_T_C_b37	0.0039878	-0.167829	1.8617e-05	rs211718	0.5	3.84497e-08	8.31453e-11	1	ACADM	76106675	1
ENSG00000117054	1_76106961_T_A_b37	0.00508711	-0.16652	2.50142e-05	rs380075	0.5	2.77971e-08	5.80143e-11	1	ACADM	76106961	1
ENSG00000117054	1_76106962_T_C_b37	0.00514244	-0.16639	2.53577e-05	rs385897	0.5	2.85772e-08	5.97973e-11	1	ACADM	76106962	1
ENSG00000117054	1_76106969_G_A_b37	0.0039878	-0.167829	1.8617e-05	rs211717	0.5	3.84497e-08	8.31453e-11	1	ACADM	76106969	1
ENSG00000117054	1_76109038_G_A_b37	0.00344233	-0.173471	1.55637e-05	rs211710	0.5	8.73205e-08	2.05224e-10	1	ACADM	76109038	1
ENSG00000117054	1_76111636_T_G_b37	0.0207411	-0.135322	0.000146451		0.5	0.000649212	4.53478e-06	1	ACADM	76111636	1
ENSG00000117054	1_76113770_T_C_b37	0.0048814	-0.165835	2.38065e-05	rs437298	0.5	2.68131e-07	7.17387e-10	1	ACADM	76113770	1
ENSG00000117054	1_76116554_T_C_b37	0.0039878	-0.167829	1.8617e-05	rs448710	0.5	3.84497e-08	8.31453e-11	1	ACADM	76116554	1
ENSG00000117054	1_76119028_A_G_b37	0.0131446	-0.156987	8.192e-05	rs416420	0.5	3.97515e-06	1.40771e-08	1	ACADM	76119028	1
ENSG00000117054	1_76119070_T_G_b37	0.0182415	-0.150218	0.000124037	rs435039	0.5	4.20445e-05	2.00557e-07	1	ACADM	76119070	1
ENSG00000117054	1_76120430_T_G_b37	0.00322229	-0.169792	1.43599e-05	rs441109	0.5	1.2421e-07	3.06218e-10	1	ACADM	76120430	1
ENSG00000117054	1_76123973_C_G_b37	0.0039878	0.16783	1.86176e-05	rs6672180	0.5	3.84497e-08	8.31298e-11	1	ACADM	76123973	1
ENSG00000117054	1_76131392_C_G_b37	0.00541148	0.166298	2.69635e-05	rs4949872	0.5	7.78007e-07	2.32836e-09	1	ACADM	76131392	1
ENSG00000117054	1_76132070_C_A_b37	0.00322229	0.169792	1.43599e-05	rs11163924	0.5	1.2421e-07	3.06218e-10	1	ACADM	76132070	1
ENSG00000117054	1_76133254_A_G_b37	0.00489844	0.165772	2.39016e-05		0.5	2.69147e-07	7.20428e-10	1	ACADM	76133254	1
ENSG00000117054	1_76134258_T_C_b37	0.00397566	0.168024	1.85485e-05	rs7549167	0.5	3.85205e-08	8.33112e-11	1	ACADM	76134258	1
ENSG00000117054	1_76135946_A_G_b37	0.0039878	0.167829	1.8617e-05	rs7552404	0.5	3.84497e-08	8.31453e-11	1	ACADM	76135946	1
ENSG00000117054	1_76137606_T_C_b37	0.00456597	0.166161	2.19203e-05	rs12134854	0.5	1.90395e-08	3.84889e-11	1	ACADM	76137606	1
ENSG00000117054	1_76139266_G_A_b37	0.0039878	0.167829	1.8617e-05	rs7548962	0.5	3.84497e-08	8.31453e-11	1	ACADM	76139266	1
ENSG00000117054	1_76140273_G_A_b37	0.0039878	0.167829	1.8617e-05	rs6593585	0.5	3.84497e-08	8.31453e-11	1	ACADM	76140273	1
ENSG00000117054	1_76140410_GAA_G_b37	0.0039878	0.167829	1.8617e-05	rs398053123	0.5	3.84497e-08	8.31453e-11	1	ACADM	76140410	1
ENSG00000117054	1_76143443_A_G_b37	0.0274317	0.139883	0.000210795	rs7513363	0.5	0.000166108	9.57189e-07	1	ACADM	76143443	1
ENSG00000117054	1_76143458_T_C_b37	0.00348685	0.17097	1.58178e-05	rs7516122	0.5	3.51458e-07	9.69581e-10	1	ACADM	76143458	1
ENSG00000117054	1_76143884_A_T_b37	0.0339104	0.138298	0.000278091	rs7515955	0.5	0.000204285	1.20855e-06	1	ACADM	76143884	1
ENSG00000117054	1_76144173_T_C_b37	0.00363513	0.205632	1.66426e-05		0.5	1.09501e-06	3.39884e-09	1	ACADM	76144173	1
ENSG00000117054	1_76144459_C_T_b37	0.0022657	0.172663	9.36305e-06		0.5	5.6209e-08	1.25857e-10	1	ACADM	76144459	1
ENSG00000117054	1_76144574_A_G_b37	0.00391812	0.168358	1.82344e-05	rs149708706	0.5	3.6737e-08	7.89486e-11	1	ACADM	76144574	1
ENSG00000117054	1_76146456_C_A_b37	0.0177802	0.144932	0.000119876		0.5	6.70531e-05	3.4175e-07	1	ACADM	76146456	1
ENSG00000117054	1_76149749_G_A_b37	0.00278705	0.171735	1.20215e-05	rs12085123	0.5	2.22608e-08	4.55396e-11	1	ACADM	76149749	1
ENSG00000117054	1_76151253_C_T_b37	0.00278705	0.171735	1.20215e-05	rs11163961	0.5	2.22608e-08	4.55396e-11	1	ACADM	76151253	1
ENSG00000117054	1_76153076_C_T_b37	0.00223675	0.173704	9.2146e-06	rs1855136	0.5	7.39402e-08	1.70819e-10	1	ACADM	76153076	1
ENSG00000117054	1_76153745_A_G_b37	0.0252911	0.139351	0.000189164	rs2066183	0.5	6.50023e-05	3.29377e-07	1	ACADM	76153745	1
ENSG00000117054	1_76154169_CCTT_C_b37	0.00219291	0.173781	8.99511e-06	rs869145278	0.5	6.72064e-08	1.53725e-10	1	ACADM	76154169	1
ENSG00000117054	1_76154430_G_A_b37	0.00278705	0.171735	1.20215e-05	rs7518038	0.5	2.22608e-08	4.55396e-11	1	ACADM	76154430	1
ENSG00000117054	1_76158035_T_C_b37	0.0326826	0.136466	0.000264615	rs7546641	0.5	8.99009e-05	4.75759e-07	1	ACADM	76158035	1
ENSG00000117054	1_76158246_A_G_b37	0.0326775	0.136474	0.000264554	rs7544117	0.5	8.98748e-05	4.7558e-07	1	ACADM	76158246	1
ENSG00000117054	1_76159198_G_A_b37	0.0030367	0.172826	1.33358e-05	rs1498316	0.5	9.22661e-08	2.18208e-10	1	ACADM	76159198	1
ENSG00000117054	1_76159225_G_A_b37	0.00391305	0.1683	1.82051e-05	rs1498315	0.5	3.66651e-08	7.87819e-11	1	ACADM	76159225	1
ENSG00000117054	1_76160449_A_C_b37	0.00391249	0.168316	1.8202e-05	rs7533888	0.5	3.65967e-08	7.86228e-11	1	ACADM	76160449	1
ENSG00000117054	1_76161595_G_T_b37	0.0167223	0.146023	0.000110765	rs1858536	0.5	3.76976e-05	1.76995e-07	1	ACADM	76161595	1
ENSG00000117054	1_76161889_T_C_b37	0.00390858	0.168338	1.8181e-05	rs4949874	0.5	3.65118e-08	7.84212e-11	1	ACADM	76161889	1
ENSG00000117054	1_76162624_C_T_b37	0.0326459	0.136515	0.000264203	rs7535991	0.5	8.96506e-05	4.74204e-07	1	ACADM	76162624	1
ENSG00000117054	1_76164389_C_T_b37	0.00355658	0.171505	1.62108e-05	rs6688749	0.5	2.86997e-08	6.0084e-11	1	ACADM	76164389	1
ENSG00000117054	1_76165988_T_C_b37	0.0034268	0.170211	1.54779e-05	rs12118698	0.5	3.12526e-08	6.60404e-11	1	ACADM	76165988	1
ENSG00000117054	1_76166557_T_C_b37	0.00173029	0.181247	6.79462e-06	rs61797335	0.5	1.16165e-07	2.8417e-10	1	ACADM	76166557	1
ENSG00000117054	1_76166846_C_G_b37	0.00199591	0.183351	8.05046e-06	rs7550949	0.5	8.71568e-09	1.64422e-11	1	ACADM	76166846	1
ENSG00000117054	1_76166982_C_G_b37	0.0396921	0.135301	0.000343627	rs150404394	0.5	7.27654e-05	3.74757e-07	1	ACADM	76166982	1
ENSG00000117054	1_76167924_T_C_b37	0.00261119	0.177184	1.11232e-05	rs76963882	0.5	2.57508e-08	5.33518e-11	1	ACADM	76167924	1
ENSG00000117054	1_76168340_A_G_b37	0.0154349	0.154722	0.000100046	rs61797337	0.5	1.0878e-07	2.6306e-10	1	ACADM	76168340	1
ENSG00000117054	1_76169456_G_A_b37	0.0325844	0.136586	0.000263574	rs67757078	0.5	8.91806e-05	4.71488e-07	1	ACADM	76169456	1
ENSG00000117054	1_76171984_A_C_b37	0.0335512	0.13637	0.000274102	rs1498317	0.5	9.03833e-05	4.78653e-07	1	ACADM	76171984	1
ENSG00000117054	1_76173080_G_A_b37	0.00314462	0.170466	1.39193e-05	rs4949875	0.5	1.16746e-07	2.85749e-10	1	ACADM	76173080	1
ENSG00000117054	1_76173377_C_T_b37	0.00396333	0.167872	1.8481e-05	rs4949876	0.5	3.79774e-08	8.20235e-11	1	ACADM	76173377	1
ENSG00000117054	1_76173744_A_G_b37	0.00320543	0.16983	1.42662e-05	rs7513559	0.5	1.22869e-07	3.02544e-10	1	ACADM	76173744	1
ENSG00000117054	1_76177332_G_A_b37	0.00492604	0.165663	2.40675e-05	rs942270	0.5	2.71122e-07	7.26036e-10	1	ACADM	76177332	1
ENSG00000117054	1_76177849_C_T_b37	0.00395664	0.167885	1.84445e-05	rs1498312	0.5	3.79373e-08	8.19319e-11	1	ACADM	76177849	1
ENSG00000117054	1_76179587_G_A_b37	0.0030371	0.170347	1.33379e-05	rs2133134	0.5	1.12317e-07	2.72942e-10	1	ACADM	76179587	1
ENSG00000117054	1_76180586_T_C_b37	0.0312512	0.136936	0.00024976	rs7556201	0.5	8.56212e-05	4.50224e-07	1	ACADM	76180586	1
ENSG00000117054	1_76180878_C_T_b37	0.0318278	0.136687	0.000255777	rs11161430	0.5	8.77152e-05	4.62691e-07	1	ACADM	76180878	1
ENSG00000117054	1_76182512_T_C_b37	0.00309916	0.170301	1.3674e-05	rs11161437	0.5	1.16688e-07	2.85557e-10	1	ACADM	76182512	1
ENSG00000117054	1_76185308_G_A_b37	0.005946	0.163738	3.03042e-05	rs7534754	0.5	8.44167e-08	1.97847e-10	1	ACADM	76185308	1
ENSG00000117054	1_76186949_G_A_b37	0.00524643	0.16523	2.59905e-05	rs12091720	0.5	8.32181e-08	1.94862e-10	1	ACADM	76186949	1
ENSG00000117054	1_76189946_G_T_b37	0.00306061	0.170851	1.34637e-05	rs61797339	0.5	4.71618e-08	1.03769e-10	1	ACADM	76189946	1
ENSG00000117054	1_76190569_C_G_b37	0.00540778	0.153152	2.69415e-05	rs1251075	0.5	9.41115e-05	5.01319e-07	1	ACADM	76190569	1
ENSG00000117054	1_76190923_C_CG_b37	0.00307899	0.170654	1.35682e-05		0.5	2.94083e-07	7.93305e-10	1	ACADM	76190923	1
ENSG00000117054	1_76190978_A_G_b37	0.00572839	0.152689	2.89289e-05	rs1250874	0.5	9.82247e-05	5.26335e-07	1	ACADM	76190978	1
ENSG00000117054	1_76192508_G_A_b37	0.0212682	0.141717	0.000151166		0.5	0.000122864	6.8014e-07	1	ACADM	76192508	1
ENSG00000117054	1_76192582_C_T_b37	0.00179582	0.177728	7.08972e-06	rs11161468	0.5	7.56196e-08	1.75164e-10	1	ACADM	76192582	1
ENSG00000117054	1_76192765_C_T_b37	0.00335605	0.169934	1.5084e-05	rs1890451	0.5	6.86176e-08	1.57289e-10	1	ACADM	76192765	1
ENSG00000117054	1_76194054_C_G_b37	0.00390978	0.16825	1.81871e-05	rs7524467	0.5	9.51889e-08	2.25914e-10	1	ACADM	76194054	1
ENSG00000117054	1_76195041_T_C_b37	0.0129797	0.142821	8.06007e-05		0.5	0.00021439	1.27654e-06	1	ACADM	76195041	1
ENSG00000117054	1_76195198_C_CT_b37	0.00597546	0.152981	3.04887e-05		0.5	0.0001277	7.10354e-07	1	ACADM	76195198	1
ENSG00000117054	1_76195431_T_TG_b37	0.00477286	0.166915	2.3142e-05	rs145024038	0.5	1.23157e-07	3.03366e-10	1	ACADM	76195431	1
ENSG00000117054	1_76195542_C_G_b37	0.0058112	0.153049	2.94539e-05	rs1313071	0.5	0.000122354	6.76823e-07	1	ACADM	76195542	1
ENSG00000117054	1_76196912_C_T_b37	0.00300364	0.170757	1.31588e-05	rs61797340	0.5	3.17176e-07	8.64107e-10	1	ACADM	76196912	1
ENSG00000117054	1_76198436_T_C_b37	0.0299908	0.137409	0.000236417	rs2275378	0.5	0.000179084	1.0416e-06	1	ACADM	76198436	1
ENSG00000117054	1_76198785_G_A_b37	0.0299604	0.137422	0.000236126	rs3818855	0.5	0.000179282	1.04288e-06	1	ACADM	76198785	1
ENSG00000117054	1_76199345_C_G_b37	0.0299233	0.13744	0.000235748	rs2153126	0.5	0.000179289	1.04292e-06	1	ACADM	76199345	1
ENSG00000117054	1_76199809_T_C_b37	0.0393157	0.137454	0.000339309	rs7554984	0.5	6.3072e-05	3.18307e-07	1	ACADM	76199809	1
ENSG00000117054	1_76199817_C_T_b37	0.030422	0.140861	0.000240968	rs7541058	0.5	4.34932e-05	2.08388e-07	1	ACADM	76199817	1
ENSG00000117054	1_76201327_T_C_b37	0.0201066	0.14691	0.000140694	rs57186386	0.5	2.41592e-05	1.06726e-07	1	ACADM	76201327	1
ENSG00000117054	1_76201668_C_G_b37	0.00352819	0.169374	1.60462e-05	rs4949877	0.5	8.45125e-08	1.98116e-10	1	ACADM	76201668	1
ENSG00000117054	1_76201992_G_T_b37	0.00637541	0.151607	3.30366e-05	rs2173378	0.5	0.000129683	7.23179e-07	1	ACADM	76201992	1
ENSG00000117054	1_76202671_A_G_b37	0.00637712	0.151605	3.30476e-05	rs1146574	0.5	0.000130131	7.26052e-07	1	ACADM	76202671	1
ENSG00000117054	1_76203456_A_G_b37	0.00351036	0.169433	1.59495e-05	rs4559448	0.5	8.44858e-08	1.98048e-10	1	ACADM	76203456	1
ENSG00000117054	1_76203764_C_G_b37	0.0266718	0.139	0.000202982	rs2185435	0.5	0.000160983	9.23763e-07	1	ACADM	76203764	1
ENSG00000117054	1_76203783_A_G_b37	0.0277077	0.138499	0.000213572	rs2185436	0.5	0.000172466	9.98057e-07	1	ACADM	76203783	1
ENSG00000117054	1_76203850_C_G_b37	0.0032067	0.170531	1.42726e-05	rs7539246	0.5	7.93336e-08	1.84822e-10	1	ACADM	76203850	1
ENSG00000117054	1_76203891_A_G_b37	0.0277007	0.138503	0.000213505	rs6593514	0.5	0.000172583	9.9883e-07	1	ACADM	76203891	1
ENSG00000117054	1_76204185_A_G_b37	0.0296035	0.137589	0.000232485	rs7550974	0.5	0.000179181	1.04221e-06	1	ACADM	76204185	1
ENSG00000117054	1_76205643_C_A_b37	0.00348614	0.169517	1.58128e-05	rs12127402	0.5	8.43876e-08	1.97768e-10	1	ACADM	76205643	1
ENSG00000117054	1_76206254_T_A_b37	0.0152099	0.14705	9.82303e-05	rs11161493	0.5	7.69679e-05	3.99256e-07	1	ACADM	76206254	1
ENSG00000117054	1_76208602_GCA_G_b37	0.0211551	0.166472	0.000150117	rs796085040	0.5	5.44137e-05	2.6939e-07	1	ACADM	76208602	1
ENSG00000117054	1_76208606_C_CT_b37	0.0211551	0.166472	0.000150117		0.5	5.44137e-05	2.6939e-07	1	ACADM	76208606	1
ENSG00000117054	1_76209754_G_A_b37	0.00378016	0.168626	1.74534e-05	rs12123977	0.5	1.00814e-07	2.41024e-10	1	ACADM	76209754	1
ENSG00000117054	1_76209792_T_C_b37	0.00641455	0.151561	3.32824e-05	rs1146579	0.5	0.000135207	7.5754e-07	1	ACADM	76209792	1
ENSG00000117054	1_76209935_T_C_b37	0.00634681	0.151666	3.28695e-05	rs1146580	0.5	0.000133218	7.45245e-07	1	ACADM	76209935	1
ENSG00000117054	1_76210289_C_T_b37	0.00317353	0.170073	1.40901e-05	rs11161510	0.5	2.93369e-07	7.91023e-10	1	ACADM	76210289	1
ENSG00000117054	1_76210477_C_T_b37	0.00377624	0.168639	1.7432e-05	rs11161511	0.5	1.01107e-07	2.41743e-10	1	ACADM	76210477	1
ENSG00000117054	1_76212559_C_T_b37	0.003141	0.170207	1.39002e-05	rs11161515	0.5	2.91998e-07	7.87037e-10	1	ACADM	76212559	1
ENSG00000117054	1_76212891_C_CT_b37	0.00328785	0.171151	1.47154e-05	rs398102889	0.5	4.31904e-08	9.4334e-11	1	ACADM	76212891	1
ENSG00000117054	1_76213024_T_G_b37	0.0062327	0.151884	3.21533e-05	rs1146581	0.5	0.000133212	7.45191e-07	1	ACADM	76213024	1
ENSG00000117054	1_76213715_C_A_b37	0.00370084	0.168896	1.69971e-05	rs4949674	0.5	1.01366e-07	2.42458e-10	1	ACADM	76213715	1
ENSG00000117054	1_76214581_C_CAA_b37	0.00676268	0.152384	3.544e-05	rs397693490	0.5	9.53431e-05	5.08721e-07	1	ACADM	76214581	1
ENSG00000117054	1_76216330_T_C_b37	0.00307918	0.170442	1.35714e-05	rs11161521	0.5	2.89797e-07	7.80318e-10	1	ACADM	76216330	1
ENSG00000117054	1_76216468_CTG_C_b37	0.0263946	0.139863	0.000200132	rs759277643	0.5	0.000185065	1.08138e-06	1	ACADM	76216468	1
ENSG00000117054	1_76216649_G_A_b37	0.00307624	0.17046	1.35467e-05	rs61799967	0.5	2.89642e-07	7.79826e-10	1	ACADM	76216649	1
ENSG00000117054	1_76217097_G_A_b37	0.00362184	0.169152	1.65717e-05	rs12126607	0.5	1.01723e-07	2.43411e-10	1	ACADM	76217097	1
ENSG00000117054	1_76217169_G_A_b37	0.00362028	0.169158	1.65618e-05	rs4646961	0.5	1.01709e-07	2.43359e-10	1	ACADM	76217169	1
ENSG00000117054	1_76217193_G_A_b37	0.00513931	0.163924	2.53399e-05		0.5	1.90571e-07	4.91402e-10	1	ACADM	76217193	1
ENSG00000117054	1_76218319_G_T_b37	0.00331016	0.169925	1.48405e-05	rs72686191	0.5	3.69808e-07	1.02564e-09	1	ACADM	76218319	1
ENSG00000117054	1_76218818_A_C_b37	0.00194498	0.175819	7.81258e-06	rs10873685	0.5	8.13722e-08	1.90152e-10	1	ACADM	76218818	1
ENSG00000117054	1_76218875_C_T_b37	0.00375855	0.157437	1.73369e-05	rs1612097	0.5	0.000131376	7.33596e-07	1	ACADM	76218875	1
ENSG00000117054	1_76219155_A_G_b37	0.00361002	0.157827	1.65053e-05	rs1767458	0.5	0.000132155	7.38531e-07	1	ACADM	76219155	1
ENSG00000117054	1_76219569_C_T_b37	0.00364318	0.157761	1.66858e-05	rs2788654	0.5	0.000135681	7.60631e-07	1	ACADM	76219569	1
ENSG00000117054	1_76219801_G_A_b37	0.0036034	0.157847	1.64681e-05	rs1694419	0.5	0.00013061	7.28953e-07	1	ACADM	76219801	1
ENSG00000117054	1_76221706_T_G_b37	0.00341751	0.158424	1.54243e-05	rs1611823	0.5	0.00012881	7.17665e-07	1	ACADM	76221706	1
ENSG00000117054	1_76221851_A_G_b37	0.0289094	0.148096	0.000225491	rs1613433	0.5	0.00191814	1.59438e-05	1	ACADM	76221851	1
ENSG00000117054	1_76221854_T_A_b37	0.0143312	0.155446	9.119e-05	rs61799969	0.5	0.00073372	5.22546e-06	1	ACADM	76221854	1
ENSG00000117054	1_76221857_T_A_b37	0.00937654	0.159348	5.31844e-05	rs1613437	0.5	0.00036851	2.3743e-06	1	ACADM	76221857	1
ENSG00000117054	1_76222531_T_C_b37	0.00343245	0.158374	1.55075e-05	rs1767456	0.5	0.000130704	7.29539e-07	1	ACADM	76222531	1
ENSG00000117054	1_76222640_G_A_b37	0.00916582	0.163704	5.16449e-05	rs12126481	0.5	3.47791e-07	9.58346e-10	1	ACADM	76222640	1
ENSG00000117054	1_76223351_G_C_b37	0.00858427	0.151716	4.7431e-05	rs1694424	0.5	0.000158907	9.10306e-07	1	ACADM	76223351	1
ENSG00000117054	1_76223381_C_T_b37	0.00860239	0.151694	4.75516e-05	rs1767455	0.5	0.00015941	9.13521e-07	1	ACADM	76223381	1
ENSG00000117054	1_76223816_T_C_b37	0.00513477	0.154167	2.53121e-05	rs1770511	0.5	0.000138089	7.75754e-07	1	ACADM	76223816	1
ENSG00000117054	1_76224010_C_T_b37	0.00334085	0.171043	1.50037e-05	rs2185152	0.5	7.2162e-08	1.66218e-10	1	ACADM	76224010	1
ENSG00000117054	1_76224437_C_T_b37	0.0031394	0.170213	1.38916e-05	rs61289992	0.5	2.91939e-07	7.86859e-10	1	ACADM	76224437	1
ENSG00000117054	1_76224748_C_T_b37	0.00268548	0.17239	1.14933e-05	rs61622554	0.5	8.7338e-08	2.05283e-10	1	ACADM	76224748	1
ENSG00000117054	1_76225083_A_C_b37	0.00268778	0.172378	1.15054e-05	rs17587071	0.5	8.74229e-08	2.05505e-10	1	ACADM	76225083	1
ENSG00000117054	1_76227022_A_G_b37	0.00317353	0.170073	1.40901e-05	rs1061337	0.5	2.93369e-07	7.91023e-10	1	ACADM	76227022	1
ENSG00000117054	1_76229120_T_C_b37	0.0103119	0.186596	6.00397e-05	rs8763	0.5	1.65737e-05	6.96891e-08	1	ACADM	76229120	1
ENSG00000117054	1_76229787_C_G_b37	0.00519206	0.154093	2.565e-05	rs1146588	0.5	0.000140581	7.91938e-07	1	ACADM	76229787	1
ENSG00000117054	1_76230232_C_A_b37	0.0245584	0.140075	0.000181911	rs12136754	0.5	0.000185927	1.08691e-06	1	ACADM	76230232	1
ENSG00000117054	1_76231067_G_A_b37	0.0297581	0.137722	0.000234067	rs6593515	0.5	0.000262239	1.60472e-06	1	ACADM	76231067	1
ENSG00000117054	1_76234257_G_A_b37	0.00315895	0.169842	1.39955e-05	rs7516226	0.5	3.18979e-07	8.69674e-10	1	ACADM	76234257	1
ENSG00000117054	1_76235355_C_T_b37	0.00151309	0.174779	5.80916e-06	rs28602663	0.5	2.93625e-07	7.9187e-10	1	ACADM	76235355	1
ENSG00000117054	1_76235906_C_A_b37	0.00152522	0.174736	5.86529e-06	rs9662166	0.5	2.8756e-07	7.7365e-10	1	ACADM	76235906	1
ENSG00000117054	1_76237143_G_A_b37	0.00220571	0.17162	9.0571e-06	rs4949879	0.5	3.39405e-07	9.31828e-10	1	ACADM	76237143	1
ENSG00000117054	1_76238686_G_A_b37	0.00486255	0.161993	2.36859e-05	rs61799988	0.5	1.11459e-05	4.45036e-08	1	ACADM	76238686	1
ENSG00000117054	1_76243438_G_A_b37	0.00182348	0.176418	7.22209e-06	rs2211080	0.5	9.21682e-08	2.17952e-10	1	ACADM	76243438	1
ENSG00000117054	1_76247271_A_G_b37	0.0029767	0.170841	1.30203e-05	rs61799990	0.5	1.15666e-07	2.82757e-10	1	ACADM	76247271	1
ENSG00000117054	1_76248706_C_T_b37	0.0197336	0.155446	0.000137326		0.5	1.4145e-06	4.49893e-09	1	ACADM	76248706	1
ENSG00000117054	1_76248707_A_G_b37	0.0217555	0.153947	0.000155528		0.5	1.51127e-06	4.84241e-09	1	ACADM	76248707	1
ENSG00000117054	1_76249590_G_A_b37	0.0033864	0.168787	1.52432e-05	rs12094842	0.5	1.46164e-07	3.67066e-10	1	ACADM	76249590	1
ENSG00000117054	1_76255228_G_A_b37	0.0172886	0.153127	0.000115639	rs11161620	0.5	3.54304e-06	1.2379e-08	1	ACADM	76255228	1
ENSG00000117054	1_76256232_T_G_b37	0.0173388	0.153088	0.00011606	rs12093623	0.5	3.52704e-06	1.23184e-08	1	ACADM	76256232	1
ENSG00000117054	1_76260837_C_T_b37	0.0128764	0.156563	7.97073e-05		0.5	1.48837e-06	4.76036e-09	1	ACADM	76260837	1
ENSG00000117054	1_76265500_G_A_b37	0.0313413	0.132946	0.000250719	rs1146646	0.5	0.000565959	3.87617e-06	1	ACADM	76265500	1
ENSG00000117054	1_76266317_GT_G_b37	0.0288501	0.133842	0.00022493	rs796590721	0.5	0.000530529	3.60243e-06	1	ACADM	76266317	1
ENSG00000117054	1_76266662_T_A_b37	0.00984792	0.15906	5.65972e-05	rs4949677	0.5	1.56399e-06	5.02798e-09	1	ACADM	76266662	1
ENSG00000117054	1_76270799_C_T_b37	0.00984509	0.159065	5.65725e-05	rs12127078	0.5	1.56294e-06	5.02339e-09	1	ACADM	76270799	1
ENSG00000117054	1_76273519_G_A_b37	0.00984159	0.159069	5.65478e-05	rs5745336	0.5	1.56172e-06	5.01881e-09	1	ACADM	76273519	1
ENSG00000117054	1_76276353_T_C_b37	0.00984792	0.15906	5.65972e-05	rs12122939	0.5	1.56399e-06	5.02798e-09	1	ACADM	76276353	1
ENSG00000117054	1_76277421_C_A_b37	0.00341962	0.164406	1.54375e-05	rs1144336	0.5	4.14828e-06	1.47751e-08	1	ACADM	76277421	1
ENSG00000117054	1_76278145_G_A_b37	0.0132043	0.15608	8.23758e-05	rs5745363	0.5	1.7673e-06	5.73958e-09	1	ACADM	76278145	1
ENSG00000117054	1_76279267_G_A_b37	0.00984792	0.15906	5.65972e-05	rs7547056	0.5	1.56399e-06	5.02798e-09	1	ACADM	76279267	1
ENSG00000117054	1_76279398_TAAG_T_b37	0.0204739	0.152422	0.000144043	rs5745365	0.5	3.47382e-06	1.21121e-08	1	ACADM	76279398	1
ENSG00000117054	1_76279403_AGAC_A_b37	0.01962	0.153029	0.000136308		0.5	3.40989e-06	1.1862e-08	1	ACADM	76279403	1
ENSG00000117054	1_76280438_A_G_b37	0.00341962	0.164406	1.54375e-05	rs1146653	0.5	4.14828e-06	1.47751e-08	1	ACADM	76280438	1
ENSG00000117054	1_76286037_T_G_b37	0.00982133	0.159109	5.6397e-05	rs5745381	0.5	1.56001e-06	5.0127e-09	1	ACADM	76286037	1
ENSG00000117054	1_76288496_G_GT_b37	0.00539184	0.164092	2.68471e-05		0.5	2.67994e-05	1.20028e-07	1	ACADM	76288496	1
ENSG00000117054	1_76290990_A_G_b37	0.00984059	0.159071	5.65402e-05	rs9726743	0.5	1.56173e-06	5.01896e-09	1	ACADM	76290990	1
ENSG00000117054	1_76298719_A_C_b37	0.00571029	-0.161672	2.88216e-05	rs10782558	0.5	2.39099e-06	8.01723e-09	1	ACADM	76298719	1
ENSG00000117054	1_76299941_C_T_b37	0.00921775	0.160002	5.20459e-05	rs12136360	0.5	1.44155e-06	4.59356e-09	1	ACADM	76299941	1
ENSG00000117054	1_76306490_C_G_b37	0.0180111	0.152521	0.000122039	rs61770533	0.5	3.2837e-06	1.1375e-08	1	ACADM	76306490	1
ENSG00000117054	1_76306591_A_C_b37	0.0181771	0.152403	0.000123447	rs5745390	0.5	3.29115e-06	1.14021e-08	1	ACADM	76306591	1
ENSG00000117054	1_76316619_G_A_b37	0.0169543	0.155665	0.000112764	rs6683437	0.5	4.53562e-06	1.63589e-08	1	ACADM	76316619	1
ENSG00000117054	1_76317910_G_T_b37	0.00607884	-0.161346	3.11883e-05	rs1159214	0.5	1.22736e-05	4.95514e-08	1	ACADM	76317910	1
ENSG00000117054	1_76318325_C_T_b37	0.00627463	-0.161009	3.24219e-05	rs7521344	0.5	1.22514e-05	4.94472e-08	1	ACADM	76318325	1
ENSG00000117054	1_76320215_A_G_b37	0.0308714	0.148513	0.000245768	rs2172508	0.5	9.65875e-06	3.79741e-08	1	ACADM	76320215	1
ENSG00000117054	1_76320441_T_C_b37	0.00621917	-0.161045	3.20734e-05	rs1565717	0.5	1.22053e-05	4.92436e-08	1	ACADM	76320441	1
ENSG00000117054	1_76322920_A_G_b37	0.0103294	-0.155879	6.0156e-05	rs140478064	0.5	4.91773e-06	1.79172e-08	1	ACADM	76322920	1
ENSG00000117054	1_76323624_C_G_b37	0.0171648	0.155498	0.00011456	rs4949885	0.5	4.69684e-06	1.70187e-08	1	ACADM	76323624	1
ENSG00000117054	1_76324913_C_G_b37	0.0218532	-0.152694	0.000156427	rs7526288	0.5	0.000183014	1.06786e-06	1	ACADM	76324913	1
ENSG00000117054	1_76325207_G_T_b37	0.00964828	-0.155778	5.51232e-05	rs2201274	0.5	7.33688e-06	2.79043e-08	1	ACADM	76325207	1
ENSG00000117054	1_76326458_A_G_b37	0.0482603	-0.142441	0.000449382	rs11161768	0.5	3.69053e-05	1.72748e-07	1	ACADM	76326458	1
ENSG00000117054	1_76326832_A_G_b37	0.017159	0.155488	0.000114509	rs12568447	0.5	4.68098e-06	1.69482e-08	1	ACADM	76326832	1
ENSG00000117054	1_76327303_G_T_b37	0.0161854	0.157097	0.000106359	rs2347962	0.5	3.22159e-06	1.11291e-08	1	ACADM	76327303	1
ENSG00000117054	1_76327923_T_C_b37	0.0108155	-0.154677	6.37127e-05	rs7549863	0.5	8.4457e-06	3.26436e-08	1	ACADM	76327923	1
ENSG00000117054	1_76331320_T_C_b37	0.00978545	-0.155553	5.61301e-05	rs2172507	0.5	7.41156e-06	2.82305e-08	1	ACADM	76331320	1
ENSG00000117054	1_76332463_C_T_b37	0.0166507	0.157531	0.000110181	rs6678348	0.5	4.61407e-06	1.6683e-08	1	ACADM	76332463	1
ENSG00000117054	1_76332637_C_A_b37	0.00945152	-0.155971	5.36884e-05	rs5745427	0.5	7.59007e-06	2.89765e-08	1	ACADM	76332637	1
ENSG00000117054	1_76333163_T_G_b37	0.017123	0.155551	0.000114195	rs5745433	0.5	4.79122e-06	1.74012e-08	1	ACADM	76333163	1
ENSG00000117054	1_76333846_G_A_b37	0.00978124	-0.155642	5.60982e-05	rs2029681	0.5	7.80462e-06	2.99098e-08	1	ACADM	76333846	1
ENSG00000117054	1_76334406_G_T_b37	0.00978495	-0.155675	5.6126e-05	rs2881786	0.5	8.06737e-06	3.10453e-08	1	ACADM	76334406	1
ENSG00000117054	1_76334573_C_A_b37	0.01715	0.155615	0.000114427	rs7538800	0.5	5.16965e-06	1.89178e-08	1	ACADM	76334573	1
ENSG00000117054	1_76335203_T_C_b37	0.00996755	-0.155533	5.74657e-05	rs12723575	0.5	8.80916e-06	3.42009e-08	1	ACADM	76335203	1
ENSG00000117054	1_76335926_A_G_b37	0.00986255	-0.15564	5.67028e-05	rs12021855	0.5	8.92482e-06	3.4725e-08	1	ACADM	76335926	1
ENSG00000117054	1_76336746_C_T_b37	0.0312314	0.148524	0.000249567	rs11161792	0.5	1.25094e-05	5.06324e-08	1	ACADM	76336746	1
ENSG00000117054	1_76340123_A_G_b37	0.0063332	-0.163797	3.27881e-05	rs6699682	0.5	3.31015e-05	1.52718e-07	1	ACADM	76340123	1
ENSG00000117054	1_76340726_C_T_b37	0.0216199	0.156449	0.000154306	rs12071623	0.5	5.01049e-05	2.45301e-07	1	ACADM	76340726	1
ENSG00000117054	1_76341643_T_G_b37	0.00834613	-0.161564	4.58012e-05	rs2029683	0.5	2.0559e-05	8.8782e-08	1	ACADM	76341643	1
ENSG00000117054	1_76342858_T_G_b37	0.0217549	0.156324	0.000155517	rs5745442	0.5	5.19891e-05	2.55643e-07	1	ACADM	76342858	1
ENSG00000117054	1_76343689_TA_T_b37	0.011605	0.163565	6.97117e-05	rs397843712	0.5	2.60713e-05	1.16312e-07	1	ACADM	76343689	1
ENSG00000117054	1_76344011_C_A_b37	0.00652791	-0.163143	3.39788e-05	rs1493367	0.5	3.61095e-05	1.68491e-07	1	ACADM	76344011	1
ENSG00000117054	1_76344332_G_A_b37	0.0119865	0.163231	7.27056e-05	rs5745445	0.5	2.80157e-05	1.26256e-07	1	ACADM	76344332	1
ENSG00000117054	1_76344711_A_T_b37	0.00652843	-0.163143	3.39819e-05	rs5745449	0.5	3.61147e-05	1.68531e-07	1	ACADM	76344711	1
ENSG00000117054	1_76345429_G_A_b37	0.00425732	-0.168333	2.013e-05	rs5745458	0.5	1.78696e-05	7.58174e-08	1	ACADM	76345429	1
ENSG00000117054	1_76348377_G_T_b37	0.0115707	0.163538	6.94457e-05		0.5	2.72474e-05	1.22357e-07	1	ACADM	76348377	1
ENSG00000117054	1_76350159_T_G_b37	0.00648538	-0.163195	3.37126e-05	rs5745491	0.5	3.73134e-05	1.74888e-07	1	ACADM	76350159	1
ENSG00000117054	1_76351146_GTA_G_b37	0.00956736	-0.158636	5.45328e-05		0.5	4.66665e-05	2.26181e-07	1	ACADM	76351146	1
ENSG00000117054	1_76351193_A_G_b37	0.00845761	-0.164041	4.65512e-05		0.5	6.24044e-05	3.14454e-07	1	ACADM	76351193	1
ENSG00000117054	1_76351439_T_G_b37	0.0334955	-0.139018	0.000273518		0.5	0.386461	0.0271691	0	ACADM	76351439	1
ENSG00000117054	1_76351493_C_T_b37	0.0127054	-0.165032	7.83783e-05		0.5	0.0104964	0.000124855	1	ACADM	76351493	1
ENSG00000117054	1_76351593_T_C_b37	0.0398542	-0.142238	0.000345412		0.5	0.00180066	1.48003e-05	1	ACADM	76351593	1
ENSG00000117054	1_76351622_A_G_b37	0.0347804	-0.141136	0.000287996		0.5	0.000871314	6.37351e-06	1	ACADM	76351622	1
ENSG00000117054	1_76351661_G_A_b37	0.000966556	0.188011	3.44268e-06		0.5	4.63448e-05	2.24401e-07	1	ACADM	76351661	1
ENSG00000117054	1_76352360_T_C_b37	0.022006	0.411362	0.000157843		0.5	0.555826	0.0688886	0	ACADM	76352360	1
ENSG00000117054	1_76353248_G_A_b37	0.0111237	0.164134	6.60161e-05	rs12127049	0.5	2.65668e-05	1.18842e-07	1	ACADM	76353248	1
ENSG00000117069	1_77339358_A_G_b37	0.0392087	-0.52076	0.000337981	rs74089802	0.7	0.839148	0.321332	0	ST6GALNAC5	77339358	1
ENSG00000117069	1_77349850_C_A_b37	0.0392087	-0.52076	0.000337981	rs56282414	0.7	0.839148	0.321332	0	ST6GALNAC5	77349850	1
ENSG00000117069	1_77351409_T_G_b37	0.0142464	-0.716784	9.053e-05	rs115607932	0.7	0.842994	0.328842	0	ST6GALNAC5	77351409	1
ENSG00000117069	1_77351799_AC_A_b37	0.00921775	-0.551378	5.20518e-05	rs138869007	0.7	0.591959	0.0831882	0	ST6GALNAC5	77351799	1
ENSG00000117069	1_77351932_ATTTTCT_A_b37	0.0142464	-0.716784	9.053e-05	rs141821463	0.7	0.842994	0.328842	0	ST6GALNAC5	77351932	1
ENSG00000117069	1_77353159_T_C_b37	0.00922197	-0.551238	5.20955e-05	rs74092209	0.7	0.592336	0.0833581	0	ST6GALNAC5	77353159	1
ENSG00000117069	1_77353827_G_A_b37	0.0157921	-0.644546	0.000103009	rs115386745	0.7	0.817853	0.283448	0	ST6GALNAC5	77353827	1
ENSG00000117069	1_77356151_T_C_b37	0.00922733	-0.551196	5.21336e-05	rs10449705	0.7	0.592475	0.083425	0	ST6GALNAC5	77356151	1
ENSG00000117069	1_77357556_A_G_b37	0.00922733	-0.551196	5.21336e-05	rs74092210	0.7	0.592475	0.083425	0	ST6GALNAC5	77357556	1
ENSG00000117069	1_77362732_CAT_C_b37	0.0133487	-0.73383	8.34571e-05	rs201893590	0.7	0.837425	0.317999	0	ST6GALNAC5	77362732	1
ENSG00000117069	1_77362803_T_C_b37	0.0435804	-0.525217	0.00039094	rs146564858	0.7	0.833479	0.310571	0	ST6GALNAC5	77362803	1
ENSG00000117069	1_77363045_T_G_b37	0.0404823	-0.503104	0.00035269	rs140234984	0.7	0.819016	0.285295	0	ST6GALNAC5	77363045	1
ENSG00000117069	1_77363142_G_A_b37	0.0392087	-0.52076	0.000337981	rs137964262	0.7	0.839148	0.321332	0	ST6GALNAC5	77363142	1
ENSG00000117069	1_77363701_A_G_b37	0.0155641	-0.541814	0.00010113	rs77698511	0.7	0.750486	0.193861	0	ST6GALNAC5	77363701	1
ENSG00000117069	1_77363734_A_G_b37	0.0160342	-0.540754	0.000105059	rs150058669	0.7	0.755153	0.198959	0	ST6GALNAC5	77363734	1
ENSG00000117069	1_77364256_C_T_b37	0.0392087	-0.52076	0.000337981	rs146711065	0.7	0.839148	0.321332	0	ST6GALNAC5	77364256	1
ENSG00000117069	1_77365088_A_G_b37	0.0126133	-0.557466	7.76329e-05	rs192978278	0.7	0.720843	0.16518	0	ST6GALNAC5	77365088	1
ENSG00000117069	1_77367814_A_G_b37	0.0392087	-0.52076	0.000337981	rs60942910	0.7	0.839148	0.321332	0	ST6GALNAC5	77367814	1
ENSG00000117069	1_77367919_T_C_b37	0.0106649	-0.562102	6.2619e-05	rs56004949	0.7	0.688816	0.139368	0	ST6GALNAC5	77367919	1
ENSG00000117069	1_77368717_C_A_b37	0.0415574	-0.516357	0.000365865	rs114415689	0.7	0.839223	0.321485	0	ST6GALNAC5	77368717	1
ENSG00000117069	1_77370060_C_G_b37	0.0392087	-0.52076	0.000337981	rs55801205	0.7	0.839148	0.321332	0	ST6GALNAC5	77370060	1
ENSG00000117069	1_77370988_T_A_b37	0.0392087	-0.52076	0.000337981	rs60835048	0.7	0.839148	0.321332	0	ST6GALNAC5	77370988	1
ENSG00000117069	1_77371741_G_T_b37	0.0392087	-0.52076	0.000337981	rs17099690	0.7	0.839148	0.321332	0	ST6GALNAC5	77371741	1
ENSG00000117069	1_77372136_C_G_b37	0.0384144	-0.523729	0.000328731	rs17099699	0.7	0.839913	0.322946	0	ST6GALNAC5	77372136	1
ENSG00000117154	1_18391766_T_C_b37	0.0417424	-0.360203	0.000368363	rs34715622	0.2	0.396606	0.0288038	0	IGSF21	18391766	1
ENSG00000117154	1_18393640_C_T_b37	0.0139322	-0.422838	8.80231e-05	rs12727717	0.2	0.198339	0.00758562	0	IGSF21	18393640	1
ENSG00000117154	1_18394009_C_A_b37	0.0210554	-0.391696	0.000149197	rs9728179	0.2	0.20435	0.00798514	0	IGSF21	18394009	1
ENSG00000117154	1_18395655_G_A_b37	0.0159712	-0.413904	0.000104543	rs72938122	0.2	0.210534	0.00840995	0	IGSF21	18395655	1
ENSG00000117154	1_18399149_G_C_b37	0.0238757	-0.39588	0.000175388	rs35765914	0.2	0.24678	0.0111706	0	IGSF21	18399149	1
ENSG00000117154	1_18401761_A_T_b37	0.0395553	-0.350542	0.000342102	rs72938128	0.2	0.395107	0.0285525	0	IGSF21	18401761	1
ENSG00000117154	1_18403751_G_T_b37	0.0148839	-0.40382	9.55734e-05	rs59365172	0.2	0.21098	0.00843851	0	IGSF21	18403751	1
ENSG00000117154	1_18407292_T_C_b37	0.0178474	-0.417878	0.000120521	rs34768578	0.2	0.258895	0.0121681	0	IGSF21	18407292	1
ENSG00000117400	1_43810625_G_C_b37	0.0155522	-0.474672	0.000101021		0.01	0.0154151	0.000202467	1	MPL	43810625	1
ENSG00000117448	1_46003861_G_A_b37	0.0290004	-0.364258	0.000226406		0.99	0.100523	0.00257002	0	AKR1A1	46003861	1
ENSG00000117480	1_46841334_G_A_b37	0.0127966	0.112447	7.90724e-05	rs2404764	0.7	0.0814136	0.00188849	0	FAAH	46841334	1
ENSG00000117481	1_46716323_T_G_b37	0.0191646	-0.142981	0.000132241	rs28363196	0.5	0.00210536	1.78209e-05	1	NSUN4	46716323	1
ENSG00000117481	1_46728913_A_G_b37	6.68344e-05	-0.144263	1.64798e-07	rs12137934	0.5	2.59532e-11	3.06835e-14	1	NSUN4	46728913	1
ENSG00000117481	1_46742952_G_C_b37	1.1825e-05	-0.153079	2.38154e-08	rs12146051	0.5	1.08744e-11	1.21862e-14	1	NSUN4	46742952	1
ENSG00000117481	1_46747301_T_C_b37	6.8126e-05	-0.141213	1.68266e-07	rs12142240	0.5	1.02253e-10	1.33622e-13	1	NSUN4	46747301	1
ENSG00000117481	1_46757542_G_A_b37	6.69578e-05	-0.144184	1.65124e-07	rs6697623	0.5	2.46103e-11	2.90242e-14	1	NSUN4	46757542	1
ENSG00000117481	1_46776756_A_T_b37	0.000585742	-0.126869	1.92834e-06		0.5	2.88701e-06	9.84614e-09	1	NSUN4	46776756	1
ENSG00000117481	1_46780285_C_T_b37	6.81794e-05	-0.141575	1.68407e-07	rs112869704	0.5	1.02123e-10	1.33439e-13	1	NSUN4	46780285	1
ENSG00000117481	1_46792060_A_G_b37	5.93118e-05	-0.145703	1.44319e-07	rs2019996	0.5	3.40168e-11	4.09006e-14	1	NSUN4	46792060	1
ENSG00000117481	1_46800493_C_A_b37	2.01385e-07	-0.167827	2.54869e-10	rs6683523	0.5	9.86691e-17	5.5772e-20	1	NSUN4	46800493	1
ENSG00000117481	1_46801471_T_C_b37	4.45203e-08	-0.171246	4.75387e-11	rs12091789	0.5	5.13314e-17	2.78776e-20	1	NSUN4	46801471	1
ENSG00000117481	1_46801904_T_C_b37	1.99084e-07	-0.16751	2.51483e-10	rs4313342	0.5	1.35589e-16	7.8183e-20	1	NSUN4	46801904	1
ENSG00000117481	1_46804254_T_G_b37	0.0111482	-0.116905	6.62167e-05	rs11590411	0.5	0.00892964	0.000101974	1	NSUN4	46804254	1
ENSG00000117481	1_46804402_A_C_b37	0.0173502	0.152662	0.000116151		0.5	0.00389673	3.71579e-05	1	NSUN4	46804402	1
ENSG00000117481	1_46804488_AC_A_b37	2.35004e-07	-0.163774	3.02202e-10	rs56083025	0.5	9.0995e-16	5.88944e-19	1	NSUN4	46804488	1
ENSG00000117481	1_46806242_G_T_b37	2.86162e-08	-0.174719	2.92242e-11	rs67545510	0.5	6.05158e-18	2.91134e-21	1	NSUN4	46806242	1
ENSG00000117481	1_46806274_CAG_C_b37	2.85886e-08	-0.174715	2.91941e-11	rs112712935	0.5	6.05158e-18	2.91121e-21	1	NSUN4	46806274	1
ENSG00000117481	1_46806393_T_C_b37	2.86602e-08	-0.174682	2.92729e-11	rs41293273	0.5	6.11922e-18	2.94617e-21	1	NSUN4	46806393	1
ENSG00000117481	1_46806429_A_T_b37	5.80312e-08	-0.1738	6.3539e-11	rs41293275	0.5	9.8819e-18	4.89474e-21	1	NSUN4	46806429	1
ENSG00000117481	1_46806480_C_T_b37	5.7078e-08	-0.173876	6.2416e-11	rs17361749	0.5	9.43919e-18	4.66258e-21	1	NSUN4	46806480	1
ENSG00000117481	1_46806550_C_T_b37	5.48732e-08	-0.174059	5.97111e-11	rs41293277	0.5	8.40227e-18	4.12816e-21	1	NSUN4	46806550	1
ENSG00000117481	1_46806703_A_G_b37	3.77709e-08	-0.174185	3.9712e-11	rs10489769	0.5	4.19061e-18	1.95693e-21	1	NSUN4	46806703	1
ENSG00000117481	1_46807117_C_A_b37	1.54275e-08	-0.176708	1.49851e-11	rs72885163	0.5	2.12134e-18	9.49523e-22	1	NSUN4	46807117	1
ENSG00000117481	1_46807416_T_G_b37	1.35543e-08	-0.176973	1.30052e-11	rs68083747	0.5	1.7619e-18	7.80478e-22	1	NSUN4	46807416	1
ENSG00000117481	1_46807445_A_G_b37	1.34868e-08	-0.176974	1.29342e-11	rs66972124	0.5	1.73017e-18	7.65851e-22	1	NSUN4	46807445	1
ENSG00000117481	1_46807597_G_A_b37	0.0150694	0.156568	9.70968e-05	rs10489770	0.5	0.0170428	0.000230051	1	NSUN4	46807597	1
ENSG00000117481	1_46807697_C_T_b37	1.43315e-08	-0.177621	1.382e-11	rs17357621	0.5	1.13134e-18	4.81556e-22	1	NSUN4	46807697	1
ENSG00000117481	1_46808224_A_C_b37	1.31383e-08	-0.176953	1.25634e-11	rs56909107	0.5	1.56711e-18	6.90153e-22	1	NSUN4	46808224	1
ENSG00000117481	1_46808426_C_T_b37	1.31304e-08	-0.176952	1.25532e-11	rs41293285	0.5	1.56318e-18	6.88006e-22	1	NSUN4	46808426	1
ENSG00000117481	1_46808462_A_G_b37	1.31286e-08	-0.176952	1.25507e-11	rs17357628	0.5	1.5622e-18	6.87472e-22	1	NSUN4	46808462	1
ENSG00000117481	1_46808668_G_A_b37	1.31163e-08	-0.17695	1.25381e-11	rs17357635	0.5	1.55663e-18	6.84816e-22	1	NSUN4	46808668	1
ENSG00000117481	1_46808695_T_C_b37	1.31163e-08	-0.17695	1.25381e-11	rs68191463	0.5	1.55663e-18	6.84816e-22	1	NSUN4	46808695	1
ENSG00000117481	1_46808852_C_T_b37	1.30815e-08	-0.177007	1.24492e-11	rs41293287	0.5	1.55735e-18	6.85236e-22	1	NSUN4	46808852	1
ENSG00000117481	1_46808860_C_T_b37	1.49306e-08	-0.176526	1.4453e-11	rs56126529	0.5	1.59626e-18	7.03516e-22	1	NSUN4	46808860	1
ENSG00000117481	1_46809025_G_T_b37	1.31018e-08	-0.176948	1.25207e-11	rs7525309	0.5	1.54921e-18	6.81141e-22	1	NSUN4	46809025	1
ENSG00000117481	1_46809321_C_G_b37	1.30857e-08	-0.176945	1.25036e-11	rs7548675	0.5	1.54142e-18	6.77515e-22	1	NSUN4	46809321	1
ENSG00000117481	1_46809419_A_G_b37	1.30815e-08	-0.176944	1.24987e-11	rs7515284	0.5	1.53932e-18	6.76487e-22	1	NSUN4	46809419	1
ENSG00000117481	1_46809782_T_C_b37	1.30815e-08	-0.176944	1.24987e-11	rs41294456	0.5	1.53932e-18	6.76487e-22	1	NSUN4	46809782	1
ENSG00000117481	1_46810112_G_T_b37	1.30815e-08	-0.176944	1.24987e-11	rs66516678	0.5	1.53932e-18	6.76487e-22	1	NSUN4	46810112	1
ENSG00000117481	1_46810304_T_C_b37	1.30815e-08	-0.176944	1.24987e-11	rs41294458	0.5	1.53932e-18	6.76487e-22	1	NSUN4	46810304	1
ENSG00000117481	1_46810405_TG_T_b37	1.30815e-08	-0.176944	1.24987e-11	rs79697925	0.5	1.53932e-18	6.76487e-22	1	NSUN4	46810405	1
ENSG00000117481	1_46810670_T_C_b37	1.30815e-08	-0.176944	1.24987e-11	rs17361763	0.5	1.53932e-18	6.76487e-22	1	NSUN4	46810670	1
ENSG00000117481	1_46810842_C_T_b37	1.30815e-08	-0.176944	1.24987e-11	rs6684274	0.5	1.53932e-18	6.76487e-22	1	NSUN4	46810842	1
ENSG00000117481	1_46810950_AT_A_b37	1.30815e-08	-0.176944	1.24987e-11	rs796143188	0.5	1.53932e-18	6.76487e-22	1	NSUN4	46810950	1
ENSG00000117481	1_46810970_A_G_b37	1.30815e-08	-0.176944	1.24987e-11	rs6696777	0.5	1.53932e-18	6.76487e-22	1	NSUN4	46810970	1
ENSG00000117481	1_46811027_G_C_b37	1.30815e-08	-0.176944	1.24987e-11	rs6659228	0.5	1.53932e-18	6.76487e-22	1	NSUN4	46811027	1
ENSG00000117481	1_46811215_A_ATG_b37	1.30815e-08	-0.176944	1.24987e-11	rs72013978	0.5	1.53932e-18	6.76487e-22	1	NSUN4	46811215	1
ENSG00000117481	1_46811310_A_C_b37	1.30815e-08	-0.176944	1.24987e-11	rs6697123	0.5	1.53932e-18	6.76487e-22	1	NSUN4	46811310	1
ENSG00000117481	1_46811333_T_C_b37	1.30815e-08	-0.176944	1.24987e-11	rs67487250	0.5	1.53932e-18	6.76487e-22	1	NSUN4	46811333	1
ENSG00000117481	1_46811992_C_T_b37	1.30815e-08	-0.176944	1.24987e-11	rs113610895	0.5	1.53932e-18	6.76487e-22	1	NSUN4	46811992	1
ENSG00000117481	1_46812042_T_C_b37	1.30815e-08	-0.176944	1.24987e-11	rs112280595	0.5	1.53932e-18	6.76487e-22	1	NSUN4	46812042	1
ENSG00000117481	1_46812339_C_T_b37	1.30815e-08	-0.176944	1.24987e-11	rs112491752	0.5	1.53932e-18	6.76487e-22	1	NSUN4	46812339	1
ENSG00000117481	1_46812360_C_T_b37	1.30815e-08	-0.176944	1.24987e-11	rs112089006	0.5	1.53932e-18	6.76487e-22	1	NSUN4	46812360	1
ENSG00000117481	1_46812374_T_C_b37	1.30815e-08	-0.176944	1.24987e-11	rs72677585	0.5	1.53932e-18	6.76487e-22	1	NSUN4	46812374	1
ENSG00000117481	1_46812444_A_G_b37	1.30815e-08	-0.176944	1.24987e-11	rs17357676	0.5	1.53932e-18	6.76487e-22	1	NSUN4	46812444	1
ENSG00000117481	1_46812519_A_G_b37	1.30815e-08	-0.176944	1.24987e-11	rs17361791	0.5	1.53932e-18	6.76487e-22	1	NSUN4	46812519	1
ENSG00000117481	1_46812852_G_A_b37	1.30815e-08	-0.176944	1.24987e-11	rs41294460	0.5	1.53932e-18	6.76487e-22	1	NSUN4	46812852	1
ENSG00000117481	1_46812888_C_T_b37	1.30815e-08	-0.176944	1.24987e-11	rs72885198	0.5	1.53932e-18	6.76487e-22	1	NSUN4	46812888	1
ENSG00000117481	1_46813568_G_A_b37	6.97727e-06	-0.15415	1.3337e-08		0.5	2.92638e-14	2.29444e-17	1	NSUN4	46813568	1
ENSG00000117481	1_46813589_A_G_b37	5.83441e-08	-0.173187	6.39086e-11	rs7556425	0.5	2.32054e-18	1.04528e-21	1	NSUN4	46813589	1
ENSG00000117481	1_46813619_G_T_b37	5.83441e-08	-0.173187	6.39086e-11	rs61358317	0.5	2.32054e-18	1.04528e-21	1	NSUN4	46813619	1
ENSG00000117481	1_46813635_C_T_b37	5.83441e-08	-0.173187	6.39086e-11	rs7544951	0.5	2.32054e-18	1.04528e-21	1	NSUN4	46813635	1
ENSG00000117481	1_46813663_C_T_b37	6.00977e-08	-0.17329	6.59406e-11	rs60123014	0.5	1.93634e-18	8.61724e-22	1	NSUN4	46813663	1
ENSG00000117481	1_46813848_G_A_b37	0.013427	0.158729	8.40706e-05	rs72677586	0.5	0.0148406	0.000193133	1	NSUN4	46813848	1
ENSG00000117481	1_46813860_C_T_b37	1.30815e-08	-0.176944	1.24987e-11	rs72886903	0.5	1.53932e-18	6.76487e-22	1	NSUN4	46813860	1
ENSG00000117481	1_46813888_T_C_b37	1.30815e-08	-0.176944	1.24987e-11	rs68112720	0.5	1.53932e-18	6.76487e-22	1	NSUN4	46813888	1
ENSG00000117481	1_46813967_C_T_b37	1.30815e-08	-0.176944	1.24987e-11	rs17361805	0.5	1.53932e-18	6.76487e-22	1	NSUN4	46813967	1
ENSG00000117481	1_46813982_G_A_b37	1.30815e-08	-0.176944	1.24987e-11	rs72677587	0.5	1.53932e-18	6.76487e-22	1	NSUN4	46813982	1
ENSG00000117481	1_46814008_C_T_b37	1.30815e-08	-0.176944	1.24987e-11	rs17361812	0.5	1.53932e-18	6.76487e-22	1	NSUN4	46814008	1
ENSG00000117481	1_46814092_T_G_b37	1.30815e-08	-0.176944	1.24987e-11	rs66575205	0.5	1.53932e-18	6.76487e-22	1	NSUN4	46814092	1
ENSG00000117481	1_46814231_A_G_b37	7.31383e-09	-0.179559	6.60448e-12	rs72886905	0.5	7.0681e-19	2.9319e-22	1	NSUN4	46814231	1
ENSG00000117481	1_46814265_C_T_b37	9.48681e-09	-0.177534	8.77349e-12	rs72886907	0.5	2.40566e-18	1.08654e-21	1	NSUN4	46814265	1
ENSG00000117481	1_46814273_T_C_b37	7.44029e-09	-0.179382	6.73886e-12	rs111226885	0.5	7.74413e-19	3.22768e-22	1	NSUN4	46814273	1
ENSG00000117481	1_46814329_T_C_b37	3.06552e-09	-0.183344	2.54401e-12	rs111699884	0.5	3.47291e-19	1.36756e-22	1	NSUN4	46814329	1
ENSG00000117481	1_46814352_G_A_b37	1.31981e-08	-0.176945	1.26267e-11		0.5	1.56594e-18	6.89532e-22	1	NSUN4	46814352	1
ENSG00000117481	1_46814518_G_A_b37	2.77008e-08	-0.176117	2.82252e-11		0.5	7.50398e-18	3.662e-21	1	NSUN4	46814518	1
ENSG00000117481	1_46814590_A_G_b37	2.19276e-07	-0.150467	2.79881e-10	rs12562440	0.5	2.22571e-11	2.60724e-14	1	NSUN4	46814590	1
ENSG00000117481	1_46814761_A_T_b37	2.70143e-08	-0.176118	2.74757e-11	rs56121132	0.5	2.55669e-18	1.15977e-21	1	NSUN4	46814761	1
ENSG00000117481	1_46814820_T_TTTG_b37	2.34137e-07	-0.176601	3.00964e-10		0.5	3.07001e-16	1.85142e-19	1	NSUN4	46814820	1
ENSG00000117481	1_46814822_T_TG_b37	3.64771e-06	-0.167438	6.49621e-09		0.5	2.64856e-15	1.78746e-18	1	NSUN4	46814822	1
ENSG00000117481	1_46814893_A_G_b37	1.6642e-06	-0.17271	2.68029e-09		0.5	6.75523e-16	4.2981e-19	1	NSUN4	46814893	1
ENSG00000117481	1_46814938_G_A_b37	0.000133191	-0.17311	3.55641e-07	rs5013325	0.5	5.99131e-12	6.47913e-15	1	NSUN4	46814938	1
ENSG00000117481	1_46814953_G_A_b37	0.00011787	-0.173169	3.10203e-07	rs56076503	0.5	1.5951e-11	1.83383e-14	1	NSUN4	46814953	1
ENSG00000117481	1_46814957_A_T_b37	1.3429e-05	-0.184503	2.73577e-08	rs5013326	0.5	7.99796e-14	6.65796e-17	1	NSUN4	46814957	1
ENSG00000117481	1_46815003_A_G_b37	4.95565e-06	-0.19314	9.13959e-09	rs5013327	0.5	2.84959e-13	2.55023e-16	1	NSUN4	46815003	1
ENSG00000117481	1_46815013_C_T_b37	0.000587848	-0.151962	1.93648e-06	rs5013328	0.5	3.31551e-10	4.80729e-13	1	NSUN4	46815013	1
ENSG00000117481	1_46815091_C_T_b37	7.83339e-08	-0.167578	8.82601e-11	rs5013329	0.5	2.5378e-18	1.15033e-21	1	NSUN4	46815091	1
ENSG00000117481	1_46815154_G_A_b37	1.30815e-08	-0.176944	1.24987e-11	rs5013330	0.5	1.53932e-18	6.76487e-22	1	NSUN4	46815154	1
ENSG00000117481	1_46815378_C_T_b37	1.30815e-08	-0.176944	1.24987e-11	rs17357683	0.5	1.53932e-18	6.76487e-22	1	NSUN4	46815378	1
ENSG00000117481	1_46815749_T_C_b37	1.30815e-08	-0.176944	1.24987e-11	rs6667861	0.5	1.53932e-18	6.76487e-22	1	NSUN4	46815749	1
ENSG00000117481	1_46815836_C_T_b37	1.30815e-08	-0.176944	1.24987e-11	rs1057533	0.5	1.53932e-18	6.76487e-22	1	NSUN4	46815836	1
ENSG00000117481	1_46815880_A_C_b37	1.30815e-08	-0.176944	1.24987e-11	rs1057534	0.5	1.53932e-18	6.76487e-22	1	NSUN4	46815880	1
ENSG00000117481	1_46815898_T_C_b37	1.30815e-08	-0.176944	1.24987e-11	rs1057535	0.5	1.53932e-18	6.76487e-22	1	NSUN4	46815898	1
ENSG00000117481	1_46815930_C_T_b37	1.30815e-08	-0.176944	1.24987e-11	rs1135459	0.5	1.53932e-18	6.76487e-22	1	NSUN4	46815930	1
ENSG00000117481	1_46815970_T_C_b37	1.30815e-08	-0.176944	1.24987e-11	rs1135460	0.5	1.53932e-18	6.76487e-22	1	NSUN4	46815970	1
ENSG00000117481	1_46816340_A_G_b37	1.30815e-08	-0.176944	1.24987e-11	rs1475390	0.5	1.53932e-18	6.76487e-22	1	NSUN4	46816340	1
ENSG00000117481	1_46816408_CAGGTATGG_C_b37	1.33366e-08	-0.176878	1.27724e-11	rs373097630	0.5	1.59482e-18	7.02777e-22	1	NSUN4	46816408	1
ENSG00000117481	1_46816429_T_C_b37	1.29252e-08	-0.177122	1.22503e-11	rs1475389	0.5	1.42547e-18	6.14364e-22	1	NSUN4	46816429	1
ENSG00000117481	1_46816465_G_A_b37	1.30815e-08	-0.176944	1.24987e-11	rs1475388	0.5	1.53932e-18	6.76487e-22	1	NSUN4	46816465	1
ENSG00000117481	1_46816644_A_G_b37	1.30815e-08	-0.176944	1.24987e-11	rs57267378	0.5	1.53932e-18	6.76487e-22	1	NSUN4	46816644	1
ENSG00000117481	1_46816659_T_A_b37	1.30815e-08	-0.176944	1.24987e-11	rs58162700	0.5	1.53932e-18	6.76487e-22	1	NSUN4	46816659	1
ENSG00000117481	1_46816928_C_T_b37	9.91552e-09	-0.177855	9.20169e-12	rs1812705	0.5	1.88389e-18	8.37384e-22	1	NSUN4	46816928	1
ENSG00000117481	1_46817125_C_G_b37	1.30815e-08	-0.176944	1.24987e-11	rs966907	0.5	1.53932e-18	6.76487e-22	1	NSUN4	46817125	1
ENSG00000117481	1_46817481_T_C_b37	5.1097e-08	-0.178629	5.52506e-11	rs112324418	0.5	9.1672e-18	4.52277e-21	1	NSUN4	46817481	1
ENSG00000117481	1_46817755_G_C_b37	2.68698e-08	-0.174474	2.73145e-11	rs72677588	0.5	1.38074e-18	5.93649e-22	1	NSUN4	46817755	1
ENSG00000117481	1_46817770_T_C_b37	5.43365e-08	-0.173632	5.90553e-11	rs72677589	0.5	2.24578e-18	1.0082e-21	1	NSUN4	46817770	1
ENSG00000117481	1_46817949_T_C_b37	3.15434e-06	-0.148657	5.51452e-09	rs56737734	0.5	6.01716e-09	1.09948e-11	1	NSUN4	46817949	1
ENSG00000117481	1_46817950_G_C_b37	5.6617e-08	-0.195079	6.18782e-11	rs147712895	0.5	3.89769e-17	2.09128e-20	1	NSUN4	46817950	1
ENSG00000117481	1_46818166_G_A_b37	1.30815e-08	-0.176944	1.24987e-11		0.5	1.53932e-18	6.76487e-22	1	NSUN4	46818166	1
ENSG00000117481	1_46818213_C_G_b37	8.87769e-09	-0.180241	8.16461e-12	rs72677590	0.5	1.33014e-18	5.70725e-22	1	NSUN4	46818213	1
ENSG00000117481	1_46818219_T_G_b37	8.87769e-09	-0.180241	8.16461e-12	rs72677591	0.5	1.33014e-18	5.70725e-22	1	NSUN4	46818219	1
ENSG00000117481	1_46818288_A_G_b37	2.70143e-08	-0.176118	2.74757e-11	rs72677592	0.5	2.55669e-18	1.15977e-21	1	NSUN4	46818288	1
ENSG00000117481	1_46818374_C_A_b37	1.30815e-08	-0.176944	1.24987e-11	rs41294476	0.5	1.53932e-18	6.76487e-22	1	NSUN4	46818374	1
ENSG00000117481	1_46818416_A_C_b37	6.84558e-08	-0.183895	7.61254e-11	rs17413694	0.5	1.45103e-17	7.4256e-21	1	NSUN4	46818416	1
ENSG00000117481	1_46818417_T_C_b37	6.84558e-08	-0.183895	7.61254e-11	rs77185326	0.5	1.45103e-17	7.4256e-21	1	NSUN4	46818417	1
ENSG00000117481	1_46818442_G_A_b37	1.30815e-08	-0.176944	1.24987e-11	rs41294478	0.5	1.53932e-18	6.76487e-22	1	NSUN4	46818442	1
ENSG00000117481	1_46818452_A_G_b37	1.30815e-08	-0.176944	1.24987e-11	rs17413701	0.5	1.53932e-18	6.76487e-22	1	NSUN4	46818452	1
ENSG00000117481	1_46818479_C_T_b37	1.30815e-08	-0.176944	1.24987e-11	rs7515598	0.5	1.53932e-18	6.76487e-22	1	NSUN4	46818479	1
ENSG00000117481	1_46818508_T_C_b37	9.40748e-09	-0.180197	8.69725e-12	rs7529674	0.5	1.53021e-18	6.62365e-22	1	NSUN4	46818508	1
ENSG00000117481	1_46818836_T_C_b37	1.30815e-08	-0.176944	1.24987e-11	rs12385696	0.5	1.53932e-18	6.76487e-22	1	NSUN4	46818836	1
ENSG00000117481	1_46818898_T_C_b37	1.30815e-08	-0.176944	1.24987e-11	rs12385697	0.5	1.53932e-18	6.76487e-22	1	NSUN4	46818898	1
ENSG00000117481	1_46818921_A_C_b37	1.30815e-08	-0.176944	1.24987e-11	rs12385693	0.5	1.53932e-18	6.76487e-22	1	NSUN4	46818921	1
ENSG00000117481	1_46819021_A_G_b37	1.30815e-08	-0.176944	1.24987e-11	rs12385695	0.5	1.53932e-18	6.76487e-22	1	NSUN4	46819021	1
ENSG00000117481	1_46819304_C_T_b37	1.68333e-08	-0.176962	1.64886e-11	rs28699008	0.5	4.65729e-18	2.18841e-21	1	NSUN4	46819304	1
ENSG00000117481	1_46819441_G_T_b37	1.30815e-08	-0.176944	1.24987e-11	rs56179746	0.5	1.53932e-18	6.76487e-22	1	NSUN4	46819441	1
ENSG00000117481	1_46819453_GTATAT_G_b37	1.29223e-08	-0.177437	1.22458e-11	rs56398401	0.5	1.65787e-18	7.32095e-22	1	NSUN4	46819453	1
ENSG00000117481	1_46819779_A_T_b37	1.3227e-08	-0.177003	1.26613e-11		0.5	1.62312e-18	7.16644e-22	1	NSUN4	46819779	1
ENSG00000117481	1_46819848_G_A_b37	9.75529e-09	-0.180981	9.04461e-12	rs6690075	0.5	9.88286e-19	4.18639e-22	1	NSUN4	46819848	1
ENSG00000117481	1_46819866_C_T_b37	8.97539e-09	-0.18031	8.26396e-12	rs6666601	0.5	1.40578e-18	6.05351e-22	1	NSUN4	46819866	1
ENSG00000117481	1_46820419_T_C_b37	4.02633e-08	-0.175417	4.25725e-11	rs6682266	0.5	4.83896e-18	2.2853e-21	1	NSUN4	46820419	1
ENSG00000117481	1_46820589_A_C_b37	1.3227e-08	-0.177003	1.26613e-11	rs6679898	0.5	1.62312e-18	7.16644e-22	1	NSUN4	46820589	1
ENSG00000117481	1_46820896_G_T_b37	1.3227e-08	-0.177003	1.26613e-11	rs10158236	0.5	1.62312e-18	7.16644e-22	1	NSUN4	46820896	1
ENSG00000117481	1_46820975_C_T_b37	1.3227e-08	-0.177003	1.26613e-11	rs10157084	0.5	1.62312e-18	7.16644e-22	1	NSUN4	46820975	1
ENSG00000117481	1_46821449_G_A_b37	0.0407852	-0.276208	0.000356418	rs111494265	0.5	0.0015641	1.25437e-05	1	NSUN4	46821449	1
ENSG00000117481	1_46821502_C_T_b37	1.7218e-08	-0.176021	1.6895e-11	rs112980938	0.5	4.23873e-18	1.97996e-21	1	NSUN4	46821502	1
ENSG00000117481	1_46821962_C_T_b37	1.3227e-08	-0.177003	1.26613e-11	rs56363851	0.5	1.62312e-18	7.16644e-22	1	NSUN4	46821962	1
ENSG00000117481	1_46822073_G_A_b37	1.3227e-08	-0.177003	1.26613e-11	rs66990604	0.5	1.62312e-18	7.16644e-22	1	NSUN4	46822073	1
ENSG00000117481	1_46822139_C_T_b37	1.54465e-05	-0.19665	3.20019e-08	rs112036967	0.5	1.75176e-11	2.02471e-14	1	NSUN4	46822139	1
ENSG00000117481	1_46822147_G_A_b37	1.10012e-05	-0.20511	2.19935e-08	rs112124254	0.5	1.7992e-12	1.81315e-15	1	NSUN4	46822147	1
ENSG00000117481	1_46822160_G_C_b37	3.17454e-05	-0.198439	7.18783e-08	rs112326354	0.5	4.99669e-09	8.98351e-12	1	NSUN4	46822160	1
ENSG00000117481	1_46822180_C_T_b37	1.88075e-05	-0.197363	3.99128e-08	rs111479887	0.5	1.83109e-11	2.12293e-14	1	NSUN4	46822180	1
ENSG00000117481	1_46822224_T_C_b37	6.42644e-09	-0.181087	5.72582e-12	rs113745511	0.5	2.69655e-18	1.22625e-21	1	NSUN4	46822224	1
ENSG00000117481	1_46822291_T_C_b37	1.3227e-08	-0.177003	1.26613e-11	rs112068407	0.5	1.62312e-18	7.16644e-22	1	NSUN4	46822291	1
ENSG00000117481	1_46822297_A_G_b37	1.41978e-08	-0.176821	1.36816e-11	rs112560929	0.5	1.59182e-18	7.01349e-22	1	NSUN4	46822297	1
ENSG00000117481	1_46822370_AAAAAG_A_b37	0.0215164	-0.276913	0.000153365		0.5	0.00191248	1.58883e-05	1	NSUN4	46822370	1
ENSG00000117481	1_46822372_A_AG_b37	5.25322e-08	-0.175135	5.6931e-11		0.5	1.23076e-17	6.22593e-21	1	NSUN4	46822372	1
ENSG00000117481	1_46822440_G_T_b37	1.30815e-08	-0.176944	1.24987e-11	rs10158572	0.5	1.53932e-18	6.76487e-22	1	NSUN4	46822440	1
ENSG00000117481	1_46822600_T_C_b37	1.30815e-08	-0.176944	1.24987e-11	rs10158130	0.5	1.53932e-18	6.76487e-22	1	NSUN4	46822600	1
ENSG00000117481	1_46822961_C_T_b37	1.30815e-08	-0.176944	1.24987e-11	rs10157464	0.5	1.53932e-18	6.76487e-22	1	NSUN4	46822961	1
ENSG00000117481	1_46822998_T_C_b37	6.56927e-06	-0.134324	1.24733e-08	rs2145409	0.5	3.21875e-11	3.85776e-14	1	NSUN4	46822998	1
ENSG00000117481	1_46823093_C_G_b37	1.30815e-08	-0.176944	1.24987e-11	rs56030283	0.5	1.53932e-18	6.76487e-22	1	NSUN4	46823093	1
ENSG00000117481	1_46823206_G_T_b37	1.30815e-08	-0.176944	1.24987e-11	rs55971480	0.5	1.53932e-18	6.76487e-22	1	NSUN4	46823206	1
ENSG00000117481	1_46823298_A_G_b37	1.31018e-08	-0.176944	1.25199e-11	rs66911505	0.5	1.53932e-18	6.72901e-22	1	NSUN4	46823298	1
ENSG00000117481	1_46823701_C_T_b37	1.30815e-08	-0.176944	1.24987e-11	rs6659448	0.5	1.53932e-18	6.76487e-22	1	NSUN4	46823701	1
ENSG00000117481	1_46823917_A_G_b37	2.80253e-06	-0.171731	4.8317e-09	rs6674538	0.5	4.342e-15	2.99608e-18	1	NSUN4	46823917	1
ENSG00000117481	1_46823929_G_A_b37	6.80609e-07	-0.170377	9.81683e-10	rs6685767	0.5	7.5999e-17	4.22594e-20	1	NSUN4	46823929	1
ENSG00000117481	1_46824010_T_C_b37	2.41953e-08	-0.175314	2.44006e-11		0.5	1.71548e-18	7.58898e-22	1	NSUN4	46824010	1
ENSG00000117481	1_46824048_A_G_b37	1.30815e-08	-0.176944	1.24987e-11		0.5	1.53932e-18	6.76487e-22	1	NSUN4	46824048	1
ENSG00000117481	1_46824183_T_C_b37	2.03188e-06	-0.138708	3.35177e-09	rs11802866	0.5	6.76403e-11	8.60247e-14	1	NSUN4	46824183	1
ENSG00000117481	1_46824198_C_T_b37	9.1207e-09	-0.178874	8.41343e-12	rs112911951	0.5	1.18099e-18	5.03783e-22	1	NSUN4	46824198	1
ENSG00000117481	1_46824324_G_A_b37	6.04272e-08	-0.172677	6.63302e-11	rs113033705	0.5	3.72011e-17	1.99281e-20	1	NSUN4	46824324	1
ENSG00000117481	1_46824363_T_C_b37	1.30815e-08	-0.176944	1.24987e-11	rs72677593	0.5	1.53932e-18	6.76487e-22	1	NSUN4	46824363	1
ENSG00000117481	1_46824371_A_C_b37	1.30815e-08	-0.176944	1.24987e-11	rs72677594	0.5	1.53932e-18	6.76487e-22	1	NSUN4	46824371	1
ENSG00000117481	1_46824856_C_T_b37	1.2284e-08	-0.178248	1.15889e-11	rs7520482	0.5	1.0916e-18	4.63849e-22	1	NSUN4	46824856	1
ENSG00000117481	1_46824919_C_A_b37	1.30815e-08	-0.176944	1.24987e-11	rs7520497	0.5	1.53932e-18	6.76487e-22	1	NSUN4	46824919	1
ENSG00000117481	1_46824932_A_C_b37	1.30815e-08	-0.176944	1.24987e-11	rs7532149	0.5	1.53932e-18	6.76487e-22	1	NSUN4	46824932	1
ENSG00000117481	1_46825176_T_C_b37	1.29252e-08	-0.177122	1.22503e-11	rs28578741	0.5	1.42547e-18	6.14364e-22	1	NSUN4	46825176	1
ENSG00000117481	1_46825220_TA_T_b37	1.6381e-08	-0.182346	1.6013e-11		0.5	5.42347e-18	2.5949e-21	1	NSUN4	46825220	1
ENSG00000117481	1_46825261_C_T_b37	2.65879e-08	-0.17788	2.69981e-11	rs55999016	0.5	2.47966e-17	1.30143e-20	1	NSUN4	46825261	1
ENSG00000117481	1_46825433_C_T_b37	5.18939e-09	-0.184453	4.52858e-12	rs56063031	0.5	3.13209e-18	1.43756e-21	1	NSUN4	46825433	1
ENSG00000117481	1_46825484_T_G_b37	1.30815e-08	-0.176944	1.24987e-11	rs67276232	0.5	1.53932e-18	6.76487e-22	1	NSUN4	46825484	1
ENSG00000117481	1_46825676_C_T_b37	1.27744e-06	-0.175724	1.98821e-09	rs6666448	0.5	1.73329e-15	1.152e-18	1	NSUN4	46825676	1
ENSG00000117481	1_46825677_A_G_b37	4.54204e-08	-0.193827	4.8572e-11	rs6678997	0.5	1.54445e-15	1.02261e-18	1	NSUN4	46825677	1
ENSG00000117481	1_46825764_G_C_b37	4.8932e-06	-0.178526	9.01327e-09		0.5	6.81541e-13	6.48414e-16	1	NSUN4	46825764	1
ENSG00000117481	1_46825774_G_A_b37	5.13102e-06	-0.184671	9.49917e-09		0.5	3.38555e-13	3.0713e-16	1	NSUN4	46825774	1
ENSG00000117481	1_46825879_C_T_b37	1.16449e-05	-0.166364	2.34134e-08		0.5	7.40681e-13	7.08272e-16	1	NSUN4	46825879	1
ENSG00000117481	1_46825948_ATG_A_b37	2.95484e-08	-0.178924	3.02602e-11		0.5	3.28616e-17	1.7484e-20	1	NSUN4	46825948	1
ENSG00000117481	1_46826587_C_A_b37	1.30815e-08	-0.176944	1.24987e-11	rs55887761	0.5	1.53932e-18	6.76487e-22	1	NSUN4	46826587	1
ENSG00000117481	1_46827050_G_A_b37	1.30815e-08	-0.176944	1.24987e-11	rs9661240	0.5	1.53932e-18	6.76487e-22	1	NSUN4	46827050	1
ENSG00000117481	1_46827485_C_T_b37	1.30815e-08	-0.176944	1.24987e-11	rs1053624	0.5	1.53932e-18	6.76487e-22	1	NSUN4	46827485	1
ENSG00000117481	1_46827728_A_C_b37	1.30815e-08	-0.176944	1.24987e-11	rs1053627	0.5	1.53932e-18	6.76487e-22	1	NSUN4	46827728	1
ENSG00000117481	1_46827769_C_T_b37	1.30815e-08	-0.176944	1.24987e-11	rs1053628	0.5	1.53932e-18	6.76487e-22	1	NSUN4	46827769	1
ENSG00000117481	1_46827871_G_A_b37	1.30815e-08	-0.176944	1.24987e-11	rs6429599	0.5	1.53932e-18	6.76487e-22	1	NSUN4	46827871	1
ENSG00000117481	1_46828109_A_G_b37	1.30815e-08	-0.176944	1.24987e-11	rs17361819	0.5	1.53932e-18	6.76487e-22	1	NSUN4	46828109	1
ENSG00000117481	1_46828460_C_T_b37	1.30815e-08	-0.176944	1.24987e-11	rs67142569	0.5	1.53932e-18	6.76487e-22	1	NSUN4	46828460	1
ENSG00000117481	1_46828700_A_G_b37	1.30815e-08	-0.176944	1.24987e-11	rs17361833	0.5	1.53932e-18	6.76487e-22	1	NSUN4	46828700	1
ENSG00000117481	1_46828734_T_C_b37	1.30815e-08	-0.176944	1.24987e-11	rs41534051	0.5	1.53932e-18	6.76487e-22	1	NSUN4	46828734	1
ENSG00000117481	1_46829013_A_G_b37	1.98584e-08	-0.175744	1.96946e-11	rs17357711	0.5	2.00216e-18	8.92735e-22	1	NSUN4	46829013	1
ENSG00000117481	1_46830257_C_T_b37	1.40758e-08	-0.177653	1.3552e-11	rs6683192	0.5	1.08048e-18	4.58765e-22	1	NSUN4	46830257	1
ENSG00000117481	1_46830430_G_A_b37	3.54145e-07	-0.145077	4.74802e-10	rs10252	0.5	3.12908e-11	3.74347e-14	1	NSUN4	46830430	1
ENSG00000117481	1_46830447_A_C_b37	1.30815e-08	-0.176944	1.24987e-11	rs12062	0.5	1.53932e-18	6.76487e-22	1	NSUN4	46830447	1
ENSG00000117481	1_46831785_G_T_b37	8.70778e-09	-0.180152	7.9928e-12	rs111725921	0.5	1.4018e-18	6.03443e-22	1	NSUN4	46831785	1
ENSG00000117481	1_46832013_G_A_b37	1.30815e-08	-0.176944	1.24987e-11	rs66847432	0.5	1.53932e-18	6.76487e-22	1	NSUN4	46832013	1
ENSG00000117481	1_46832229_G_C_b37	1.30815e-08	-0.176944	1.24987e-11	rs67547686	0.5	1.53932e-18	6.76487e-22	1	NSUN4	46832229	1
ENSG00000117481	1_46832403_T_C_b37	1.30815e-08	-0.176944	1.24987e-11		0.5	1.53932e-18	6.76487e-22	1	NSUN4	46832403	1
ENSG00000117481	1_46832534_T_C_b37	1.30815e-08	-0.176944	1.24987e-11	rs17357759	0.5	1.53932e-18	6.76487e-22	1	NSUN4	46832534	1
ENSG00000117481	1_46832686_A_G_b37	1.30815e-08	-0.176944	1.24987e-11	rs17361873	0.5	1.53932e-18	6.76487e-22	1	NSUN4	46832686	1
ENSG00000117481	1_46833930_C_T_b37	3.01562e-07	-0.168751	3.98382e-10	rs72677596	0.5	5.19143e-16	3.26398e-19	1	NSUN4	46833930	1
ENSG00000117481	1_46834212_T_C_b37	1.09823e-06	-0.139971	1.6761e-09	rs12075550	0.5	5.23968e-11	6.5363e-14	1	NSUN4	46834212	1
ENSG00000117481	1_46834251_G_A_b37	1.30815e-08	-0.176944	1.24987e-11	rs72677599	0.5	1.53932e-18	6.76487e-22	1	NSUN4	46834251	1
ENSG00000117481	1_46834449_G_A_b37	3.01562e-07	-0.168751	3.98382e-10	rs72677600	0.5	5.19143e-16	3.26398e-19	1	NSUN4	46834449	1
ENSG00000117481	1_46834775_T_C_b37	3.01562e-07	-0.168751	3.98382e-10	rs17361887	0.5	5.19143e-16	3.26398e-19	1	NSUN4	46834775	1
ENSG00000117481	1_46835139_C_T_b37	3.01562e-07	-0.168751	3.98382e-10	rs55670684	0.5	5.19143e-16	3.26398e-19	1	NSUN4	46835139	1
ENSG00000117481	1_46835468_A_G_b37	1.30815e-08	-0.176944	1.24987e-11	rs56049453	0.5	1.53932e-18	6.76487e-22	1	NSUN4	46835468	1
ENSG00000117481	1_46835777_T_C_b37	1.30815e-08	-0.176944	1.24987e-11	rs67200518	0.5	1.53932e-18	6.76487e-22	1	NSUN4	46835777	1
ENSG00000117481	1_46837487_G_A_b37	2.32843e-07	-0.171435	2.98839e-10	rs72677602	0.5	6.95563e-16	4.43526e-19	1	NSUN4	46837487	1
ENSG00000117481	1_46838219_A_G_b37	1.30815e-08	-0.176944	1.24987e-11	rs67941619	0.5	1.53932e-18	6.76487e-22	1	NSUN4	46838219	1
ENSG00000117481	1_46838389_T_C_b37	1.30815e-08	-0.176944	1.24987e-11		0.5	1.53932e-18	6.76487e-22	1	NSUN4	46838389	1
ENSG00000117481	1_46838540_A_G_b37	1.30815e-08	-0.176944	1.24987e-11	rs55668511	0.5	1.53932e-18	6.76487e-22	1	NSUN4	46838540	1
ENSG00000117481	1_46838671_G_C_b37	3.01562e-07	-0.168751	3.98382e-10	rs55693298	0.5	5.19143e-16	3.26398e-19	1	NSUN4	46838671	1
ENSG00000117481	1_46839510_A_G_b37	1.30815e-08	-0.176944	1.24987e-11	rs68012736	0.5	1.53932e-18	6.76487e-22	1	NSUN4	46839510	1
ENSG00000117481	1_46839814_T_C_b37	5.22876e-07	-0.168603	7.26226e-10	rs143856001	0.5	1.228e-15	8.05772e-19	1	NSUN4	46839814	1
ENSG00000117481	1_46839995_G_A_b37	5.00995e-07	-0.144847	6.92555e-10	rs11804189	0.5	5.83648e-11	7.32864e-14	1	NSUN4	46839995	1
ENSG00000117481	1_46840104_A_AC_b37	2.1847e-08	-0.178402	2.18359e-11	rs144535648	0.5	4.60581e-18	2.16305e-21	1	NSUN4	46840104	1
ENSG00000117481	1_46840296_TAATAA_T_b37	4.01073e-08	-0.176484	4.23889e-11		0.5	5.63011e-18	2.701e-21	1	NSUN4	46840296	1
ENSG00000117481	1_46840398_A_G_b37	5.41817e-07	-0.144542	7.55865e-10	rs56733721	0.5	6.56868e-11	8.33231e-14	1	NSUN4	46840398	1
ENSG00000117481	1_46840975_T_C_b37	2.31203e-08	-0.176975	2.32324e-11	rs66473412	0.5	2.13361e-18	9.55577e-22	1	NSUN4	46840975	1
ENSG00000117481	1_46841511_G_A_b37	1.91227e-08	-0.177561	1.89144e-11	rs6659681	0.5	3.67459e-18	1.70041e-21	1	NSUN4	46841511	1
ENSG00000117481	1_46841591_G_C_b37	1.54578e-08	-0.176615	1.50186e-11	rs6659788	0.5	1.0029e-18	4.25029e-22	1	NSUN4	46841591	1
ENSG00000117481	1_46842224_AATAG_A_b37	5.05413e-08	-0.176328	5.45962e-11		0.5	1.18197e-17	5.94866e-21	1	NSUN4	46842224	1
ENSG00000117481	1_46842225_ATAGAT_A_b37	1.22617e-08	-0.177997	1.15584e-11	rs374684589	0.5	1.50819e-18	6.51935e-22	1	NSUN4	46842225	1
ENSG00000117481	1_46842457_T_A_b37	2.03295e-08	-0.176035	2.02062e-11	rs55921163	0.5	7.54125e-19	3.14013e-22	1	NSUN4	46842457	1
ENSG00000117481	1_46842504_G_A_b37	1.22982e-08	-0.178425	1.1604e-11	rs55926300	0.5	8.00074e-19	3.33834e-22	1	NSUN4	46842504	1
ENSG00000117481	1_46842913_G_A_b37	1.20762e-08	-0.179074	1.13626e-11	rs111868160	0.5	1.08473e-18	4.60783e-22	1	NSUN4	46842913	1
ENSG00000117481	1_46843216_T_C_b37	2.96924e-06	-0.13678	5.15577e-09	rs3863641	0.5	9.21644e-11	1.19509e-13	1	NSUN4	46843216	1
ENSG00000117481	1_46843532_T_C_b37	9.80878e-07	-0.140932	1.47799e-09	rs12073998	0.5	2.63051e-11	3.11273e-14	1	NSUN4	46843532	1
ENSG00000117481	1_46843800_A_G_b37	1.60003e-08	-0.176691	1.56059e-11	rs13374893	0.5	9.47473e-19	4.00474e-22	1	NSUN4	46843800	1
ENSG00000117481	1_46843908_T_G_b37	1.30815e-08	-0.176944	1.24987e-11	rs13374968	0.5	1.53932e-18	6.76487e-22	1	NSUN4	46843908	1
ENSG00000117481	1_46844115_C_T_b37	2.82458e-07	-0.169857	3.70566e-10	rs6694628	0.5	5.11405e-16	3.20992e-19	1	NSUN4	46844115	1
ENSG00000117481	1_46844180_A_C_b37	3.01562e-07	-0.168751	3.98382e-10	rs6658556	0.5	5.19143e-16	3.26398e-19	1	NSUN4	46844180	1
ENSG00000117481	1_46844530_C_T_b37	1.30815e-08	-0.176944	1.24987e-11	rs6695043	0.5	1.53932e-18	6.76487e-22	1	NSUN4	46844530	1
ENSG00000117481	1_46846490_G_A_b37	1.30815e-08	-0.176944	1.24987e-11	rs72679807	0.5	1.53932e-18	6.76487e-22	1	NSUN4	46846490	1
ENSG00000117481	1_46847127_C_G_b37	1.30815e-08	-0.176944	1.24987e-11	rs56284503	0.5	1.53932e-18	6.76487e-22	1	NSUN4	46847127	1
ENSG00000117481	1_46847321_C_T_b37	1.30815e-08	-0.176944	1.24987e-11	rs17361915	0.5	1.53932e-18	6.76487e-22	1	NSUN4	46847321	1
ENSG00000117481	1_46848343_A_G_b37	1.30815e-08	-0.176944	1.24987e-11	rs113623605	0.5	1.53932e-18	6.76487e-22	1	NSUN4	46848343	1
ENSG00000117481	1_46848430_T_C_b37	3.39094e-06	-0.135735	5.98443e-09	rs11211271	0.5	3.07628e-10	4.43316e-13	1	NSUN4	46848430	1
ENSG00000117481	1_46848997_TG_T_b37	1.24833e-08	-0.177566	1.17943e-11	rs144250006	0.5	1.52422e-18	6.59371e-22	1	NSUN4	46848997	1
ENSG00000117481	1_46849159_G_T_b37	1.51807e-08	-0.176797	1.47233e-11		0.5	2.30564e-18	1.03743e-21	1	NSUN4	46849159	1
ENSG00000117481	1_46849520_C_T_b37	2.74291e-08	-0.176092	2.79212e-11	rs56358525	0.5	2.55368e-18	1.15807e-21	1	NSUN4	46849520	1
ENSG00000117481	1_46850124_T_C_b37	1.32679e-08	-0.176919	1.27023e-11	rs6681857	0.5	1.53932e-18	6.75474e-22	1	NSUN4	46850124	1
ENSG00000117481	1_46851837_A_T_b37	7.27409e-08	-0.171159	8.13331e-11	rs56349187	0.5	8.14951e-18	3.99912e-21	1	NSUN4	46851837	1
ENSG00000117481	1_46852000_C_A_b37	3.61354e-08	-0.17204	3.76707e-11	rs79610407	0.5	5.06135e-18	2.40037e-21	1	NSUN4	46852000	1
ENSG00000117481	1_46852061_A_G_b37	0.0153784	0.156422	9.95928e-05	rs10890392	0.5	0.0168252	0.000226112	1	NSUN4	46852061	1
ENSG00000117481	1_46852063_G_A_b37	1.12751e-06	-0.140988	1.72742e-09	rs4660925	0.5	1.14297e-10	1.50834e-13	1	NSUN4	46852063	1
ENSG00000117481	1_46852077_A_G_b37	9.28726e-08	-0.167559	1.07134e-10	rs72890715	0.5	6.05515e-18	2.91372e-21	1	NSUN4	46852077	1
ENSG00000117481	1_46853233_G_T_b37	3.61354e-08	-0.17204	3.76707e-11	rs4372193	0.5	5.06135e-18	2.40037e-21	1	NSUN4	46853233	1
ENSG00000117481	1_46853361_G_T_b37	3.61354e-08	-0.17204	3.76707e-11	rs111723629	0.5	5.06135e-18	2.40037e-21	1	NSUN4	46853361	1
ENSG00000117481	1_46853749_C_A_b37	3.61354e-08	-0.17204	3.76707e-11	rs3991877	0.5	5.06135e-18	2.40037e-21	1	NSUN4	46853749	1
ENSG00000117481	1_46854739_C_G_b37	2.92445e-08	-0.175853	2.99123e-11	rs57240150	0.5	2.96129e-18	1.35604e-21	1	NSUN4	46854739	1
ENSG00000117481	1_46854744_G_A_b37	2.92635e-08	-0.175852	2.99336e-11	rs113887859	0.5	2.96099e-18	1.3557e-21	1	NSUN4	46854744	1
ENSG00000117481	1_46854994_A_G_b37	0.0110428	-0.116267	6.53726e-05	rs6678149	0.5	0.0258843	0.000393683	1	NSUN4	46854994	1
ENSG00000117481	1_46855033_GT_G_b37	7.219e-08	-0.171287	8.06408e-11	rs201070992	0.5	7.88257e-18	3.86292e-21	1	NSUN4	46855033	1
ENSG00000117481	1_46855298_A_G_b37	3.61354e-08	-0.172031	3.77736e-11	rs61519400	0.5	5.06677e-18	2.40562e-21	1	NSUN4	46855298	1
ENSG00000117481	1_46857947_G_A_b37	3.61354e-08	-0.172032	3.77782e-11	rs56306849	0.5	5.06677e-18	2.40488e-21	1	NSUN4	46857947	1
ENSG00000117481	1_46858576_T_C_b37	3.34663e-07	-0.145366	4.46625e-10	rs913168	0.5	6.55026e-11	8.30764e-14	1	NSUN4	46858576	1
ENSG00000117481	1_46858607_T_G_b37	3.61354e-08	-0.172031	3.77736e-11	rs1984491	0.5	5.06677e-18	2.40562e-21	1	NSUN4	46858607	1
ENSG00000117481	1_46858734_A_G_b37	3.61354e-08	-0.172031	3.77736e-11	rs1984490	0.5	5.06677e-18	2.40562e-21	1	NSUN4	46858734	1
ENSG00000117481	1_46859024_A_G_b37	3.61354e-08	-0.172031	3.77736e-11	rs45449893	0.5	5.06677e-18	2.40562e-21	1	NSUN4	46859024	1
ENSG00000117481	1_46859225_A_G_b37	3.61354e-08	-0.172031	3.77736e-11	rs45517837	0.5	5.06677e-18	2.40562e-21	1	NSUN4	46859225	1
ENSG00000117481	1_46859749_G_A_b37	3.61444e-08	-0.172046	3.78158e-11	rs932816	0.5	4.99756e-18	2.36449e-21	1	NSUN4	46859749	1
ENSG00000117481	1_46860237_G_A_b37	1.53342e-08	-0.17591	1.48843e-11	rs72890727	0.5	2.36986e-18	1.0686e-21	1	NSUN4	46860237	1
ENSG00000117481	1_46860827_G_C_b37	2.20053e-08	-0.173967	2.20043e-11	rs6674305	0.5	5.32992e-18	2.54747e-21	1	NSUN4	46860827	1
ENSG00000117481	1_46861306_A_C_b37	3.75905e-08	-0.171314	3.94928e-11	rs56130131	0.5	1.02468e-17	5.08455e-21	1	NSUN4	46861306	1
ENSG00000117481	1_46861907_A_G_b37	0.0110803	-0.11623	6.57001e-05	rs2145408	0.5	0.0259018	0.000394024	1	NSUN4	46861907	1
ENSG00000117481	1_46862280_TG_T_b37	5.13622e-08	-0.171486	5.55441e-11	rs11288511	0.5	1.16024e-17	5.82933e-21	1	NSUN4	46862280	1
ENSG00000117481	1_46862332_C_G_b37	3.61354e-08	-0.172031	3.77759e-11	rs6703374	0.5	5.06677e-18	2.40524e-21	1	NSUN4	46862332	1
ENSG00000117481	1_46862555_C_T_b37	3.61354e-08	-0.172031	3.77759e-11	rs6703669	0.5	5.06677e-18	2.40524e-21	1	NSUN4	46862555	1
ENSG00000117481	1_46862780_C_T_b37	7.07091e-08	-0.171311	7.88182e-11	rs45524035	0.5	8.02454e-18	3.93461e-21	1	NSUN4	46862780	1
ENSG00000117481	1_46862893_C_T_b37	3.46194e-08	-0.172269	3.58655e-11	rs17361936	0.5	4.97785e-18	2.35385e-21	1	NSUN4	46862893	1
ENSG00000117481	1_46864150_C_T_b37	1.76211e-08	-0.177998	1.73138e-11	rs17361950	0.5	5.72319e-18	2.74641e-21	1	NSUN4	46864150	1
ENSG00000117481	1_46864511_G_A_b37	0.0153903	-0.114573	9.97004e-05	rs6429600	0.5	0.0237854	0.00035338	1	NSUN4	46864511	1
ENSG00000117481	1_46864653_A_AT_b37	3.09712e-06	-0.165194	5.40404e-09	rs397933864	0.5	1.12517e-11	1.26269e-14	1	NSUN4	46864653	1
ENSG00000117481	1_46870761_C_A_b37	0.0390283	0.11198	0.00033596	rs324420	0.5	0.0365037	0.000619467	1	NSUN4	46870761	1
ENSG00000117481	1_46872698_A_G_b37	0.0367752	0.107915	0.000310075	rs324418	0.5	0.0427063	0.000765531	1	NSUN4	46872698	1
ENSG00000117481	1_46877180_G_A_b37	1.31917e-06	-0.161957	2.06005e-09	rs6662982	0.5	5.64295e-13	5.26469e-16	1	NSUN4	46877180	1
ENSG00000117481	1_46879856_C_G_b37	0.00878819	-0.118281	4.89308e-05	rs12029329	0.5	0.0124712	0.000155181	1	NSUN4	46879856	1
ENSG00000117481	1_46880013_G_GCA_b37	0.00876199	-0.118513	4.87026e-05		0.5	0.0131176	0.000165213	1	NSUN4	46880013	1
ENSG00000117481	1_46883303_A_G_b37	0.0116132	-0.117429	6.97743e-05	rs7555240	0.5	0.00759082	8.35835e-05	1	NSUN4	46883303	1
ENSG00000117481	1_46886953_A_G_b37	6.73415e-07	-0.16567	9.70399e-10	rs55939860	0.5	3.33641e-13	3.02496e-16	1	NSUN4	46886953	1
ENSG00000117481	1_46887520_T_C_b37	0.00653303	-0.117359	3.40126e-05	rs6670926	0.5	0.013406	0.000169879	1	NSUN4	46887520	1
ENSG00000117481	1_46888039_A_C_b37	0.037051	-0.101204	0.000313002	rs4660346	0.5	0.0825743	0.00192816	0	NSUN4	46888039	1
ENSG00000117481	1_46892811_C_T_b37	0.0229388	0.162412	0.000166634	rs11584511	0.5	0.0657944	0.00139605	0	NSUN4	46892811	1
ENSG00000117481	1_46898063_C_A_b37	0.000230299	-0.128275	6.56784e-07	rs11806551	0.5	6.19744e-08	1.40258e-10	1	NSUN4	46898063	1
ENSG00000117501	1_170917337_A_G_b37	0.00247301	-0.376822	1.04078e-05	rs17562743	0.01	0.0291913	0.000461422	1	MROH9	170917337	1
ENSG00000117501	1_170917459_T_C_b37	0.0119969	-0.331658	7.27942e-05	rs17620916	0.01	0.0448547	0.000819206	1	MROH9	170917459	1
ENSG00000117501	1_170917514_T_A_b37	0.0118816	-0.333094	7.18698e-05	rs17562792	0.01	0.0469638	0.000871951	1	MROH9	170917514	1
ENSG00000117501	1_170918533_G_T_b37	0.00150945	-0.384648	5.79306e-06	rs17562854	0.01	0.0201552	0.000285738	1	MROH9	170918533	1
ENSG00000117501	1_170918635_C_T_b37	0.00159975	-0.383458	6.20226e-06	rs17562882	0.01	0.0213157	0.000306839	1	MROH9	170918635	1
ENSG00000117501	1_170919091_A_G_b37	0.00245727	-0.374256	1.03265e-05	rs17562888	0.01	0.0270457	0.000416669	1	MROH9	170919091	1
ENSG00000117501	1_170919647_AG_A_b37	0.00969168	-0.335656	5.54461e-05	rs147095491	0.01	0.0394038	0.00068636	1	MROH9	170919647	1
ENSG00000117501	1_170921059_G_T_b37	0.0406488	-0.271699	0.000354552	rs16863859	0.01	0.151499	0.00484503	0	MROH9	170921059	1
ENSG00000117501	1_170921320_G_A_b37	0.00418028	-0.355447	1.9701e-05		0.01	0.0585372	0.00118185	0	MROH9	170921320	1
ENSG00000117501	1_170921895_A_T_b37	0.0103403	-0.338989	6.02441e-05		0.01	0.0638226	0.00133618	0	MROH9	170921895	1
ENSG00000117501	1_170922032_G_A_b37	0.00252512	-0.373486	1.06769e-05	rs17562923	0.01	0.0276655	0.0004295	1	MROH9	170922032	1
ENSG00000117501	1_170922915_T_A_b37	0.00071308	-0.403792	2.41697e-06		0.01	0.0113811	0.000138315	1	MROH9	170922915	1
ENSG00000117501	1_170923816_T_C_b37	0.00252512	-0.373486	1.06769e-05	rs61815211	0.01	0.0276655	0.0004295	1	MROH9	170923816	1
ENSG00000117501	1_170923952_G_A_b37	0.00252512	-0.373486	1.06769e-05	rs61815212	0.01	0.0276655	0.0004295	1	MROH9	170923952	1
ENSG00000117501	1_170924361_G_C_b37	0.00252512	-0.373486	1.06769e-05	rs61815213	0.01	0.0276655	0.0004295	1	MROH9	170924361	1
ENSG00000117501	1_170925210_G_A_b37	0.00252512	-0.373486	1.06769e-05	rs61815214	0.01	0.0276655	0.0004295	1	MROH9	170925210	1
ENSG00000117501	1_170925994_C_T_b37	0.00233653	-0.38269	9.72625e-06	rs61815215	0.01	0.0248995	0.00037474	1	MROH9	170925994	1
ENSG00000117501	1_170926407_C_G_b37	0.00233653	-0.38269	9.72625e-06	rs61815216	0.01	0.0248995	0.00037474	1	MROH9	170926407	1
ENSG00000117501	1_170926620_A_G_b37	0.00233653	-0.38269	9.72625e-06	rs61815217	0.01	0.0248995	0.00037474	1	MROH9	170926620	1
ENSG00000117501	1_170926771_G_C_b37	0.00233653	-0.38269	9.72625e-06	rs9427200	0.01	0.0248995	0.00037474	1	MROH9	170926771	1
ENSG00000117501	1_170926819_C_A_b37	0.00236834	-0.382426	9.88448e-06	rs61815218	0.01	0.0251639	0.000379893	1	MROH9	170926819	1
ENSG00000117501	1_170926978_C_T_b37	0.00447154	-0.389289	2.13555e-05		0.01	0.0293459	0.000464725	1	MROH9	170926978	1
ENSG00000117501	1_170927023_C_A_b37	0.00233653	-0.38269	9.72625e-06	rs9427202	0.01	0.0248995	0.00037474	1	MROH9	170927023	1
ENSG00000117501	1_170927106_C_T_b37	0.0130085	-0.371044	8.08201e-05	rs9427203	0.01	0.0921577	0.00226298	0	MROH9	170927106	1
ENSG00000117501	1_170927232_G_A_b37	0.00252554	-0.373482	1.06797e-05	rs9426915	0.01	0.0276762	0.000429727	1	MROH9	170927232	1
ENSG00000117501	1_170927249_G_C_b37	0.00252554	-0.373482	1.06797e-05	rs9427204	0.01	0.0276762	0.000429727	1	MROH9	170927249	1
ENSG00000117501	1_170927350_G_A_b37	0.00252554	-0.373482	1.06797e-05	rs17621142	0.01	0.0276762	0.000429727	1	MROH9	170927350	1
ENSG00000117501	1_170927372_G_A_b37	0.00252554	-0.373482	1.06797e-05	rs61815972	0.01	0.0276762	0.000429727	1	MROH9	170927372	1
ENSG00000117501	1_170927402_C_G_b37	0.00252554	-0.373482	1.06797e-05	rs10489245	0.01	0.0276762	0.000429727	1	MROH9	170927402	1
ENSG00000117501	1_170927615_A_G_b37	0.00252512	-0.373486	1.06769e-05	rs17563089	0.01	0.0276655	0.0004295	1	MROH9	170927615	1
ENSG00000117501	1_170927803_T_C_b37	0.00252512	-0.373486	1.06769e-05	rs17563130	0.01	0.0276655	0.0004295	1	MROH9	170927803	1
ENSG00000117501	1_170928373_A_G_b37	0.00990693	-0.402301	5.70143e-05	rs9426916	0.01	0.0645512	0.00135832	0	MROH9	170928373	1
ENSG00000117501	1_170928374_G_A_b37	0.02333	-0.373806	0.000170251	rs9426917	0.01	0.0934977	0.00231032	0	MROH9	170928374	1
ENSG00000117501	1_170929082_C_T_b37	0.00252512	-0.373486	1.06769e-05	rs6682758	0.01	0.0276655	0.0004295	1	MROH9	170929082	1
ENSG00000117501	1_170929130_C_G_b37	0.00252512	-0.373486	1.06769e-05	rs6682775	0.01	0.0276655	0.0004295	1	MROH9	170929130	1
ENSG00000117501	1_170929214_G_C_b37	0.00221431	-0.384245	9.09814e-06	rs6683055	0.01	0.0228664	0.00033552	1	MROH9	170929214	1
ENSG00000117501	1_170929412_A_G_b37	0.00252765	-0.373467	1.06905e-05	rs6658534	0.01	0.0276862	0.000429925	1	MROH9	170929412	1
ENSG00000117501	1_170929534_A_C_b37	0.00250336	-0.373858	1.05584e-05	rs6674503	0.01	0.0274528	0.000425101	1	MROH9	170929534	1
ENSG00000117501	1_170930189_A_AT_b37	0.0023587	-0.382096	9.83427e-06	rs147765333	0.01	0.0237816	0.000353298	1	MROH9	170930189	1
ENSG00000117501	1_170930786_A_T_b37	0.00252512	-0.373486	1.06769e-05	rs61815973	0.01	0.0276655	0.0004295	1	MROH9	170930786	1
ENSG00000117501	1_170931197_A_G_b37	0.00252512	-0.373486	1.06769e-05	rs17563350	0.01	0.0276655	0.0004295	1	MROH9	170931197	1
ENSG00000117501	1_170931249_G_A_b37	0.00252512	-0.373486	1.06769e-05	rs17563376	0.01	0.0276655	0.0004295	1	MROH9	170931249	1
ENSG00000117501	1_170931326_C_T_b37	0.00252512	-0.373486	1.06769e-05	rs17621423	0.01	0.0276655	0.0004295	1	MROH9	170931326	1
ENSG00000117501	1_170931685_G_A_b37	0.00252512	-0.373486	1.06769e-05	rs17621429	0.01	0.0276655	0.0004295	1	MROH9	170931685	1
ENSG00000117501	1_170931809_T_G_b37	0.00252512	-0.373486	1.06769e-05	rs61815974	0.01	0.0276655	0.0004295	1	MROH9	170931809	1
ENSG00000117501	1_170931827_T_G_b37	0.020436	-0.29137	0.000143675	rs16863869	0.01	0.101447	0.00260372	0	MROH9	170931827	1
ENSG00000117501	1_170931857_G_A_b37	0.00252512	-0.373486	1.06769e-05	rs17563453	0.01	0.0276655	0.0004295	1	MROH9	170931857	1
ENSG00000117501	1_170931870_T_TG_b37	0.0024069	-0.374807	1.00747e-05	rs79250706	0.01	0.0268701	0.000413106	1	MROH9	170931870	1
ENSG00000117501	1_170931871_G_GT_b37	0.0104567	-0.33124	6.10877e-05		0.01	0.0985353	0.00249336	0	MROH9	170931871	1
ENSG00000117501	1_170931953_T_C_b37	0.00252512	-0.373486	1.06769e-05	rs61815975	0.01	0.0276655	0.0004295	1	MROH9	170931953	1
ENSG00000117501	1_170932430_C_A_b37	0.00252512	-0.373486	1.06769e-05	rs9729437	0.01	0.0276655	0.0004295	1	MROH9	170932430	1
ENSG00000117501	1_170933090_A_G_b37	0.00252512	-0.373486	1.06769e-05	rs61815976	0.01	0.0276655	0.0004295	1	MROH9	170933090	1
ENSG00000117501	1_170933288_A_G_b37	0.00252512	-0.373486	1.06769e-05	rs61815977	0.01	0.0276655	0.0004295	1	MROH9	170933288	1
ENSG00000117501	1_170933344_G_A_b37	0.00252512	-0.373486	1.06769e-05	rs17621501	0.01	0.0276655	0.0004295	1	MROH9	170933344	1
ENSG00000117501	1_170933394_A_G_b37	0.00252512	-0.373486	1.06769e-05	rs17621513	0.01	0.0276655	0.0004295	1	MROH9	170933394	1
ENSG00000117501	1_170933640_G_T_b37	0.00252512	-0.373486	1.06769e-05	rs61815978	0.01	0.0276655	0.0004295	1	MROH9	170933640	1
ENSG00000117501	1_170933901_A_G_b37	0.00252512	-0.373486	1.06769e-05	rs7542070	0.01	0.0276655	0.0004295	1	MROH9	170933901	1
ENSG00000117501	1_170935270_A_G_b37	0.00252512	-0.373486	1.06769e-05	rs17621627	0.01	0.0276655	0.0004295	1	MROH9	170935270	1
ENSG00000117501	1_170936343_C_A_b37	0.00252512	-0.373486	1.06769e-05	rs61815979	0.01	0.0276655	0.0004295	1	MROH9	170936343	1
ENSG00000117501	1_170936975_A_AT_b37	0.00251595	-0.373555	1.06247e-05	rs142723484	0.01	0.0275556	0.000427165	1	MROH9	170936975	1
ENSG00000117501	1_170937400_A_G_b37	0.0025273	-0.373419	1.06885e-05	rs9426918	0.01	0.0278193	0.00043277	1	MROH9	170937400	1
ENSG00000117501	1_170937516_A_C_b37	0.00252679	-0.37341	1.06861e-05	rs17621703	0.01	0.0278326	0.000433047	1	MROH9	170937516	1
ENSG00000117501	1_170937720_T_A_b37	0.00252764	-0.3734	1.06902e-05	rs9426919	0.01	0.0278621	0.000433624	1	MROH9	170937720	1
ENSG00000117501	1_170937859_A_G_b37	0.00252619	-0.373403	1.06826e-05	rs9426920	0.01	0.0278904	0.000434213	1	MROH9	170937859	1
ENSG00000117501	1_170939233_G_A_b37	0.00106246	-0.381423	3.83999e-06	rs17563812	0.01	0.0192766	0.000270022	1	MROH9	170939233	1
ENSG00000117501	1_170941339_C_T_b37	0.026086	-0.286462	0.000197	rs61815981	0.01	0.136079	0.00408537	0	MROH9	170941339	1
ENSG00000117501	1_170941915_T_C_b37	0.0264008	-0.286443	0.000200189	rs28429207	0.01	0.139612	0.0042528	0	MROH9	170941915	1
ENSG00000117501	1_170942402_A_G_b37	0.00127394	-0.372707	4.74549e-06	rs9427209	0.01	0.0237415	0.000352555	1	MROH9	170942402	1
ENSG00000117501	1_170943028_G_C_b37	0.026086	-0.286462	0.000197	rs55939717	0.01	0.136079	0.00408537	0	MROH9	170943028	1
ENSG00000117501	1_170945194_T_G_b37	0.00127331	-0.372723	4.74306e-06	rs61815984	0.01	0.0237329	0.00035239	1	MROH9	170945194	1
ENSG00000117501	1_170946788_G_A_b37	0.0260909	-0.286458	0.000197062	rs61815985	0.01	0.136096	0.00408619	0	MROH9	170946788	1
ENSG00000117501	1_170948902_A_C_b37	0.0249604	-0.287844	0.000185842	rs28887824	0.01	0.0938018	0.00232103	0	MROH9	170948902	1
ENSG00000117501	1_170951864_C_A_b37	0.00090005	-0.378476	3.17354e-06	rs9426921	0.01	0.0201049	0.000284853	1	MROH9	170951864	1
ENSG00000117501	1_170953276_T_C_b37	0.000913822	-0.376948	3.22977e-06	rs61816051	0.01	0.0202988	0.00028838	1	MROH9	170953276	1
ENSG00000117501	1_170953309_A_G_b37	0.000912371	-0.376925	3.22398e-06	rs61816052	0.01	0.0202897	0.0002882	1	MROH9	170953309	1
ENSG00000117501	1_170953504_G_A_b37	0.0202699	-0.290983	0.000142147	rs17621839	0.01	0.122067	0.00344919	0	MROH9	170953504	1
ENSG00000117501	1_170953552_C_T_b37	0.0201933	-0.29095	0.00014143	rs17621857	0.01	0.121922	0.00344281	0	MROH9	170953552	1
ENSG00000117501	1_170956841_A_G_b37	0.001802	-0.896196	7.12026e-06	rs61816054	0.01	0.000928503	6.85588e-06	1	MROH9	170956841	1
ENSG00000117501	1_170957028_C_A_b37	0.0120641	-0.300459	7.33074e-05	rs11486179	0.01	0.0663556	0.00141266	0	MROH9	170957028	1
ENSG00000117501	1_170960776_T_C_b37	0.0133766	-0.822687	8.36826e-05	rs78830352	0.01	0.0118116	0.000144932	1	MROH9	170960776	1
ENSG00000117501	1_171004889_A_T_b37	0.00226637	-0.89684	9.36668e-06	rs77285433	0.01	0.00085224	6.2137e-06	1	MROH9	171004889	1
ENSG00000117501	1_171087715_G_A_b37	0.0292132	0.303888	0.000228526	rs12080672	0.01	0.0562041	0.00111556	0	MROH9	171087715	1
ENSG00000117501	1_171088658_C_T_b37	0.0291955	0.303914	0.00022836	rs9970392	0.01	0.0561778	0.00111483	0	MROH9	171088658	1
ENSG00000117501	1_171090563_A_AT_b37	0.0247764	0.307478	0.000184025		0.01	0.0456207	0.000838153	1	MROH9	171090563	1
ENSG00000117501	1_171090566_T_TA_b37	0.0250821	0.310559	0.000187036	rs57659324	0.01	0.0489631	0.000922676	1	MROH9	171090566	1
ENSG00000117501	1_171090984_C_T_b37	0.0262783	0.305788	0.000198981	rs742057	0.01	0.0785214	0.0017927	0	MROH9	171090984	1
ENSG00000117501	1_171091855_A_C_b37	0.0174511	0.317373	0.000116977	rs10911664	0.01	0.0579137	0.00116446	0	MROH9	171091855	1
ENSG00000117691	1_212685928_C_T_b37	0.0490413	-0.0952874	0.000459365	rs28460233	0.5	0.267962	0.0129776	0	NENF	212685928	1
ENSG00000117724	1_214757961_G_A_b37	0.0465013	1.46488	0.000427195	rs73081517	0.2	0.242009	0.0107777	0	CENPF	214757961	1
ENSG00000117834	1_48589379_A_G_b37	0.000840654	-0.369993	2.92687e-06	rs72694368	0.2	1.63018e-05	6.82777e-08	1	SLC5A9	48589379	1
ENSG00000117834	1_48596892_T_C_b37	0.00891993	0.307712	4.98353e-05	rs12038101	0.2	0.00410221	3.95233e-05	1	SLC5A9	48596892	1
ENSG00000117834	1_48598629_G_A_b37	0.00436206	-0.388101	2.0715e-05	rs116632156	0.2	0.00268614	2.37429e-05	1	SLC5A9	48598629	1
ENSG00000117834	1_48601185_G_A_b37	1.40549e-05	-0.446129	2.87673e-08	rs146267939	0.2	1.77227e-06	5.75722e-09	1	SLC5A9	48601185	1
ENSG00000117834	1_48601634_T_G_b37	0.0152726	-0.342495	9.87109e-05	rs4561075	0.2	0.00327026	3.00778e-05	1	SLC5A9	48601634	1
ENSG00000117834	1_48601637_G_A_b37	0.0147373	-0.341918	9.43712e-05	rs4542255	0.2	0.00446514	4.38229e-05	1	SLC5A9	48601637	1
ENSG00000117834	1_48602010_G_A_b37	0.00140551	-0.323532	5.32549e-06	rs78175314	0.2	9.79155e-06	3.85415e-08	1	SLC5A9	48602010	1
ENSG00000117834	1_48603036_GGC_G_b37	0.0128369	0.440635	7.93884e-05	rs199770880	0.2	0.0223405	0.00032578	1	SLC5A9	48603036	1
ENSG00000117834	1_48603569_T_TA_b37	1.47545e-05	-0.445763	3.03652e-08	rs143317225	0.2	1.83082e-06	5.97473e-09	1	SLC5A9	48603569	1
ENSG00000117834	1_48605218_T_TA_b37	0.00138697	-0.321217	5.24339e-06	rs143827092	0.2	1.2296e-05	4.96526e-08	1	SLC5A9	48605218	1
ENSG00000117834	1_48610047_C_T_b37	0.00168338	-0.330932	6.57537e-06	rs72694372	0.2	8.42015e-06	3.25354e-08	1	SLC5A9	48610047	1
ENSG00000117834	1_48612036_A_T_b37	1.38441e-05	-0.44653	2.82785e-08	rs114525537	0.2	1.7231e-06	5.58165e-09	1	SLC5A9	48612036	1
ENSG00000117834	1_48612132_C_T_b37	0.00924886	-0.375794	5.22816e-05	rs78181857	0.2	0.00508893	5.12403e-05	1	SLC5A9	48612132	1
ENSG00000117834	1_48612577_G_T_b37	0.00820173	0.310468	4.48238e-05	rs6690041	0.2	0.00388481	3.70121e-05	1	SLC5A9	48612577	1
ENSG00000117834	1_48612578_C_T_b37	0.00894788	0.307862	5.00228e-05	rs6666575	0.2	0.00415781	4.01897e-05	1	SLC5A9	48612578	1
ENSG00000117834	1_48613913_G_A_b37	0.00112321	-0.37356	4.09728e-06	rs72694375	0.2	5.19707e-05	2.55535e-07	1	SLC5A9	48613913	1
ENSG00000117834	1_48616898_A_C_b37	0.00124207	-0.324843	4.60913e-06		0.2	9.23128e-06	3.6056e-08	1	SLC5A9	48616898	1
ENSG00000117834	1_48617359_T_A_b37	0.00127014	-0.324486	4.72934e-06	rs111619024	0.2	9.44168e-06	3.70389e-08	1	SLC5A9	48617359	1
ENSG00000117834	1_48622095_G_A_b37	0.00813454	0.313239	4.43702e-05	rs12044066	0.2	0.00296218	2.66688e-05	1	SLC5A9	48622095	1
ENSG00000117834	1_48625091_A_C_b37	1.21098e-05	-0.441679	2.44371e-08	rs76474748	0.2	7.57739e-07	2.26284e-09	1	SLC5A9	48625091	1
ENSG00000117834	1_48625762_T_G_b37	1.28655e-05	-0.441255	2.61118e-08	rs80204920	0.2	1.03163e-06	3.18282e-09	1	SLC5A9	48625762	1
ENSG00000117834	1_48626611_G_A_b37	3.84315e-05	0.344222	8.86411e-08	rs2281475	0.2	5.61308e-06	2.07524e-08	1	SLC5A9	48626611	1
ENSG00000117834	1_48629396_C_A_b37	0.000656017	-0.332527	2.19648e-06	rs12072449	0.2	3.31058e-06	1.14784e-08	1	SLC5A9	48629396	1
ENSG00000117834	1_48630009_C_T_b37	0.0154947	-0.278018	0.00010055		0.2	0.0128743	0.000161391	1	SLC5A9	48630009	1
ENSG00000117834	1_48630931_T_G_b37	0.00238277	-0.38784	9.95463e-06	rs77074764	0.2	0.000808861	5.84812e-06	1	SLC5A9	48630931	1
ENSG00000117834	1_48631132_G_A_b37	1.29025e-05	-0.44118	2.61919e-08	rs80030933	0.2	1.03739e-06	3.20202e-09	1	SLC5A9	48631132	1
ENSG00000117834	1_48633018_T_C_b37	0.00107532	-0.37646	3.89621e-06	rs72694385	0.2	3.91519e-05	1.84834e-07	1	SLC5A9	48633018	1
ENSG00000117834	1_48635101_C_T_b37	0.0118385	-0.281902	7.15237e-05	rs12239693	0.2	0.00910311	0.000104424	1	SLC5A9	48635101	1
ENSG00000117834	1_48639798_G_T_b37	0.0183554	-0.275131	0.000125015	rs13376323	0.2	0.0118696	0.000145837	1	SLC5A9	48639798	1
ENSG00000117834	1_48641710_A_T_b37	0.012521	0.303626	7.69194e-05	rs12026613	0.2	0.00528687	5.36529e-05	1	SLC5A9	48641710	1
ENSG00000117834	1_48642943_C_T_b37	0.00217676	-0.327546	8.91526e-06	rs72694388	0.2	6.16139e-06	2.30078e-08	1	SLC5A9	48642943	1
ENSG00000117834	1_48643178_C_G_b37	0.00811798	0.313297	4.42571e-05	rs12035534	0.2	0.00296327	2.66803e-05	1	SLC5A9	48643178	1
ENSG00000117834	1_48647124_T_G_b37	9.49447e-05	0.331565	2.43585e-07	rs11205449	0.2	9.53972e-06	3.74645e-08	1	SLC5A9	48647124	1
ENSG00000117834	1_48647351_G_A_b37	0.0167852	-0.274658	0.000111287	rs11205450	0.2	0.0081858	9.16679e-05	1	SLC5A9	48647351	1
ENSG00000117834	1_48647537_CCT_C_b37	9.49447e-05	0.331565	2.43585e-07		0.2	9.53972e-06	3.74645e-08	1	SLC5A9	48647537	1
ENSG00000117834	1_48647551_ATGC_A_b37	0.00124289	-0.334025	4.61301e-06	rs35752701	0.2	1.06809e-05	4.24561e-08	1	SLC5A9	48647551	1
ENSG00000117834	1_48647606_G_A_b37	0.0094157	0.306864	5.34532e-05	rs11590587	0.2	0.00462369	4.57129e-05	1	SLC5A9	48647606	1
ENSG00000117834	1_48648850_T_C_b37	0.00923175	0.307294	5.21653e-05		0.2	0.00455204	4.48392e-05	1	SLC5A9	48648850	1
ENSG00000117834	1_48652807_G_A_b37	0.000899106	-0.337431	3.16831e-06	rs58642822	0.2	9.51489e-06	3.73562e-08	1	SLC5A9	48652807	1
ENSG00000117834	1_48653145_T_C_b37	0.00123122	-0.373813	4.56009e-06	rs72694390	0.2	4.14858e-05	1.97599e-07	1	SLC5A9	48653145	1
ENSG00000117834	1_48654057_G_C_b37	0.0198932	-0.271359	0.000138798	rs12065530	0.2	0.0106996	0.000127899	1	SLC5A9	48654057	1
ENSG00000117834	1_48655197_CT_C_b37	9.31572e-05	0.334809	2.38457e-07	rs35107491	0.2	1.1088e-05	4.42508e-08	1	SLC5A9	48655197	1
ENSG00000117834	1_48657575_C_T_b37	0.00293129	0.304339	1.2775e-05	rs12566492	0.2	0.000485215	3.25575e-06	1	SLC5A9	48657575	1
ENSG00000117834	1_48659684_G_A_b37	0.0153602	-0.276158	9.94297e-05	rs111535754	0.2	0.00756886	8.32857e-05	1	SLC5A9	48659684	1
ENSG00000117834	1_48659703_G_A_b37	0.000869905	-0.337888	3.04987e-06	rs58085319	0.2	9.7246e-06	3.82536e-08	1	SLC5A9	48659703	1
ENSG00000117834	1_48659888_AGGG_A_b37	0.00086911	-0.337899	3.04668e-06	rs59604897	0.2	9.73068e-06	3.82807e-08	1	SLC5A9	48659888	1
ENSG00000117834	1_48661823_C_G_b37	0.00130808	-0.331668	4.89782e-06	rs11587740	0.2	1.94912e-05	8.36116e-08	1	SLC5A9	48661823	1
ENSG00000117834	1_48663534_T_C_b37	0.0369475	-0.367798	0.000311928	rs143120344	0.2	0.000207858	1.23277e-06	1	SLC5A9	48663534	1
ENSG00000117834	1_48663787_C_T_b37	1.57827e-05	-0.437271	3.27955e-08	rs139167253	0.2	1.67716e-06	5.42096e-09	1	SLC5A9	48663787	1
ENSG00000117834	1_48664695_T_A_b37	9.49572e-05	0.331585	2.4363e-07	rs7556023	0.2	9.52566e-06	3.7403e-08	1	SLC5A9	48664695	1
ENSG00000117834	1_48664766_CA_C_b37	1.58295e-05	-0.437223	3.29021e-08	rs141400499	0.2	1.68941e-06	5.46379e-09	1	SLC5A9	48664766	1
ENSG00000117834	1_48667901_C_G_b37	0.0165741	-0.275947	0.000109535	rs75525704	0.2	0.00774293	8.56342e-05	1	SLC5A9	48667901	1
ENSG00000117834	1_48669625_C_T_b37	0.00940528	0.306885	5.33835e-05	rs61772897	0.2	0.00462092	4.56818e-05	1	SLC5A9	48669625	1
ENSG00000117834	1_48670484_A_G_b37	0.0165393	-0.275987	0.000109252	rs17104273	0.2	0.00772053	8.53379e-05	1	SLC5A9	48670484	1
ENSG00000117834	1_48671370_G_A_b37	0.00109858	-0.330799	3.99269e-06	rs504547	0.2	6.47178e-06	2.4289e-08	1	SLC5A9	48671370	1
ENSG00000117834	1_48671597_A_T_b37	1.03716e-05	-0.437433	2.06182e-08	rs41287910	0.2	2.8618e-06	9.75172e-09	1	SLC5A9	48671597	1
ENSG00000117834	1_48671738_C_G_b37	0.000137748	0.327448	3.6912e-07	rs2354001	0.2	1.37285e-05	5.63293e-08	1	SLC5A9	48671738	1
ENSG00000117834	1_48672427_G_A_b37	0.00671349	0.314752	3.51414e-05	rs11205454	0.2	0.00297566	2.6806e-05	1	SLC5A9	48672427	1
ENSG00000117834	1_48672919_C_G_b37	0.0010451	-0.340847	3.76804e-06	rs17299309	0.2	4.05638e-06	1.43976e-08	1	SLC5A9	48672919	1
ENSG00000117834	1_48672959_T_C_b37	0.000267587	0.308631	7.80993e-07	rs520703	0.2	5.23988e-05	2.57948e-07	1	SLC5A9	48672959	1
ENSG00000117834	1_48673001_C_T_b37	0.000262341	0.308974	7.63792e-07	rs507889	0.2	5.18012e-05	2.54538e-07	1	SLC5A9	48673001	1
ENSG00000117834	1_48673057_A_G_b37	0.000254201	0.309477	7.36395e-07	rs508067	0.2	5.02878e-05	2.4629e-07	1	SLC5A9	48673057	1
ENSG00000117834	1_48673200_G_A_b37	0.00378604	0.329233	1.7487e-05	rs12035566	0.2	0.00204553	1.72124e-05	1	SLC5A9	48673200	1
ENSG00000117834	1_48673521_C_A_b37	3.50733e-05	-0.402796	8.02785e-08	rs533598	0.2	3.26719e-06	1.1313e-08	1	SLC5A9	48673521	1
ENSG00000117834	1_48673691_A_G_b37	2.58588e-05	-0.382232	5.707e-08	rs535295	0.2	1.81518e-07	4.66116e-10	1	SLC5A9	48673691	1
ENSG00000117834	1_48673816_C_T_b37	7.66323e-05	0.335324	1.9177e-07	rs12116504	0.2	6.98042e-06	2.64064e-08	1	SLC5A9	48673816	1
ENSG00000117834	1_48673936_T_C_b37	0.000300579	-0.354246	8.93285e-07	rs537303	0.2	7.32106e-07	2.17981e-09	1	SLC5A9	48673936	1
ENSG00000117834	1_48674455_A_G_b37	8.20644e-05	0.336675	2.07072e-07	rs743066	0.2	2.2174e-06	7.38033e-09	1	SLC5A9	48674455	1
ENSG00000117834	1_48676235_G_A_b37	1.7555e-05	-0.435168	3.69773e-08	rs139714205	0.2	2.94343e-06	1.00619e-08	1	SLC5A9	48676235	1
ENSG00000117834	1_48676538_A_G_b37	0.0170358	-0.286046	0.000113456	rs112984556	0.2	0.0131006	0.000164896	1	SLC5A9	48676538	1
ENSG00000117834	1_48676723_T_C_b37	2.22599e-05	0.359874	4.82899e-08	rs12138406	0.2	1.22784e-07	3.02309e-10	1	SLC5A9	48676723	1
ENSG00000117834	1_48676795_C_T_b37	2.03436e-05	-0.440486	4.36274e-08	rs145212336	0.2	2.90247e-06	9.90387e-09	1	SLC5A9	48676795	1
ENSG00000117834	1_48677004_C_A_b37	0.0015487	-0.336223	5.97087e-06	rs113631431	0.2	0.000460783	3.06841e-06	1	SLC5A9	48677004	1
ENSG00000117834	1_48677056_A_G_b37	0.0112743	-0.362287	6.72266e-05		0.2	0.0202607	0.000287707	1	SLC5A9	48677056	1
ENSG00000117834	1_48678368_T_C_b37	0.00012146	-0.362979	3.2108e-07	rs212958	0.2	4.74973e-07	1.35902e-09	1	SLC5A9	48678368	1
ENSG00000117834	1_48678422_T_G_b37	0.0401459	0.226163	0.000348673	rs11205455	0.2	0.00591668	6.14052e-05	1	SLC5A9	48678422	1
ENSG00000117834	1_48678987_GA_G_b37	0.000118098	-0.363321	3.10881e-07	rs796715892	0.2	4.5625e-07	1.298e-09	1	SLC5A9	48678987	1
ENSG00000117834	1_48679388_C_T_b37	0.00296756	0.283362	1.29716e-05	rs11205456	0.2	0.000518814	3.50933e-06	1	SLC5A9	48679388	1
ENSG00000117834	1_48679768_G_A_b37	0.000112108	-0.363841	2.93488e-07	rs850785	0.2	4.2365e-07	1.19601e-09	1	SLC5A9	48679768	1
ENSG00000117834	1_48679889_G_T_b37	0.00301123	0.282886	1.31994e-05	rs12132243	0.2	0.000520536	3.52327e-06	1	SLC5A9	48679889	1
ENSG00000117834	1_48680305_G_A_b37	0.0171188	0.259258	0.00011416	rs12133082	0.2	0.0190672	0.000266109	1	SLC5A9	48680305	1
ENSG00000117834	1_48681886_T_G_b37	0.00401674	0.328145	1.87919e-05	rs11205457	0.2	0.00102857	7.722e-06	1	SLC5A9	48681886	1
ENSG00000117834	1_48682237_A_G_b37	2.42399e-06	0.38597	4.08013e-09	rs910621	0.2	6.99135e-09	1.29382e-11	1	SLC5A9	48682237	1
ENSG00000117834	1_48683405_A_T_b37	0.000103019	-0.364566	2.66828e-07	rs490631	0.2	3.76987e-07	1.04879e-09	1	SLC5A9	48683405	1
ENSG00000117834	1_48683611_C_T_b37	0.00194919	0.286171	7.83197e-06	rs960722	0.2	0.000536457	3.64772e-06	1	SLC5A9	48683611	1
ENSG00000117834	1_48683851_C_T_b37	0.00261045	0.283073	1.11194e-05	rs960721	0.2	0.000657294	4.60311e-06	1	SLC5A9	48683851	1
ENSG00000117834	1_48684283_G_A_b37	0.00470829	0.321335	2.27667e-05	rs2354002	0.2	0.00163391	1.32038e-05	1	SLC5A9	48684283	1
ENSG00000117834	1_48684440_C_G_b37	0.00263996	0.282811	1.12668e-05	rs2354004	0.2	0.00066298	4.64946e-06	1	SLC5A9	48684440	1
ENSG00000117834	1_48684906_A_G_b37	0.00122629	-0.376846	4.53865e-06	rs75319109	0.2	0.000255936	1.55971e-06	1	SLC5A9	48684906	1
ENSG00000117834	1_48685202_C_T_b37	7.04928e-05	-0.369186	1.74812e-07	rs542281	0.2	4.57063e-07	1.30049e-09	1	SLC5A9	48685202	1
ENSG00000117834	1_48685435_T_C_b37	9.08555e-10	0.396769	6.78351e-13	rs926979	0.2	2.25628e-11	2.64469e-14	1	SLC5A9	48685435	1
ENSG00000117834	1_48686866_C_T_b37	6.57516e-05	-0.370272	1.61637e-07	rs212985	0.2	4.03827e-07	1.13229e-09	1	SLC5A9	48686866	1
ENSG00000117834	1_48686992_A_T_b37	6.53764e-05	-0.370354	1.60647e-07	rs212986	0.2	3.99932e-07	1.11972e-09	1	SLC5A9	48686992	1
ENSG00000117834	1_48687730_A_T_b37	0.00263996	0.282811	1.12668e-05	rs6695277	0.2	0.00066298	4.64946e-06	1	SLC5A9	48687730	1
ENSG00000117834	1_48688376_A_G_b37	0.00123145	-0.376851	4.56133e-06	rs41287916	0.2	0.000246315	1.4932e-06	1	SLC5A9	48688376	1
ENSG00000117834	1_48690229_C_A_b37	2.79534e-11	0.425009	1.5159e-14	rs10788884	0.2	1.76708e-13	1.53529e-16	1	SLC5A9	48690229	1
ENSG00000117834	1_48691564_G_A_b37	0.000803394	0.298547	2.77785e-06	rs12139099	0.2	5.04774e-05	2.47362e-07	1	SLC5A9	48691564	1
ENSG00000117834	1_48694259_T_C_b37	0.00773285	0.313824	4.16921e-05	rs764656	0.2	0.00218896	1.86735e-05	1	SLC5A9	48694259	1
ENSG00000117834	1_48695081_G_A_b37	0.000124352	-0.359863	3.29564e-07	rs212989	0.2	9.20948e-07	2.80845e-09	1	SLC5A9	48695081	1
ENSG00000117834	1_48695658_C_G_b37	6.26325e-10	0.399528	4.54129e-13	rs11205458	0.2	1.6515e-11	1.90293e-14	1	SLC5A9	48695658	1
ENSG00000117834	1_48696013_T_C_b37	0.033068	0.229399	0.000268796	rs12118417	0.2	0.00595631	6.19227e-05	1	SLC5A9	48696013	1
ENSG00000117834	1_48697751_C_T_b37	0.00333254	0.362084	1.49612e-05	rs61997212	0.2	0.000528046	3.58166e-06	1	SLC5A9	48697751	1
ENSG00000117834	1_48697928_T_C_b37	0.033068	0.229399	0.000268796	rs1004833	0.2	0.00595631	6.19227e-05	1	SLC5A9	48697928	1
ENSG00000117834	1_48698481_AAAGAG_A_b37	0.0311436	0.236537	0.00024861		0.2	0.0042337	4.11052e-05	1	SLC5A9	48698481	1
ENSG00000117834	1_48699565_C_T_b37	6.69859e-06	0.367785	1.27463e-08	rs4926721	0.2	8.82889e-08	2.07705e-10	1	SLC5A9	48699565	1
ENSG00000117834	1_48699731_C_A_b37	0.00706068	0.266031	3.73159e-05	rs10888600	0.2	0.00119957	9.22274e-06	1	SLC5A9	48699731	1
ENSG00000117834	1_48701567_C_T_b37	0.000304635	-0.362191	9.07518e-07	rs6694372	0.2	5.4407e-07	1.57457e-09	1	SLC5A9	48701567	1
ENSG00000117834	1_48701894_C_T_b37	4.03968e-06	0.37526	7.26506e-09	rs4926518	0.2	3.6843e-08	7.92307e-11	1	SLC5A9	48701894	1
ENSG00000117834	1_48702448_T_C_b37	4.04012e-06	0.375227	7.26637e-09	rs2137831	0.2	3.72849e-08	8.02863e-11	1	SLC5A9	48702448	1
ENSG00000117834	1_48705391_G_A_b37	0.00706068	0.266031	3.73159e-05	rs11205459	0.2	0.00119957	9.22274e-06	1	SLC5A9	48705391	1
ENSG00000117834	1_48705879_T_C_b37	5.66235e-05	-0.372162	1.37029e-07	rs540944	0.2	3.25425e-07	8.89251e-10	1	SLC5A9	48705879	1
ENSG00000117834	1_48706661_C_T_b37	0.00129732	-0.371686	4.84822e-06	rs74667946	0.2	0.000188878	1.10654e-06	1	SLC5A9	48706661	1
ENSG00000117834	1_48708228_G_T_b37	0.000245287	-0.3558	7.04813e-07	rs850763	0.2	4.94745e-07	1.42015e-09	1	SLC5A9	48708228	1
ENSG00000117834	1_48708250_C_T_b37	0.0190455	-0.350778	0.000131213	rs78427303	0.2	0.00770994	8.51924e-05	1	SLC5A9	48708250	1
ENSG00000117834	1_48708278_G_A_b37	0.00129732	-0.371686	4.84822e-06	rs75538709	0.2	0.000188878	1.10654e-06	1	SLC5A9	48708278	1
ENSG00000117834	1_48708997_T_C_b37	6.68972e-06	0.367589	1.27273e-08	rs6685450	0.2	9.6154e-08	2.28503e-10	1	SLC5A9	48708997	1
ENSG00000117834	1_48709019_C_T_b37	0.033068	0.229399	0.000268796	rs6670286	0.2	0.00595631	6.19227e-05	1	SLC5A9	48709019	1
ENSG00000117834	1_48709378_T_A_b37	6.4677e-06	0.368181	1.22578e-08	rs12746335	0.2	9.54898e-08	2.2671e-10	1	SLC5A9	48709378	1
ENSG00000117834	1_48710223_C_T_b37	8.83714e-05	0.33133	2.24939e-07	rs2354005	0.2	5.15245e-06	1.88505e-08	1	SLC5A9	48710223	1
ENSG00000117834	1_48713206_T_C_b37	0.0215325	-0.3884	0.000153513	rs7535096	0.2	0.000243009	1.471e-06	1	SLC5A9	48713206	1
ENSG00000117834	1_48713394_C_T_b37	2.62856e-05	0.347098	5.81169e-08	rs986027	0.2	1.00654e-06	3.09681e-09	1	SLC5A9	48713394	1
ENSG00000117834	1_48715635_T_C_b37	0.00368275	0.309612	1.69028e-05	rs11581801	0.2	0.000642011	4.47809e-06	1	SLC5A9	48715635	1
ENSG00000117834	1_48717808_T_G_b37	5.82541e-06	0.387574	1.09357e-08	rs212970	0.2	8.00349e-07	2.40242e-09	1	SLC5A9	48717808	1
ENSG00000117834	1_48720301_C_T_b37	0.00282266	0.261358	1.22094e-05	rs11205462	0.2	0.00127834	9.92315e-06	1	SLC5A9	48720301	1
ENSG00000117834	1_48723161_G_A_b37	0.00011749	-0.371664	3.09109e-07	rs12070926	0.2	1.02849e-05	4.07022e-08	1	SLC5A9	48723161	1
ENSG00000117834	1_48725431_A_T_b37	2.9981e-05	-0.389155	6.73955e-08	rs6704171	0.2	3.84525e-06	1.35757e-08	1	SLC5A9	48725431	1
ENSG00000117834	1_48732780_T_C_b37	1.09271e-05	-0.426794	2.18323e-08	rs926978	0.2	5.29921e-07	1.53029e-09	1	SLC5A9	48732780	1
ENSG00000117834	1_48737387_C_A_b37	5.4918e-05	-0.413482	1.32521e-07	rs76729011	0.2	6.90052e-07	2.04589e-09	1	SLC5A9	48737387	1
ENSG00000117834	1_48741843_T_A_b37	1.10055e-05	-0.426586	2.20035e-08	rs11806440	0.2	6.19965e-07	1.81717e-09	1	SLC5A9	48741843	1
ENSG00000117834	1_48742221_G_A_b37	0.0346613	-0.361643	0.000286684	rs80323208	0.2	0.000304325	1.90425e-06	1	SLC5A9	48742221	1
ENSG00000117834	1_48747119_C_T_b37	1.10338e-05	-0.426524	2.20673e-08	rs140581887	0.2	6.32534e-07	1.85747e-09	1	SLC5A9	48747119	1
ENSG00000117834	1_48747703_G_A_b37	0.000112749	-0.415718	2.95318e-07	rs144251318	0.2	1.22234e-06	3.83506e-09	1	SLC5A9	48747703	1
ENSG00000117834	1_48748291_T_C_b37	9.84747e-06	-0.428242	1.94798e-08	rs151261344	0.2	6.25273e-07	1.83414e-09	1	SLC5A9	48748291	1
ENSG00000117834	1_48748979_C_A_b37	1.10348e-05	-0.426508	2.207e-08	rs113859272	0.2	6.36531e-07	1.87036e-09	1	SLC5A9	48748979	1
ENSG00000117834	1_48749349_TC_T_b37	0.0340303	-0.352462	0.000279428		0.2	0.00343917	3.19484e-05	1	SLC5A9	48749349	1
ENSG00000117834	1_48762661_G_A_b37	0.0487097	-0.304943	0.00045509	rs17104339	0.2	0.00603175	6.29105e-05	1	SLC5A9	48762661	1
ENSG00000117834	1_48764419_C_T_b37	0.047731	0.21072	0.000442746	rs1056042	0.2	0.010433	0.000123817	1	SLC5A9	48764419	1
ENSG00000117834	1_48768793_T_C_b37	0.0497206	0.208662	0.000468447	rs12144602	0.2	0.0134184	0.000170058	1	SLC5A9	48768793	1
ENSG00000117834	1_48768920_A_C_b37	3.26632e-05	-0.414	7.42025e-08	rs78259397	0.2	5.07841e-07	1.46187e-09	1	SLC5A9	48768920	1
ENSG00000117834	1_48770567_C_T_b37	0.047731	0.21072	0.000442746	rs11205469	0.2	0.010433	0.000123817	1	SLC5A9	48770567	1
ENSG00000117834	1_48779510_G_A_b37	6.62887e-06	-0.425905	1.25948e-08	rs4495759	0.2	4.54818e-07	1.29371e-09	1	SLC5A9	48779510	1
ENSG00000117834	1_48780429_G_A_b37	5.787e-05	-0.405332	1.40348e-07	rs147468572	0.2	1.56959e-06	5.04754e-09	1	SLC5A9	48780429	1
ENSG00000117834	1_48780784_T_C_b37	0.0229775	-0.374584	0.000166977	rs6672805	0.2	0.0001703	9.84295e-07	1	SLC5A9	48780784	1
ENSG00000117834	1_48781873_A_C_b37	3.26632e-05	-0.414	7.42025e-08	rs148213110	0.2	5.07841e-07	1.46187e-09	1	SLC5A9	48781873	1
ENSG00000117834	1_48781885_C_T_b37	0.0400839	0.251555	0.00034797	rs12038158	0.2	0.003192	2.92124e-05	1	SLC5A9	48781885	1
ENSG00000117834	1_48782008_T_C_b37	3.26632e-05	-0.414	7.42025e-08		0.2	5.07841e-07	1.46187e-09	1	SLC5A9	48782008	1
ENSG00000117834	1_48784409_C_G_b37	6.78543e-06	-0.4252	1.29313e-08	rs12085605	0.2	4.63644e-07	1.32162e-09	1	SLC5A9	48784409	1
ENSG00000117834	1_48785665_C_T_b37	6.9571e-06	-0.42485	1.32962e-08	rs1418105	0.2	4.95481e-07	1.42242e-09	1	SLC5A9	48785665	1
ENSG00000117834	1_48785883_C_G_b37	6.78355e-06	-0.425196	1.29273e-08	rs1418104	0.2	4.6355e-07	1.32104e-09	1	SLC5A9	48785883	1
ENSG00000117834	1_48792724_G_A_b37	7.86258e-06	-0.423051	1.51743e-08	rs10399798	0.2	4.8365e-07	1.38561e-09	1	SLC5A9	48792724	1
ENSG00000117834	1_48793051_C_T_b37	0.047731	0.21072	0.000442746	rs2354006	0.2	0.010433	0.000123817	1	SLC5A9	48793051	1
ENSG00000117834	1_48796120_C_A_b37	6.78168e-06	-0.425192	1.29232e-08	rs2067692	0.2	4.63356e-07	1.32045e-09	1	SLC5A9	48796120	1
ENSG00000117834	1_48797415_CAAG_C_b37	0.047731	0.21072	0.000442746	rs35906521	0.2	0.010433	0.000123817	1	SLC5A9	48797415	1
ENSG00000117834	1_48802740_C_A_b37	6.78925e-06	-0.425181	1.29408e-08	rs11205475	0.2	4.64101e-07	1.32328e-09	1	SLC5A9	48802740	1
ENSG00000117834	1_48804443_G_C_b37	6.78925e-06	-0.425181	1.29408e-08	rs3767614	0.2	4.64101e-07	1.32328e-09	1	SLC5A9	48804443	1
ENSG00000117834	1_48808042_C_T_b37	6.78925e-06	-0.425181	1.29408e-08	rs12097126	0.2	4.64101e-07	1.32328e-09	1	SLC5A9	48808042	1
ENSG00000117834	1_48811326_G_A_b37	3.27108e-05	-0.413983	7.43172e-08	rs76200252	0.2	5.09e-07	1.46544e-09	1	SLC5A9	48811326	1
ENSG00000117859	1_52314403_T_A_b37	0.0211644	0.350062	0.000150199	rs61783367	0.99	0.382	0.0264887	0	OSBPL9	52314403	1
ENSG00000117859	1_52346590_C_T_b37	0.040273	0.329759	0.00035019	rs137903270	0.99	0.516021	0.0558405	0	OSBPL9	52346590	1
ENSG00000118473	1_67067202_A_ATG_b37	0.012804	0.231629	7.91274e-05	rs199507180	0.95	0.162043	0.00539858	0	SGIP1	67067202	1
ENSG00000118655	1_114374966_C_G_b37	0.0136052	0.330012	8.54366e-05	rs12746551	0.01	0.332319	0.0197168	0	DCLRE1B	114374966	1
ENSG00000118655	1_114377227_C_A_b37	0.0136052	0.330012	8.54366e-05	rs33965092	0.01	0.332319	0.0197168	0	DCLRE1B	114377227	1
ENSG00000118655	1_114424989_G_A_b37	0.0315092	0.374123	0.000252429	rs35948490	0.01	0.434762	0.0357452	0	DCLRE1B	114424989	1
ENSG00000118655	1_114436879_G_C_b37	0.0290183	0.388939	0.000226569	rs35370960	0.01	0.217276	0.0088845	0	DCLRE1B	114436879	1
ENSG00000120949	1_12078630_ACTGCAATCTCTGCCTC_A_b37	0.038676	0.444091	0.000331736	rs138234007	0.01	0.176259	0.00620009	0	TNFRSF8	12078630	1
ENSG00000121454	1_180233994_C_G_b37	0.00121211	0.195667	4.47681e-06	rs6425618	0.6	2.26335e-06	7.54991e-09	1	LHX4	180233994	1
ENSG00000121454	1_180236733_C_T_b37	0.00200056	-0.185521	8.0716e-06	rs2794962	0.6	4.39311e-05	2.11026e-07	1	LHX4	180236733	1
ENSG00000121454	1_180238495_A_G_b37	0.046687	0.150812	0.000429534	rs2290478	0.6	0.00737059	8.0543e-05	1	LHX4	180238495	1
ENSG00000121454	1_180239535_T_C_b37	3.1331e-05	0.227211	7.08468e-08	rs1043744	0.6	1.25014e-06	3.93344e-09	1	LHX4	180239535	1
ENSG00000121454	1_180240106_T_C_b37	0.0341907	0.168401	0.000281392	rs357043	0.6	0.0132322	0.000167105	1	LHX4	180240106	1
ENSG00000121454	1_180240752_C_T_b37	2.28757e-05	0.226909	4.98289e-08	rs3845397	0.6	5.20425e-07	1.5006e-09	1	LHX4	180240752	1
ENSG00000121454	1_180243524_A_G_b37	0.000155615	0.213372	4.23387e-07	rs7536561	0.6	7.21258e-06	2.73729e-08	1	LHX4	180243524	1
ENSG00000121454	1_180246451_G_A_b37	0.0450682	0.159315	0.000409049	rs6704010	0.6	0.00261317	2.29927e-05	1	LHX4	180246451	1
ENSG00000121454	1_180250160_T_C_b37	0.00980444	0.17562	5.62734e-05	rs716760	0.6	8.8616e-05	4.68102e-07	1	LHX4	180250160	1
ENSG00000121454	1_180259561_C_G_b37	0.0123755	0.173224	7.57828e-05	rs6688844	0.6	9.51437e-05	5.07531e-07	1	LHX4	180259561	1
ENSG00000121454	1_180260393_T_C_b37	0.0122907	0.173329	7.51068e-05	rs2147774	0.6	9.46659e-05	5.04681e-07	1	LHX4	180260393	1
ENSG00000121454	1_180264907_T_C_b37	0.0116731	0.174135	7.02035e-05	rs4652493	0.6	9.05948e-05	4.79911e-07	1	LHX4	180264907	1
ENSG00000121454	1_180268476_A_G_b37	0.0246232	0.16431	0.000182562	rs2296378	0.6	0.000144383	8.1684e-07	1	LHX4	180268476	1
ENSG00000121454	1_180270573_T_C_b37	0.0123123	0.173699	7.52725e-05	rs12749611	0.6	9.23098e-05	4.90492e-07	1	LHX4	180270573	1
ENSG00000121454	1_180288491_A_T_b37	0.00817785	0.179344	4.46673e-05	rs10913968	0.6	0.000100457	5.40319e-07	1	LHX4	180288491	1
ENSG00000121454	1_180291920_T_C_b37	0.0103518	0.176239	6.03354e-05	rs10798746	0.6	0.000100112	5.38143e-07	1	LHX4	180291920	1
ENSG00000121454	1_180292632_T_C_b37	0.0103695	0.176202	6.04664e-05	rs6665719	0.6	0.000100878	5.4299e-07	1	LHX4	180292632	1
ENSG00000121454	1_180306171_T_G_b37	0.0115431	0.17593	6.92317e-05	rs142452264	0.6	0.000141904	8.00482e-07	1	LHX4	180306171	1
ENSG00000121454	1_180308767_G_A_b37	0.0210842	0.167827	0.000149459	rs10753208	0.6	0.000228412	1.37166e-06	1	LHX4	180308767	1
ENSG00000121454	1_180318447_C_T_b37	0.00864217	0.177422	4.78406e-05	rs7523003	0.6	0.00014547	8.24065e-07	1	LHX4	180318447	1
ENSG00000121454	1_180318707_TA_T_b37	0.0043242	0.182574	2.05085e-05		0.6	1.66967e-05	7.02507e-08	1	LHX4	180318707	1
ENSG00000121454	1_180318713_AAT_A_b37	0.0142596	0.170384	9.06257e-05		0.6	0.000164706	9.48046e-07	1	LHX4	180318713	1
ENSG00000121454	1_180318714_AT_A_b37	0.016342	0.168038	0.000107625		0.6	0.000162518	9.33656e-07	1	LHX4	180318714	1
ENSG00000121454	1_180321583_C_T_b37	0.00985284	0.176758	5.66333e-05	rs12122338	0.6	0.000114706	6.2894e-07	1	LHX4	180321583	1
ENSG00000121454	1_180327390_T_C_b37	0.0307048	0.61109	0.00024395	rs10798750	0.6	0.36138	0.0234681	0	LHX4	180327390	1
ENSG00000121454	1_180328755_C_T_b37	0.0107858	0.17499	6.34902e-05	rs12034217	0.6	0.00014277	8.06278e-07	1	LHX4	180328755	1
ENSG00000121454	1_180331944_TG_T_b37	0.0365179	0.153367	0.000307184	rs796995175	0.6	0.00310337	2.81895e-05	1	LHX4	180331944	1
ENSG00000121454	1_180345286_CAAA_C_b37	0.0248162	0.16574	0.000184377	rs71118454	0.6	0.000285949	1.77281e-06	1	LHX4	180345286	1
ENSG00000121454	1_180346810_T_C_b37	0.0215649	0.167878	0.000153828	rs10913973	0.6	0.000219842	1.31262e-06	1	LHX4	180346810	1
ENSG00000121775	1_32523110_G_C_b37	0.049863	0.261494	0.000470201	rs145273343	0.5	0.352243	0.0222415	0	TMEM39B	32523110	1
ENSG00000121775	1_32535208_T_C_b37	0.0097021	0.31275	5.55397e-05	rs144046497	0.5	0.24621	0.0111221	0	TMEM39B	32535208	1
ENSG00000121775	1_32548525_G_A_b37	0.00909678	0.302116	5.10778e-05	rs183187272	0.5	0.161301	0.005358	0	TMEM39B	32548525	1
ENSG00000121775	1_32593250_G_A_b37	0.0253463	0.268105	0.000189706	rs16834889	0.5	0.160913	0.00533652	0	TMEM39B	32593250	1
ENSG00000122484	1_92664966_C_T_b37	0.00317385	0.203282	1.40924e-05	rs3131815	0.8	0.0191275	0.000267195	1	RPAP2	92664966	1
ENSG00000122484	1_92668474_T_A_b37	0.00320397	0.20281	1.42575e-05	rs3131816	0.8	0.0179885	0.000247087	1	RPAP2	92668474	1
ENSG00000122484	1_92670126_A_G_b37	0.00445502	0.198966	2.12588e-05	rs1384614	0.8	0.0157338	0.000207684	1	RPAP2	92670126	1
ENSG00000122484	1_92682284_G_GT_b37	0.00422433	-0.199288	1.99466e-05	rs34395112	0.8	0.0141339	0.000181601	1	RPAP2	92682284	1
ENSG00000122484	1_92688438_T_C_b37	0.00305332	-0.202963	1.34256e-05	rs7547429	0.8	0.0161011	0.000213805	1	RPAP2	92688438	1
ENSG00000122484	1_92689936_G_A_b37	0.0030538	-0.20293	1.34281e-05	rs3131824	0.8	0.0159253	0.000210852	1	RPAP2	92689936	1
ENSG00000122484	1_92691971_CAT_C_b37	0.015743	0.174921	0.000102605		0.8	0.069304	0.00150084	0	RPAP2	92691971	1
ENSG00000122484	1_92696189_C_T_b37	0.00431522	-0.197121	2.04578e-05	rs6604085	0.8	0.0346781	0.000578412	1	RPAP2	92696189	1
ENSG00000122484	1_92697733_A_G_b37	0.0272546	-0.136759	0.000208843	rs3103170	0.8	5.83337e-06	2.1651e-08	1	RPAP2	92697733	1
ENSG00000122484	1_92702896_T_C_b37	0.00468549	-0.196685	2.26149e-05	rs4532876	0.8	0.0205128	0.000292299	1	RPAP2	92702896	1
ENSG00000122484	1_92705224_A_G_b37	0.00739618	-0.188348	3.94867e-05	rs3103173	0.8	0.0720536	0.00158441	0	RPAP2	92705224	1
ENSG00000122484	1_92705638_C_T_b37	0.00305804	-0.202887	1.34498e-05	rs3122320	0.8	0.015842	0.000209477	1	RPAP2	92705638	1
ENSG00000122484	1_92708973_A_G_b37	0.00361377	-0.200858	1.6526e-05	rs1825813	0.8	0.0193244	0.000270909	1	RPAP2	92708973	1
ENSG00000122484	1_92709689_T_TAC_b37	0.0116125	-0.18277	6.97692e-05	rs10676893	0.8	0.078147	0.00178026	0	RPAP2	92709689	1
ENSG00000122484	1_92715207_C_T_b37	0.0029454	-0.203365	1.28521e-05	rs1386585	0.8	0.0185309	0.000256662	1	RPAP2	92715207	1
ENSG00000122484	1_92727610_T_G_b37	0.00307221	-0.202589	1.35259e-05	rs2391139	0.8	0.0210439	0.000301711	1	RPAP2	92727610	1
ENSG00000122484	1_92735012_G_A_b37	0.00307645	-0.202547	1.35481e-05	rs3103180	0.8	0.0211619	0.000303907	1	RPAP2	92735012	1
ENSG00000122484	1_92739699_C_T_b37	0.00307815	-0.20252	1.35627e-05	rs1487539	0.8	0.021234	0.000305311	1	RPAP2	92739699	1
ENSG00000122484	1_92745759_G_C_b37	0.00294737	-0.202009	1.28623e-05	rs3131831	0.8	0.0177311	0.000242666	1	RPAP2	92745759	1
ENSG00000122484	1_92755943_G_A_b37	0.0189323	-0.140534	0.000130199	rs3103178	0.8	2.9067e-06	9.92234e-09	1	RPAP2	92755943	1
ENSG00000122484	1_92756507_A_G_b37	0.00307815	-0.20252	1.35627e-05	rs3103177	0.8	0.021234	0.000305311	1	RPAP2	92756507	1
ENSG00000122484	1_92757796_C_CCTAGAGTTTACATT_b37	0.0212216	-0.140947	0.000150747	rs113608013	0.8	9.53445e-06	3.74401e-08	1	RPAP2	92757796	1
ENSG00000122484	1_92760807_ATTC_A_b37	0.00305438	0.202591	1.34308e-05	rs142750771	0.8	0.0210377	0.000301595	1	RPAP2	92760807	1
ENSG00000122484	1_92761654_T_C_b37	0.00258971	-0.20629	1.10062e-05	rs2391140	0.8	0.0184574	0.000255387	1	RPAP2	92761654	1
ENSG00000122484	1_92766848_T_C_b37	0.0189323	-0.140534	0.000130199	rs6604088	0.8	2.9067e-06	9.92234e-09	1	RPAP2	92766848	1
ENSG00000122484	1_92767292_A_T_b37	0.00307815	-0.20252	1.35627e-05	rs6604089	0.8	0.021234	0.000305311	1	RPAP2	92767292	1
ENSG00000122484	1_92788769_T_G_b37	0.00307815	-0.20252	1.35627e-05	rs2046621	0.8	0.021234	0.000305311	1	RPAP2	92788769	1
ENSG00000122484	1_92791812_G_T_b37	0.00307815	-0.20252	1.35627e-05	rs6668685	0.8	0.021234	0.000305311	1	RPAP2	92791812	1
ENSG00000122484	1_92792858_C_T_b37	0.00307815	-0.20252	1.35627e-05	rs11166568	0.8	0.021234	0.000305311	1	RPAP2	92792858	1
ENSG00000122484	1_92794758_T_C_b37	0.00307815	-0.20252	1.35627e-05	rs11166575	0.8	0.021234	0.000305311	1	RPAP2	92794758	1
ENSG00000122484	1_92795104_C_T_b37	0.00307815	0.20252	1.35627e-05	rs79491239	0.8	0.021234	0.000305311	1	RPAP2	92795104	1
ENSG00000122484	1_92797814_C_A_b37	0.00307815	-0.20252	1.35627e-05	rs6604091	0.8	0.021234	0.000305311	1	RPAP2	92797814	1
ENSG00000122484	1_92798031_G_T_b37	0.00307815	-0.20252	1.35627e-05	rs7542747	0.8	0.021234	0.000305311	1	RPAP2	92798031	1
ENSG00000122484	1_92799151_C_T_b37	0.00307815	-0.20252	1.35627e-05	rs1487537	0.8	0.021234	0.000305311	1	RPAP2	92799151	1
ENSG00000122484	1_92800232_A_C_b37	0.00307815	-0.20252	1.35627e-05	rs7545445	0.8	0.021234	0.000305311	1	RPAP2	92800232	1
ENSG00000122484	1_92806659_A_G_b37	0.0189323	-0.140534	0.000130199	rs9943178	0.8	2.9067e-06	9.92234e-09	1	RPAP2	92806659	1
ENSG00000122484	1_92814471_G_C_b37	0.00307815	0.20252	1.35627e-05	rs17519833	0.8	0.021234	0.000305311	1	RPAP2	92814471	1
ENSG00000122484	1_92816148_T_C_b37	0.00307815	-0.20252	1.35627e-05	rs1906279	0.8	0.021234	0.000305311	1	RPAP2	92816148	1
ENSG00000122484	1_92821374_G_A_b37	0.00307815	-0.20252	1.35627e-05	rs6603963	0.8	0.021234	0.000305311	1	RPAP2	92821374	1
ENSG00000122484	1_92823598_G_C_b37	0.00448662	-0.193983	2.14477e-05	rs10782838	0.8	0.023239	0.000343089	1	RPAP2	92823598	1
ENSG00000122484	1_92825559_AT_A_b37	0.00307815	-0.20252	1.35627e-05	rs398089435	0.8	0.021234	0.000305311	1	RPAP2	92825559	1
ENSG00000122484	1_92826100_G_A_b37	0.00307815	-0.20252	1.35627e-05	rs7512301	0.8	0.021234	0.000305311	1	RPAP2	92826100	1
ENSG00000122484	1_92832179_C_G_b37	0.00307815	-0.20252	1.35627e-05	rs4247165	0.8	0.021234	0.000305311	1	RPAP2	92832179	1
ENSG00000122484	1_92838751_AT_A_b37	0.0189323	-0.140534	0.000130199	rs869040891	0.8	2.9067e-06	9.92234e-09	1	RPAP2	92838751	1
ENSG00000122484	1_92842268_T_C_b37	0.0189323	-0.140534	0.000130199	rs11164288	0.8	2.9067e-06	9.92234e-09	1	RPAP2	92842268	1
ENSG00000122484	1_92846681_G_A_b37	0.00307815	-0.20252	1.35627e-05	rs6692060	0.8	0.021234	0.000305311	1	RPAP2	92846681	1
ENSG00000122484	1_92846960_C_T_b37	0.0189323	-0.140534	0.000130199	rs6668803	0.8	2.9067e-06	9.92234e-09	1	RPAP2	92846960	1
ENSG00000122484	1_92852504_A_G_b37	0.00307815	-0.20252	1.35627e-05	rs10747411	0.8	0.021234	0.000305311	1	RPAP2	92852504	1
ENSG00000122484	1_92854663_C_T_b37	0.00302007	-0.202681	1.32452e-05	rs6603967	0.8	0.0207457	0.000296412	1	RPAP2	92854663	1
ENSG00000122484	1_92870846_T_C_b37	0.00307815	0.20252	1.35627e-05	rs111434556	0.8	0.021234	0.000305311	1	RPAP2	92870846	1
ENSG00000122484	1_92877017_C_T_b37	0.00307815	0.20252	1.35627e-05	rs76600721	0.8	0.021234	0.000305311	1	RPAP2	92877017	1
ENSG00000122484	1_92881607_C_T_b37	0.00307815	0.20252	1.35627e-05	rs80215994	0.8	0.021234	0.000305311	1	RPAP2	92881607	1
ENSG00000122484	1_92882179_TA_T_b37	0.0300522	0.263987	0.000237124		0.8	0.0499238	0.000946959	1	RPAP2	92882179	1
ENSG00000122484	1_92882187_A_T_b37	0.00497693	0.196354	2.43658e-05	rs186040843	0.8	0.02661	0.000407664	1	RPAP2	92882187	1
ENSG00000122484	1_92887718_G_A_b37	0.00307913	0.202519	1.3571e-05	rs74959960	0.8	0.0212421	0.000305467	1	RPAP2	92887718	1
ENSG00000122484	1_92890344_C_T_b37	0.00307815	0.20252	1.35627e-05	rs2025607	0.8	0.021234	0.000305311	1	RPAP2	92890344	1
ENSG00000122484	1_92893300_G_A_b37	0.00225236	0.210034	9.29187e-06	rs59343017	0.8	0.0147924	0.000192322	1	RPAP2	92893300	1
ENSG00000122484	1_92898729_C_T_b37	0.0212376	-0.141094	0.000150887	rs6658949	0.8	3.10693e-06	1.0689e-08	1	RPAP2	92898729	1
ENSG00000122484	1_92904381_T_C_b37	0.0185653	-0.142259	0.000126953	rs6603971	0.8	2.52095e-06	8.49652e-09	1	RPAP2	92904381	1
ENSG00000122484	1_92905351_C_G_b37	0.00285238	0.203852	1.23671e-05	rs77111349	0.8	0.0218143	0.000315956	1	RPAP2	92905351	1
ENSG00000122484	1_92914957_T_G_b37	0.00279702	0.20456	1.20707e-05	rs78220437	0.8	0.0200883	0.000284507	1	RPAP2	92914957	1
ENSG00000122484	1_92915581_C_T_b37	0.00280496	0.204544	1.21139e-05	rs112032517	0.8	0.0201132	0.000285013	1	RPAP2	92915581	1
ENSG00000122484	1_92922490_C_T_b37	0.00287237	0.204485	1.24698e-05	rs59679370	0.8	0.0193553	0.00027145	1	RPAP2	92922490	1
ENSG00000122484	1_92923466_A_T_b37	0.00969995	0.188062	5.55242e-05		0.8	0.0347112	0.000579116	1	RPAP2	92923466	1
ENSG00000122484	1_92923467_A_T_b37	0.0053737	0.198228	2.67408e-05		0.8	0.0328877	0.000538942	1	RPAP2	92923467	1
ENSG00000122484	1_92925962_T_G_b37	0.00288439	0.204448	1.25285e-05	rs79050605	0.8	0.0193741	0.000271817	1	RPAP2	92925962	1
ENSG00000122484	1_92930006_T_G_b37	0.00301538	0.20402	1.32224e-05	rs76593661	0.8	0.0196379	0.000276617	1	RPAP2	92930006	1
ENSG00000122484	1_92930475_G_C_b37	0.00303484	0.203956	1.33256e-05	rs17579779	0.8	0.019679	0.000277315	1	RPAP2	92930475	1
ENSG00000122484	1_92931263_G_A_b37	0.0149466	-0.14619	9.60722e-05	rs1325435	0.8	1.63413e-06	5.26967e-09	1	RPAP2	92931263	1
ENSG00000122484	1_92931396_A_G_b37	0.00307913	0.203805	1.35694e-05	rs79164177	0.8	0.0197826	0.000279164	1	RPAP2	92931396	1
ENSG00000122484	1_92936359_A_G_b37	0.00329518	0.203071	1.47555e-05	rs7518357	0.8	0.0194892	0.000273871	1	RPAP2	92936359	1
ENSG00000122484	1_92937352_TTTA_T_b37	0.0336708	-0.137304	0.000275455		0.8	0.0205672	0.00029327	1	RPAP2	92937352	1
ENSG00000122484	1_92942352_G_A_b37	0.0329569	-0.165567	0.000267533	rs6676846	0.8	0.0605503	0.00123956	0	RPAP2	92942352	1
ENSG00000122484	1_92946479_G_A_b37	0.0384075	-0.162968	0.000328646	rs11164605	0.8	0.0859181	0.00204148	0	RPAP2	92946479	1
ENSG00000122484	1_92947024_T_C_b37	0.0384843	-0.162947	0.000329611	rs10874656	0.8	0.0864088	0.00205924	0	RPAP2	92947024	1
ENSG00000122484	1_92951239_A_G_b37	0.0372149	-0.163125	0.000314884	rs6603975	0.8	0.0899819	0.00218501	0	RPAP2	92951239	1
ENSG00000122484	1_92952861_A_G_b37	0.0387024	-0.162881	0.000332039	rs7536295	0.8	0.0892732	0.00215999	0	RPAP2	92952861	1
ENSG00000122484	1_92960472_A_G_b37	0.0401342	-0.162378	0.000348535	rs912795	0.8	0.101344	0.00260003	0	RPAP2	92960472	1
ENSG00000122484	1_92965969_T_C_b37	0.0402783	-0.162315	0.000350263	rs2031494	0.8	0.102661	0.0026508	0	RPAP2	92965969	1
ENSG00000123843	1_207284967_A_T_b37	0.0132057	-0.414439	8.23884e-05	rs79965342	0.01	0.00947742	0.000109759	1	C4BPB	207284967	1
ENSG00000127603	1_40006052_T_C_b37	0.0404282	-0.0830979	0.000352083	rs1180349	0.99	0.102366	0.00263897	0	MACF1	40006052	1
ENSG00000127603	1_40007277_C_A_b37	0.040706	-0.083043	0.000355151	rs1180351	0.99	0.102782	0.0026553	0	MACF1	40007277	1
ENSG00000127603	1_40007829_C_A_b37	0.0406914	-0.083045	0.000354991	rs1180352	0.99	0.102754	0.00265429	0	MACF1	40007829	1
ENSG00000127603	1_40009829_G_A_b37	0.044725	-0.0824949	0.00040503	rs1180329	0.99	0.143977	0.00446661	0	MACF1	40009829	1
ENSG00000127603	1_40021644_A_G_b37	0.0432169	-0.0825176	0.000386471	rs1180334	0.99	0.117411	0.00324677	0	MACF1	40021644	1
ENSG00000127603	1_40023356_A_T_b37	0.0175749	0.0978273	0.000118048		0.99	0.0920847	0.00226006	0	MACF1	40023356	1
ENSG00000127603	1_40032682_A_AT_b37	0.0132305	-0.0931519	8.25811e-05		0.99	0.084427	0.00199048	0	MACF1	40032682	1
ENSG00000127603	1_40037902_A_G_b37	0.00877617	0.102522	4.8831e-05	rs2242500	0.99	0.0377037	0.000646812	1	MACF1	40037902	1
ENSG00000127603	1_40038597_G_C_b37	0.0466742	-0.0820269	0.000429368	rs2068473	0.99	0.128969	0.00375767	0	MACF1	40038597	1
ENSG00000127603	1_40038936_G_A_b37	0.00876329	0.102544	4.87122e-05	rs16826349	0.99	0.0376886	0.000646481	1	MACF1	40038936	1
ENSG00000127603	1_40039707_G_A_b37	0.00854626	0.102764	4.71673e-05	rs12028034	0.99	0.0369919	0.000630456	1	MACF1	40039707	1
ENSG00000130766	1_28619214_A_T_b37	0.0343361	0.411276	0.000283095		0.4	0.0761815	0.00171778	0	SESN2	28619214	1
ENSG00000130766	1_28621516_G_A_b37	0.0371891	0.352105	0.000314587		0.4	0.205037	0.0080315	0	SESN2	28621516	1
ENSG00000130766	1_28646228_A_G_b37	0.0294072	0.247953	0.000230421	rs116289858	0.4	0.500332	0.0514378	0	SESN2	28646228	1
ENSG00000130766	1_28648295_G_A_b37	0.0315481	0.246183	0.000252861	rs79347039	0.4	0.513885	0.0552253	0	SESN2	28648295	1
ENSG00000130775	1_28207887_A_G_b37	0.0193638	-0.124602	0.000134056	rs35119733	0.4	9.15886e-05	4.86026e-07	1	THEMIS2	28207887	1
ENSG00000130775	1_28208327_A_G_b37	0.0114744	-0.130183	6.87129e-05	rs34631302	0.4	1.84029e-05	7.84189e-08	1	THEMIS2	28208327	1
ENSG00000130775	1_28209305_A_G_b37	0.0467895	-0.112466	0.000430767	rs3766398	0.4	9.44859e-05	5.03566e-07	1	THEMIS2	28209305	1
ENSG00000130775	1_28209362_T_C_b37	0.0467895	-0.112466	0.000430767	rs3766399	0.4	9.44859e-05	5.03566e-07	1	THEMIS2	28209362	1
ENSG00000130775	1_28209366_A_G_b37	0.0284418	-0.120611	0.000220879	rs3766400	0.4	1.52862e-05	6.35417e-08	1	THEMIS2	28209366	1
ENSG00000132196	1_162781287_A_AT_b37	0.00548739	0.756796	2.74477e-05		0.4	0.0368422	0.000627063	1	HSD17B7	162781287	1
ENSG00000132698	1_156075182_C_T_b37	0.0469509	-0.389182	0.000432829		0.6	0.0270699	0.000417144	1	RAB25	156075182	1
ENSG00000133019	1_239469734_T_G_b37	0.0480051	-0.320346	0.000446035	rs10925867	0.3	0.114271	0.00311457	0	CHRM3	239469734	1
ENSG00000133216	1_23199772_G_A_b37	0.000480745	-0.58312	1.53447e-06	rs77869433	0.2	0.0250981	0.000378595	1	EPHB2	23199772	1
ENSG00000133216	1_23235358_G_A_b37	0.00218492	-0.442222	8.95624e-06	rs56095528	0.2	0.37558	0.0255067	0	EPHB2	23235358	1
ENSG00000133216	1_23258326_G_A_b37	0.0445776	-0.519577	0.000403249	rs189304512	0.2	0.474164	0.0445316	0	EPHB2	23258326	1
ENSG00000133216	1_23308243_G_A_b37	0.0101861	-0.39044	5.91005e-05	rs55941480	0.2	0.662501	0.121196	0	EPHB2	23308243	1
ENSG00000134369	1_201575999_A_G_b37	0.0480356	0.146268	0.000446425	rs681068	0.95	0.368407	0.0244586	0	NAV1	201575999	1
ENSG00000134371	1_193293469_T_A_b37	0.0440132	0.20263	0.000396398		0.95	0.768701	0.214597	0	CDC73	193293469	1
ENSG00000134371	1_193293469_T_TA_b37	0.0344386	0.218214	0.000284179		0.95	0.703933	0.150793	0	CDC73	193293469	1
ENSG00000134690	1_38129986_A_G_b37	0.049013	-0.640148	0.000458964		0.01	0.0634008	0.00132376	0	CDCA8	38129986	1
ENSG00000134709	1_60180528_A_T_b37	0.0379011	-0.477619	0.000322969	rs116506698	0.2	0.0866045	0.00206648	0	HOOK1	60180528	1
ENSG00000134748	1_52818188_G_A_b37	0.00729011	0.098955	3.87791e-05	rs7513934	0.6	0.222333	0.00925713	0	PRPF38A	52818188	1
ENSG00000134748	1_52836139_G_A_b37	0.0227941	-0.0978688	0.000165326	rs9633423	0.6	0.274576	0.013594	0	PRPF38A	52836139	1
ENSG00000134748	1_52913562_G_A_b37	0.0461594	-0.0919525	0.000422771	rs11205957	0.6	0.543392	0.0645769	0	PRPF38A	52913562	1
ENSG00000134748	1_52913723_C_A_b37	0.0462335	-0.0919097	0.000423684	rs12121100	0.6	0.544621	0.0649907	0	PRPF38A	52913723	1
ENSG00000134748	1_52943225_C_A_b37	0.0105805	-0.102022	6.19759e-05	rs835033	0.6	0.341262	0.0208188	0	PRPF38A	52943225	1
ENSG00000134748	1_52958791_T_A_b37	0.010598	-0.10201	6.21104e-05	rs835034	0.6	0.341464	0.0208438	0	PRPF38A	52958791	1
ENSG00000134748	1_52964182_G_C_b37	0.026879	0.0977384	0.000205076	rs113414304	0.6	0.00566495	5.82449e-05	1	PRPF38A	52964182	1
ENSG00000135763	1_229684210_T_G_b37	0.0145252	-0.816504	9.27046e-05	rs185977867	0.2	0.0490383	0.00092454	1	URB2	229684210	1
ENSG00000135763	1_229703723_A_T_b37	0.0156811	-0.827512	0.000102102	rs192609148	0.2	0.0514046	0.000985867	0	URB2	229703723	1
ENSG00000135773	1_230885085_T_C_b37	0.00228647	0.219837	9.46432e-06	rs17731204	0.01	0.0043648	4.265e-05	1	CAPN9	230885085	1
ENSG00000135773	1_230885776_C_T_b37	0.00791196	0.186196	4.2887e-05	rs1316409	0.01	0.0121773	0.000150566	1	CAPN9	230885776	1
ENSG00000135773	1_230885806_G_C_b37	0.0221134	0.171079	0.000158834	rs1316410	0.01	0.0333003	0.000548026	1	CAPN9	230885806	1
ENSG00000135773	1_230887287_GA_G_b37	0.00565706	0.191953	2.84997e-05		0.01	0.00930446	0.000107278	1	CAPN9	230887287	1
ENSG00000135773	1_230887500_C_T_b37	0.00788256	0.175983	4.26985e-05	rs12058807	0.01	0.00973344	0.00011348	1	CAPN9	230887500	1
ENSG00000135773	1_230888653_C_G_b37	0.000728103	0.233524	2.47472e-06	rs12118743	0.01	0.00198452	1.65998e-05	1	CAPN9	230888653	1
ENSG00000135773	1_230889821_TG_T_b37	0.046228	0.152855	0.000423589	rs398103793	0.01	0.0483893	0.000907712	1	CAPN9	230889821	1
ENSG00000135773	1_230891248_C_T_b37	0.000283766	0.212656	8.35271e-07	rs2493145	0.01	0.000320368	2.02016e-06	1	CAPN9	230891248	1
ENSG00000135773	1_230891333_C_T_b37	0.0157467	0.162089	0.000102633	rs2493146	0.01	0.0127683	0.000159781	1	CAPN9	230891333	1
ENSG00000135773	1_230893376_G_A_b37	0.035982	0.153171	0.000301121	rs6688913	0.01	0.0274025	0.000424126	1	CAPN9	230893376	1
ENSG00000135773	1_230893587_G_A_b37	0.031955	0.154738	0.000257054	rs12145175	0.01	0.0254378	0.000385236	1	CAPN9	230893587	1
ENSG00000135773	1_230894074_G_A_b37	0.0160137	-0.273079	0.000104888	rs28359604	0.01	0.0919189	0.00225408	0	CAPN9	230894074	1
ENSG00000135773	1_230894365_G_A_b37	0.0372473	0.153266	0.000315248	rs1890350	0.01	0.0312626	0.000504762	1	CAPN9	230894365	1
ENSG00000135773	1_230894919_G_A_b37	0.00311121	-0.180455	1.37408e-05	rs4333856	0.01	0.00945339	0.000109402	1	CAPN9	230894919	1
ENSG00000135773	1_230895523_TA_T_b37	0.00620012	-0.203767	3.19573e-05	rs28359612	0.01	0.0133746	0.000169378	1	CAPN9	230895523	1
ENSG00000135773	1_230896093_C_T_b37	0.00176758	-0.212823	6.9607e-06	rs7515210	0.01	0.010126	0.000119252	1	CAPN9	230896093	1
ENSG00000135773	1_230897273_T_A_b37	2.94873e-05	0.249854	6.61747e-08	rs3790953	0.01	7.12077e-05	3.65736e-07	1	CAPN9	230897273	1
ENSG00000135773	1_230897275_G_C_b37	2.94873e-05	0.249854	6.61747e-08	rs3790954	0.01	7.12077e-05	3.65736e-07	1	CAPN9	230897275	1
ENSG00000135773	1_230897463_T_C_b37	0.00118704	0.196575	4.36946e-06	rs3790955	0.01	0.00438936	4.29282e-05	1	CAPN9	230897463	1
ENSG00000135773	1_230897679_A_G_b37	0.000630796	0.206798	2.10031e-06	rs3790956	0.01	0.00239044	2.06799e-05	1	CAPN9	230897679	1
ENSG00000135773	1_230897701_A_G_b37	0.00109232	0.197465	3.96677e-06	rs3790957	0.01	0.00424467	4.12291e-05	1	CAPN9	230897701	1
ENSG00000135773	1_230897893_A_G_b37	3.04588e-05	0.249067	6.86591e-08	rs7523730	0.01	7.07574e-05	3.63138e-07	1	CAPN9	230897893	1
ENSG00000135773	1_230898231_T_A_b37	2.16196e-07	0.282107	2.75629e-10	rs2282318	0.01	2.36921e-07	6.25848e-10	1	CAPN9	230898231	1
ENSG00000135773	1_230898494_C_T_b37	1.16781e-07	0.276323	1.39332e-10	rs2282319	0.01	1.70922e-07	4.36394e-10	1	CAPN9	230898494	1
ENSG00000135773	1_230898615_G_GA_b37	2.14776e-07	0.282138	2.73591e-10	rs397711201	0.01	2.35204e-07	6.21017e-10	1	CAPN9	230898615	1
ENSG00000135773	1_230898737_G_C_b37	1.06687e-07	0.296943	1.25137e-10	rs2282320	0.01	7.62268e-08	1.76697e-10	1	CAPN9	230898737	1
ENSG00000135773	1_230898898_T_G_b37	1.16861e-07	0.276319	1.39436e-10	rs3790959	0.01	1.71067e-07	4.36796e-10	1	CAPN9	230898898	1
ENSG00000135773	1_230898955_G_A_b37	2.20036e-05	0.237818	4.76573e-08	rs3790960	0.01	4.03163e-05	1.9117e-07	1	CAPN9	230898955	1
ENSG00000135773	1_230899489_G_T_b37	1.06687e-07	0.296943	1.25137e-10	rs3790962	0.01	7.62268e-08	1.76697e-10	1	CAPN9	230899489	1
ENSG00000135773	1_230899727_A_C_b37	2.18241e-07	0.295709	2.78439e-10	rs3790963	0.01	1.83052e-07	4.70428e-10	1	CAPN9	230899727	1
ENSG00000135773	1_230899777_C_T_b37	2.14529e-07	0.28214	2.73235e-10	rs3828125	0.01	2.35087e-07	6.20646e-10	1	CAPN9	230899777	1
ENSG00000135773	1_230900011_C_T_b37	2.14529e-07	0.28214	2.73235e-10	rs4847011	0.01	2.35087e-07	6.20646e-10	1	CAPN9	230900011	1
ENSG00000135773	1_230900034_T_C_b37	4.68714e-07	0.279647	6.43747e-10	rs4847012	0.01	5.87614e-07	1.71376e-09	1	CAPN9	230900034	1
ENSG00000135773	1_230900421_T_A_b37	2.58108e-05	0.235846	5.69512e-08	rs12122459	0.01	5.12808e-05	2.51763e-07	1	CAPN9	230900421	1
ENSG00000135773	1_230900756_A_G_b37	2.20249e-07	0.295654	2.81218e-10	rs12121628	0.01	1.84812e-07	4.75378e-10	1	CAPN9	230900756	1
ENSG00000135773	1_230901026_G_A_b37	0.000228619	0.214254	6.51297e-07	rs12059555	0.01	0.000412666	2.70515e-06	1	CAPN9	230901026	1
ENSG00000135773	1_230901098_G_C_b37	0.000492754	0.207682	1.57777e-06	rs12059573	0.01	0.000997993	7.45457e-06	1	CAPN9	230901098	1
ENSG00000135773	1_230901337_A_G_b37	0.000228619	0.214254	6.51297e-07	rs7518978	0.01	0.000412666	2.70515e-06	1	CAPN9	230901337	1
ENSG00000135773	1_230901708_C_T_b37	4.30497e-06	0.264429	7.78515e-09	rs7514889	0.01	4.11558e-06	1.46442e-08	1	CAPN9	230901708	1
ENSG00000135773	1_230901750_C_T_b37	2.01129e-07	0.283017	2.54479e-10	rs7514942	0.01	2.27507e-07	5.988e-10	1	CAPN9	230901750	1
ENSG00000135773	1_230901769_C_G_b37	2.92465e-05	0.234045	6.55763e-08	rs2185101	0.01	5.99424e-05	3.00384e-07	1	CAPN9	230901769	1
ENSG00000135773	1_230901830_C_CT_b37	0.000345253	0.210556	1.0469e-06		0.01	0.000843254	6.13843e-06	1	CAPN9	230901830	1
ENSG00000135773	1_230902382_A_G_b37	0.000492754	0.207682	1.57777e-06	rs12123669	0.01	0.000997993	7.45457e-06	1	CAPN9	230902382	1
ENSG00000135773	1_230903234_A_G_b37	2.9289e-05	0.234008	6.56735e-08	rs11122590	0.01	6.00671e-05	3.0112e-07	1	CAPN9	230903234	1
ENSG00000135773	1_230903350_T_C_b37	1.29556e-06	0.271794	2.0195e-09	rs3828126	0.01	1.7024e-06	5.50953e-09	1	CAPN9	230903350	1
ENSG00000135773	1_230903672_A_G_b37	2.95585e-07	0.293721	3.89488e-10	rs4847014	0.01	2.51674e-07	6.69446e-10	1	CAPN9	230903672	1
ENSG00000135773	1_230904911_C_T_b37	6.9079e-07	0.286944	9.98544e-10	rs11122593	0.01	6.11588e-07	1.79007e-09	1	CAPN9	230904911	1
ENSG00000135773	1_230905435_C_T_b37	2.49412e-06	0.265878	4.22424e-09	rs4847015	0.01	3.53039e-06	1.23313e-08	1	CAPN9	230905435	1
ENSG00000135773	1_230905549_A_G_b37	4.86549e-07	-0.26217	6.70849e-10	rs12738160	0.01	2.87325e-07	7.72941e-10	1	CAPN9	230905549	1
ENSG00000135773	1_230905581_G_T_b37	1.09907e-05	0.250704	2.1971e-08	rs4847016	0.01	9.45785e-07	2.89357e-09	1	CAPN9	230905581	1
ENSG00000135773	1_230905723_C_T_b37	2.32991e-06	0.266288	3.90513e-09	rs4847017	0.01	3.31445e-06	1.14937e-08	1	CAPN9	230905723	1
ENSG00000135773	1_230906676_G_A_b37	6.9079e-07	0.286944	9.98544e-10	rs3790970	0.01	6.11588e-07	1.79007e-09	1	CAPN9	230906676	1
ENSG00000135773	1_230907054_G_A_b37	2.32991e-06	0.266288	3.90513e-09	rs12124411	0.01	3.31445e-06	1.14937e-08	1	CAPN9	230907054	1
ENSG00000135773	1_230907091_T_C_b37	2.32991e-06	0.266288	3.90513e-09	rs12129824	0.01	3.31445e-06	1.14937e-08	1	CAPN9	230907091	1
ENSG00000135773	1_230907376_C_T_b37	2.69122e-06	-0.287247	4.61074e-09	rs4520425	0.01	2.05409e-06	6.78735e-09	1	CAPN9	230907376	1
ENSG00000135773	1_230908201_G_A_b37	4.67036e-07	-0.262294	6.41103e-10	rs6541336	0.01	2.56081e-07	6.82457e-10	1	CAPN9	230908201	1
ENSG00000135773	1_230908712_A_G_b37	4.69491e-07	-0.262254	6.44939e-10	rs3790972	0.01	2.57327e-07	6.861e-10	1	CAPN9	230908712	1
ENSG00000135773	1_230908863_G_A_b37	2.98225e-07	-0.266881	3.93485e-10	rs3790973	0.01	4.18437e-07	1.17947e-09	1	CAPN9	230908863	1
ENSG00000135773	1_230908948_T_G_b37	4.70666e-07	-0.26223	6.46739e-10	rs3790974	0.01	2.58047e-07	6.88155e-10	1	CAPN9	230908948	1
ENSG00000135773	1_230909319_A_G_b37	3.25687e-07	-0.264441	4.33353e-10	rs3790976	0.01	2.10772e-07	5.48719e-10	1	CAPN9	230909319	1
ENSG00000135773	1_230910602_C_T_b37	3.23525e-06	-0.285601	5.68314e-09	rs3790978	0.01	2.09848e-06	6.94484e-09	1	CAPN9	230910602	1
ENSG00000135773	1_230910665_T_G_b37	1.8212e-06	0.277151	2.96193e-09	rs3790979	0.01	1.32426e-06	4.18801e-09	1	CAPN9	230910665	1
ENSG00000135773	1_230910773_C_T_b37	3.22528e-06	-0.285579	5.66392e-09	rs12729248	0.01	2.0989e-06	6.94635e-09	1	CAPN9	230910773	1
ENSG00000135773	1_230911905_A_G_b37	2.57411e-07	-0.271891	3.35187e-10	rs7534662	0.01	2.24997e-07	5.91314e-10	1	CAPN9	230911905	1
ENSG00000135773	1_230912480_A_G_b37	4.27958e-07	-0.263593	5.83272e-10	rs7537410	0.01	5.92385e-07	1.72881e-09	1	CAPN9	230912480	1
ENSG00000135773	1_230912996_A_G_b37	1.46474e-05	0.246432	3.01244e-08	rs3790982	0.01	5.54714e-06	2.04775e-08	1	CAPN9	230912996	1
ENSG00000135773	1_230913068_A_T_b37	1.46611e-05	0.246422	3.01565e-08	rs3790983	0.01	5.55118e-06	2.0495e-08	1	CAPN9	230913068	1
ENSG00000135773	1_230913184_A_G_b37	1.46611e-05	0.246422	3.01565e-08	rs11122597	0.01	5.55118e-06	2.0495e-08	1	CAPN9	230913184	1
ENSG00000135773	1_230914121_A_G_b37	1.22265e-06	-0.249958	1.89088e-09	rs12757624	0.01	3.07165e-07	8.3198e-10	1	CAPN9	230914121	1
ENSG00000135773	1_230914229_T_C_b37	9.47269e-07	-0.253828	1.42128e-09	rs12724252	0.01	2.90336e-07	7.82058e-10	1	CAPN9	230914229	1
ENSG00000135773	1_230914612_A_G_b37	1.92031e-06	0.276848	3.14842e-09	rs12130847	0.01	1.39364e-06	4.4265e-09	1	CAPN9	230914612	1
[truncated: 140,803 more rows]
