# Supplementary material for: Genetic variants associated mRNA stability in lung
Source: BMC Genomics. 2022 Mar 11;23:196. doi: 10.1186/s12864-022-08405-y (PMC8915503; doi:10.1186/s12864-022-08405-y)
Supplement: Supplementary file 2 — Additional file 2. Contains additional Table S2 which contains 186,132 stQTLs identified in this study. [file 12864_2022_8405_MOESM2_ESM.xlsx]

## Sheet: Table S2
Table S2. eQTLs identified in the study.
Gene	SNV	FDR_BH	Pvalue	Coef	rsID	stability_stringency	FDR_PEER	Pvalue_PEER	PEER	Symbol	snv_loc	chr
ENSG00000007933	1_170969368_C_G_b37	0.0313825	0.000337495	0.131493	rs28772894	0.6	0.515901	0.0790755	0	FMO3	170969368	1
ENSG00000007933	1_170969416_G_GT_b37	0.0235726	0.000235913	0.148859	rs143694065	0.6	0.506917	0.0755809	0	FMO3	170969416	1
ENSG00000007933	1_170972104_G_A_b37	0.0338282	0.000371265	0.130386	rs28810106	0.6	0.517421	0.0796572	0	FMO3	170972104	1
ENSG00000007933	1_170972164_T_TA_b37	0.0338678	0.000371866	0.130366	rs113598345	0.6	0.517455	0.0796731	0	FMO3	170972164	1
ENSG00000007933	1_170972335_T_A_b37	0.026122	0.000267907	0.147217	rs11488713	0.6	0.497326	0.0721377	0	FMO3	170972335	1
ENSG00000007933	1_170973094_C_T_b37	0.0265812	0.000273864	0.146997	rs9426924	0.6	0.497386	0.0721554	0	FMO3	170973094	1
ENSG00000007933	1_170973559_GC_G_b37	0.0302792	0.000322767	0.142395	rs149697643	0.6	0.482981	0.0672518	0	FMO3	170973559	1
ENSG00000007933	1_170975587_G_A_b37	0.041673	0.000485235	0.140467	rs11486182	0.6	0.503861	0.0744449	0	FMO3	170975587	1
ENSG00000007933	1_170979240_G_A_b37	0.0397137	0.000455996	0.142223	rs61816860	0.6	0.479103	0.065973	0	FMO3	170979240	1
ENSG00000007933	1_170982001_A_G_b37	0.0340724	0.000374702	0.143544	rs9426925	0.6	0.475839	0.0648871	0	FMO3	170982001	1
ENSG00000007933	1_170983976_C_T_b37	0.0379014	0.000428846	0.143802	rs41310903	0.6	0.470602	0.0632449	0	FMO3	170983976	1
ENSG00000007933	1_170985995_A_C_b37	0.0334283	0.000365694	0.145485	rs72710570	0.6	0.471971	0.0636802	0	FMO3	170985995	1
ENSG00000007933	1_170986343_C_T_b37	0.0331057	0.000361116	0.145638	rs72710571	0.6	0.517569	0.0797126	0	FMO3	170986343	1
ENSG00000007933	1_170986415_G_T_b37	0.0310619	0.000333186	0.150962	rs56053729	0.6	0.565322	0.100603	0	FMO3	170986415	1
ENSG00000007933	1_170986416_C_T_b37	0.0310544	0.000333086	0.150964	rs55847906	0.6	0.565389	0.10064	0	FMO3	170986416	1
ENSG00000007933	1_170987674_A_G_b37	0.0296601	0.000314583	0.146483	rs72710573	0.6	0.556274	0.0962838	0	FMO3	170987674	1
ENSG00000007933	1_170988418_G_A_b37	0.0285402	0.000299706	0.147193	rs72710575	0.6	0.554273	0.095382	0	FMO3	170988418	1
ENSG00000007933	1_170989327_CAA_C_b37	0.0298216	0.000316607	0.147709	rs796529042	0.6	0.570849	0.103333	0	FMO3	170989327	1
ENSG00000007933	1_170989942_G_A_b37	0.0192195	0.000183274	0.155184	rs114283104	0.6	0.539282	0.0885876	0	FMO3	170989942	1
ENSG00000007933	1_170990527_A_G_b37	0.0266281	0.00027453	0.148487	rs116494685	0.6	0.55056	0.0936492	0	FMO3	170990527	1
ENSG00000007933	1_170990995_C_T_b37	0.0262731	0.000269867	0.148815	rs56225411	0.6	0.549704	0.0932676	0	FMO3	170990995	1
ENSG00000007933	1_170991051_A_AAAC_b37	0.0264343	0.000271974	0.148692		0.6	0.549943	0.0933742	0	FMO3	170991051	1
ENSG00000007933	1_170992602_A_C_b37	0.0249235	0.000252573	0.149604	rs16863949	0.6	0.547225	0.0921253	0	FMO3	170992602	1
ENSG00000007933	1_170992716_T_A_b37	0.0248442	0.000251575	0.149654	rs61816864	0.6	0.547102	0.0920751	0	FMO3	170992716	1
ENSG00000007933	1_170993313_G_A_b37	0.0242532	0.000244413	0.150004	rs72710577	0.6	0.545892	0.0915681	0	FMO3	170993313	1
ENSG00000007933	1_170994761_G_A_b37	0.0230543	0.000229452	0.150678	rs16863950	0.6	0.54364	0.0905655	0	FMO3	170994761	1
ENSG00000007933	1_170995015_T_TC_b37	0.0299544	0.00031832	0.1509	rs151073251	0.6	0.604398	0.12152	0	FMO3	170995015	1
ENSG00000007933	1_170995732_G_A_b37	0.0228633	0.000227104	0.150769	rs72710580	0.6	0.543506	0.0905092	0	FMO3	170995732	1
ENSG00000007933	1_170997401_G_T_b37	0.0219785	0.000216088	0.157098	rs113181016	0.6	0.559714	0.0979015	0	FMO3	170997401	1
ENSG00000007933	1_170997775_C_T_b37	0.0344815	0.000380511	0.115097	rs61816866	0.6	0.922907	0.604913	0	FMO3	170997775	1
ENSG00000007933	1_170999936_A_G_b37	0.018812	0.00017857	0.15761	rs72710581	0.6	0.514215	0.0784029	0	FMO3	170999936	1
ENSG00000007933	1_171002346_G_C_b37	0.0111318	9.43611e-05	0.166699	rs56346740	0.6	0.472599	0.0638758	0	FMO3	171002346	1
ENSG00000007933	1_171004783_C_T_b37	0.0397137	0.000455994	0.148732	rs61816868	0.6	0.609507	0.124596	0	FMO3	171004783	1
ENSG00000007933	1_171005464_A_G_b37	0.028204	0.000295232	0.15182	rs72710583	0.6	0.64805	0.14973	0	FMO3	171005464	1
ENSG00000007933	1_171005760_C_T_b37	0.0285032	0.000299212	0.151735	rs61816869	0.6	0.649577	0.15083	0	FMO3	171005760	1
ENSG00000007933	1_171079549_C_A_b37	0.0245591	0.000248084	-0.101504	rs2235192	0.6	1.73915e-06	1.11399e-08	1	FMO3	171079549	1
ENSG00000007933	1_171134129_T_C_b37	0.0219784	0.000216076	-0.13456	rs67794719	0.6	2.08243e-06	1.35474e-08	1	FMO3	171134129	1
ENSG00000007933	1_171140975_A_G_b37	0.0177416	0.000165994	-0.137186	rs12691471	0.6	1.14372e-06	7.07368e-09	1	FMO3	171140975	1
ENSG00000007933	1_171141891_C_T_b37	0.0177416	0.000165994	-0.137186	rs34425609	0.6	1.14372e-06	7.07368e-09	1	FMO3	171141891	1
ENSG00000007933	1_171144218_C_T_b37	0.0177416	0.000165994	-0.137186		0.6	1.14372e-06	7.07368e-09	1	FMO3	171144218	1
ENSG00000007933	1_171144599_T_C_b37	0.0177416	0.000165994	-0.137186	rs56726407	0.6	1.14372e-06	7.07368e-09	1	FMO3	171144599	1
ENSG00000007933	1_171144839_T_A_b37	0.0177416	0.000165994	-0.137186	rs7890067	0.6	1.14372e-06	7.07368e-09	1	FMO3	171144839	1
ENSG00000007933	1_171145319_A_C_b37	0.0177416	0.000165994	-0.137186	rs7886546	0.6	1.14372e-06	7.07368e-09	1	FMO3	171145319	1
ENSG00000007933	1_171146314_A_G_b37	0.0177416	0.000165994	-0.137186	rs66893691	0.6	1.14372e-06	7.07368e-09	1	FMO3	171146314	1
ENSG00000007933	1_171148160_A_G_b37	0.017746	0.000166047	-0.137189	rs6678123	0.6	1.1483e-06	7.10408e-09	1	FMO3	171148160	1
ENSG00000007933	1_171149303_G_A_b37	0.0177416	0.000165994	-0.137186	rs35627685	0.6	1.14372e-06	7.07368e-09	1	FMO3	171149303	1
ENSG00000007933	1_171149384_A_G_b37	0.0177416	0.000165994	-0.137186	rs35092378	0.6	1.14372e-06	7.07368e-09	1	FMO3	171149384	1
ENSG00000007933	1_171150401_G_A_b37	0.0177416	0.000165994	-0.137186	rs6697122	0.6	1.14372e-06	7.07368e-09	1	FMO3	171150401	1
ENSG00000007933	1_171151638_C_T_b37	0.0177416	0.000165994	-0.137186	rs12752688	0.6	1.14372e-06	7.07368e-09	1	FMO3	171151638	1
ENSG00000007933	1_171152759_G_A_b37	0.0177416	0.000165994	-0.137186	rs3754493	0.6	1.14372e-06	7.07368e-09	1	FMO3	171152759	1
ENSG00000007933	1_171153331_A_G_b37	0.0177416	0.000165994	-0.137186	rs7548111	0.6	1.14372e-06	7.07368e-09	1	FMO3	171153331	1
ENSG00000007933	1_171155855_C_T_b37	0.0177416	0.000165994	-0.137186	rs6660641	0.6	1.14372e-06	7.07368e-09	1	FMO3	171155855	1
ENSG00000007933	1_171160469_T_C_b37	0.0291322	0.000307646	-0.146544	rs28369833	0.6	2.77662e-07	1.5272e-09	1	FMO3	171160469	1
ENSG00000007933	1_171165661_A_G_b37	0.0289787	0.000305547	-0.146611	rs7516877	0.6	2.75792e-07	1.51628e-09	1	FMO3	171165661	1
ENSG00000007933	1_171167275_G_A_b37	0.0290943	0.000307103	-0.146557	rs28369864	0.6	2.7756e-07	1.52656e-09	1	FMO3	171167275	1
ENSG00000007933	1_171167796_C_T_b37	0.0305854	0.000326741	-0.146582	rs28369870	0.6	3.47643e-07	1.94503e-09	1	FMO3	171167796	1
ENSG00000007933	1_171168545_T_C_b37	0.0291504	0.000307885	-0.14653	rs2307492	0.6	2.78441e-07	1.53174e-09	1	FMO3	171168545	1
ENSG00000007933	1_171169075_C_A_b37	0.0291504	0.000307885	-0.14653	rs1883166	0.6	2.78441e-07	1.53174e-09	1	FMO3	171169075	1
ENSG00000007933	1_171169436_C_T_b37	0.0291504	0.000307885	-0.14653	rs13376335	0.6	2.78441e-07	1.53174e-09	1	FMO3	171169436	1
ENSG00000007933	1_171169997_G_C_b37	0.0292921	0.000309712	-0.14648	rs12730113	0.6	2.73093e-07	1.50021e-09	1	FMO3	171169997	1
ENSG00000007933	1_171170024_T_A_b37	0.029293	0.000309726	-0.146481	rs28369882	0.6	2.72868e-07	1.49869e-09	1	FMO3	171170024	1
ENSG00000007933	1_171170733_A_T_b37	0.0296495	0.000314442	-0.146359	rs4916183	0.6	2.57997e-07	1.41148e-09	1	FMO3	171170733	1
ENSG00000007933	1_171170852_T_C_b37	0.0297378	0.000315548	-0.146334	rs4916243	0.6	2.54579e-07	1.3911e-09	1	FMO3	171170852	1
ENSG00000007933	1_171171055_C_T_b37	0.0298541	0.00031704	-0.146299	rs12691472	0.6	2.504e-07	1.36606e-09	1	FMO3	171171055	1
ENSG00000008118	1_209723753_G_T_b37	0.0492805	0.000603943	0.20918	rs9308410	0.01	0.00784604	0.00015477	1	CAMK1G	209723753	1
ENSG00000008118	1_209731542_T_C_b37	0.0478451	0.000581145	0.161201	rs6683256	0.01	0.000402624	4.66079e-06	1	CAMK1G	209731542	1
ENSG00000008118	1_209743814_C_G_b37	0.0253091	0.000257604	0.167087	rs4433397	0.01	0.000436556	5.14909e-06	1	CAMK1G	209743814	1
ENSG00000008118	1_209743824_C_T_b37	0.0254334	0.000259141	0.167008	rs11119311	0.01	0.000440529	5.20363e-06	1	CAMK1G	209743824	1
ENSG00000008118	1_209746652_C_T_b37	0.0238164	0.000238997	0.169345	rs2003682	0.01	0.000549596	6.70482e-06	1	CAMK1G	209746652	1
ENSG00000008118	1_209746872_G_T_b37	0.0273456	0.000283843	0.167788	rs736137	0.01	0.00103599	1.40056e-05	1	CAMK1G	209746872	1
ENSG00000008118	1_209748492_CT_C_b37	0.018562	0.000175675	0.173655	rs397822770	0.01	0.000635107	7.9362e-06	1	CAMK1G	209748492	1
ENSG00000008118	1_209753679_A_G_b37	0.0303794	0.000324061	0.163195	rs6540544	0.01	0.00135768	1.91865e-05	1	CAMK1G	209753679	1
ENSG00000008118	1_209757500_A_G_b37	0.0305608	0.000326409	0.16314	rs7522730	0.01	0.00139613	1.98253e-05	1	CAMK1G	209757500	1
ENSG00000008118	1_209758060_C_T_b37	0.0306384	0.000327438	0.163099	rs2356933	0.01	0.0014116	2.00864e-05	1	CAMK1G	209758060	1
ENSG00000008118	1_209758758_T_C_b37	0.045889	0.000550527	0.159316	rs926386	0.01	0.00201854	3.05365e-05	1	CAMK1G	209758758	1
ENSG00000008118	1_209758914_G_T_b37	0.030781	0.000329294	0.16304	rs4556360	0.01	0.00143511	2.04715e-05	1	CAMK1G	209758914	1
ENSG00000008118	1_209761597_A_C_b37	0.0457415	0.000548162	0.159371	rs7518521	0.01	0.00199317	3.00886e-05	1	CAMK1G	209761597	1
ENSG00000008118	1_209763973_A_G_b37	0.0454291	0.000543472	0.159861	rs713074	0.01	0.0018556	2.76383e-05	1	CAMK1G	209763973	1
ENSG00000008118	1_209764090_A_G_b37	0.0456581	0.00054688	0.159409	rs713073	0.01	0.00197752	2.98162e-05	1	CAMK1G	209764090	1
ENSG00000008118	1_209764876_A_G_b37	0.0309128	0.000331058	0.163057	rs7528476	0.01	0.00139916	1.98744e-05	1	CAMK1G	209764876	1
ENSG00000008118	1_209768899_T_TCA_b37	0.0172086	0.000159529	0.17268	rs397772372	0.01	0.000506267	6.10082e-06	1	CAMK1G	209768899	1
ENSG00000008118	1_209769109_C_T_b37	0.0402217	0.000463715	0.160201	rs9430001	0.01	0.00674429	0.000128913	1	CAMK1G	209769109	1
ENSG00000008118	1_209769170_A_C_b37	0.0196818	0.000188661	0.170767	rs9429819	0.01	0.000554263	6.7714e-06	1	CAMK1G	209769170	1
ENSG00000008118	1_209771744_A_C_b37	0.0349889	0.00038775	0.161826	rs977441	0.01	0.000986031	1.32329e-05	1	CAMK1G	209771744	1
ENSG00000008118	1_209773960_A_G_b37	0.0340945	0.000375009	0.162196	rs2076223	0.01	0.000934382	1.24317e-05	1	CAMK1G	209773960	1
ENSG00000009790	1_209851390_T_C_b37	0.0212157	0.000206925	0.350643	rs139176906	0.5	0.65832	0.157186	0	TRAF3IP3	209851390	1
ENSG00000009790	1_209875984_G_A_b37	0.0358419	0.000399876	0.328815	rs114633443	0.5	0.679987	0.174236	0	TRAF3IP3	209875984	1
ENSG00000009790	1_209902549_C_T_b37	0.0466215	0.000561723	0.33894	rs138812798	0.5	0.722145	0.213058	0	TRAF3IP3	209902549	1
ENSG00000011021	1_11824346_G_A_b37	0.0368926	0.00041458	0.0807188	rs4845878	0.01	0.186675	0.010817	0	CLCN6	11824346	1
ENSG00000011021	1_11824556_A_G_b37	0.046425	0.000558741	0.0797495	rs4845879	0.01	0.189952	0.0111305	0	CLCN6	11824556	1
ENSG00000011021	1_11824578_C_T_b37	0.0463585	0.00055772	0.0797805	rs11121825	0.01	0.190683	0.0112003	0	CLCN6	11824578	1
ENSG00000011021	1_11824621_T_C_b37	0.0338872	0.000372168	0.0831308	rs11121826	0.01	0.171212	0.00941096	0	CLCN6	11824621	1
ENSG00000011021	1_11824927_T_C_b37	0.00927866	7.57665e-05	0.0954926	rs6677253	0.01	0.137155	0.00666401	0	CLCN6	11824927	1
ENSG00000011021	1_11825014_A_G_b37	0.00898774	7.28935e-05	0.0971413	rs6674634	0.01	0.179537	0.0101578	0	CLCN6	11825014	1
ENSG00000011021	1_11825059_C_T_b37	0.00780297	6.1572e-05	0.0964824	rs6662190	0.01	0.169637	0.00927361	0	CLCN6	11825059	1
ENSG00000011021	1_11825087_A_G_b37	0.00891273	7.21826e-05	0.0962321	rs6677240	0.01	0.164785	0.00885726	0	CLCN6	11825087	1
ENSG00000011021	1_11831051_GTGTGTGTA_G_b37	0.0260095	0.000266483	0.0861564		0.01	0.438538	0.0538204	0	CLCN6	11831051	1
ENSG00000011021	1_11831615_C_T_b37	0.00490012	3.5551e-05	0.0970398	rs6667720	0.01	0.187569	0.0108989	0	CLCN6	11831615	1
ENSG00000011021	1_11831756_A_G_b37	0.00229218	1.47086e-05	0.102541	rs6680385	0.01	0.185594	0.0107169	0	CLCN6	11831756	1
ENSG00000011021	1_11832289_C_A_b37	0.00258914	1.69245e-05	-0.145527	rs61773952	0.01	0.0503217	0.00160245	0	CLCN6	11832289	1
ENSG00000011021	1_11832659_A_G_b37	0.00732705	5.7135e-05	-0.12994	rs61773953	0.01	0.149028	0.00757071	0	CLCN6	11832659	1
ENSG00000011021	1_11833147_A_G_b37	0.00179711	1.11163e-05	0.104603	rs11804825	0.01	0.172118	0.00949209	0	CLCN6	11833147	1
ENSG00000011021	1_11833159_T_C_b37	0.00225053	1.44065e-05	0.102812	rs11805138	0.01	0.168788	0.0091991	0	CLCN6	11833159	1
ENSG00000011021	1_11833562_T_C_b37	0.0135013	0.000118882	0.102161	rs12076233	0.01	0.23077	0.0154012	0	CLCN6	11833562	1
ENSG00000011021	1_11833976_A_AT_b37	0.00185958	1.15673e-05	0.103306		0.01	0.193122	0.0114305	0	CLCN6	11833976	1
ENSG00000011021	1_11834107_A_C_b37	0.0023028	1.47893e-05	0.102216	rs6689912	0.01	0.184587	0.0106246	0	CLCN6	11834107	1
ENSG00000011021	1_11834312_G_T_b37	0.0143734	0.00012805	-0.453519	rs140403940	0.01	0.00941023	0.00019294	1	CLCN6	11834312	1
ENSG00000011021	1_11834765_A_G_b37	0.00297029	1.98522e-05	0.100994	rs11121829	0.01	0.182056	0.010388	0	CLCN6	11834765	1
ENSG00000011021	1_11835089_T_C_b37	0.00732772	5.71431e-05	0.0962552	rs9792894	0.01	0.210912	0.0132193	0	CLCN6	11835089	1
ENSG00000011021	1_11835187_CA_C_b37	0.00625121	4.73622e-05	0.0966217	rs796449147	0.01	0.241146	0.0166154	0	CLCN6	11835187	1
ENSG00000011021	1_11835935_T_C_b37	0.00241137	1.56158e-05	0.102164	rs6696752	0.01	0.183494	0.0105215	0	CLCN6	11835935	1
ENSG00000011021	1_11836450_A_G_b37	0.00567354	4.22409e-05	-0.131663	rs12132479	0.01	0.130296	0.0061518	0	CLCN6	11836450	1
ENSG00000011021	1_11836628_T_C_b37	0.00246261	1.59906e-05	0.101989	rs6699881	0.01	0.181513	0.0103382	0	CLCN6	11836628	1
ENSG00000011021	1_11836868_A_G_b37	0.00246195	1.5985e-05	0.10199	rs4846039	0.01	0.181494	0.0103363	0	CLCN6	11836868	1
ENSG00000011021	1_11837048_C_G_b37	0.00246261	1.59906e-05	0.101989	rs4846040	0.01	0.181513	0.0103382	0	CLCN6	11837048	1
ENSG00000011021	1_11837051_C_T_b37	0.00246261	1.59906e-05	0.101989	rs4846041	0.01	0.181513	0.0103382	0	CLCN6	11837051	1
ENSG00000011021	1_11838011_T_C_b37	0.00246261	1.59906e-05	0.101989	rs10779765	0.01	0.181513	0.0103382	0	CLCN6	11838011	1
ENSG00000011021	1_11838099_A_G_b37	0.00246261	1.59906e-05	0.101989	rs10864540	0.01	0.181513	0.0103382	0	CLCN6	11838099	1
ENSG00000011021	1_11838264_A_G_b37	0.00300534	2.01348e-05	0.102543	rs10864541	0.01	0.217673	0.0139384	0	CLCN6	11838264	1
ENSG00000011021	1_11838646_A_C_b37	0.00706035	5.46762e-05	-0.128887	rs12134663	0.01	0.136894	0.00664423	0	CLCN6	11838646	1
ENSG00000011021	1_11839850_CT_C_b37	0.00554369	4.10783e-05	-0.131785	rs140897322	0.01	0.128145	0.00599613	0	CLCN6	11839850	1
ENSG00000011021	1_11839972_G_A_b37	0.00595083	4.46866e-05	-0.130046	rs41275462	0.01	0.155728	0.00810293	0	CLCN6	11839972	1
ENSG00000011021	1_11840862_G_A_b37	0.00251177	1.6354e-05	0.101905	rs1889293	0.01	0.182688	0.010447	0	CLCN6	11840862	1
ENSG00000011021	1_11841689_C_T_b37	0.00675824	5.19406e-05	-0.129781	rs12119092	0.01	0.138811	0.00678738	0	CLCN6	11841689	1
ENSG00000011021	1_11841909_G_A_b37	0.00699996	5.41207e-05	-0.129418	rs12141216	0.01	0.14077	0.00693874	0	CLCN6	11841909	1
ENSG00000011021	1_11842491_G_A_b37	0.00767054	6.03298e-05	-0.128443	rs61776071	0.01	0.146169	0.00735423	0	CLCN6	11842491	1
ENSG00000011021	1_11843224_C_T_b37	0.0067021	5.14086e-05	-0.430154	rs116276371	0.01	0.00180375	2.67515e-05	1	CLCN6	11843224	1
ENSG00000011021	1_11843632_C_G_b37	0.00411464	2.90096e-05	0.0975805	rs4846047	0.01	0.130085	0.0061362	0	CLCN6	11843632	1
ENSG00000011021	1_11844214_A_T_b37	0.0258741	0.000264737	-0.1135	rs12135232	0.01	0.169167	0.00923373	0	CLCN6	11844214	1
ENSG00000011021	1_11845518_G_C_b37	0.00221207	1.4125e-05	0.102061	rs2151655	0.01	0.136024	0.00657964	0	CLCN6	11845518	1
ENSG00000011021	1_11845570_C_T_b37	0.015126	0.00013601	-0.120854	rs59375726	0.01	0.204684	0.0125723	0	CLCN6	11845570	1
ENSG00000011021	1_11846252_G_A_b37	0.00474819	3.42613e-05	0.0964199	rs4846048	0.01	0.136127	0.00658718	0	CLCN6	11846252	1
ENSG00000011021	1_11848139_G_A_b37	0.00725809	5.64623e-05	-0.132926	rs11559040	0.01	0.103872	0.00439744	0	CLCN6	11848139	1
ENSG00000011021	1_11857410_A_G_b37	0.000545504	2.86616e-06	0.117727	rs7537955	0.01	0.00653301	0.000123992	1	CLCN6	11857410	1
ENSG00000011021	1_11857788_G_A_b37	0.0222886	0.000219858	-0.122539	rs17421511	0.01	0.135067	0.00650976	0	CLCN6	11857788	1
ENSG00000011021	1_11857925_C_A_b37	0.0186005	0.000176155	-0.124692	rs45449597	0.01	0.125657	0.00582144	0	CLCN6	11857925	1
ENSG00000011021	1_11857926_G_A_b37	0.0205317	0.000198812	-0.123595	rs45608437	0.01	0.132102	0.00629558	0	CLCN6	11857926	1
ENSG00000011021	1_11858550_C_T_b37	0.0182234	0.000171609	-0.124786	rs45504202	0.01	0.124851	0.00576695	0	CLCN6	11858550	1
ENSG00000011021	1_11860120_T_C_b37	0.00209442	1.32628e-05	0.110491	rs11121832	0.01	0.0472193	0.00147249	1	CLCN6	11860120	1
ENSG00000011021	1_11860458_C_T_b37	0.0181981	0.0001713	-0.124894	rs2066471	0.01	0.124011	0.00570864	0	CLCN6	11860458	1
ENSG00000011021	1_11860683_T_C_b37	0.00217625	1.38679e-05	0.110161	rs7533315	0.01	0.0494264	0.00156522	1	CLCN6	11860683	1
ENSG00000011021	1_11864168_T_A_b37	0.0357612	0.000398687	-0.113945	rs3753587	0.01	0.10793	0.00464885	0	CLCN6	11864168	1
ENSG00000011021	1_11867044_T_C_b37	0.00235241	1.51579e-05	0.107331	rs3737964	0.01	0.0277648	0.000741769	1	CLCN6	11867044	1
ENSG00000011021	1_11869515_C_G_b37	0.00237597	1.53306e-05	0.107351	rs4846055	0.01	0.0274093	0.000729183	1	CLCN6	11869515	1
ENSG00000011021	1_11869578_T_C_b37	0.00237654	1.53352e-05	0.107352	rs4846056	0.01	0.0273932	0.000728622	1	CLCN6	11869578	1
ENSG00000011021	1_11872714_A_C_b37	0.0199789	0.000192225	-0.1245		0.01	0.116107	0.00517506	0	CLCN6	11872714	1
ENSG00000011021	1_11881320_G_C_b37	0.00468653	3.37479e-05	-0.103188	rs198396	0.01	0.0373331	0.00108473	1	CLCN6	11881320	1
ENSG00000011021	1_11890674_T_G_b37	0.0408312	0.000472718	-0.11301	rs35983202	0.01	0.101234	0.00423555	0	CLCN6	11890674	1
ENSG00000011021	1_11891223_T_C_b37	0.00948614	7.77719e-05	-0.103042		0.01	0.0749568	0.00275987	0	CLCN6	11891223	1
ENSG00000011021	1_11891496_G_GC_b37	0.00597831	4.49467e-05	-0.101746	rs397745012	0.01	0.0488284	0.00153962	1	CLCN6	11891496	1
ENSG00000011021	1_11900838_A_G_b37	0.019267	0.000183845	-0.124815	rs17350396	0.01	0.1143	0.00505582	0	CLCN6	11900838	1
ENSG00000018625	1_160001666_T_C_b37	0.0393364	0.000450412	-0.429481	rs16831298	0.3	0.00246887	3.86711e-05	1	ATP1A2	160001666	1
ENSG00000018625	1_160001904_C_A_b37	0.0416634	0.000485061	-0.425712	rs115911844	0.3	0.00216989	3.32294e-05	1	ATP1A2	160001904	1
ENSG00000018625	1_160002971_A_G_b37	0.0409308	0.000474218	-0.428242	rs76570317	0.3	0.00276069	4.41489e-05	1	ATP1A2	160002971	1
ENSG00000049239	1_9290532_A_C_b37	0.0461406	0.000554432	-0.0387608	rs79677241	0.8	1.15592e-05	8.82668e-08	1	H6PD	9290532	1
ENSG00000049239	1_9290707_A_G_b37	0.0121163	0.000104498	-0.0410876	rs34361557	0.8	1.47124e-07	7.68585e-10	1	H6PD	9290707	1
ENSG00000049239	1_9291036_A_G_b37	0.0326148	0.000354195	-0.0395535	rs2157479	0.8	9.42597e-06	7.04989e-08	1	H6PD	9291036	1
ENSG00000049239	1_9291474_G_A_b37	0.00993538	8.22788e-05	-0.0450788		0.8	1.3835e-05	1.07521e-07	1	H6PD	9291474	1
ENSG00000049239	1_9291666_T_C_b37	0.0139409	0.000123502	-0.0391854	rs6577563	0.8	1.6453e-07	8.6659e-10	1	H6PD	9291666	1
ENSG00000049239	1_9292082_C_T_b37	0.0327371	0.00035592	-0.0394564	rs3753271	0.8	1.13703e-05	8.66791e-08	1	H6PD	9292082	1
ENSG00000049239	1_9292606_G_A_b37	0.0267899	0.000276654	-0.0374057	rs7555568	0.8	4.99008e-07	2.88697e-09	1	H6PD	9292606	1
ENSG00000049239	1_9295444_T_C_b37	0.0160858	0.000146447	-0.0387442	rs9435144	0.8	1.94623e-07	1.04048e-09	1	H6PD	9295444	1
ENSG00000049239	1_9295794_G_C_b37	0.0171785	0.000159201	-0.038475	rs11121349	0.8	1.14761e-06	7.09934e-09	1	H6PD	9295794	1
ENSG00000049239	1_9296488_G_A_b37	0.0334323	0.000365751	-0.038808	rs55858522	0.8	3.43711e-05	2.92889e-07	1	H6PD	9296488	1
ENSG00000049239	1_9297492_G_A_b37	0.0248605	0.000251774	-0.0409972	rs12126056	0.8	1.2356e-05	9.49435e-08	1	H6PD	9297492	1
ENSG00000049239	1_9297871_A_G_b37	0.0224158	0.00022143	-0.0417618	rs4908830	0.8	1.20787e-05	9.26156e-08	1	H6PD	9297871	1
ENSG00000049239	1_9299947_T_G_b37	0.0329608	0.000358971	-0.0405457	rs2268176	0.8	1.95043e-05	1.56911e-07	1	H6PD	9299947	1
ENSG00000049239	1_9300568_G_T_b37	0.0435888	0.000514457	0.0896522	rs1294011	0.8	0.0205857	0.000507041	1	H6PD	9300568	1
ENSG00000049239	1_9300608_T_C_b37	0.00753968	5.91041e-05	-0.0415582	rs2268175	0.8	3.0501e-07	1.68897e-09	1	H6PD	9300608	1
ENSG00000049239	1_9300677_T_C_b37	0.00752783	5.89958e-05	-0.0415651	rs2268173	0.8	3.04098e-07	1.68374e-09	1	H6PD	9300677	1
ENSG00000049239	1_9301844_G_A_b37	0.0230095	0.000228884	-0.04171	rs12405956	0.8	1.20877e-05	9.26904e-08	1	H6PD	9301844	1
ENSG00000049239	1_9302942_G_C_b37	0.0224184	0.000221464	-0.0418302	rs56108736	0.8	1.04244e-05	7.88182e-08	1	H6PD	9302942	1
ENSG00000049239	1_9303925_G_GCGT_b37	0.00944872	7.74095e-05	-0.0412785		0.8	9.79743e-08	4.96489e-10	1	H6PD	9303925	1
ENSG00000049239	1_9306849_T_C_b37	0.00614262	4.63953e-05	-0.0418872	rs2310925	0.8	6.09539e-08	2.98476e-10	1	H6PD	9306849	1
ENSG00000049239	1_9307033_G_A_b37	0.0135741	0.000119639	-0.0436591	rs7524046	0.8	6.21906e-06	4.4789e-08	1	H6PD	9307033	1
ENSG00000049239	1_9307138_T_C_b37	0.0359991	0.000402077	-0.0390637	rs11121350	0.8	1.50218e-05	1.17703e-07	1	H6PD	9307138	1
ENSG00000049239	1_9307230_T_A_b37	0.0175316	0.000163486	-0.0422831	rs12032814	0.8	5.83987e-06	4.18388e-08	1	H6PD	9307230	1
ENSG00000049239	1_9307845_T_C_b37	0.0359991	0.000402077	-0.0390637	rs11804534	0.8	1.50218e-05	1.17703e-07	1	H6PD	9307845	1
ENSG00000049239	1_9307894_C_CT_b37	0.00732853	5.71514e-05	-0.0432516		0.8	1.84923e-06	1.19066e-08	1	H6PD	9307894	1
ENSG00000049239	1_9308014_G_T_b37	0.0054272	4.00436e-05	-0.0420521	rs9434732	0.8	1.78709e-07	9.47896e-10	1	H6PD	9308014	1
ENSG00000049239	1_9308037_C_T_b37	0.00785313	6.20333e-05	-0.0414025	rs9435151	0.8	1.42879e-07	7.4503e-10	1	H6PD	9308037	1
ENSG00000049239	1_9308966_C_G_b37	0.00539733	3.97775e-05	-0.0420725	rs2311051	0.8	1.79063e-07	9.49857e-10	1	H6PD	9308966	1
ENSG00000049239	1_9308977_T_C_b37	0.0392205	0.000448728	0.0929852	rs1294009	0.8	0.016895	0.000396332	1	H6PD	9308977	1
ENSG00000049239	1_9309746_G_T_b37	0.00542223	3.99987e-05	-0.0420559	rs732950	0.8	1.78082e-07	9.44432e-10	1	H6PD	9309746	1
ENSG00000049239	1_9310040_G_A_b37	0.00852933	6.84931e-05	-0.0410814	rs763180	0.8	1.8854e-07	1.00408e-09	1	H6PD	9310040	1
ENSG00000049239	1_9310655_T_C_b37	0.00816936	6.50762e-05	-0.0412346	rs9435155	0.8	2.19715e-07	1.1857e-09	1	H6PD	9310655	1
ENSG00000049239	1_9311025_G_C_b37	0.0333279	0.000364383	0.0924507	rs9434736	0.8	0.0146787	0.000332657	1	H6PD	9311025	1
ENSG00000049239	1_9311383_A_G_b37	0.0318738	0.00034407	-0.0394351	rs7526864	0.8	1.02074e-05	7.69388e-08	1	H6PD	9311383	1
ENSG00000049239	1_9315338_A_AT_b37	0.00474125	3.42055e-05	-0.0419325		0.8	7.13457e-08	3.53122e-10	1	H6PD	9315338	1
ENSG00000049239	1_9317873_T_C_b37	0.0299933	0.00031886	-0.0362645	rs3753165	0.8	5.00821e-05	4.42717e-07	1	H6PD	9317873	1
ENSG00000049239	1_9320004_G_T_b37	0.0127434	0.00011099	-0.0406914	rs12042692	0.8	1.05126e-06	6.46147e-09	1	H6PD	9320004	1
ENSG00000054523	1_10262479_C_T_b37	0.0366774	0.000411538	0.0626689	rs7539679	0.2	0.0555699	0.00183071	0	KIF1B	10262479	1
ENSG00000054523	1_10267202_T_G_b37	0.0329421	0.000358701	0.0616415	rs12728071	0.2	0.0106964	0.000225637	1	KIF1B	10267202	1
ENSG00000054523	1_10274387_A_G_b37	0.00774665	6.10416e-05	0.0669288	rs7520259	0.2	9.4374e-05	8.9341e-07	1	KIF1B	10274387	1
ENSG00000054523	1_10274646_C_T_b37	0.0019594	1.22799e-05	0.0730118		0.2	3.45959e-05	2.95012e-07	1	KIF1B	10274646	1
ENSG00000054523	1_10274695_T_C_b37	0.01837	0.000173259	0.0623845	rs34420285	0.2	0.000284723	3.13896e-06	1	KIF1B	10274695	1
ENSG00000054523	1_10274841_G_A_b37	0.00493656	3.58558e-05	0.0693298	rs6699879	0.2	4.23399e-05	3.68001e-07	1	KIF1B	10274841	1
ENSG00000054523	1_10275592_C_T_b37	0.000827247	4.54774e-06	0.0753198	rs2027330	0.2	5.85983e-06	4.19992e-08	1	KIF1B	10275592	1
ENSG00000054523	1_10282186_A_G_b37	0.00114529	6.57574e-06	0.073788	rs4846198	0.2	1.41159e-05	1.09958e-07	1	KIF1B	10282186	1
ENSG00000054523	1_10283961_A_G_b37	0.000669946	3.5942e-06	0.0751806	rs4846199	0.2	6.23655e-06	4.49258e-08	1	KIF1B	10283961	1
ENSG00000054523	1_10285447_A_G_b37	0.000368316	1.85845e-06	0.0770269	rs6541084	0.2	3.1271e-06	2.11081e-08	1	KIF1B	10285447	1
ENSG00000054523	1_10285709_A_G_b37	0.00067511	3.62534e-06	0.0751164	rs6541085	0.2	6.41992e-06	4.63506e-08	1	KIF1B	10285709	1
ENSG00000054523	1_10286358_T_C_b37	0.000368839	1.86134e-06	0.0770171	rs10492969	0.2	3.14045e-06	2.12084e-08	1	KIF1B	10286358	1
ENSG00000054523	1_10287312_T_C_b37	0.00108258	6.15692e-06	0.0744314	rs7547513	0.2	5.98512e-06	4.29672e-08	1	KIF1B	10287312	1
ENSG00000054523	1_10288463_C_T_b37	0.000368839	1.86136e-06	0.0770171	rs12133617	0.2	3.13989e-06	2.12038e-08	1	KIF1B	10288463	1
ENSG00000054523	1_10290640_T_C_b37	0.00190313	1.18757e-05	0.0718686	rs7524908	0.2	2.25082e-05	1.83774e-07	1	KIF1B	10290640	1
ENSG00000054523	1_10304014_G_GTTAA_b37	0.000356567	1.79384e-06	0.076778	rs70997212	0.2	1.59738e-05	1.25885e-07	1	KIF1B	10304014	1
ENSG00000054523	1_10308597_T_C_b37	0.00136906	8.05317e-06	0.0719743	rs946504	0.2	1.28032e-05	9.87931e-08	1	KIF1B	10308597	1
ENSG00000054523	1_10314962_G_T_b37	0.000701827	3.78404e-06	0.0744265		0.2	1.03817e-05	7.84474e-08	1	KIF1B	10314962	1
ENSG00000054523	1_10317879_A_G_b37	0.000383095	1.94097e-06	0.0772091	rs12136404	0.2	3.02633e-06	2.03623e-08	1	KIF1B	10317879	1
ENSG00000054523	1_10319049_G_A_b37	0.000682004	3.66733e-06	0.0750993	rs4845930	0.2	6.424e-06	4.6383e-08	1	KIF1B	10319049	1
ENSG00000054523	1_10333959_G_T_b37	0.000369441	1.86469e-06	0.0770131	rs10864450	0.2	3.14481e-06	2.12392e-08	1	KIF1B	10333959	1
ENSG00000054523	1_10334924_C_T_b37	0.00067561	3.62835e-06	0.0751411	rs17396973	0.2	6.41663e-06	4.63247e-08	1	KIF1B	10334924	1
ENSG00000054523	1_10337133_A_G_b37	0.00114786	6.59256e-06	0.073029		0.2	1.32836e-05	1.0285e-07	1	KIF1B	10337133	1
ENSG00000054523	1_10340499_A_G_b37	0.00103947	5.88254e-06	0.0738447	rs4846211	0.2	1.54976e-05	1.21767e-07	1	KIF1B	10340499	1
ENSG00000054523	1_10342352_C_T_b37	0.000404632	2.06106e-06	0.0768143	rs3748575	0.2	4.30475e-06	2.99605e-08	1	KIF1B	10342352	1
ENSG00000054523	1_10342629_G_A_b37	0.0128586	0.000112157	0.0629955	rs3748576	0.2	1.64385e-05	1.29859e-07	1	KIF1B	10342629	1
ENSG00000054523	1_10348712_A_C_b37	0.000403977	2.05737e-06	0.0768184	rs912962	0.2	4.29898e-06	2.99172e-08	1	KIF1B	10348712	1
ENSG00000054523	1_10348765_C_CTTTT_b37	0.000676005	3.63069e-06	0.0751156	rs397963351	0.2	6.65295e-06	4.81813e-08	1	KIF1B	10348765	1
ENSG00000054523	1_10350178_C_G_b37	0.012619	0.000109707	0.0630867	rs7516878	0.2	1.61729e-05	1.27593e-07	1	KIF1B	10350178	1
ENSG00000054523	1_10380773_C_CTTATTTAT_b37	0.00704792	5.45655e-05	0.0649342	rs58385105	0.2	6.213e-05	5.61782e-07	1	KIF1B	10380773	1
ENSG00000054523	1_10380877_T_TGCCTCA_b37	0.0260029	0.000266398	0.0658694	rs58032956	0.2	1.34116e-05	1.03927e-07	1	KIF1B	10380877	1
ENSG00000054523	1_10380878_G_GCCTCAC_b37	0.0222894	0.000219872	0.066195		0.2	9.77945e-06	7.33851e-08	1	KIF1B	10380878	1
ENSG00000054523	1_10393626_G_T_b37	0.00106801	6.06311e-06	0.0724413	rs11121541	0.2	9.79168e-06	7.34873e-08	1	KIF1B	10393626	1
ENSG00000054523	1_10402842_A_G_b37	0.000288006	1.41871e-06	0.0777094	rs6541090	0.2	2.11525e-06	1.37788e-08	1	KIF1B	10402842	1
ENSG00000054523	1_10407169_T_G_b37	0.00024716	1.19788e-06	0.0777848	rs10864453	0.2	3.43389e-06	2.33706e-08	1	KIF1B	10407169	1
ENSG00000054523	1_10410542_T_TG_b37	0.0267698	0.000276397	0.0681069	rs397979179	0.2	0.00118261	1.63347e-05	1	KIF1B	10410542	1
ENSG00000054523	1_10413123_G_A_b37	0.000570085	3.00926e-06	0.0747276	rs1467653	0.2	7.26936e-06	5.31068e-08	1	KIF1B	10413123	1
ENSG00000054523	1_10414470_T_C_b37	0.000594411	3.15005e-06	0.0745409	rs17402762	0.2	7.61561e-06	5.58756e-08	1	KIF1B	10414470	1
ENSG00000054523	1_10418826_G_A_b37	0.00140114	8.31214e-06	0.0710493	rs7546368	0.2	6.74065e-05	6.14707e-07	1	KIF1B	10418826	1
ENSG00000054523	1_10425117_AT_A_b37	0.000700098	3.77393e-06	0.074011	rs398049111	0.2	8.68933e-06	6.45602e-08	1	KIF1B	10425117	1
ENSG00000054523	1_10426417_G_A_b37	0.000619566	3.29721e-06	0.0743142	rs12128374	0.2	6.83882e-06	4.96626e-08	1	KIF1B	10426417	1
ENSG00000054523	1_10438687_C_T_b37	0.000333029	1.66364e-06	0.0766358	rs1536262	0.2	3.92285e-06	2.70162e-08	1	KIF1B	10438687	1
ENSG00000054523	1_10441664_T_C_b37	0.00059825	3.17305e-06	0.0744124	rs3748581	0.2	6.88254e-06	5.00174e-08	1	KIF1B	10441664	1
ENSG00000054523	1_10442856_C_T_b37	0.000780419	4.26331e-06	0.0735368	rs11121555	0.2	1.59236e-05	1.25433e-07	1	KIF1B	10442856	1
ENSG00000054523	1_10444202_A_G_b37	0.00267883	1.76194e-05	0.0686606	rs35811280	0.2	4.92343e-05	4.34376e-07	1	KIF1B	10444202	1
ENSG00000054523	1_10447792_T_A_b37	0.000318289	1.58251e-06	0.0762935	rs4846216	0.2	3.25046e-06	2.20064e-08	1	KIF1B	10447792	1
ENSG00000054523	1_10448260_T_G_b37	0.000599798	3.18205e-06	0.0743014	rs11121557	0.2	6.59238e-06	4.77017e-08	1	KIF1B	10448260	1
ENSG00000054523	1_10452040_G_T_b37	0.00133823	7.85104e-06	0.0712913	rs4846218	0.2	4.72393e-05	4.14982e-07	1	KIF1B	10452040	1
ENSG00000054523	1_10454773_T_C_b37	0.000602193	3.19547e-06	0.0742379	rs6682868	0.2	6.50925e-06	4.70519e-08	1	KIF1B	10454773	1
ENSG00000054523	1_10458480_A_G_b37	0.00043141	2.21167e-06	0.0749621	rs6674949	0.2	8.54378e-06	6.3372e-08	1	KIF1B	10458480	1
ENSG00000054523	1_10461177_A_G_b37	0.000518286	2.70931e-06	0.0741422	rs11121561	0.2	1.63737e-05	1.29297e-07	1	KIF1B	10461177	1
ENSG00000054523	1_10462875_T_C_b37	0.00121645	7.04649e-06	0.0719915	rs11121563	0.2	1.52865e-05	1.1993e-07	1	KIF1B	10462875	1
ENSG00000054523	1_10463572_T_C_b37	0.00137763	8.10981e-06	0.0708713	rs3762288	0.2	5.62126e-05	5.02883e-07	1	KIF1B	10463572	1
ENSG00000054523	1_10463888_C_A_b37	0.000320899	1.59693e-06	0.0761783	rs4846219	0.2	3.2039e-06	2.16705e-08	1	KIF1B	10463888	1
ENSG00000054523	1_10467074_G_A_b37	0.000603971	3.20599e-06	0.0742081	rs6541094	0.2	6.50923e-06	4.70514e-08	1	KIF1B	10467074	1
ENSG00000054523	1_10472026_C_A_b37	0.00138336	8.15021e-06	0.0708419	rs4846221	0.2	5.66178e-05	5.06845e-07	1	KIF1B	10472026	1
ENSG00000054523	1_10472848_C_G_b37	0.00034213	1.71408e-06	0.0761545	rs11121566	0.2	4.20571e-06	2.91725e-08	1	KIF1B	10472848	1
ENSG00000054523	1_10474457_T_A_b37	0.000725457	3.93044e-06	0.0733193	rs58014725	0.2	5.92318e-06	4.24932e-08	1	KIF1B	10474457	1
ENSG00000054523	1_10475011_A_G_b37	0.00117501	6.77505e-06	0.0721368	rs12746471	0.2	1.57147e-05	1.23624e-07	1	KIF1B	10475011	1
ENSG00000054523	1_10479635_C_G_b37	0.000707713	3.82176e-06	0.0749149	rs2298570	0.2	3.71626e-05	3.19055e-07	1	KIF1B	10479635	1
ENSG00000054523	1_10480983_T_C_b37	0.000235224	1.13441e-06	0.0796424	rs12402723	0.2	5.30999e-06	3.76682e-08	1	KIF1B	10480983	1
ENSG00000054523	1_10485019_G_A_b37	0.0150991	0.00013573	0.0609938	rs2483679	0.2	0.00197329	2.97426e-05	1	KIF1B	10485019	1
ENSG00000054523	1_10496717_C_G_b37	0.0453006	0.000541221	0.0583745	rs35138970	0.2	0.00378312	6.40404e-05	1	KIF1B	10496717	1
ENSG00000054523	1_10514330_G_A_b37	0.0361413	0.000404045	0.06067	rs12745969	0.2	0.00193997	2.91641e-05	1	KIF1B	10514330	1
ENSG00000054523	1_10516290_A_G_b37	0.0357275	0.000398221	0.0608499	rs12134590	0.2	0.00186313	2.77722e-05	1	KIF1B	10516290	1
ENSG00000054523	1_10517273_T_C_b37	0.0263371	0.000270748	0.062515	rs11121572	0.2	0.00186722	2.78426e-05	1	KIF1B	10517273	1
ENSG00000054523	1_10522190_C_T_b37	0.0173603	0.000161318	0.0702076	rs10864457	0.2	0.000735051	9.40892e-06	1	KIF1B	10522190	1
ENSG00000057252	1_179312235_G_A_b37	0.024327	0.000245259	0.0430972		0.95	0.489402	0.0694009	0	SOAT1	179312235	1
ENSG00000057252	1_179312525_G_A_b37	0.0472501	0.000571633	0.0409611	rs12691483	0.95	0.57895	0.107427	0	SOAT1	179312525	1
ENSG00000057468	1_76162624_C_T_b37	0.00387288	2.70145e-05	0.161281	rs7535991	0.01	0.000343818	3.89039e-06	1	MSH4	76162624	1
ENSG00000057468	1_76164389_C_T_b37	0.0223178	0.000220231	0.152141	rs6688749	0.01	0.00307875	5.02435e-05	1	MSH4	76164389	1
ENSG00000057468	1_76165860_A_C_b37	0.0479771	0.000583237	-0.145386	rs11164010	0.01	0.0122381	0.000265963	1	MSH4	76165860	1
ENSG00000057468	1_76165988_T_C_b37	0.0125772	0.000109274	0.157576	rs12118698	0.01	0.00348744	5.8153e-05	1	MSH4	76165988	1
ENSG00000057468	1_76166049_G_A_b37	0.0184259	0.000174074	-0.160062		0.01	0.00897642	0.00018229	1	MSH4	76166049	1
ENSG00000057468	1_76166557_T_C_b37	0.011364	9.67688e-05	0.162568	rs61797335	0.01	0.00436691	7.61413e-05	1	MSH4	76166557	1
ENSG00000057468	1_76166846_C_G_b37	0.0236835	0.000237342	0.156493	rs7550949	0.01	0.00562342	0.000103428	1	MSH4	76166846	1
ENSG00000057468	1_76166982_C_G_b37	0.00533674	3.92568e-05	0.159602	rs150404394	0.01	0.000394476	4.55343e-06	1	MSH4	76166982	1
ENSG00000057468	1_76167864_A_C_b37	0.0355442	0.000395666	-0.140244	rs145625190	0.01	0.0139105	0.000311416	1	MSH4	76167864	1
ENSG00000057468	1_76167924_T_C_b37	0.0223308	0.000220388	0.154316	rs76963882	0.01	0.00362854	6.09397e-05	1	MSH4	76167924	1
ENSG00000057468	1_76168340_A_G_b37	0.0419924	0.000490236	0.143275	rs61797337	0.01	0.00737125	0.000143476	1	MSH4	76168340	1
ENSG00000057468	1_76169242_T_C_b37	0.0390588	0.000446242	-0.138181	rs12026713	0.01	0.0147255	0.000333943	1	MSH4	76169242	1
ENSG00000057468	1_76169456_G_A_b37	0.00391044	2.73142e-05	0.161245	rs67757078	0.01	0.000344188	3.89514e-06	1	MSH4	76169456	1
ENSG00000057468	1_76169484_CT_C_b37	0.0436145	0.000514844	-0.144028	rs398074067	0.01	0.0178927	0.000425568	1	MSH4	76169484	1
ENSG00000057468	1_76171984_A_C_b37	0.00419071	2.96351e-05	0.160734	rs1498317	0.01	0.000359466	4.09217e-06	1	MSH4	76171984	1
ENSG00000057468	1_76173080_G_A_b37	0.0134593	0.000118444	0.156214	rs4949875	0.01	0.00546044	9.98119e-05	1	MSH4	76173080	1
ENSG00000057468	1_76173377_C_T_b37	0.0215051	0.000210388	0.150355	rs4949876	0.01	0.00464741	8.20745e-05	1	MSH4	76173377	1
ENSG00000057468	1_76173744_A_G_b37	0.0127285	0.000110844	0.156457	rs7513559	0.01	0.00545356	9.966e-05	1	MSH4	76173744	1
ENSG00000057468	1_76174149_G_T_b37	0.0297138	0.000315259	-0.141044	rs6695055	0.01	0.0108054	0.000228395	1	MSH4	76174149	1
ENSG00000057468	1_76174752_A_C_b37	0.0307077	0.000328342	-0.140451	rs1391520	0.01	0.0123229	0.000268235	1	MSH4	76174752	1
ENSG00000057468	1_76175274_G_A_b37	0.0307006	0.000328247	-0.140455	rs11164035	0.01	0.0123176	0.000268086	1	MSH4	76175274	1
ENSG00000057468	1_76176509_A_T_b37	0.0306844	0.000328041	-0.140465	rs11164037	0.01	0.0123025	0.000267688	1	MSH4	76176509	1
ENSG00000057468	1_76177332_G_A_b37	0.0125917	0.000109432	0.156809	rs942270	0.01	0.00497474	8.91139e-05	1	MSH4	76177332	1
ENSG00000057468	1_76177849_C_T_b37	0.0215159	0.000210521	0.150345	rs1498312	0.01	0.00465308	8.21873e-05	1	MSH4	76177849	1
ENSG00000057468	1_76178735_A_G_b37	0.030569	0.000326517	-0.140521	rs1391518	0.01	0.0122688	0.000266799	1	MSH4	76178735	1
ENSG00000057468	1_76179587_G_A_b37	0.0128506	0.000112074	0.156313	rs2133134	0.01	0.00538983	9.82081e-05	1	MSH4	76179587	1
ENSG00000057468	1_76180586_T_C_b37	0.00385559	2.68772e-05	0.161199	rs7556201	0.01	0.000330719	3.72095e-06	1	MSH4	76180586	1
ENSG00000057468	1_76180878_C_T_b37	0.00373216	2.58917e-05	0.161484	rs11161430	0.01	0.000317921	3.55722e-06	1	MSH4	76180878	1
ENSG00000057468	1_76182113_G_A_b37	0.0292105	0.000308665	-0.141012	rs12747967	0.01	0.0127269	0.000279111	1	MSH4	76182113	1
ENSG00000057468	1_76182190_T_C_b37	0.0288322	0.000303584	-0.141187	rs67108483	0.01	0.0126465	0.000276963	1	MSH4	76182190	1
ENSG00000057468	1_76182512_T_C_b37	0.0129179	0.000112759	0.156402	rs11161437	0.01	0.00495245	8.86393e-05	1	MSH4	76182512	1
ENSG00000057468	1_76182926_T_C_b37	0.0293225	0.000310113	-0.141163	rs11161439	0.01	0.012864	0.000282784	1	MSH4	76182926	1
ENSG00000057468	1_76183550_C_T_b37	0.0285502	0.000299851	-0.141322	rs35837767	0.01	0.0126446	0.000276911	1	MSH4	76183550	1
ENSG00000057468	1_76184898_G_C_b37	0.00063678	3.39715e-06	0.354367	rs115042041	0.01	0.00220547	3.38692e-05	1	MSH4	76184898	1
ENSG00000057468	1_76185308_G_A_b37	0.0223589	0.000220771	0.149958	rs7534754	0.01	0.00364237	6.12139e-05	1	MSH4	76185308	1
ENSG00000057468	1_76186949_G_A_b37	0.021214	0.000206907	0.150761	rs12091720	0.01	0.00360579	6.04949e-05	1	MSH4	76186949	1
ENSG00000057468	1_76189090_CACAG_C_b37	0.0197275	0.000189209	-0.145507	rs35537199	0.01	0.0121736	0.000264279	1	MSH4	76189090	1
ENSG00000057468	1_76189946_G_T_b37	0.0197019	0.000188912	0.151723	rs61797339	0.01	0.00395528	6.75895e-05	1	MSH4	76189946	1
ENSG00000057468	1_76190569_C_G_b37	0.0139288	0.000123374	0.144742	rs1251075	0.01	0.00104414	1.41436e-05	1	MSH4	76190569	1
ENSG00000057468	1_76190923_C_CG_b37	0.0107099	9.00954e-05	0.158817		0.01	0.00410491	7.06957e-05	1	MSH4	76190923	1
ENSG00000057468	1_76190978_A_G_b37	0.013506	0.000118932	0.145176	rs1250874	0.01	0.00102743	1.387e-05	1	MSH4	76190978	1
ENSG00000057468	1_76192508_G_A_b37	0.00348405	2.39281e-05	0.162364		0.01	0.000217264	2.30478e-06	1	MSH4	76192508	1
ENSG00000057468	1_76192582_C_T_b37	0.0180335	0.000169376	0.154221	rs11161468	0.01	0.00370055	6.23789e-05	1	MSH4	76192582	1
ENSG00000057468	1_76192765_C_T_b37	0.0185291	0.000175312	0.152494	rs1890451	0.01	0.00374097	6.31796e-05	1	MSH4	76192765	1
ENSG00000057468	1_76194054_C_G_b37	0.0186217	0.000176391	0.152332	rs7524467	0.01	0.00368763	6.21112e-05	1	MSH4	76194054	1
ENSG00000057468	1_76195041_T_C_b37	0.021251	0.000207336	0.138739		0.01	0.00284866	4.58034e-05	1	MSH4	76195041	1
ENSG00000057468	1_76195198_C_CT_b37	0.0123244	0.000106657	0.146839		0.01	0.000952222	1.27114e-05	1	MSH4	76195198	1
ENSG00000057468	1_76195431_T_TG_b37	0.0118789	0.000102021	0.158353	rs145024038	0.01	0.00216826	3.31973e-05	1	MSH4	76195431	1
ENSG00000057468	1_76195542_C_G_b37	0.0117625	0.000100837	0.147139	rs1313071	0.01	0.000889952	1.17511e-05	1	MSH4	76195542	1
ENSG00000057468	1_76196912_C_T_b37	0.010534	8.83082e-05	0.158867	rs61797340	0.01	0.00434784	7.57489e-05	1	MSH4	76196912	1
ENSG00000057468	1_76198436_T_C_b37	0.0037628	2.61418e-05	0.161387	rs2275378	0.01	0.000230086	2.45906e-06	1	MSH4	76198436	1
ENSG00000057468	1_76198785_G_A_b37	0.00375609	2.60889e-05	0.161406	rs3818855	0.01	0.000230144	2.45994e-06	1	MSH4	76198785	1
ENSG00000057468	1_76199345_C_G_b37	0.00375101	2.60436e-05	0.161424	rs2153126	0.01	0.000230182	2.46037e-06	1	MSH4	76199345	1
ENSG00000057468	1_76199809_T_C_b37	0.00426568	3.02488e-05	0.164279	rs7554984	0.01	0.000351821	3.99367e-06	1	MSH4	76199809	1
ENSG00000057468	1_76199817_C_T_b37	0.00395293	2.76708e-05	0.165164	rs7541058	0.01	0.000307362	3.42396e-06	1	MSH4	76199817	1
ENSG00000057468	1_76201327_T_C_b37	0.00954767	7.83902e-05	0.156934	rs57186386	0.01	0.000907023	1.20069e-05	1	MSH4	76201327	1
ENSG00000057468	1_76201622_C_T_b37	0.0199344	0.000191677	-0.143122	rs6676182	0.01	0.0124556	0.000271716	1	MSH4	76201622	1
ENSG00000057468	1_76201668_C_G_b37	0.0181371	0.0001706	0.152727	rs4949877	0.01	0.00372583	6.28745e-05	1	MSH4	76201668	1
ENSG00000057468	1_76201992_G_T_b37	0.0132441	0.000116167	0.145377	rs2173378	0.01	0.00103484	1.39868e-05	1	MSH4	76201992	1
ENSG00000057468	1_76202478_C_T_b37	0.019312	0.000184345	-0.143388	rs12563737	0.01	0.0119506	0.000258372	1	MSH4	76202478	1
ENSG00000057468	1_76202671_A_G_b37	0.0132383	0.000116098	0.145383	rs1146574	0.01	0.00103671	1.40177e-05	1	MSH4	76202671	1
ENSG00000057468	1_76203456_A_G_b37	0.0180659	0.000169784	0.152782	rs4559448	0.01	0.00372817	6.29226e-05	1	MSH4	76203456	1
ENSG00000057468	1_76203764_C_G_b37	0.00354985	2.4448e-05	0.162157	rs2185435	0.01	0.000228745	2.44301e-06	1	MSH4	76203764	1
ENSG00000057468	1_76203783_A_G_b37	0.00356634	2.45807e-05	0.162076	rs2185436	0.01	0.000227894	2.4325e-06	1	MSH4	76203783	1
ENSG00000057468	1_76203850_C_G_b37	0.0174812	0.000162746	0.153353	rs7539246	0.01	0.00370608	6.24891e-05	1	MSH4	76203850	1
ENSG00000057468	1_76203891_A_G_b37	0.00356405	2.45609e-05	0.162084	rs6593514	0.01	0.000227907	2.43266e-06	1	MSH4	76203891	1
ENSG00000057468	1_76204185_A_G_b37	0.00370365	2.56706e-05	0.161568	rs7550974	0.01	0.000230461	2.46386e-06	1	MSH4	76204185	1
ENSG00000057468	1_76205643_C_A_b37	0.0179739	0.0001687	0.152856	rs12127402	0.01	0.0037317	6.2992e-05	1	MSH4	76205643	1
ENSG00000057468	1_76206254_T_A_b37	0.00819447	6.53251e-05	0.155269	rs11161493	0.01	0.00058134	7.15828e-06	1	MSH4	76206254	1
ENSG00000057468	1_76206490_G_T_b37	0.0187585	0.000177968	-0.143788	rs12744608	0.01	0.0117344	0.00025259	1	MSH4	76206490	1
ENSG00000057468	1_76209754_G_A_b37	0.01795	0.000168438	0.152816	rs12123977	0.01	0.0037109	6.25823e-05	1	MSH4	76209754	1
ENSG00000057468	1_76209792_T_C_b37	0.0130993	0.000114664	0.145508	rs1146579	0.01	0.00104359	1.41338e-05	1	MSH4	76209792	1
ENSG00000057468	1_76209935_T_C_b37	0.0130872	0.000114544	0.145521	rs1146580	0.01	0.0010448	1.41535e-05	1	MSH4	76209935	1
ENSG00000057468	1_76210289_C_T_b37	0.0112683	9.57445e-05	0.15799	rs11161510	0.01	0.00437528	7.63147e-05	1	MSH4	76210289	1
ENSG00000057468	1_76210477_C_T_b37	0.0179189	0.000168058	0.152841	rs11161511	0.01	0.00371166	6.25975e-05	1	MSH4	76210477	1
ENSG00000057468	1_76211227_A_G_b37	0.01897	0.000180373	-0.143613	rs12022011	0.01	0.0119618	0.00025866	1	MSH4	76211227	1
ENSG00000057468	1_76212559_C_T_b37	0.0112326	9.53761e-05	0.158046	rs11161515	0.01	0.00434251	7.5642e-05	1	MSH4	76212559	1
ENSG00000057468	1_76212891_C_CT_b37	0.014166	0.000125829	0.156678	rs398102889	0.01	0.00347911	5.79855e-05	1	MSH4	76212891	1
ENSG00000057468	1_76213024_T_G_b37	0.0129517	0.00011311	0.145672	rs1146581	0.01	0.00103492	1.39882e-05	1	MSH4	76213024	1
ENSG00000057468	1_76213715_C_A_b37	0.0177161	0.000165684	0.153022	rs4949674	0.01	0.00367137	6.17897e-05	1	MSH4	76213715	1
ENSG00000057468	1_76214508_G_A_b37	0.0187456	0.000177816	-0.143791	rs9660848	0.01	0.0119715	0.000258898	1	MSH4	76214508	1
ENSG00000057468	1_76214581_C_CAA_b37	0.00939253	7.68814e-05	0.15037	rs397693490	0.01	0.000974717	1.30597e-05	1	MSH4	76214581	1
ENSG00000057468	1_76216330_T_C_b37	0.011165	9.46864e-05	0.158148	rs11161521	0.01	0.00428597	7.44554e-05	1	MSH4	76216330	1
ENSG00000057468	1_76216468_CTG_C_b37	0.00397528	2.78454e-05	0.161909	rs759277643	0.01	0.000279724	3.075e-06	1	MSH4	76216468	1
ENSG00000057468	1_76216649_G_A_b37	0.0111598	9.46388e-05	0.158156	rs61799967	0.01	0.00428158	7.43672e-05	1	MSH4	76216649	1
ENSG00000057468	1_76217004_G_A_b37	0.0231498	0.00023063	-0.141802	rs71502708	0.01	0.0153993	0.000353123	1	MSH4	76217004	1
ENSG00000057468	1_76217097_G_A_b37	0.0175131	0.000163256	0.153206	rs12126607	0.01	0.00363109	6.09897e-05	1	MSH4	76217097	1
ENSG00000057468	1_76217169_G_A_b37	0.0175108	0.00016323	0.153209	rs4646961	0.01	0.0036299	6.09655e-05	1	MSH4	76217169	1
ENSG00000057468	1_76217193_G_A_b37	0.0202028	0.000194875	0.149967		0.01	0.00472323	8.37058e-05	1	MSH4	76217193	1
ENSG00000057468	1_76218319_G_T_b37	0.00763522	5.99808e-05	0.162661	rs72686191	0.01	0.00249592	3.91739e-05	1	MSH4	76218319	1
ENSG00000057468	1_76218818_A_C_b37	0.01402	0.000124319	0.15629	rs10873685	0.01	0.00307961	5.02598e-05	1	MSH4	76218818	1
ENSG00000057468	1_76218875_C_T_b37	0.010214	8.50197e-05	0.148813	rs1612097	0.01	0.000799202	1.03763e-05	1	MSH4	76218875	1
ENSG00000057468	1_76219155_A_G_b37	0.0100486	8.33686e-05	0.148991	rs1767458	0.01	0.000785884	1.01756e-05	1	MSH4	76219155	1
ENSG00000057468	1_76219569_C_T_b37	0.00969492	7.98201e-05	0.149393	rs2788654	0.01	0.000762436	9.82429e-06	1	MSH4	76219569	1
ENSG00000057468	1_76219801_G_A_b37	0.00998482	8.27549e-05	0.149059	rs1694419	0.01	0.000782286	1.01223e-05	1	MSH4	76219801	1
ENSG00000057468	1_76221706_T_G_b37	0.00989764	8.19054e-05	0.14921	rs1611823	0.01	0.000784371	1.01531e-05	1	MSH4	76221706	1
ENSG00000057468	1_76221854_T_A_b37	0.00711569	5.51664e-05	0.164986	rs61799969	0.01	0.000344693	3.9019e-06	1	MSH4	76221854	1
ENSG00000057468	1_76221857_T_A_b37	0.0192963	0.00018417	0.152311	rs1613437	0.01	0.00107957	1.47041e-05	1	MSH4	76221857	1
ENSG00000057468	1_76222531_T_C_b37	0.00983772	8.12131e-05	0.149278	rs1767456	0.01	0.000777983	1.00572e-05	1	MSH4	76222531	1
ENSG00000057468	1_76222640_G_A_b37	0.0313266	0.000336763	0.14991	rs12126481	0.01	0.00455565	8.01361e-05	1	MSH4	76222640	1
ENSG00000057468	1_76223351_G_C_b37	0.0227763	0.000225996	0.142144	rs1694424	0.01	0.00164125	2.39562e-05	1	MSH4	76223351	1
ENSG00000057468	1_76223381_C_T_b37	0.0227783	0.000226023	0.142142	rs1767455	0.01	0.00164075	2.39484e-05	1	MSH4	76223381	1
ENSG00000057468	1_76223448_G_A_b37	0.0279339	0.000291669	-0.148516	rs12032051	0.01	0.0192786	0.000466955	1	MSH4	76223448	1
ENSG00000057468	1_76223816_T_C_b37	0.0110723	9.37783e-05	0.14769	rs1770511	0.01	0.00103852	1.40469e-05	1	MSH4	76223816	1
ENSG00000057468	1_76224010_C_T_b37	0.0118987	0.000102235	0.158749	rs2185152	0.01	0.00356241	5.96218e-05	1	MSH4	76224010	1
ENSG00000057468	1_76224311_CTCTG_C_b37	0.0415079	0.000482707	-0.146928	rs35292350	0.01	0.0426425	0.0012888	1	MSH4	76224311	1
ENSG00000057468	1_76224437_C_T_b37	0.0112308	9.53595e-05	0.158048	rs61289992	0.01	0.00434116	7.56116e-05	1	MSH4	76224437	1
ENSG00000057468	1_76224748_C_T_b37	0.014774	0.000132275	0.155445	rs61622554	0.01	0.00391947	6.68535e-05	1	MSH4	76224748	1
ENSG00000057468	1_76225083_A_C_b37	0.0147722	0.000132255	0.155444	rs17587071	0.01	0.00392424	6.69541e-05	1	MSH4	76225083	1
ENSG00000057468	1_76226846_A_G_b37	0.0170285	0.000157411	-0.610437	rs77931234	0.01	0.0092029	0.000187852	1	MSH4	76226846	1
ENSG00000057468	1_76227022_A_G_b37	0.0112683	9.57445e-05	0.15799	rs1061337	0.01	0.00437528	7.63147e-05	1	MSH4	76227022	1
ENSG00000057468	1_76229787_C_G_b37	0.0112093	9.51424e-05	0.147592	rs1146588	0.01	0.00108117	1.47295e-05	1	MSH4	76229787	1
ENSG00000057468	1_76229973_T_TA_b37	0.0113737	9.68676e-05	-0.150146	rs397829594	0.01	0.0108848	0.000230414	1	MSH4	76229973	1
ENSG00000057468	1_76230232_C_A_b37	0.00310788	2.09422e-05	0.163529	rs12136754	0.01	0.000258953	2.81556e-06	1	MSH4	76230232	1
ENSG00000057468	1_76231067_G_A_b37	0.0034658	2.37846e-05	0.162439	rs6593515	0.01	0.000282438	3.10967e-06	1	MSH4	76231067	1
ENSG00000057468	1_76232023_A_AAT_b37	0.0481941	0.000586799	0.154263	rs10687183	0.01	0.00112777	1.54694e-05	1	MSH4	76232023	1
ENSG00000057468	1_76234257_G_A_b37	0.0458333	0.000549644	0.140103	rs7516226	0.01	0.0182307	0.000435512	1	MSH4	76234257	1
ENSG00000057468	1_76235001_A_G_b37	0.0100966	8.38454e-05	-0.150686	rs1826978	0.01	0.0127601	0.000280002	1	MSH4	76235001	1
ENSG00000057468	1_76237176_A_G_b37	0.0238586	0.000239529	0.128351	rs1146598	0.01	0.0430707	0.0013055	1	MSH4	76237176	1
ENSG00000057468	1_76237305_C_T_b37	0.00919496	7.49492e-05	-0.151716	rs7548991	0.01	0.0131872	0.000291502	1	MSH4	76237305	1
ENSG00000057468	1_76237461_G_A_b37	0.0313614	0.000337224	0.125055	rs1463812	0.01	0.0611539	0.0020853	0	MSH4	76237461	1
ENSG00000057468	1_76240331_T_TAGAGAGAGAGAGAGAG_b37	0.0112169	9.52181e-05	-0.152929		0.01	0.0197119	0.000480029	1	MSH4	76240331	1
ENSG00000057468	1_76240652_C_T_b37	0.0176865	0.000165331	0.132055	rs12092388	0.01	0.0442263	0.00135147	1	MSH4	76240652	1
ENSG00000057468	1_76240679_G_A_b37	0.0176668	0.000165062	0.132059	rs11161598	0.01	0.0442862	0.00135384	1	MSH4	76240679	1
ENSG00000057468	1_76240768_G_A_b37	0.000247176	1.19797e-06	0.172163	rs1146607	0.01	0.000494333	5.93414e-06	1	MSH4	76240768	1
ENSG00000057468	1_76241053_T_C_b37	3.43161e-05	1.36214e-07	0.184942	rs1146609	0.01	7.03679e-05	6.44594e-07	1	MSH4	76241053	1
ENSG00000057468	1_76241169_T_C_b37	0.00797824	6.32443e-05	-0.152079	rs12728962	0.01	0.0160773	0.000372408	1	MSH4	76241169	1
ENSG00000057468	1_76241323_G_A_b37	3.41988e-05	1.35717e-07	0.1849	rs1146610	0.01	7.15905e-05	6.5692e-07	1	MSH4	76241323	1
ENSG00000057468	1_76241899_CT_C_b37	0.00316321	2.13765e-05	0.149976	rs11331253	0.01	0.0103844	0.000217554	1	MSH4	76241899	1
ENSG00000057468	1_76243438_G_A_b37	0.0347942	0.000385001	0.144829	rs2211080	0.01	0.0119069	0.000257216	1	MSH4	76243438	1
ENSG00000057468	1_76243744_G_A_b37	0.00757049	5.93887e-05	-0.151875	rs11161600	0.01	0.0170538	0.000400998	1	MSH4	76243744	1
ENSG00000057468	1_76244115_G_A_b37	0.00756999	5.93838e-05	-0.151861	rs11161601	0.01	0.0170858	0.00040193	1	MSH4	76244115	1
ENSG00000057468	1_76244382_C_T_b37	0.0153212	0.000138055	-0.154104	rs11161602	0.01	0.0173773	0.000410556	1	MSH4	76244382	1
ENSG00000057468	1_76244976_G_T_b37	0.00615211	4.64751e-05	-0.15534	rs6680389	0.01	0.0156564	0.000360305	1	MSH4	76244976	1
ENSG00000057468	1_76245423_A_G_b37	0.000484625	2.51563e-06	0.754137	rs144119594	0.01	6.24801e-05	5.65253e-07	1	MSH4	76245423	1
ENSG00000057468	1_76245609_G_A_b37	0.000419808	2.14569e-06	0.167787	rs1146617	0.01	0.00183265	2.72419e-05	1	MSH4	76245609	1
ENSG00000057468	1_76246238_T_C_b37	0.00795794	6.30533e-05	-0.151866	rs12756349	0.01	0.016585	0.000387246	1	MSH4	76246238	1
ENSG00000057468	1_76246710_A_G_b37	0.00708417	5.48948e-05	-0.152604	rs11161605	0.01	0.0162298	0.000376793	1	MSH4	76246710	1
ENSG00000057468	1_76247015_A_G_b37	0.00757378	5.94195e-05	-0.151847	rs12757213	0.01	0.0171478	0.000403759	1	MSH4	76247015	1
ENSG00000057468	1_76247271_A_G_b37	0.0384995	0.000438016	0.142848	rs61799990	0.01	0.0125364	0.000273964	1	MSH4	76247271	1
ENSG00000057468	1_76247405_A_T_b37	0.00617531	4.66891e-05	-0.155297	rs74999092	0.01	0.0156845	0.000361095	1	MSH4	76247405	1
ENSG00000057468	1_76249590_G_A_b37	0.0356307	0.000396858	0.143255	rs12094842	0.01	0.0119265	0.00025774	1	MSH4	76249590	1
ENSG00000057468	1_76249715_A_C_b37	0.00755622	5.92588e-05	-0.152597	rs12044025	0.01	0.015858	0.000366074	1	MSH4	76249715	1
ENSG00000057468	1_76250073_A_G_b37	0.00155365	9.41822e-06	0.156487	rs1146630	0.01	0.0029058	4.69117e-05	1	MSH4	76250073	1
ENSG00000057468	1_76250636_G_C_b37	1.4805e-05	5.38719e-08	0.186333	rs1146631	0.01	2.13886e-05	1.73632e-07	1	MSH4	76250636	1
ENSG00000057468	1_76251746_T_C_b37	2.69927e-06	8.36998e-09	0.195072	rs1146632	0.01	3.92523e-06	2.70338e-08	1	MSH4	76251746	1
ENSG00000057468	1_76252011_G_A_b37	2.70691e-06	8.39674e-09	0.195056	rs1146634	0.01	3.92692e-06	2.70476e-08	1	MSH4	76252011	1
ENSG00000057468	1_76252335_A_G_b37	0.000266033	1.29904e-06	0.176142	rs1146635	0.01	0.000165349	1.68086e-06	1	MSH4	76252335	1
ENSG00000057468	1_76252687_T_C_b37	2.7122e-06	8.41494e-09	0.19509	rs1146636	0.01	3.93487e-06	2.71119e-08	1	MSH4	76252687	1
ENSG00000057468	1_76255228_G_A_b37	0.00407227	2.8661e-05	0.170891	rs11161620	0.01	0.000772088	9.9672e-06	1	MSH4	76255228	1
ENSG00000057468	1_76256232_T_G_b37	0.00406085	2.85654e-05	0.170916	rs12093623	0.01	0.000768451	9.91434e-06	1	MSH4	76256232	1
ENSG00000057468	1_76256618_A_G_b37	2.77255e-06	8.63005e-09	0.195172	rs1146637	0.01	3.99052e-06	2.75405e-08	1	MSH4	76256618	1
ENSG00000057468	1_76258518_T_C_b37	0.000267826	1.30863e-06	0.176416	rs1146639	0.01	0.000169995	1.7349e-06	1	MSH4	76258518	1
ENSG00000057468	1_76260837_C_T_b37	0.00317945	2.1498e-05	0.173408		0.01	0.000885734	1.16881e-05	1	MSH4	76260837	1
ENSG00000057468	1_76261434_A_G_b37	0.000269436	1.3172e-06	0.176502	rs1146642	0.01	0.000171975	1.76585e-06	1	MSH4	76261434	1
ENSG00000057468	1_76263558_G_A_b37	2.99149e-06	9.36552e-09	0.195005	rs1146643	0.01	4.22649e-06	2.93279e-08	1	MSH4	76263558	1
ENSG00000057468	1_76264788_T_C_b37	3.09131e-06	9.70174e-09	0.19486	rs1146644	0.01	4.33183e-06	3.01687e-08	1	MSH4	76264788	1
ENSG00000057468	1_76265500_G_A_b37	0.000694985	3.74394e-06	0.171884	rs1146646	0.01	3.86941e-05	3.33526e-07	1	MSH4	76265500	1
ENSG00000057468	1_76266317_GT_G_b37	0.00071498	3.86592e-06	0.171535	rs796590721	0.01	6.07944e-05	5.48612e-07	1	MSH4	76266317	1
ENSG00000057468	1_76266634_CAG_C_b37	0.0245635	0.000248136	-0.145529	rs58314453	0.01	0.0111991	0.000238617	1	MSH4	76266634	1
ENSG00000057468	1_76266662_T_A_b37	0.0105829	8.88133e-05	0.159701	rs4949677	0.01	0.00258616	4.08763e-05	1	MSH4	76266662	1
ENSG00000057468	1_76268223_A_T_b37	0.0119426	0.000102687	-0.150089	rs5745314	0.01	0.00952359	0.000195731	1	MSH4	76268223	1
ENSG00000057468	1_76269372_T_C_b37	0.000510474	2.66398e-06	0.162321	rs5745323	0.01	0.00153323	2.2115e-05	1	MSH4	76269372	1
ENSG00000057468	1_76270799_C_T_b37	0.0105792	8.87737e-05	0.159706	rs12127078	0.01	0.00258492	4.08498e-05	1	MSH4	76270799	1
ENSG00000057468	1_76272837_A_G_b37	0.0135469	0.000119347	-0.148421	rs3737574	0.01	0.0110894	0.0002357	1	MSH4	76272837	1
ENSG00000057468	1_76273441_C_G_b37	0.0135667	0.000119557	-0.148388	rs5745334	0.01	0.0111263	0.000236682	1	MSH4	76273441	1
ENSG00000057468	1_76273467_CTG_C_b37	0.0252708	0.000257128	-0.144729	rs796540215	0.01	0.0124467	0.000271481	1	MSH4	76273467	1
ENSG00000057468	1_76273519_G_A_b37	0.010576	8.87341e-05	0.15971	rs5745336	0.01	0.00258355	4.08233e-05	1	MSH4	76273519	1
ENSG00000057468	1_76275137_A_T_b37	0.00379932	2.64304e-05	-0.150378	rs5745353	0.01	0.00537574	9.79106e-05	1	MSH4	76275137	1
ENSG00000057468	1_76275459_C_T_b37	0.0130472	0.000114105	-0.148944	rs12727156	0.01	0.0105131	0.00022086	1	MSH4	76275459	1
ENSG00000057468	1_76276353_T_C_b37	0.0105829	8.88133e-05	0.159701	rs12122939	0.01	0.00258616	4.08763e-05	1	MSH4	76276353	1
ENSG00000057468	1_76277421_C_A_b37	0.00836493	6.69158e-05	0.156695	rs1144336	0.01	0.00402158	6.89381e-05	1	MSH4	76277421	1
ENSG00000057468	1_76278145_G_A_b37	0.00432483	3.07294e-05	0.17002	rs5745363	0.01	0.00075144	9.66024e-06	1	MSH4	76278145	1
ENSG00000057468	1_76278926_G_A_b37	0.0137566	0.000121572	-0.148194	rs12033058	0.01	0.0113185	0.000241715	1	MSH4	76278926	1
ENSG00000057468	1_76279267_G_A_b37	0.0105829	8.88133e-05	0.159701	rs7547056	0.01	0.00258616	4.08763e-05	1	MSH4	76279267	1
ENSG00000057468	1_76279398_TAAG_T_b37	0.00294857	1.96866e-05	0.175837	rs5745365	0.01	0.000634105	7.92213e-06	1	MSH4	76279398	1
ENSG00000057468	1_76279403_AGAC_A_b37	0.00288099	1.91669e-05	0.176159		0.01	0.000631114	7.88022e-06	1	MSH4	76279403	1
ENSG00000057468	1_76280131_C_CT_b37	0.000427543	2.18927e-06	0.163519	rs5742050	0.01	0.0026648	4.23512e-05	1	MSH4	76280131	1
ENSG00000057468	1_76280438_A_G_b37	0.00836493	6.69158e-05	0.156695	rs1146653	0.01	0.00402158	6.89381e-05	1	MSH4	76280438	1
ENSG00000057468	1_76281590_G_A_b37	0.000274138	1.34258e-06	0.166636	rs1144340	0.01	0.00201581	3.04861e-05	1	MSH4	76281590	1
ENSG00000057468	1_76284395_A_G_b37	0.0142897	0.000127161	-0.147655	rs12024645	0.01	0.0118234	0.000255009	1	MSH4	76284395	1
ENSG00000057468	1_76285342_T_G_b37	0.0142347	0.000126575	-0.147701	rs7525919	0.01	0.0118156	0.000254787	1	MSH4	76285342	1
ENSG00000057468	1_76285457_G_A_b37	0.0138535	0.000122582	-0.148065	rs12724860	0.01	0.0115114	0.000246793	1	MSH4	76285457	1
ENSG00000057468	1_76286037_T_G_b37	0.0105983	8.89716e-05	0.159701	rs5745381	0.01	0.00258611	4.08749e-05	1	MSH4	76286037	1
ENSG00000057468	1_76287926_A_G_b37	0.013955	0.000123647	-0.147362	rs2131558	0.01	0.013887	0.000310779	1	MSH4	76287926	1
ENSG00000057468	1_76290990_A_G_b37	0.0105835	8.88196e-05	0.159701	rs9726743	0.01	0.00258599	4.08725e-05	1	MSH4	76290990	1
ENSG00000057468	1_76291227_G_A_b37	0.014042	0.000124549	-0.147858	rs58552356	0.01	0.011777	0.000253706	1	MSH4	76291227	1
ENSG00000057468	1_76291627_G_C_b37	0.000262296	1.27891e-06	-0.166673	rs9970572	0.01	0.00206671	3.13973e-05	1	MSH4	76291627	1
ENSG00000057468	1_76291783_CT_C_b37	0.0137502	0.000121508	-0.14817	rs149707657	0.01	0.0116029	0.00024917	1	MSH4	76291783	1
ENSG00000057468	1_76292379_G_C_b37	0.0139255	0.000123333	-0.147383	rs10782556	0.01	0.0138868	0.000310773	1	MSH4	76292379	1
ENSG00000057468	1_76292520_A_T_b37	0.000271873	1.33047e-06	-0.16631	rs11161688	0.01	0.0021147	3.22382e-05	1	MSH4	76292520	1
ENSG00000057468	1_76292728_C_T_b37	0.00354893	2.44411e-05	-0.161419	rs12407107	0.01	0.00322756	5.30758e-05	1	MSH4	76292728	1
ENSG00000057468	1_76294280_G_A_b37	0.014123	0.000125399	-0.147774	rs12564772	0.01	0.0118198	0.000254899	1	MSH4	76294280	1
ENSG00000057468	1_76295071_A_G_b37	0.030755	0.000328951	-0.833772	rs112464768	0.01	0.149392	0.00760077	0	MSH4	76295071	1
ENSG00000057468	1_76295137_T_C_b37	0.000937151	5.23365e-06	-0.158925	rs10873729	0.01	0.00454622	7.99313e-05	1	MSH4	76295137	1
ENSG00000057468	1_76295173_C_T_b37	0.0373395	0.00042077	-0.606304		0.01	0.183288	0.0105027	0	MSH4	76295173	1
ENSG00000057468	1_76297857_A_G_b37	0.0149076	0.000133719	-0.148534	rs71656856	0.01	0.0122555	0.000266449	1	MSH4	76297857	1
ENSG00000057468	1_76298059_C_T_b37	0.0139922	0.000124038	-0.147894	rs34486572	0.01	0.0117798	0.00025378	1	MSH4	76298059	1
ENSG00000057468	1_76298390_G_T_b37	0.000272297	1.33278e-06	-0.166295	rs10782557	0.01	0.00211616	3.22644e-05	1	MSH4	76298390	1
ENSG00000057468	1_76298719_A_C_b37	0.00774299	6.10077e-05	-0.159921	rs10782558	0.01	0.00267172	4.24793e-05	1	MSH4	76298719	1
ENSG00000057468	1_76298780_C_T_b37	0.000418174	2.13627e-06	-0.16849	rs10873733	0.01	0.00618553	0.000116025	1	MSH4	76298780	1
ENSG00000057468	1_76299941_C_T_b37	0.0106898	8.98946e-05	0.159771	rs12136360	0.01	0.00262559	4.16169e-05	1	MSH4	76299941	1
ENSG00000057468	1_76300210_T_C_b37	0.000272587	1.33432e-06	-0.166284	rs12734931	0.01	0.00211727	3.22868e-05	1	MSH4	76300210	1
ENSG00000057468	1_76302470_T_C_b37	0.0139837	0.000123946	-0.147898	rs17097634	0.01	0.0117808	0.000253814	1	MSH4	76302470	1
ENSG00000057468	1_76303115_A_G_b37	0.0143943	0.000128272	-0.147696	rs12033059	0.01	0.0117559	0.00025316	1	MSH4	76303115	1
ENSG00000057468	1_76304930_C_T_b37	0.0139784	0.000123892	-0.147901	rs12045363	0.01	0.0117815	0.000253835	1	MSH4	76304930	1
ENSG00000057468	1_76306366_AAAAAT_A_b37	0.0131404	0.000115091	-0.148336		0.01	0.0134125	0.000297593	1	MSH4	76306366	1
ENSG00000057468	1_76306405_TA_T_b37	0.0139717	0.000123821	-0.147906	rs150530397	0.01	0.0117814	0.000253831	1	MSH4	76306405	1
ENSG00000057468	1_76306490_C_G_b37	0.00387687	2.70446e-05	0.171306	rs61770533	0.01	0.000714452	9.1005e-06	1	MSH4	76306490	1
ENSG00000057468	1_76306591_A_C_b37	0.00388174	2.70842e-05	0.171283	rs5745390	0.01	0.000714357	9.09911e-06	1	MSH4	76306591	1
ENSG00000057468	1_76308413_G_A_b37	0.000282152	1.38665e-06	-0.166161	rs11161718	0.01	0.0020845	3.17098e-05	1	MSH4	76308413	1
ENSG00000057468	1_76314437_T_C_b37	0.009469	7.76075e-05	-0.152117	rs5745411	0.01	0.00909826	0.000185269	1	MSH4	76314437	1
ENSG00000057468	1_76315235_TAAA_T_b37	0.0136623	0.000120583	-0.148174	rs35588854	0.01	0.0126794	0.000277852	1	MSH4	76315235	1
ENSG00000057468	1_76315457_C_A_b37	0.0164179	0.000150271	-0.146976	rs11161728	0.01	0.0241117	0.000619177	1	MSH4	76315457	1
ENSG00000057468	1_76316619_G_A_b37	0.00582369	4.35705e-05	0.169586	rs6683437	0.01	0.00134279	1.89393e-05	1	MSH4	76316619	1
ENSG00000057468	1_76317459_C_T_b37	0.0157485	0.000142737	-0.146575	rs11161731	0.01	0.0113695	0.00024304	1	MSH4	76317459	1
ENSG00000057468	1_76317910_G_T_b37	0.00453821	3.25138e-05	-0.165937	rs1159214	0.01	0.0021338	3.25762e-05	1	MSH4	76317910	1
ENSG00000057468	1_76318325_C_T_b37	0.004507	3.22512e-05	-0.166004	rs7521344	0.01	0.00211087	3.21734e-05	1	MSH4	76318325	1
ENSG00000057468	1_76318695_C_T_b37	0.0157625	0.000142882	-0.146562	rs6666818	0.01	0.0113643	0.000242898	1	MSH4	76318695	1
ENSG00000057468	1_76320215_A_G_b37	0.00180733	1.11896e-05	0.182453	rs2172508	0.01	0.000308236	3.43456e-06	1	MSH4	76320215	1
ENSG00000057468	1_76320441_T_C_b37	0.00435938	3.10127e-05	-0.166292	rs1565717	0.01	0.00206727	3.14082e-05	1	MSH4	76320441	1
ENSG00000057468	1_76321901_G_GA_b37	0.0297389	0.000315564	-0.141542	rs34524611	0.01	0.0163209	0.000379489	1	MSH4	76321901	1
ENSG00000057468	1_76322920_A_G_b37	0.000672827	3.6114e-06	-0.184641	rs140478064	0.01	0.000438419	5.17483e-06	1	MSH4	76322920	1
ENSG00000057468	1_76323624_C_G_b37	0.00537813	3.96054e-05	0.170458	rs4949885	0.01	0.00122145	1.69638e-05	1	MSH4	76323624	1
ENSG00000057468	1_76323666_C_T_b37	0.0221454	0.000218131	-0.148114	rs12024786	0.01	0.0128858	0.000283416	1	MSH4	76323666	1
ENSG00000057468	1_76323935_C_T_b37	0.00886656	7.17512e-05	-0.168009	rs111546434	0.01	0.00177912	2.63329e-05	1	MSH4	76323935	1
ENSG00000057468	1_76323984_T_C_b37	0.0224239	0.000221528	-0.147916	rs142820161	0.01	0.0130513	0.00028782	1	MSH4	76323984	1
ENSG00000057468	1_76324913_C_G_b37	0.00408363	2.87526e-05	-0.173653	rs7526288	0.01	0.00129246	1.81184e-05	1	MSH4	76324913	1
ENSG00000057468	1_76325207_G_T_b37	0.00085895	4.74167e-06	-0.181444	rs2201274	0.01	0.000423713	4.97152e-06	1	MSH4	76325207	1
ENSG00000057468	1_76326033_T_C_b37	0.0333547	0.000364746	-0.139675	rs35290302	0.01	0.0138383	0.000309454	1	MSH4	76326033	1
ENSG00000057468	1_76326458_A_G_b37	0.00450719	3.22528e-05	-0.173159	rs11161768	0.01	0.00126907	1.77436e-05	1	MSH4	76326458	1
ENSG00000057468	1_76326832_A_G_b37	0.00537985	3.9622e-05	0.170439	rs12568447	0.01	0.00122132	1.69614e-05	1	MSH4	76326832	1
ENSG00000057468	1_76327303_G_T_b37	0.00840157	6.72637e-05	0.166401	rs2347962	0.01	0.00143304	2.04377e-05	1	MSH4	76327303	1
ENSG00000057468	1_76327923_T_C_b37	0.000849791	4.68521e-06	-0.181752	rs7549863	0.01	0.000467144	5.56023e-06	1	MSH4	76327923	1
ENSG00000057468	1_76327933_G_A_b37	0.000405293	2.06472e-06	0.406717	rs115243667	0.01	0.000824151	1.0747e-05	1	MSH4	76327933	1
ENSG00000057468	1_76331265_T_C_b37	0.0140558	0.000124698	-0.147969	rs5745426	0.01	0.0111146	0.000236363	1	MSH4	76331265	1
ENSG00000057468	1_76331320_T_C_b37	0.000879009	4.86656e-06	-0.18116	rs2172507	0.01	0.000428532	5.03897e-06	1	MSH4	76331320	1
ENSG00000057468	1_76331979_G_A_b37	0.0156202	0.000141359	-0.146661	rs12049212	0.01	0.0113834	0.000243409	1	MSH4	76331979	1
ENSG00000057468	1_76332463_C_T_b37	0.00289728	1.92924e-05	0.178897	rs6678348	0.01	0.000991877	1.33231e-05	1	MSH4	76332463	1
ENSG00000057468	1_76332637_C_A_b37	0.000852374	4.70081e-06	-0.181468	rs5745427	0.01	0.000430669	5.06823e-06	1	MSH4	76332637	1
ENSG00000057468	1_76332803_A_G_b37	0.0158655	0.000144034	-0.147087	rs5745429	0.01	0.0108759	0.000230184	1	MSH4	76332803	1
ENSG00000057468	1_76333163_T_G_b37	0.00519863	3.80663e-05	0.170851	rs5745433	0.01	0.00122064	1.69499e-05	1	MSH4	76333163	1
ENSG00000057468	1_76333664_T_A_b37	0.0242244	0.000244064	-0.613423	rs58487907	0.01	0.00652559	0.000123814	1	MSH4	76333664	1
ENSG00000057468	1_76333846_G_A_b37	0.000819393	4.49936e-06	-0.181885	rs2029681	0.01	0.000426851	5.01576e-06	1	MSH4	76333846	1
ENSG00000057468	1_76334406_G_T_b37	0.000786279	4.29828e-06	-0.182294	rs2881786	0.01	0.000426667	5.0132e-06	1	MSH4	76334406	1
ENSG00000057468	1_76334573_C_A_b37	0.00482824	3.49318e-05	0.171738	rs7538800	0.01	0.00122174	1.69693e-05	1	MSH4	76334573	1
ENSG00000057468	1_76335203_T_C_b37	0.000723329	3.91714e-06	-0.183109	rs12723575	0.01	0.000419152	4.90738e-06	1	MSH4	76335203	1
ENSG00000057468	1_76335536_C_T_b37	0.0142762	0.000127	-0.147415	rs12031600	0.01	0.0117703	0.000253534	1	MSH4	76335536	1
ENSG00000057468	1_76335926_A_G_b37	0.000710167	3.83656e-06	-0.183261	rs12021855	0.01	0.000428532	5.03893e-06	1	MSH4	76335926	1
ENSG00000057468	1_76336746_C_T_b37	0.00140114	8.30605e-06	0.185239	rs11161792	0.01	0.000311552	3.47664e-06	1	MSH4	76336746	1
ENSG00000057468	1_76340123_A_G_b37	0.000438399	2.25186e-06	-0.191393	rs6699682	0.01	0.00030942	3.44956e-06	1	MSH4	76340123	1
ENSG00000057468	1_76340724_C_T_b37	0.00213159	1.35384e-05	-0.158125	rs11161800	0.01	0.00994144	0.000206111	1	MSH4	76340724	1
ENSG00000057468	1_76340726_C_T_b37	0.00102136	5.77012e-06	0.192187	rs12071623	0.01	0.000241531	2.59847e-06	1	MSH4	76340726	1
ENSG00000057468	1_76341517_A_ATAAG_b37	0.0118792	0.000102025	-0.153453	rs138414845	0.01	0.0111158	0.000236394	1	MSH4	76341517	1
ENSG00000057468	1_76341594_A_C_b37	0.0145644	0.000130086	-0.146545	rs12021750	0.01	0.0139551	0.000312599	1	MSH4	76341594	1
ENSG00000057468	1_76341643_T_G_b37	0.00080545	4.41432e-06	-0.186827	rs2029683	0.01	0.000607896	7.54155e-06	1	MSH4	76341643	1
ENSG00000057468	1_76342180_G_A_b37	0.00187905	1.17071e-05	-0.159409	rs12164500	0.01	0.00982865	0.000203302	1	MSH4	76342180	1
ENSG00000057468	1_76342858_T_G_b37	0.00100131	5.64138e-06	0.192325	rs5745442	0.01	0.000244132	2.63065e-06	1	MSH4	76342858	1
ENSG00000057468	1_76343689_TA_T_b37	0.00319495	2.16155e-05	0.179696	rs397843712	0.01	0.0010226	1.37942e-05	1	MSH4	76343689	1
ENSG00000057468	1_76344011_C_A_b37	0.000472278	2.44389e-06	-0.190347	rs1493367	0.01	0.000334524	3.77033e-06	1	MSH4	76344011	1
ENSG00000057468	1_76344332_G_A_b37	0.00327591	2.22488e-05	0.179504	rs5745445	0.01	0.00104941	1.4224e-05	1	MSH4	76344332	1
ENSG00000057468	1_76344705_T_C_b37	0.0139638	0.000123738	-0.146962	rs5745448	0.01	0.0147652	0.000335051	1	MSH4	76344705	1
ENSG00000057468	1_76344711_A_T_b37	0.000472158	2.44314e-06	-0.190351	rs5745449	0.01	0.000334329	3.76749e-06	1	MSH4	76344711	1
ENSG00000057468	1_76344932_A_G_b37	0.0151535	0.000136298	-0.145967	rs5745454	0.01	0.0147346	0.000334198	1	MSH4	76344932	1
ENSG00000057468	1_76345429_G_A_b37	0.000485185	2.51886e-06	-0.190874	rs5745458	0.01	0.00031583	3.53099e-06	1	MSH4	76345429	1
ENSG00000057468	1_76345884_T_A_b37	0.0152111	0.000136901	-0.145909	rs2307078	0.01	0.014752	0.000334668	1	MSH4	76345884	1
ENSG00000057468	1_76346712_G_A_b37	0.0154217	0.000139127	-0.145692	rs5745464	0.01	0.014817	0.000336542	1	MSH4	76346712	1
ENSG00000057468	1_76348377_G_T_b37	0.00327086	2.22097e-05	0.179378		0.01	0.00102807	1.38799e-05	1	MSH4	76348377	1
ENSG00000057468	1_76350159_T_G_b37	0.000485289	2.51946e-06	-0.190087	rs5745491	0.01	0.000335119	3.77801e-06	1	MSH4	76350159	1
ENSG00000057468	1_76350250_G_A_b37	0.0154639	0.000139612	-0.145744	rs5745492	0.01	0.0148179	0.000336567	1	MSH4	76350250	1
ENSG00000057468	1_76351146_GTA_G_b37	0.0005257	2.75203e-06	-0.189032		0.01	0.000471428	5.61756e-06	1	MSH4	76351146	1
ENSG00000057468	1_76351193_A_G_b37	0.000510996	2.66691e-06	-0.194003		0.01	0.000688144	8.70957e-06	1	MSH4	76351193	1
ENSG00000057468	1_76351493_C_T_b37	0.0352341	0.00039132	-0.153136		0.01	0.0625097	0.00214882	0	MSH4	76351493	1
ENSG00000057468	1_76351593_T_C_b37	0.00147494	8.87449e-06	-0.180912		0.01	0.000949381	1.26634e-05	1	MSH4	76351593	1
ENSG00000057468	1_76351622_A_G_b37	0.000473339	2.44984e-06	-0.187562		0.01	0.000949571	1.26692e-05	1	MSH4	76351622	1
ENSG00000057468	1_76351642_G_A_b37	0.00158644	9.6429e-06	0.19106		0.01	0.000674368	8.50854e-06	1	MSH4	76351642	1
ENSG00000057468	1_76351661_G_A_b37	0.000397148	2.01886e-06	0.198164		0.01	0.00025622	2.78174e-06	1	MSH4	76351661	1
ENSG00000057468	1_76352239_G_A_b37	0.0306184	0.000327186	-0.149068		0.01	0.07849	0.00294317	0	MSH4	76352239	1
ENSG00000057468	1_76352263_G_A_b37	0.0286258	0.0003009	-0.151552		0.01	0.161751	0.00859635	0	MSH4	76352263	1
ENSG00000057468	1_76353248_G_A_b37	0.00343096	2.35049e-05	0.178982	rs12127049	0.01	0.00106438	1.44644e-05	1	MSH4	76353248	1
ENSG00000057468	1_76354333_C_T_b37	0.00108208	6.15322e-06	0.191639	rs11161836	0.01	0.000254561	2.76152e-06	1	MSH4	76354333	1
ENSG00000057468	1_76358461_G_A_b37	0.0156405	0.000141585	-0.145772	rs5745517	0.01	0.0148565	0.000337639	1	MSH4	76358461	1
ENSG00000057468	1_76365764_T_A_b37	0.00106392	6.03687e-06	0.191757	rs12078299	0.01	0.000252247	2.73259e-06	1	MSH4	76365764	1
ENSG00000057468	1_76366153_A_AT_b37	0.00127469	7.42812e-06	0.192414	rs71730139	0.01	0.000218506	2.32054e-06	1	MSH4	76366153	1
ENSG00000057468	1_76366966_C_T_b37	0.00337036	2.3018e-05	0.179125	rs61770550	0.01	0.00105382	1.42918e-05	1	MSH4	76366966	1
ENSG00000057468	1_76367559_T_C_b37	0.00336897	2.30054e-05	0.179128	rs11161845	0.01	0.00105354	1.42878e-05	1	MSH4	76367559	1
ENSG00000057468	1_76367797_G_A_b37	0.00337042	2.30186e-05	0.179126	rs10873787	0.01	0.00105599	1.43257e-05	1	MSH4	76367797	1
ENSG00000057468	1_76367857_A_C_b37	0.00106181	6.02261e-06	0.191772	rs10873788	0.01	0.000251962	2.72919e-06	1	MSH4	76367857	1
ENSG00000057468	1_76369422_G_A_b37	0.0155033	0.000140036	-0.145185	rs11161852	0.01	0.0143328	0.000323049	1	MSH4	76369422	1
ENSG00000057468	1_76369901_C_T_b37	0.00216787	1.38081e-05	-0.157884	rs4612585	0.01	0.0101581	0.000211722	1	MSH4	76369901	1
ENSG00000057468	1_76370228_G_C_b37	0.00105868	6.00316e-06	0.191792	rs11161857	0.01	0.000251588	2.72473e-06	1	MSH4	76370228	1
ENSG00000057468	1_76372020_G_T_b37	0.000895971	4.97235e-06	0.193906	rs7523573	0.01	0.000162123	1.64272e-06	1	MSH4	76372020	1
ENSG00000057468	1_76373050_T_C_b37	0.00335003	2.28382e-05	0.179174	rs61770552	0.01	0.00105043	1.42393e-05	1	MSH4	76373050	1
ENSG00000057468	1_76373339_C_T_b37	0.0155423	0.000140464	-0.145724		0.01	0.0148409	0.000337204	1	MSH4	76373339	1
ENSG00000057468	1_76373583_C_T_b37	0.0155031	0.000140033	-0.145747	rs12048184	0.01	0.0148227	0.000336702	1	MSH4	76373583	1
ENSG00000057468	1_76373756_T_C_b37	0.00334929	2.28198e-05	0.179179	rs67487205	0.01	0.00105006	1.42336e-05	1	MSH4	76373756	1
ENSG00000057468	1_76379807_G_A_b37	0.0036169	2.49859e-05	0.177917	rs5745562	0.01	0.00111213	1.52162e-05	1	MSH4	76379807	1
ENSG00000057468	1_76382647_CAGATA_C_b37	0.00104389	5.91022e-06	0.191874	rs398053126	0.01	0.000250081	2.70629e-06	1	MSH4	76382647	1
ENSG00000057468	1_76382790_G_C_b37	0.00647811	4.93902e-05	-0.155272	rs882056	0.01	0.00736355	0.000143273	1	MSH4	76382790	1
ENSG00000057468	1_76385340_C_T_b37	0.00629746	4.77843e-05	-0.156497		0.01	0.00646187	0.000122399	1	MSH4	76385340	1
ENSG00000057468	1_76385839_C_G_b37	2.55261e-06	7.88383e-09	1.06506	rs115898060	0.01	1.69245e-08	7.59576e-11	1	MSH4	76385839	1
ENSG00000057468	1_76386171_T_C_b37	0.00646999	4.93176e-05	-0.15526	rs17649675	0.01	0.00736303	0.000143261	1	MSH4	76386171	1
ENSG00000057468	1_76387748_T_A_b37	0.00662395	5.07018e-05	-0.155673	rs12567390	0.01	0.00701737	0.000135216	1	MSH4	76387748	1
ENSG00000057468	1_76389000_G_A_b37	0.00646526	4.92717e-05	-0.15525	rs7545057	0.01	0.00736491	0.000143303	1	MSH4	76389000	1
ENSG00000057468	1_76389786_A_G_b37	0.00163596	9.98704e-06	-0.153847	rs12043473	0.01	0.00938669	0.000192365	1	MSH4	76389786	1
ENSG00000057468	1_76390178_ACT_A_b37	0.00163596	9.98704e-06	-0.153847	rs796259871	0.01	0.00938669	0.000192365	1	MSH4	76390178	1
ENSG00000057468	1_76392163_G_A_b37	0.0064667	4.92852e-05	-0.155244	rs12044211	0.01	0.00736698	0.000143359	1	MSH4	76392163	1
ENSG00000057468	1_76392437_C_T_b37	0.00405265	2.8487e-05	-0.169832	rs10732723	0.01	0.00240815	3.75517e-05	1	MSH4	76392437	1
ENSG00000057468	1_76392582_C_CTTG_b37	0.00405265	2.8487e-05	-0.169832		0.01	0.00240815	3.75517e-05	1	MSH4	76392582	1
ENSG00000057468	1_76392583_T_TTG_b37	0.00588452	4.41027e-05	-0.166536		0.01	0.00343399	5.70931e-05	1	MSH4	76392583	1
ENSG00000057468	1_76392659_T_C_b37	3.1793e-06	1.00071e-08	1.00683	rs191511372	0.01	6.66935e-08	3.28358e-10	1	MSH4	76392659	1
ENSG00000057468	1_76394150_C_A_b37	0.0064667	4.92852e-05	-0.155244	rs10873804	0.01	0.00736698	0.000143359	1	MSH4	76394150	1
ENSG00000057468	1_76394888_ATT_A_b37	0.00279365	1.85015e-05	-0.159373		0.01	0.0121493	0.000263607	1	MSH4	76394888	1
ENSG00000057468	1_76394894_T_A_b37	0.00309654	2.08549e-05	0.177828		0.01	0.00135785	1.91894e-05	1	MSH4	76394894	1
ENSG00000057468	1_76394896_T_A_b37	0.00890251	7.20839e-05	-0.151964		0.01	0.0273733	0.000727926	1	MSH4	76394896	1
ENSG00000057468	1_76394910_A_T_b37	0.0132094	0.000115792	-0.144648	rs11161905	0.01	0.055816	0.00184173	0	MSH4	76394910	1
ENSG00000057468	1_76397383_A_G_b37	0.0064667	4.92852e-05	-0.155244	rs2028212	0.01	0.00736698	0.000143359	1	MSH4	76397383	1
ENSG00000057468	1_76397972_C_T_b37	0.0415801	0.000483831	-0.130462	rs3795251	0.01	0.113047	0.00497424	0	MSH4	76397972	1
ENSG00000057468	1_76398249_A_T_b37	0.0064667	4.92852e-05	-0.155244	rs12410373	0.01	0.00736698	0.000143359	1	MSH4	76398249	1
ENSG00000057468	1_76398282_T_TTCTAAGAATTC_b37	0.0108155	9.11363e-05	-0.141111	rs60771258	0.01	0.0407491	0.00121451	1	MSH4	76398282	1
ENSG00000057468	1_76398305_G_A_b37	0.00163596	9.98704e-06	-0.153847	rs6593520	0.01	0.00938669	0.000192365	1	MSH4	76398305	1
ENSG00000057468	1_76398677_A_G_b37	0.0146795	0.000131299	0.131894	rs1689273	0.01	0.0377663	0.00110095	1	MSH4	76398677	1
ENSG00000057468	1_76398721_T_A_b37	0.00163596	9.98704e-06	-0.153847	rs6593521	0.01	0.00938669	0.000192365	1	MSH4	76398721	1
ENSG00000057468	1_76398887_A_G_b37	0.00333198	2.2681e-05	0.179229	rs17650138	0.01	0.0010555	1.43174e-05	1	MSH4	76398887	1
ENSG00000057468	1_76400261_T_C_b37	0.0271435	0.000281278	0.150738	rs12090849	0.01	0.0102811	0.000214848	1	MSH4	76400261	1
ENSG00000057468	1_76400539_T_G_b37	0.0270834	0.000280506	0.15077	rs11588578	0.01	0.010274	0.000214669	1	MSH4	76400539	1
ENSG00000057468	1_76401117_A_G_b37	0.00405316	2.84911e-05	-0.169836	rs1770890	0.01	0.00240891	3.75653e-05	1	MSH4	76401117	1
ENSG00000057468	1_76401577_G_A_b37	0.00405379	2.84959e-05	-0.169852	rs931507	0.01	0.00241061	3.75989e-05	1	MSH4	76401577	1
ENSG00000057468	1_76401812_A_G_b37	0.00407231	2.86616e-05	-0.170018	rs1770887	0.01	0.00243975	3.81443e-05	1	MSH4	76401812	1
ENSG00000057468	1_76402212_C_T_b37	0.00413808	2.91954e-05	-0.170346	rs1770885	0.01	0.00252344	3.96988e-05	1	MSH4	76402212	1
ENSG00000057468	1_76403382_G_A_b37	0.00175661	1.08295e-05	-0.153376	rs7556286	0.01	0.0101716	0.000212063	1	MSH4	76403382	1
ENSG00000057468	1_76405162_T_C_b37	0.00175802	1.08393e-05	-0.153371	rs11161912	0.01	0.0101799	0.000212279	1	MSH4	76405162	1
ENSG00000057468	1_76405906_G_C_b37	0.00670487	5.14343e-05	-0.15498	rs7520312	0.01	0.00782382	0.000154228	1	MSH4	76405906	1
ENSG00000057468	1_76405987_A_C_b37	0.00192946	1.20621e-05	-0.153973		0.01	0.0112895	0.000240946	1	MSH4	76405987	1
ENSG00000057468	1_76406045_C_A_b37	0.00175845	1.08429e-05	-0.153369	rs7543749	0.01	0.0101839	0.000212379	1	MSH4	76406045	1
ENSG00000057468	1_76406767_T_C_b37	0.00367229	2.54217e-05	0.178845	rs10873808	0.01	0.00122412	1.70087e-05	1	MSH4	76406767	1
ENSG00000057468	1_76406838_A_G_b37	0.00670809	5.14653e-05	-0.154975	rs12022506	0.01	0.00782947	0.00015437	1	MSH4	76406838	1
ENSG00000057468	1_76407036_T_C_b37	0.00367226	2.54213e-05	0.178844	rs12118399	0.01	0.00122403	1.70074e-05	1	MSH4	76407036	1
ENSG00000057468	1_76408800_G_A_b37	0.00198377	1.24635e-05	-0.152696	rs2083175	0.01	0.0114826	0.000246035	1	MSH4	76408800	1
ENSG00000057468	1_76409655_T_C_b37	0.00414489	2.92519e-05	-0.170365	rs1689275	0.01	0.00253108	3.98423e-05	1	MSH4	76409655	1
ENSG00000057468	1_76412119_C_A_b37	0.00674626	5.18187e-05	-0.154934	rs6693002	0.01	0.00789079	0.000155843	1	MSH4	76412119	1
ENSG00000057468	1_76413243_A_AG_b37	0.00538174	3.96373e-05	0.179387	rs397862632	0.01	0.0032849	5.41799e-05	1	MSH4	76413243	1
ENSG00000057468	1_76417440_G_A_b37	0.0387884	0.000442413	-0.131782	rs6685657	0.01	0.049251	0.00155765	1	MSH4	76417440	1
ENSG00000057468	1_76421902_T_C_b37	0.00202727	1.27769e-05	0.18842	rs61770556	0.01	0.0011579	1.59431e-05	1	MSH4	76421902	1
ENSG00000057468	1_76430259_G_A_b37	0.0186652	0.000176888	-0.143659	rs1572859	0.01	0.0249592	0.000646863	1	MSH4	76430259	1
ENSG00000057468	1_76434768_CTA_C_b37	0.0148666	0.000133264	-0.145835	rs72048433	0.01	0.0219468	0.000549566	1	MSH4	76434768	1
ENSG00000057468	1_76436250_A_G_b37	2.74253e-06	8.51883e-09	1.03665	rs116030564	0.01	2.06284e-08	9.36801e-11	1	MSH4	76436250	1
ENSG00000057468	1_76445895_C_T_b37	0.000327398	1.63213e-06	0.369103	rs115918820	0.01	0.000177827	1.8333e-06	1	MSH4	76445895	1
ENSG00000057468	1_76459873_CACAT_C_b37	0.010555	8.85225e-05	0.175239	rs72414462	0.01	0.00592952	0.000110232	1	MSH4	76459873	1
ENSG00000057468	1_76460539_A_G_b37	0.000261102	1.27251e-06	0.403094	rs115719196	0.01	0.000232383	2.48773e-06	1	MSH4	76460539	1
ENSG00000057468	1_76461214_G_A_b37	0.00333596	2.27113e-05	0.181472	rs10518521	0.01	0.00201388	3.04523e-05	1	MSH4	76461214	1
ENSG00000057468	1_76464261_T_C_b37	0.00249371	1.62179e-05	0.183858	rs10782602	0.01	0.00214761	3.28197e-05	1	MSH4	76464261	1
ENSG00000057468	1_76465887_T_A_b37	0.000257103	1.2505e-06	0.404089	rs148978281	0.01	0.000242187	2.60651e-06	1	MSH4	76465887	1
ENSG00000057468	1_76466104_A_T_b37	0.0167758	0.000154299	0.14964		0.01	0.00320873	5.27189e-05	1	MSH4	76466104	1
ENSG00000057468	1_76473299_G_C_b37	0.0049589	3.60475e-05	0.179998	rs4949686	0.01	0.00597836	0.000111353	1	MSH4	76473299	1
ENSG00000057468	1_76475029_C_T_b37	0.0270515	0.000280112	0.146222	rs10873863	0.01	0.00764624	0.000150016	1	MSH4	76475029	1
ENSG00000057468	1_76476360_A_G_b37	0.00125893	7.32663e-06	-0.177749	rs1658739	0.01	7.47585e-05	6.89188e-07	1	MSH4	76476360	1
ENSG00000057757	1_24100223_C_T_b37	0.0376141	0.000424754	0.0219374	rs7514394	0.7	0.00237452	3.69243e-05	1	PITHD1	24100223	1
ENSG00000057757	1_24104829_C_T_b37	0.023842	0.000239315	0.0249699		0.7	0.00933576	0.000191096	1	PITHD1	24104829	1
ENSG00000057757	1_24114129_G_A_b37	0.0419427	0.000489389	0.0221752	rs4237	0.7	0.00680672	0.000130353	1	PITHD1	24114129	1
ENSG00000057757	1_24122986_C_T_b37	0.022023	0.00021664	0.0230312		0.7	0.00371055	6.25756e-05	1	PITHD1	24122986	1
ENSG00000057757	1_24127864_A_C_b37	0.0455117	0.000544692	0.0217582	rs12031592	0.7	0.00205563	3.11873e-05	1	PITHD1	24127864	1
ENSG00000057757	1_24132785_C_T_b37	0.0433641	0.00051085	0.0216707	rs974698	0.7	0.00225693	3.48047e-05	1	PITHD1	24132785	1
ENSG00000057757	1_24133612_G_A_b37	0.0389271	0.000444395	0.0218589	rs1018396	0.7	0.00347628	5.79223e-05	1	PITHD1	24133612	1
ENSG00000057757	1_24153231_A_G_b37	0.0461291	0.000554194	-0.0218073	rs6424115	0.7	0.00963188	0.000198432	1	PITHD1	24153231	1
ENSG00000057757	1_24155731_A_G_b37	0.0300824	0.000320069	-0.0223048		0.7	0.00653457	0.000124025	1	PITHD1	24155731	1
ENSG00000057757	1_24160236_C_T_b37	0.0369414	0.000415294	-0.0217481	rs28665368	0.7	0.00533236	9.69414e-05	1	PITHD1	24160236	1
ENSG00000058673	1_203681815_T_A_b37	0.00920545	7.50621e-05	0.20111	rs78621391	0.99	0.321974	0.0282577	0	ZC3H11A	203681815	1
ENSG00000058673	1_203752663_G_A_b37	0.0395458	0.000453547	-0.146839	rs187758631	0.99	0.0073201	0.000142234	1	ZC3H11A	203752663	1
ENSG00000064703	1_112272563_G_A_b37	0.0025507	1.66419e-05	0.0690535	rs197436	0.3	1.25097e-05	9.62846e-08	1	DDX20	112272563	1
ENSG00000064703	1_112274026_A_AT_b37	0.0213062	0.000208001	0.0654366	rs138636198	0.3	4.16779e-05	3.61599e-07	1	DDX20	112274026	1
ENSG00000064703	1_112274653_A_G_b37	0.00710758	5.50932e-05	0.0652945	rs197437	0.3	1.39446e-05	1.0844e-07	1	DDX20	112274653	1
ENSG00000064703	1_112276112_T_C_b37	0.0039103	2.73119e-05	0.0650186	rs85278	0.3	3.21624e-06	2.17591e-08	1	DDX20	112276112	1
ENSG00000064703	1_112276608_T_C_b37	0.00847607	6.79781e-05	0.0650712	rs11102329	0.3	5.84824e-06	4.19091e-08	1	DDX20	112276608	1
ENSG00000064703	1_112286309_T_C_b37	0.00154765	9.37595e-06	0.0679222	rs197394	0.3	2.25491e-06	1.47664e-08	1	DDX20	112286309	1
ENSG00000064703	1_112287889_A_T_b37	0.0192672	0.000183848	0.0624602		0.3	3.74864e-05	3.22102e-07	1	DDX20	112287889	1
ENSG00000064703	1_112288634_G_A_b37	0.0023206	1.49184e-05	0.0659193	rs197371	0.3	4.27282e-06	2.97125e-08	1	DDX20	112288634	1
ENSG00000064703	1_112289301_G_A_b37	0.00154765	9.37595e-06	0.0679222	rs197373	0.3	2.25491e-06	1.47664e-08	1	DDX20	112289301	1
ENSG00000064703	1_112290751_C_T_b37	0.00154765	9.37595e-06	0.0679222	rs197376	0.3	2.25491e-06	1.47664e-08	1	DDX20	112290751	1
ENSG00000064703	1_112292706_A_T_b37	0.00270346	1.78104e-05	0.0673391	rs197380	0.3	2.26891e-05	1.85595e-07	1	DDX20	112292706	1
ENSG00000064703	1_112292778_T_G_b37	0.00398459	2.79285e-05	0.0653007	rs197381	0.3	4.38965e-05	3.83013e-07	1	DDX20	112292778	1
ENSG00000064703	1_112293032_T_C_b37	0.00398459	2.79285e-05	0.0653007	rs197383	0.3	4.38965e-05	3.83013e-07	1	DDX20	112293032	1
ENSG00000064703	1_112293136_C_T_b37	0.00546823	4.04085e-05	0.0685	rs56393545	0.3	3.60298e-05	3.08348e-07	1	DDX20	112293136	1
ENSG00000064703	1_112294005_T_G_b37	0.00546823	4.04085e-05	0.0685	rs12125399	0.3	3.60298e-05	3.08348e-07	1	DDX20	112294005	1
ENSG00000064703	1_112295008_A_C_b37	0.00431092	3.06186e-05	0.0650926	rs649145	0.3	4.26192e-05	3.70638e-07	1	DDX20	112295008	1
ENSG00000064703	1_112295009_T_C_b37	0.00249814	1.62501e-05	0.0674066	rs649144	0.3	4.46441e-05	3.9015e-07	1	DDX20	112295009	1
ENSG00000064703	1_112295171_A_G_b37	0.00270346	1.78104e-05	0.0673391	rs174734	0.3	2.26891e-05	1.85595e-07	1	DDX20	112295171	1
ENSG00000064703	1_112295450_G_T_b37	0.00398459	2.79285e-05	0.0653007	rs197384	0.3	4.38965e-05	3.83013e-07	1	DDX20	112295450	1
ENSG00000064703	1_112296337_T_C_b37	0.00154122	9.33178e-06	0.0692883	rs197385	0.3	3.34211e-05	2.83996e-07	1	DDX20	112296337	1
ENSG00000064703	1_112296525_A_G_b37	0.000310278	1.53919e-06	0.0712541	rs197387	0.3	1.53394e-05	1.20385e-07	1	DDX20	112296525	1
ENSG00000064703	1_112297883_C_G_b37	0.00270346	1.78104e-05	0.0673391	rs197389	0.3	2.26891e-05	1.85595e-07	1	DDX20	112297883	1
ENSG00000064703	1_112298166_G_C_b37	0.000259508	1.26368e-06	0.070789	rs197391	0.3	2.86912e-05	2.40187e-07	1	DDX20	112298166	1
ENSG00000064703	1_112298582_A_G_b37	0.0336166	0.000368219	0.0433933	rs197392	0.3	0.000717237	9.14167e-06	1	DDX20	112298582	1
ENSG00000064703	1_112299766_C_A_b37	0.0091613	7.46338e-05	0.0633773	rs667398	0.3	0.000233167	2.49695e-06	1	DDX20	112299766	1
ENSG00000064703	1_112300120_G_C_b37	0.000262571	1.28041e-06	0.0707166	rs191803	0.3	2.99414e-05	2.51716e-07	1	DDX20	112300120	1
ENSG00000064703	1_112300483_C_T_b37	0.000296738	1.46608e-06	0.0702618	rs197395	0.3	3.61028e-05	3.09096e-07	1	DDX20	112300483	1
ENSG00000064703	1_112300654_A_AT_b37	0.000267321	1.30594e-06	0.0706965	rs141366250	0.3	3.02006e-05	2.54141e-07	1	DDX20	112300654	1
ENSG00000064703	1_112300962_G_A_b37	0.000263208	1.28392e-06	0.0707013		0.3	3.02091e-05	2.54225e-07	1	DDX20	112300962	1
ENSG00000064703	1_112301697_A_G_b37	0.000146177	6.715e-07	0.0710766	rs197397	0.3	3.56508e-06	2.4353e-08	1	DDX20	112301697	1
ENSG00000064703	1_112301777_C_T_b37	0.000293958	1.45075e-06	0.0702869	rs197398	0.3	3.59727e-05	3.07825e-07	1	DDX20	112301777	1
ENSG00000064703	1_112302469_G_A_b37	0.00262245	1.7178e-05	0.0664632		0.3	0.000211919	2.23808e-06	1	DDX20	112302469	1
ENSG00000064703	1_112302482_G_C_b37	0.00222266	1.41989e-05	0.0670128		0.3	0.000161904	1.64012e-06	1	DDX20	112302482	1
ENSG00000064703	1_112302616_AAGAAAT_A_b37	0.0024309	1.57588e-05	0.063074		0.3	9.06804e-05	8.54138e-07	1	DDX20	112302616	1
ENSG00000064703	1_112302617_AGAAAT_A_b37	0.00273231	1.80279e-05	0.06297		0.3	0.000194305	2.02764e-06	1	DDX20	112302617	1
ENSG00000064703	1_112302828_A_C_b37	0.0155989	0.000141088	0.0643855	rs55807267	0.3	0.000132678	1.30822e-06	1	DDX20	112302828	1
ENSG00000064703	1_112302886_G_A_b37	0.0017518	1.07959e-05	0.0648128	rs197404	0.3	0.000130148	1.27987e-06	1	DDX20	112302886	1
ENSG00000064703	1_112303260_A_G_b37	0.00173551	1.06801e-05	0.0648691	rs169093	0.3	0.000127069	1.24585e-06	1	DDX20	112303260	1
ENSG00000064703	1_112304721_G_C_b37	0.00648992	4.94939e-05	0.0664808	rs41282538	0.3	1.04402e-05	7.89493e-08	1	DDX20	112304721	1
ENSG00000064703	1_112305228_A_G_b37	0.000133978	6.09812e-07	0.0715297	rs519155	0.3	2.9484e-06	1.97956e-08	1	DDX20	112305228	1
ENSG00000064703	1_112305976_A_C_b37	0.000414151	2.1139e-06	0.0675174	rs197406	0.3	4.37116e-06	3.04678e-08	1	DDX20	112305976	1
ENSG00000064703	1_112306312_T_C_b37	0.000132088	6.00289e-07	0.0715924	rs197407	0.3	2.81603e-06	1.88199e-08	1	DDX20	112306312	1
ENSG00000064703	1_112306570_T_C_b37	0.000131768	5.98714e-07	0.0716008	rs197408	0.3	2.7882e-06	1.86216e-08	1	DDX20	112306570	1
ENSG00000064703	1_112307615_A_G_b37	0.000131255	5.95948e-07	0.0716055	rs197409	0.3	2.69917e-06	1.79716e-08	1	DDX20	112307615	1
ENSG00000064703	1_112307875_T_C_b37	0.000126249	5.70523e-07	0.071747	rs197410	0.3	2.67902e-06	1.78245e-08	1	DDX20	112307875	1
ENSG00000064703	1_112308178_G_A_b37	0.000131338	5.96603e-07	0.0715918	rs197411	0.3	2.66991e-06	1.77597e-08	1	DDX20	112308178	1
ENSG00000064703	1_112309123_C_A_b37	0.000132092	6.00342e-07	0.0715428	rs197414	0.3	2.62966e-06	1.74704e-08	1	DDX20	112309123	1
ENSG00000064703	1_112309331_T_C_b37	0.000132092	6.00342e-07	0.0715428	rs85276	0.3	2.62966e-06	1.74704e-08	1	DDX20	112309331	1
ENSG00000064703	1_112310094_CAA_C_b37	0.000132647	6.03171e-07	0.0715416	rs796166469	0.3	2.63124e-06	1.74816e-08	1	DDX20	112310094	1
ENSG00000064703	1_112311751_G_C_b37	0.00024173	1.16897e-06	0.0711666	rs197416	0.3	2.34501e-05	1.92371e-07	1	DDX20	112311751	1
ENSG00000064703	1_112312118_G_A_b37	0.000132092	6.00342e-07	0.0715428	rs197417	0.3	2.62966e-06	1.74704e-08	1	DDX20	112312118	1
ENSG00000064703	1_112312154_G_A_b37	0.000132092	6.00342e-07	0.0715428	rs169094	0.3	2.62966e-06	1.74704e-08	1	DDX20	112312154	1
ENSG00000064703	1_112312305_A_G_b37	0.00152994	9.25289e-06	0.0654188	rs7522845	0.3	3.64787e-06	2.49735e-08	1	DDX20	112312305	1
ENSG00000064703	1_112313100_T_G_b37	0.006471	4.93265e-05	0.0664831	rs61788779	0.3	1.04398e-05	7.8945e-08	1	DDX20	112313100	1
ENSG00000064703	1_112313103_T_C_b37	0.000122735	5.53205e-07	0.0722578	rs174736	0.3	2.93185e-07	1.61872e-09	1	DDX20	112313103	1
ENSG00000064703	1_112313503_A_G_b37	0.00648992	4.94944e-05	0.0664529	rs61788780	0.3	1.06094e-05	8.0348e-08	1	DDX20	112313503	1
ENSG00000064703	1_112314565_T_C_b37	0.00654878	5.00204e-05	0.066372	rs11803207	0.3	1.10398e-05	8.38929e-08	1	DDX20	112314565	1
ENSG00000064703	1_112314822_A_G_b37	0.000122373	5.51382e-07	0.0725737	rs499817	0.3	2.66726e-07	1.46257e-09	1	DDX20	112314822	1
ENSG00000064703	1_112317692_C_G_b37	0.00620216	4.69312e-05	0.0620607	rs12138774	0.3	5.29996e-05	4.7108e-07	1	DDX20	112317692	1
ENSG00000064886	1_111805474_A_G_b37	0.0198426	0.000190581	0.187738	rs12034487	0.6	0.000117135	1.13805e-06	1	CHI3L2	111805474	1
ENSG00000064886	1_111810878_G_A_b37	0.0135851	0.000119756	0.192431	rs10857867	0.6	0.000105808	1.01587e-06	1	CHI3L2	111810878	1
ENSG00000064886	1_111816865_G_A_b37	0.0212878	0.00020779	0.170271	rs12139505	0.6	0.000242522	2.61069e-06	1	CHI3L2	111816865	1
ENSG00000064886	1_111821434_G_T_b37	0.0212126	0.000206893	0.170378	rs12048213	0.6	0.00024058	2.58708e-06	1	CHI3L2	111821434	1
ENSG00000064886	1_111822699_T_C_b37	0.0313261	0.000336753	-0.165415	rs10857869	0.6	0.0002476	2.67384e-06	1	CHI3L2	111822699	1
ENSG00000064886	1_111824744_A_G_b37	0.0239007	0.000240062	-0.167904	rs4240529	0.6	0.00012353	1.20763e-06	1	CHI3L2	111824744	1
ENSG00000065135	1_110232593_G_A_b37	0.0211757	0.000206453	-0.186295		0.6	0.140271	0.00689998	0	GNAI3	110232593	1
ENSG00000065243	1_89135921_T_C_b37	0.027601	0.000287202	-0.109909	rs61766079	0.99	0.769941	0.268983	0	PKN2	89135921	1
ENSG00000065243	1_89168479_CTG_C_b37	0.0210178	0.000204517	-0.109875	rs201473356	0.99	0.787519	0.292966	0	PKN2	89168479	1
ENSG00000065243	1_89245371_A_G_b37	0.0102723	8.55996e-05	-0.187952	rs115895323	0.99	0.783235	0.286736	0	PKN2	89245371	1
ENSG00000065243	1_89295375_A_G_b37	0.00994362	8.23628e-05	-0.188129	rs79666090	0.99	0.789924	0.296514	0	PKN2	89295375	1
ENSG00000065243	1_89319190_T_C_b37	0.0289751	0.000305497	-0.108897	rs2794316	0.99	0.820633	0.346716	0	PKN2	89319190	1
ENSG00000065526	1_16296695_T_G_b37	0.0413556	0.000480438	-0.0521575	rs41339145	0.99	0.746322	0.239638	0	SPEN	16296695	1
ENSG00000070831	1_22346158_G_A_b37	0.0411841	0.000478015	0.109532	rs2501295	0.6	0.919274	0.592484	0	CDC42	22346158	1
ENSG00000070831	1_22362044_A_G_b37	0.0491297	0.000601575	0.102746	rs2501285	0.6	0.93097	0.634427	0	CDC42	22362044	1
ENSG00000072694	1_161457022_GGA_G_b37	0.0422684	0.000494404	0.190278	rs147609040	0.01	9.3034e-06	6.95022e-08	1	FCGR2B	161457022	1
ENSG00000072694	1_161477747_T_A_b37	0.0170232	0.000157351	0.15981	rs7532275	0.01	4.65473e-05	4.08327e-07	1	FCGR2B	161477747	1
ENSG00000072694	1_161477816_C_T_b37	0.0473386	0.000573098	0.149291	rs7518087	0.01	0.000299103	3.31935e-06	1	FCGR2B	161477816	1
ENSG00000072694	1_161483164_C_T_b37	0.0441776	0.000523379	0.1496		0.01	0.000304491	3.38756e-06	1	FCGR2B	161483164	1
ENSG00000072694	1_161483484_A_G_b37	0.0499778	0.000615031	0.147902	rs373579	0.01	0.00037639	4.31614e-06	1	FCGR2B	161483484	1
ENSG00000072694	1_161483656_C_T_b37	0.00596856	4.48604e-05	0.205468		0.01	4.9282e-05	4.3483e-07	1	FCGR2B	161483656	1
ENSG00000072694	1_161483977_C_G_b37	0.0246059	0.000248643	0.161657	rs11801022	0.01	0.000129417	1.27175e-06	1	FCGR2B	161483977	1
ENSG00000072694	1_161485259_G_T_b37	0.00372666	2.58469e-05	0.188488	rs17400517	0.01	8.92065e-06	6.64095e-08	1	FCGR2B	161485259	1
ENSG00000072694	1_161487452_T_C_b37	0.00351765	2.41951e-05	0.188138	rs72717040	0.01	1.14027e-05	8.69696e-08	1	FCGR2B	161487452	1
ENSG00000072694	1_161492175_C_G_b37	0.00320526	2.16946e-05	0.18807	rs9427401	0.01	1.25752e-05	9.68598e-08	1	FCGR2B	161492175	1
ENSG00000072694	1_161492667_G_C_b37	0.00314499	2.12351e-05	0.188021	rs9427402	0.01	1.28426e-05	9.91241e-08	1	FCGR2B	161492667	1
ENSG00000072694	1_161500712_G_T_b37	0.0135349	0.000119224	0.209657	rs114693598	0.01	3.26372e-06	2.21054e-08	1	FCGR2B	161500712	1
ENSG00000072694	1_161500796_C_G_b37	0.0336777	0.000369054	0.222024	rs72717048	0.01	2.30552e-05	1.88876e-07	1	FCGR2B	161500796	1
ENSG00000072694	1_161503013_A_G_b37	0.0137341	0.000121342	0.209327	rs140970775	0.01	3.20841e-06	2.17023e-08	1	FCGR2B	161503013	1
ENSG00000072694	1_161505882_A_G_b37	0.00333005	2.26663e-05	0.250192		0.01	3.82047e-05	3.28894e-07	1	FCGR2B	161505882	1
ENSG00000072694	1_161505962_A_T_b37	0.00539403	3.97496e-05	0.19892	rs45629135	0.01	5.59177e-05	4.99989e-07	1	FCGR2B	161505962	1
ENSG00000072694	1_161507448_C_T_b37	0.00306698	2.0608e-05	0.187409	rs3845548	0.01	1.21859e-05	9.35186e-08	1	FCGR2B	161507448	1
ENSG00000072694	1_161510434_G_A_b37	0.00153365	9.27812e-06	0.210231	rs4082014	0.01	4.02325e-06	2.77929e-08	1	FCGR2B	161510434	1
ENSG00000072694	1_161510516_C_G_b37	0.0155251	0.000140279	0.207419	rs144126567	0.01	3.22038e-06	2.17882e-08	1	FCGR2B	161510516	1
ENSG00000072694	1_161514542_A_C_b37	0.02303	0.000229145	0.13977	rs396991	0.01	0.000164817	1.67432e-06	1	FCGR2B	161514542	1
ENSG00000072694	1_161515326_C_T_b37	0.00355283	2.44717e-05	0.186644	rs55971447	0.01	1.21177e-05	9.29468e-08	1	FCGR2B	161515326	1
ENSG00000072694	1_161520931_C_T_b37	0.00978858	8.07271e-05	0.174714	rs56199187	0.01	6.51521e-05	5.91947e-07	1	FCGR2B	161520931	1
ENSG00000072694	1_161521739_GA_G_b37	0.0066844	5.12503e-05	0.23201		0.01	1.07413e-05	8.14234e-08	1	FCGR2B	161521739	1
ENSG00000072694	1_161524789_C_G_b37	0.00394564	2.76105e-05	0.198858	rs4656319	0.01	8.99707e-06	6.70222e-08	1	FCGR2B	161524789	1
ENSG00000072694	1_161526397_A_G_b37	0.00504422	3.67605e-05	0.189223	rs71632979	0.01	4.26758e-05	3.71176e-07	1	FCGR2B	161526397	1
ENSG00000072694	1_161531340_G_A_b37	0.0444541	0.000527901	0.194725	rs115383270	0.01	3.01207e-05	2.53371e-07	1	FCGR2B	161531340	1
ENSG00000072694	1_161532781_A_T_b37	0.0110222	9.32516e-05	0.254837		0.01	0.000190232	1.97987e-06	1	FCGR2B	161532781	1
ENSG00000072694	1_161533055_T_G_b37	0.00815453	6.49318e-05	0.182771	rs71632989	0.01	3.83457e-05	3.30211e-07	1	FCGR2B	161533055	1
ENSG00000072694	1_161540857_T_A_b37	0.0128825	0.000112402	0.177576	rs67418890	0.01	0.000118766	1.15565e-06	1	FCGR2B	161540857	1
ENSG00000072694	1_161594031_G_T_b37	0.00844717	6.76983e-05	-0.797655	rs138053195	0.01	0.0989833	0.00409813	0	FCGR2B	161594031	1
ENSG00000072694	1_161670633_G_A_b37	0.0442359	0.000524339	-0.775919	rs80352703	0.01	0.0210509	0.000521629	1	FCGR2B	161670633	1
ENSG00000074964	1_17795604_C_T_b37	0.0147264	0.000131773	0.151389	rs114062290	0.7	0.817043	0.340426	0	ARHGEF10L	17795604	1
ENSG00000081721	1_161682133_C_A_b37	0.0353327	0.000392733	-0.109296	rs56270452	0.6	0.0661703	0.00232185	0	DUSP12	161682133	1
ENSG00000081721	1_161685131_AG_A_b37	0.00124289	7.22077e-06	-0.114272	rs11284775	0.6	0.00833426	0.000166513	1	DUSP12	161685131	1
ENSG00000081721	1_161686825_A_G_b37	0.0261845	0.000268759	-0.0783174	rs2050887	0.6	0.0411206	0.00122916	1	DUSP12	161686825	1
ENSG00000081721	1_161686885_C_A_b37	0.00134797	7.91505e-06	-0.113407	rs4468140	0.6	0.00861917	0.000173453	1	DUSP12	161686885	1
ENSG00000081721	1_161688936_G_A_b37	0.0310471	0.000332939	-0.0758383	rs12567036	0.6	0.036242	0.00104429	1	DUSP12	161688936	1
ENSG00000081721	1_161693679_C_G_b37	0.013805	0.000122072	-0.0847165	rs67476681	0.6	0.0135206	0.000300692	1	DUSP12	161693679	1
ENSG00000081721	1_161697149_G_T_b37	0.00171944	1.05714e-05	-0.114689	rs16858529	0.6	0.00752475	0.000147076	1	DUSP12	161697149	1
ENSG00000081721	1_161701641_T_C_b37	0.00441557	3.14901e-05	-0.111828	rs12048671	0.6	0.0164656	0.000383761	1	DUSP12	161701641	1
ENSG00000081985	1_67708105_G_A_b37	0.0245146	0.000247534	-0.61434	rs111512085	0.01	0.000920679	1.22117e-05	1	IL12RB2	67708105	1
ENSG00000081985	1_67711404_T_C_b37	0.0265964	0.000274052	-0.608359	rs142446932	0.01	0.0010162	1.3695e-05	1	IL12RB2	67711404	1
ENSG00000081985	1_67718502_AG_A_b37	0.00444729	3.17516e-05	0.968268		0.01	0.000112602	1.08914e-06	1	IL12RB2	67718502	1
ENSG00000081985	1_67728762_T_C_b37	0.0482633	0.000587875	-0.683916		0.01	0.000580165	7.14146e-06	1	IL12RB2	67728762	1
ENSG00000084072	1_40202174_C_T_b37	0.00314166	2.12049e-05	0.0517527	rs35895054	0.6	9.92826e-11	3.24075e-13	1	PPIE	40202174	1
ENSG00000084072	1_40202722_A_T_b37	0.00271589	1.79043e-05	0.0528722	rs6658273	0.6	1.52322e-10	5.09633e-13	1	PPIE	40202722	1
ENSG00000084072	1_40203722_T_C_b37	9.89538e-06	3.46427e-08	0.0589114	rs12074147	0.6	6.64398e-16	1.15946e-18	1	PPIE	40203722	1
ENSG00000084072	1_40203928_G_T_b37	0.00150291	9.06434e-06	0.0477168	rs514868	0.6	9.89131e-10	3.687e-12	1	PPIE	40203928	1
ENSG00000084072	1_40204166_G_T_b37	1.72056e-05	6.35026e-08	0.0632548	rs7513045	0.6	2.52165e-14	5.28601e-17	1	PPIE	40204166	1
ENSG00000084072	1_40204424_A_T_b37	1.23887e-05	4.42539e-08	0.0586134	rs7548120	0.6	2.29992e-16	3.77046e-19	1	PPIE	40204424	1
ENSG00000084072	1_40204823_C_T_b37	1.23614e-05	4.41514e-08	0.058616	rs3738673	0.6	2.28268e-16	3.74024e-19	1	PPIE	40204823	1
ENSG00000084072	1_40205127_TAAAG_T_b37	1.23387e-05	4.40599e-08	0.0586186	rs35698130	0.6	2.268e-16	3.71558e-19	1	PPIE	40205127	1
ENSG00000084072	1_40205326_C_A_b37	1.28918e-05	4.62386e-08	0.0586745	rs11809515	0.6	1.47287e-16	2.36951e-19	1	PPIE	40205326	1
ENSG00000084072	1_40206298_G_A_b37	1.22027e-05	4.35395e-08	0.0586368	rs6664570	0.6	2.2016e-16	3.60331e-19	1	PPIE	40206298	1
ENSG00000084072	1_40210055_G_A_b37	0.0210398	0.000204792	0.0396378	rs510601	0.6	4.66885e-07	2.68639e-09	1	PPIE	40210055	1
ENSG00000084072	1_40210468_G_C_b37	1.17704e-05	4.18336e-08	0.0586918	rs12086750	0.6	1.99989e-16	3.25717e-19	1	PPIE	40210468	1
ENSG00000084072	1_40211737_T_C_b37	1.16501e-05	4.1383e-08	0.0587039	rs10888958	0.6	1.9489e-16	3.17052e-19	1	PPIE	40211737	1
ENSG00000084072	1_40212878_G_A_b37	1.16135e-05	4.12405e-08	0.0587096	rs9787249	0.6	1.93605e-16	3.14885e-19	1	PPIE	40212878	1
ENSG00000084072	1_40212957_T_C_b37	0.0221318	0.000217974	0.041221	rs476494	0.6	6.66502e-06	4.82766e-08	1	PPIE	40212957	1
ENSG00000084072	1_40213670_A_T_b37	1.84325e-05	6.84634e-08	0.0578215	rs58589165	0.6	2.88611e-16	4.82917e-19	1	PPIE	40213670	1
ENSG00000084072	1_40213890_C_T_b37	1.8424e-05	6.8427e-08	0.0578227	rs56064244	0.6	2.8839e-16	4.82529e-19	1	PPIE	40213890	1
ENSG00000084072	1_40214367_A_G_b37	1.84155e-05	6.83905e-08	0.0578239	rs41267029	0.6	2.88204e-16	4.82141e-19	1	PPIE	40214367	1
ENSG00000084072	1_40214375_G_C_b37	0.00143543	8.59547e-06	0.047101	rs553057	0.6	1.63071e-09	6.29481e-12	1	PPIE	40214375	1
ENSG00000084072	1_40214525_T_A_b37	1.84155e-05	6.83905e-08	0.0578239	rs7520588	0.6	2.88204e-16	4.82141e-19	1	PPIE	40214525	1
ENSG00000084072	1_40214944_A_G_b37	1.88608e-05	7.02253e-08	0.0577639	rs7518431	0.6	2.9974e-16	5.0255e-19	1	PPIE	40214944	1
ENSG00000084072	1_40215177_A_G_b37	0.0169485	0.000156404	0.0444941	rs34701288	0.6	5.62429e-10	2.02933e-12	1	PPIE	40215177	1
ENSG00000084072	1_40216234_A_G_b37	1.49623e-05	5.44939e-08	0.0579131	rs11206754	0.6	2.92938e-16	4.90583e-19	1	PPIE	40216234	1
ENSG00000084072	1_40217258_T_C_b37	1.15854e-05	4.11302e-08	0.0587175	rs12239844	0.6	1.93512e-16	3.14708e-19	1	PPIE	40217258	1
ENSG00000084072	1_40219065_C_T_b37	1.90518e-05	7.09944e-08	0.0576198	rs1046988	0.6	2.82118e-16	4.70952e-19	1	PPIE	40219065	1
ENSG00000084072	1_40219280_T_C_b37	0.00162177	9.89068e-06	0.0457562	rs14528	0.6	3.16304e-11	9.75116e-14	1	PPIE	40219280	1
ENSG00000084072	1_40220284_C_G_b37	1.16653e-05	4.1439e-08	0.058768	rs6670841	0.6	2.04481e-16	3.3348e-19	1	PPIE	40220284	1
ENSG00000084072	1_40220806_G_A_b37	1.17837e-05	4.18847e-08	0.0587679	rs7547787	0.6	2.14991e-16	3.51473e-19	1	PPIE	40220806	1
ENSG00000084072	1_40221067_G_A_b37	1.18789e-05	4.22551e-08	0.0587577	rs2274949	0.6	2.22473e-16	3.6422e-19	1	PPIE	40221067	1
ENSG00000084072	1_40221464_T_C_b37	0.0219772	0.000216064	0.041305	rs506333	0.6	6.66884e-06	4.83069e-08	1	PPIE	40221464	1
ENSG00000084072	1_40223140_T_G_b37	0.000198396	9.39757e-07	0.0613545	rs1053846	0.6	1.06514e-09	3.99365e-12	1	PPIE	40223140	1
ENSG00000084072	1_40224087_T_C_b37	0.0334672	0.000366217	0.0407657	rs804252	0.6	9.13869e-05	8.61506e-07	1	PPIE	40224087	1
ENSG00000084072	1_40226046_G_A_b37	1.14047e-05	4.04335e-08	0.0588964	rs12094291	0.6	2.42018e-16	3.9961e-19	1	PPIE	40226046	1
ENSG00000084072	1_40227057_A_G_b37	0.0154897	0.000139886	0.0450148	rs28405581	0.6	4.97238e-10	1.78234e-12	1	PPIE	40227057	1
ENSG00000084072	1_40229297_A_AC_b37	0.00718737	5.582e-05	0.0471947	rs71060328	0.6	6.11719e-08	2.99656e-10	1	PPIE	40229297	1
ENSG00000084072	1_40229368_A_G_b37	0.000622182	3.31203e-06	0.0562405		0.6	1.92277e-08	8.69658e-11	1	PPIE	40229368	1
ENSG00000084072	1_40241946_G_A_b37	0.025035	0.000253933	0.0411861	rs1810488	0.6	6.62176e-05	6.02552e-07	1	PPIE	40241946	1
ENSG00000084072	1_40244200_A_G_b37	0.0229598	0.000228241	0.0414545		0.6	2.40304e-05	1.97607e-07	1	PPIE	40244200	1
ENSG00000084072	1_40244204_C_T_b37	0.0129364	0.000112946	0.0501142	rs6698606	0.6	5.14482e-07	2.98513e-09	1	PPIE	40244204	1
ENSG00000084072	1_40246491_C_G_b37	0.00168799	1.03509e-05	0.0468031	rs2249439	0.6	9.64538e-09	4.17516e-11	1	PPIE	40246491	1
ENSG00000084072	1_40246535_T_G_b37	0.0018093	1.12035e-05	0.0466613	rs1883648	0.6	1.14681e-08	5.02264e-11	1	PPIE	40246535	1
ENSG00000084072	1_40246549_C_T_b37	0.00167515	1.02587e-05	0.0468231	rs1883649	0.6	9.74162e-09	4.21868e-11	1	PPIE	40246549	1
ENSG00000084072	1_40248288_T_C_b37	0.0472226	0.000571198	0.0400664	rs230322	0.6	0.000126155	1.23627e-06	1	PPIE	40248288	1
ENSG00000084072	1_40249127_G_C_b37	0.0212445	0.000207258	0.0485298	rs60120274	0.6	7.95063e-07	4.77788e-09	1	PPIE	40249127	1
ENSG00000084072	1_40254231_A_G_b37	0.0161308	0.000146969	0.049957		0.6	3.78445e-06	2.59837e-08	1	PPIE	40254231	1
ENSG00000085999	1_46739188_A_AT_b37	0.0496592	0.000609889	0.461171	rs201647115	0.01	0.325072	0.0287777	0	RAD54L	46739188	1
ENSG00000086015	1_46256329_T_C_b37	0.0411746	0.000477861	0.0447316		0.99	4.94629e-07	2.85957e-09	1	MAST2	46256329	1
ENSG00000086015	1_46282293_A_AC_b37	0.0417047	0.000485682	0.0445059		0.99	2.91964e-06	1.95855e-08	1	MAST2	46282293	1
ENSG00000086015	1_46282466_C_T_b37	0.0448051	0.000533518	0.0428108	rs11211197	0.99	1.22456e-06	7.61924e-09	1	MAST2	46282466	1
ENSG00000086015	1_46311623_G_A_b37	0.0497826	0.000611904	0.0422599	rs35154628	0.99	7.79295e-07	4.67318e-09	1	MAST2	46311623	1
ENSG00000086015	1_46316228_GT_G_b37	0.048614	0.00059328	0.0424397	rs397746417	0.99	5.30925e-07	3.09002e-09	1	MAST2	46316228	1
ENSG00000086015	1_46318185_C_T_b37	0.0482664	0.000587927	0.0424813	rs4457512	0.99	5.57111e-07	3.25487e-09	1	MAST2	46318185	1
ENSG00000086015	1_46318489_T_TGGTC_b37	0.0357383	0.000398369	0.0464554	rs397788763	0.99	5.09514e-05	4.51132e-07	1	MAST2	46318489	1
ENSG00000086015	1_46321843_T_C_b37	0.0468576	0.000565547	0.0426314	rs6429582	0.99	6.01853e-07	3.53856e-09	1	MAST2	46321843	1
ENSG00000086015	1_46324165_T_G_b37	0.0387373	0.000441708	0.0441048		0.99	1.36294e-07	7.07356e-10	1	MAST2	46324165	1
ENSG00000086015	1_46326226_G_A_b37	0.0458009	0.000549125	0.0427845	rs4660317	0.99	6.25666e-07	3.68879e-09	1	MAST2	46326226	1
ENSG00000086015	1_46328210_C_G_b37	0.0468576	0.000565547	0.0426314	rs10749860	0.99	6.01853e-07	3.53856e-09	1	MAST2	46328210	1
ENSG00000086015	1_46335312_G_A_b37	0.0468576	0.000565547	0.0426314	rs61783220	0.99	6.01853e-07	3.53856e-09	1	MAST2	46335312	1
ENSG00000086015	1_46341623_C_T_b37	0.048472	0.000591131	0.042511	rs4660319	0.99	6.53514e-07	3.86559e-09	1	MAST2	46341623	1
ENSG00000086015	1_46351719_T_A_b37	0.0421786	0.000493179	0.0431242	rs7550746	0.99	4.59728e-07	2.64254e-09	1	MAST2	46351719	1
ENSG00000086015	1_46352446_G_A_b37	0.0468576	0.000565547	0.0426314	rs12144263	0.99	6.01853e-07	3.53856e-09	1	MAST2	46352446	1
ENSG00000086015	1_46354510_G_A_b37	0.0403006	0.000464878	0.0435994	rs6668284	0.99	3.35962e-07	1.87427e-09	1	MAST2	46354510	1
ENSG00000086015	1_46354859_G_GA_b37	0.0468576	0.000565547	0.0426314		0.99	6.01853e-07	3.53856e-09	1	MAST2	46354859	1
ENSG00000086015	1_46356148_A_G_b37	0.0468576	0.000565547	0.0426314	rs10890363	0.99	6.01853e-07	3.53856e-09	1	MAST2	46356148	1
ENSG00000086015	1_46358831_A_G_b37	0.0468576	0.000565547	0.0426314	rs12409773	0.99	6.01853e-07	3.53856e-09	1	MAST2	46358831	1
ENSG00000086015	1_46363880_A_G_b37	0.0468576	0.000565547	0.0426314	rs7556436	0.99	6.01853e-07	3.53856e-09	1	MAST2	46363880	1
ENSG00000086015	1_46366760_A_G_b37	0.0468576	0.000565547	0.0426314	rs4660321	0.99	6.01853e-07	3.53856e-09	1	MAST2	46366760	1
ENSG00000086015	1_46367773_T_C_b37	0.0468576	0.000565547	0.0426314	rs4660322	0.99	6.01853e-07	3.53856e-09	1	MAST2	46367773	1
ENSG00000086015	1_46371105_C_T_b37	0.0233292	0.000232863	0.0456082	rs6697843	0.99	4.04733e-07	2.30188e-09	1	MAST2	46371105	1
ENSG00000086015	1_46371486_C_T_b37	0.0480931	0.000585204	0.042606	rs6698247	0.99	8.20665e-07	4.94379e-09	1	MAST2	46371486	1
ENSG00000086015	1_46371774_G_T_b37	0.0460208	0.000552528	0.0426983	rs6675946	0.99	6.08095e-07	3.57791e-09	1	MAST2	46371774	1
ENSG00000086015	1_46372564_CTT_C_b37	0.0461406	0.000554425	0.0426915	rs397862737	0.99	6.09014e-07	3.5836e-09	1	MAST2	46372564	1
ENSG00000086015	1_46374159_A_G_b37	0.0468576	0.000565547	0.0426314	rs7526678	0.99	6.01853e-07	3.53856e-09	1	MAST2	46374159	1
ENSG00000086015	1_46378268_A_G_b37	0.0468576	0.000565547	0.0426314	rs6686134	0.99	6.01853e-07	3.53856e-09	1	MAST2	46378268	1
ENSG00000086015	1_46380237_G_A_b37	0.0460208	0.000552528	0.0426983	rs12564541	0.99	6.08095e-07	3.57791e-09	1	MAST2	46380237	1
ENSG00000086015	1_46381130_C_T_b37	0.0418749	0.000488358	0.0434068	rs10890367	0.99	1.67666e-06	1.07072e-08	1	MAST2	46381130	1
ENSG00000086015	1_46381322_C_T_b37	0.0166788	0.000153163	0.047405	rs10890369	0.99	1.60879e-05	1.2687e-07	1	MAST2	46381322	1
ENSG00000086015	1_46382441_G_T_b37	0.0468243	0.000564964	0.0426417	rs61102033	0.99	5.74418e-07	3.36332e-09	1	MAST2	46382441	1
ENSG00000086015	1_46384326_T_A_b37	0.0493764	0.000605509	0.0424536	rs12405451	0.99	6.93735e-07	4.12405e-09	1	MAST2	46384326	1
ENSG00000086015	1_46384388_G_A_b37	0.0419977	0.000490316	0.043247	rs11211224	0.99	7.66167e-07	4.58828e-09	1	MAST2	46384388	1
ENSG00000086015	1_46386870_G_A_b37	0.0470167	0.000567959	0.0426245	rs6660835	0.99	5.48641e-07	3.20121e-09	1	MAST2	46386870	1
ENSG00000086015	1_46392112_CA_C_b37	0.0469306	0.00056667	0.0426317	rs869296126	0.99	5.4742e-07	3.19344e-09	1	MAST2	46392112	1
ENSG00000086015	1_46394315_A_G_b37	0.0469326	0.0005667	0.0426315	rs6656022	0.99	5.46839e-07	3.18994e-09	1	MAST2	46394315	1
ENSG00000086015	1_46395089_G_A_b37	0.0467612	0.000563981	0.042647	rs4134386	0.99	6.04023e-07	3.55215e-09	1	MAST2	46395089	1
ENSG00000086015	1_46396776_C_T_b37	0.0467678	0.000564091	0.042645	rs12561806	0.99	6.08752e-07	3.58202e-09	1	MAST2	46396776	1
ENSG00000086015	1_46397941_A_G_b37	0.0467612	0.000563981	0.042647	rs6669522	0.99	6.04023e-07	3.55215e-09	1	MAST2	46397941	1
ENSG00000086015	1_46400590_A_G_b37	0.0466248	0.000561781	0.0426644	rs6677007	0.99	6.03783e-07	3.55066e-09	1	MAST2	46400590	1
ENSG00000086015	1_46400978_A_G_b37	0.0421502	0.000492763	0.0431541	rs6661593	0.99	5.24931e-07	3.05228e-09	1	MAST2	46400978	1
ENSG00000086015	1_46402171_A_G_b37	0.0467466	0.00056374	0.0426481	rs4660898	0.99	6.03348e-07	3.54783e-09	1	MAST2	46402171	1
ENSG00000086015	1_46406767_G_T_b37	0.0467466	0.00056374	0.0426481	rs11211230	0.99	6.03348e-07	3.54783e-09	1	MAST2	46406767	1
ENSG00000086015	1_46419021_G_A_b37	0.0468576	0.000565547	0.0426314	rs7522601	0.99	6.01853e-07	3.53856e-09	1	MAST2	46419021	1
ENSG00000086015	1_46420221_G_A_b37	0.0468576	0.000565547	0.0426314	rs10789487	0.99	6.01853e-07	3.53856e-09	1	MAST2	46420221	1
ENSG00000086015	1_46431153_G_C_b37	0.0469036	0.000566219	0.0426344	rs12757810	0.99	5.9351e-07	3.48425e-09	1	MAST2	46431153	1
ENSG00000086015	1_46431240_A_G_b37	0.0469036	0.000566219	0.0426344	rs12740503	0.99	5.9351e-07	3.48425e-09	1	MAST2	46431240	1
ENSG00000086015	1_46434107_AT_A_b37	0.0345899	0.00038199	0.0447728	rs397860668	0.99	1.09468e-06	6.74754e-09	1	MAST2	46434107	1
ENSG00000086015	1_46438787_C_A_b37	0.0465349	0.000560378	0.0426622	rs11211234	0.99	5.96416e-07	3.50367e-09	1	MAST2	46438787	1
ENSG00000086015	1_46452683_T_A_b37	0.0440803	0.000521896	0.0428956	rs11211241	0.99	5.68993e-07	3.32948e-09	1	MAST2	46452683	1
ENSG00000086015	1_46465843_G_A_b37	0.0275591	0.00028664	0.0453694	rs4233500	0.99	1.07448e-07	5.47861e-10	1	MAST2	46465843	1
ENSG00000086015	1_46469763_G_A_b37	0.0492471	0.000603409	0.0425991	rs12143096	0.99	2.07683e-07	1.11678e-09	1	MAST2	46469763	1
ENSG00000086015	1_46470878_T_C_b37	0.0485624	0.000592493	0.0426508	rs4440807	0.99	2.06056e-07	1.1072e-09	1	MAST2	46470878	1
ENSG00000086015	1_46472422_G_A_b37	0.0476145	0.000577373	0.0427225	rs12049588	0.99	2.03845e-07	1.09431e-09	1	MAST2	46472422	1
ENSG00000086015	1_46472759_G_T_b37	0.0474101	0.000574227	0.0427374	rs12021587	0.99	2.03454e-07	1.09209e-09	1	MAST2	46472759	1
ENSG00000086015	1_46478793_A_G_b37	0.0451482	0.000538643	0.0429065	rs11810993	0.99	1.99055e-07	1.06665e-09	1	MAST2	46478793	1
ENSG00000086015	1_46483871_C_T_b37	0.0340941	0.000375002	0.0438876	rs34175029	0.99	4.60444e-07	2.64699e-09	1	MAST2	46483871	1
ENSG00000086015	1_46485548_G_T_b37	0.0338724	0.00037195	0.0439107	rs946529	0.99	4.52935e-07	2.59924e-09	1	MAST2	46485548	1
ENSG00000086015	1_46487552_G_A_b37	0.0340618	0.000374563	0.0438894	rs2275426	0.99	4.60447e-07	2.64703e-09	1	MAST2	46487552	1
ENSG00000086015	1_46492144_C_T_b37	0.0337723	0.000370358	0.0438706	rs785479	0.99	4.90135e-07	2.83068e-09	1	MAST2	46492144	1
ENSG00000086015	1_46493460_T_G_b37	0.0451159	0.000538171	0.042907	rs1707336	0.99	2.00602e-07	1.07547e-09	1	MAST2	46493460	1
ENSG00000086015	1_46497500_T_A_b37	0.0411319	0.00047721	0.0438345	rs9429088	0.99	6.55794e-06	4.74252e-08	1	MAST2	46497500	1
ENSG00000086015	1_46504721_G_T_b37	0.0324363	0.000351866	0.0446118	rs11211251	0.99	1.27065e-07	6.55341e-10	1	MAST2	46504721	1
ENSG00000086015	1_46505309_A_G_b37	0.0305778	0.000326629	0.0448989	rs1707321	0.99	8.88784e-07	5.38988e-09	1	MAST2	46505309	1
ENSG00000086015	1_46505577_GTATC_G_b37	0.0364842	0.000408815	0.0448419	rs72463289	0.99	2.15086e-06	1.40291e-08	1	MAST2	46505577	1
ENSG00000086015	1_46544224_T_A_b37	0.0483574	0.000589365	0.043319	rs1085242	0.99	1.55893e-06	9.89736e-09	1	MAST2	46544224	1
ENSG00000086015	1_46574850_AAAAAAT_A_b37	0.0398542	0.000458247	0.0439528		0.99	1.43779e-07	7.50001e-10	1	MAST2	46574850	1
ENSG00000090104	1_192452831_A_C_b37	0.022247	0.000219365	-0.650309	rs180858439	0.99	0.321502	0.028176	0	RGS1	192452831	1
ENSG00000092850	1_36582871_G_A_b37	0.0280314	0.000292933	-0.689134	rs115854984	0.01	0.152707	0.00785839	0	TEKT2	36582871	1
ENSG00000092969	1_218705087_C_G_b37	0.0491566	0.000601996	-0.089334	rs661102	0.3	0.472672	0.0638996	0	TGFB2	218705087	1
ENSG00000094975	1_172467044_T_C_b37	0.012008	0.00010334	0.0436036	rs10911830	0.8	5.97254e-08	2.92022e-10	1	SUCO	172467044	1
ENSG00000094975	1_172467248_G_A_b37	0.0299737	0.000318577	0.0355862	rs6699802	0.8	0.000274045	3.00446e-06	1	SUCO	172467248	1
ENSG00000094975	1_172467354_A_T_b37	0.00830668	6.63649e-05	0.0446	rs6688929	0.8	6.0135e-08	2.9416e-10	1	SUCO	172467354	1
ENSG00000094975	1_172467403_T_C_b37	0.0360188	0.000402379	0.0349178	rs6691528	0.8	0.00023179	2.48003e-06	1	SUCO	172467403	1
ENSG00000094975	1_172467472_G_A_b37	0.0405226	0.000468183	0.0347287	rs6702420	0.8	0.000207535	2.18529e-06	1	SUCO	172467472	1
ENSG00000094975	1_172467588_T_C_b37	0.0429985	0.000505273	0.0344153	rs6694111	0.8	0.000253019	2.7421e-06	1	SUCO	172467588	1
ENSG00000094975	1_172467656_C_T_b37	0.0443807	0.000526667	0.0343314	rs6679222	0.8	0.00026055	2.83516e-06	1	SUCO	172467656	1
ENSG00000094975	1_172468287_T_C_b37	0.0311166	0.000333906	0.0354833	rs10911833	0.8	0.000293793	3.25298e-06	1	SUCO	172468287	1
ENSG00000094975	1_172468418_T_C_b37	0.0379378	0.000429358	0.034794	rs10911834	0.8	0.000249418	2.69696e-06	1	SUCO	172468418	1
ENSG00000094975	1_172468698_T_C_b37	0.046544	0.00056053	0.0342057	rs6697618	0.8	0.000283052	3.11753e-06	1	SUCO	172468698	1
ENSG00000094975	1_172469066_T_C_b37	0.0484582	0.000590909	0.0340715	rs6698031	0.8	0.000301203	3.34588e-06	1	SUCO	172469066	1
ENSG00000094975	1_172469471_C_T_b37	0.00835207	6.67953e-05	0.0454309	rs6424955	0.8	6.96979e-08	3.44404e-10	1	SUCO	172469471	1
ENSG00000094975	1_172469707_G_A_b37	0.0473805	0.000573725	0.0341822	rs6424956	0.8	0.000309027	3.44479e-06	1	SUCO	172469707	1
ENSG00000094975	1_172471988_A_G_b37	0.000502267	2.6177e-06	0.0480782	rs6657023	0.8	1.97002e-09	7.70385e-12	1	SUCO	172471988	1
ENSG00000094975	1_172472185_T_A_b37	0.00040327	2.05359e-06	0.0489239	rs9943275	0.8	2.48747e-09	9.86306e-12	1	SUCO	172472185	1
ENSG00000094975	1_172474017_C_T_b37	0.000574095	3.03233e-06	0.0478499	rs9943237	0.8	3.34708e-09	1.35663e-11	1	SUCO	172474017	1
ENSG00000094975	1_172482854_T_G_b37	0.00027072	1.32429e-06	0.0486973	rs10911843	0.8	3.88242e-09	1.58964e-11	1	SUCO	172482854	1
ENSG00000094975	1_172487670_C_A_b37	0.000261677	1.27569e-06	0.0487473	rs7517856	0.8	3.74188e-09	1.52694e-11	1	SUCO	172487670	1
ENSG00000094975	1_172494099_G_A_b37	0.00024499	1.18583e-06	0.0488914	rs12130435	0.8	2.80446e-09	1.12012e-11	1	SUCO	172494099	1
ENSG00000094975	1_172495310_A_G_b37	0.00023392	1.12757e-06	0.0489811		0.8	2.26557e-09	8.9345e-12	1	SUCO	172495310	1
ENSG00000094975	1_172496788_A_G_b37	0.000222591	1.06676e-06	0.0490673	rs10911862	0.8	1.76762e-09	6.85799e-12	1	SUCO	172496788	1
ENSG00000094975	1_172499029_G_C_b37	0.000134588	6.12959e-07	0.0498955	rs3754426	0.8	9.74664e-09	4.22098e-11	1	SUCO	172499029	1
ENSG00000094975	1_172501643_T_C_b37	0.000187474	8.83153e-07	0.0490903	rs2239816	0.8	5.49077e-10	1.97894e-12	1	SUCO	172501643	1
ENSG00000094975	1_172502340_T_C_b37	0.000131122	5.94922e-07	0.050405	rs2285143	0.8	5.16207e-09	2.14966e-11	1	SUCO	172502340	1
ENSG00000094975	1_172502727_TA_T_b37	0.000202495	9.61838e-07	0.0489049	rs55696309	0.8	4.14727e-10	1.46777e-12	1	SUCO	172502727	1
ENSG00000094975	1_172505731_G_C_b37	0.0004334	2.22273e-06	0.0494281	rs6424965	0.8	1.05114e-08	4.57721e-11	1	SUCO	172505731	1
ENSG00000094975	1_172510587_G_C_b37	0.00020877	9.95014e-07	0.0506571	rs12093274	0.8	1.82381e-09	7.09133e-12	1	SUCO	172510587	1
ENSG00000094975	1_172511171_C_T_b37	0.000136356	6.22192e-07	0.0513595	rs12025433	0.8	1.70876e-08	7.67426e-11	1	SUCO	172511171	1
ENSG00000094975	1_172517567_A_G_b37	9.83925e-05	4.33429e-07	0.0518775	rs2472549	0.8	7.45645e-09	3.17207e-11	1	SUCO	172517567	1
ENSG00000094975	1_172522602_G_A_b37	0.000136356	6.22186e-07	0.051359	rs1159378	0.8	1.70841e-08	7.67245e-11	1	SUCO	172522602	1
ENSG00000094975	1_172524788_T_A_b37	0.00013632	6.21941e-07	0.0513595	rs2239817	0.8	1.70958e-08	7.67806e-11	1	SUCO	172524788	1
ENSG00000094975	1_172530687_T_C_b37	0.000208766	9.94984e-07	0.0506568	rs10911920	0.8	1.82334e-09	7.08924e-12	1	SUCO	172530687	1
ENSG00000094975	1_172532954_C_T_b37	0.0493748	0.000605475	0.170487	rs77721309	0.8	0.831939	0.367627	0	SUCO	172532954	1
ENSG00000094975	1_172536034_A_G_b37	0.000136356	6.22186e-07	0.051359	rs10157501	0.8	1.70841e-08	7.67245e-11	1	SUCO	172536034	1
ENSG00000094975	1_172541379_T_C_b37	0.00951772	7.80788e-05	0.0419018	rs145055485	0.8	0.32554	0.0288636	0	SUCO	172541379	1
ENSG00000094975	1_172542787_A_T_b37	0.000136356	6.22192e-07	0.0513595	rs12120798	0.8	1.70876e-08	7.67426e-11	1	SUCO	172542787	1
ENSG00000094975	1_172547465_A_G_b37	0.000422727	2.1624e-06	0.0493327	rs2285664	0.8	7.89271e-09	3.37024e-11	1	SUCO	172547465	1
ENSG00000094975	1_172550398_A_G_b37	0.000635886	3.39188e-06	0.048135	rs12073872	0.8	1.06206e-09	3.98094e-12	1	SUCO	172550398	1
ENSG00000094975	1_172554867_T_A_b37	0.000211217	1.00753e-06	0.0506348	rs10752995	0.8	1.84727e-09	7.19135e-12	1	SUCO	172554867	1
ENSG00000094975	1_172559323_A_G_b37	0.000136356	6.22186e-07	0.051359	rs3738736	0.8	1.70841e-08	7.67245e-11	1	SUCO	172559323	1
ENSG00000094975	1_172561992_A_G_b37	0.000318288	1.58248e-06	0.0494565	rs10798082	0.8	8.46113e-08	4.23596e-10	1	SUCO	172561992	1
ENSG00000094975	1_172566234_G_A_b37	0.000169648	7.90135e-07	0.0515208	rs10912009	0.8	2.41045e-09	9.53949e-12	1	SUCO	172566234	1
ENSG00000094975	1_172570550_A_C_b37	0.000212564	1.0146e-06	0.0506278	rs7553020	0.8	1.85175e-09	7.21085e-12	1	SUCO	172570550	1
ENSG00000094975	1_172571568_A_G_b37	0.00136212	8.00568e-06	0.0447664	rs3830150	0.8	3.89479e-07	2.20608e-09	1	SUCO	172571568	1
ENSG00000094975	1_172573002_A_G_b37	0.000155946	7.20667e-07	0.0508893	rs7514814	0.8	2.31469e-08	1.0578e-10	1	SUCO	172573002	1
ENSG00000094975	1_172582070_A_G_b37	0.000133757	6.08728e-07	0.0514831	rs12038654	0.8	1.7326e-08	7.78601e-11	1	SUCO	172582070	1
ENSG00000094975	1_172582345_G_C_b37	0.000214111	1.02275e-06	0.0506119	rs12041837	0.8	1.87076e-09	7.28985e-12	1	SUCO	172582345	1
ENSG00000094975	1_172583299_T_C_b37	0.000136356	6.22186e-07	0.051359	rs7532580	0.8	1.70841e-08	7.67245e-11	1	SUCO	172583299	1
ENSG00000094975	1_172585466_C_A_b37	0.000406876	2.07365e-06	0.0495382	rs72710417	0.8	8.78981e-08	4.41272e-10	1	SUCO	172585466	1
ENSG00000094975	1_172592476_T_TA_b37	6.89317e-05	2.92484e-07	0.0537338		0.8	3.02868e-08	1.40953e-10	1	SUCO	172592476	1
ENSG00000094975	1_172594618_C_T_b37	0.000136374	6.22351e-07	0.0513586	rs12123755	0.8	1.70784e-08	7.66911e-11	1	SUCO	172594618	1
ENSG00000094975	1_172595624_C_T_b37	0.0020665	1.30622e-05	0.0402617	rs9970543	0.8	8.77843e-05	8.24067e-07	1	SUCO	172595624	1
ENSG00000094975	1_172596349_G_C_b37	0.00207476	1.31208e-05	0.0402563	rs7519911	0.8	8.80996e-05	8.27348e-07	1	SUCO	172596349	1
ENSG00000094975	1_172597553_T_C_b37	0.000139504	6.38164e-07	0.0513417	rs12021702	0.8	1.74824e-08	7.86036e-11	1	SUCO	172597553	1
ENSG00000094975	1_172599589_GA_G_b37	0.00159233	9.68231e-06	0.0407469	rs796788063	0.8	0.00013487	1.33225e-06	1	SUCO	172599589	1
ENSG00000094975	1_172601133_C_T_b37	0.000292148	1.44103e-06	0.0497981	rs7542003	0.8	6.70798e-08	3.30402e-10	1	SUCO	172601133	1
ENSG00000094975	1_172601404_C_G_b37	0.000153648	7.09001e-07	0.051263	rs10912075	0.8	1.99594e-08	9.04665e-11	1	SUCO	172601404	1
ENSG00000094975	1_172602502_C_T_b37	0.000153896	7.10277e-07	0.0512649	rs12070393	0.8	1.99452e-08	9.0397e-11	1	SUCO	172602502	1
ENSG00000094975	1_172641872_T_A_b37	0.0406722	0.000470403	-0.124139	rs34455008	0.8	0.298117	0.0244139	0	SUCO	172641872	1
ENSG00000094975	1_172643220_A_G_b37	0.0257991	0.000263715	0.0368298	rs2021840	0.8	9.09089e-05	8.56561e-07	1	SUCO	172643220	1
ENSG00000097033	1_87263113_A_T_b37	0.0155895	0.000140992	-0.0904859		0.95	0.886595	0.492443	0	SH3GLB1	87263113	1
ENSG00000097046	1_91929695_G_A_b37	0.0493383	0.000604865	0.0805168	rs11164783	0.5	0.0192219	0.000465286	1	CDC7	91929695	1
ENSG00000097046	1_91930483_A_C_b37	0.0488338	0.000596944	0.0805207	rs12125038	0.5	0.0169687	0.000398467	1	CDC7	91930483	1
ENSG00000097046	1_91931479_A_G_b37	0.0485012	0.000591577	0.0806746	rs1828154	0.5	0.0189645	0.00045761	1	CDC7	91931479	1
ENSG00000097046	1_91952383_A_C_b37	0.0130777	0.00011443	-0.0788028	rs496975	0.5	1.38243e-06	8.68399e-09	1	CDC7	91952383	1
ENSG00000097046	1_91954408_T_C_b37	0.0123669	0.000107097	0.477582	rs138221880	0.5	0.529786	0.0845506	0	CDC7	91954408	1
ENSG00000097046	1_91964946_T_C_b37	0.0302559	0.000322366	-0.0773036	rs12717798	0.5	6.67843e-08	3.28858e-10	1	CDC7	91964946	1
ENSG00000097046	1_91965850_C_T_b37	0.0288147	0.000303365	-0.076876	rs13447450	0.5	7.96383e-08	3.97187e-10	1	CDC7	91965850	1
ENSG00000097046	1_91966445_A_G_b37	0.0381708	0.000433139	-0.0747527	rs13447455	0.5	8.87872e-08	4.46023e-10	1	CDC7	91966445	1
ENSG00000097046	1_91968278_G_A_b37	0.00320577	2.16991e-05	-0.0842636	rs13447464	0.5	2.43143e-10	8.33435e-13	1	CDC7	91968278	1
ENSG00000097046	1_91973210_G_T_b37	0.00453295	3.24683e-05	-0.0820922	rs12137878	0.5	3.76457e-10	1.32394e-12	1	CDC7	91973210	1
ENSG00000097046	1_91983174_G_A_b37	0.00362719	2.50653e-05	-0.0844687	rs13447526	0.5	1.0374e-10	3.39585e-13	1	CDC7	91983174	1
ENSG00000097046	1_91987034_C_T_b37	0.0113912	9.70461e-05	-0.0758295	rs6688261	0.5	1.00095e-08	4.34363e-11	1	CDC7	91987034	1
ENSG00000097046	1_91990487_T_C_b37	0.00453295	3.24683e-05	-0.0820922	rs12125947	0.5	3.76457e-10	1.32394e-12	1	CDC7	91990487	1
ENSG00000097046	1_91995542_A_G_b37	0.00428365	3.03929e-05	-0.0824991	rs12124682	0.5	3.80458e-10	1.33899e-12	1	CDC7	91995542	1
ENSG00000097046	1_91996588_C_T_b37	0.00423629	3.00095e-05	-0.0825717	rs61798831	0.5	3.8301e-10	1.34838e-12	1	CDC7	91996588	1
ENSG00000097046	1_91997593_C_T_b37	0.0107674	9.06584e-05	-0.076712	rs625525	0.5	2.99439e-08	1.39198e-10	1	CDC7	91997593	1
ENSG00000097046	1_91998437_T_TA_b37	0.00338266	2.31137e-05	-0.0849581	rs397796972	0.5	1.11617e-10	3.66795e-13	1	CDC7	91998437	1
ENSG00000097046	1_92001452_T_A_b37	0.0047899	3.46059e-05	-0.0814024		0.5	6.98396e-10	2.55077e-12	1	CDC7	92001452	1
ENSG00000097046	1_92001536_C_T_b37	0.00412508	2.90919e-05	-0.0828591	rs61548854	0.5	4.72455e-10	1.68685e-12	1	CDC7	92001536	1
ENSG00000097046	1_92003919_T_C_b37	0.00490885	3.56224e-05	-0.0818321	rs17501381	0.5	6.36554e-10	2.31164e-12	1	CDC7	92003919	1
ENSG00000097046	1_92005140_C_T_b37	0.00390681	2.72837e-05	-0.0830931	rs12122066	0.5	4.22488e-10	1.4966e-12	1	CDC7	92005140	1
ENSG00000097046	1_92005191_A_T_b37	0.00389317	2.71719e-05	-0.0831126	rs11164912	0.5	4.20094e-10	1.48768e-12	1	CDC7	92005191	1
ENSG00000097046	1_92012481_G_C_b37	0.00447448	3.1977e-05	-0.0832602	rs17501512	0.5	9.74341e-10	3.62974e-12	1	CDC7	92012481	1
ENSG00000097046	1_92012678_G_A_b37	0.00752543	5.89755e-05	-0.0796006	rs11164928	0.5	1.20246e-08	5.28366e-11	1	CDC7	92012678	1
ENSG00000097046	1_92012836_G_C_b37	0.00795443	6.30171e-05	-0.0797762	rs11164929	0.5	8.25594e-09	3.53746e-11	1	CDC7	92012836	1
ENSG00000097046	1_92016934_C_T_b37	0.00323159	2.19023e-05	-0.0897403	rs61798047	0.5	2.25744e-08	1.03012e-10	1	CDC7	92016934	1
ENSG00000097046	1_92021464_C_T_b37	0.00241613	1.56504e-05	-0.0908012	rs12134245	0.5	1.57788e-08	7.05286e-11	1	CDC7	92021464	1
ENSG00000097046	1_92021611_C_T_b37	0.000871457	4.81884e-06	-0.0898589	rs34842487	0.5	4.82972e-07	2.78608e-09	1	CDC7	92021611	1
ENSG00000097046	1_92021650_A_G_b37	0.000871457	4.81884e-06	-0.0898589	rs35115044	0.5	4.82972e-07	2.78608e-09	1	CDC7	92021650	1
ENSG00000097046	1_92021705_A_G_b37	0.000871457	4.81884e-06	-0.0898589	rs17501937	0.5	4.82972e-07	2.78608e-09	1	CDC7	92021705	1
ENSG00000097046	1_92030790_C_T_b37	0.0435479	0.000513771	0.0769111	rs937848	0.5	0.000328346	3.69083e-06	1	CDC7	92030790	1
ENSG00000116128	1_147017714_T_A_b37	0.0355544	0.000395806	-0.104287	rs74125727	0.4	0.944113	0.685904	0	BCL9	147017714	1
ENSG00000116128	1_147023733_G_A_b37	0.00814024	6.47992e-05	-0.1432	rs76744132	0.4	0.750385	0.244623	0	BCL9	147023733	1
ENSG00000116141	1_220853827_C_G_b37	0.0284005	0.0002979	-0.230079	rs61830226	0.2	0.0528551	0.00171063	0	MARK1	220853827	1
ENSG00000116141	1_220859024_A_AT_b37	0.00874777	7.05828e-05	-0.214509		0.2	0.0117962	0.000254215	1	MARK1	220859024	1
ENSG00000116141	1_220867249_G_T_b37	0.029272	0.000309454	-0.229549	rs112767627	0.2	0.0532891	0.00172967	0	MARK1	220867249	1
ENSG00000116141	1_220934802_A_C_b37	0.0473449	0.000573206	-0.0920777	rs3753879	0.2	0.00449608	7.88657e-05	1	MARK1	220934802	1
ENSG00000116157	1_52968710_C_G_b37	0.0451583	0.000538844	0.11242	rs74515764	0.01	0.00131049	1.84132e-05	1	GPX7	52968710	1
ENSG00000116157	1_52968914_T_C_b37	0.0125772	0.000109276	0.151962	rs72903681	0.01	6.69767e-05	6.10128e-07	1	GPX7	52968914	1
ENSG00000116157	1_52970046_G_A_b37	0.00557929	4.14062e-05	0.161362	rs6679448	0.01	0.000153869	1.54899e-06	1	GPX7	52970046	1
ENSG00000116157	1_52972639_G_C_b37	1.22412e-05	4.36857e-08	0.129912	rs6588429	0.01	7.24298e-10	2.65236e-12	1	GPX7	52972639	1
ENSG00000116157	1_52973210_C_T_b37	0.0451583	0.000538844	0.11242	rs997915	0.01	0.00131049	1.84132e-05	1	GPX7	52973210	1
ENSG00000116157	1_52974986_G_C_b37	0.000134937	6.14709e-07	0.114023	rs1493364	0.01	2.92237e-10	1.01395e-12	1	GPX7	52974986	1
ENSG00000116157	1_52977507_C_T_b37	0.0055814	4.14293e-05	0.161356	rs58792030	0.01	0.000153975	1.55032e-06	1	GPX7	52977507	1
ENSG00000116157	1_52979822_T_A_b37	0.0055814	4.14293e-05	0.161356	rs17365027	0.01	0.000153975	1.55032e-06	1	GPX7	52979822	1
ENSG00000116157	1_52979843_T_C_b37	0.0451583	0.000538838	0.112418	rs12039588	0.01	0.0013121	1.84395e-05	1	GPX7	52979843	1
ENSG00000116157	1_52980317_T_C_b37	0.0055814	4.14293e-05	0.161356	rs12407960	0.01	0.000153975	1.55032e-06	1	GPX7	52980317	1
ENSG00000116157	1_52980448_G_C_b37	0.0451583	0.000538838	0.112418		0.01	0.0013121	1.84395e-05	1	GPX7	52980448	1
ENSG00000116157	1_52981087_G_A_b37	0.0451583	0.000538838	0.112418	rs17107265	0.01	0.0013121	1.84395e-05	1	GPX7	52981087	1
ENSG00000116157	1_52982938_G_A_b37	0.0451583	0.000538835	0.112416	rs12039624	0.01	0.00131295	1.84528e-05	1	GPX7	52982938	1
ENSG00000116157	1_52986094_T_C_b37	0.0055814	4.14293e-05	0.161356	rs72903697	0.01	0.000153975	1.55032e-06	1	GPX7	52986094	1
ENSG00000116157	1_52986978_G_A_b37	0.000134937	6.14709e-07	0.114023	rs7553627	0.01	2.92237e-10	1.01395e-12	1	GPX7	52986978	1
ENSG00000116157	1_52987128_G_A_b37	0.0055814	4.14293e-05	0.161356	rs12737682	0.01	0.000153975	1.55032e-06	1	GPX7	52987128	1
ENSG00000116157	1_52987146_G_C_b37	0.0451583	0.000538824	0.112411	rs12038423	0.01	0.00131628	1.85057e-05	1	GPX7	52987146	1
ENSG00000116157	1_52987749_T_TG_b37	0.000135221	6.16176e-07	0.114033	rs11371372	0.01	2.85382e-10	9.88148e-13	1	GPX7	52987749	1
ENSG00000116157	1_52987752_G_GA_b37	0.000441206	2.26828e-06	0.109898		0.01	2.35305e-09	9.29987e-12	1	GPX7	52987752	1
ENSG00000116157	1_52989445_T_TTA_b37	0.000134937	6.14709e-07	0.114023	rs71692017	0.01	2.92237e-10	1.01395e-12	1	GPX7	52989445	1
ENSG00000116157	1_52990109_T_C_b37	0.0451966	0.00053946	0.112426	rs111765078	0.01	0.00130432	1.83143e-05	1	GPX7	52990109	1
ENSG00000116157	1_52991983_A_G_b37	0.0055814	4.14293e-05	0.161356	rs57766167	0.01	0.000153975	1.55032e-06	1	GPX7	52991983	1
ENSG00000116157	1_52992254_A_G_b37	0.0055814	4.14293e-05	0.161356	rs72903702	0.01	0.000153975	1.55032e-06	1	GPX7	52992254	1
ENSG00000116157	1_52992606_A_G_b37	0.000134937	6.14709e-07	0.114023	rs7545305	0.01	2.92237e-10	1.01395e-12	1	GPX7	52992606	1
ENSG00000116157	1_52993646_C_T_b37	0.00558769	4.14845e-05	0.16323	rs144543585	0.01	0.000146955	1.46913e-06	1	GPX7	52993646	1
ENSG00000116157	1_52994674_C_T_b37	0.0055814	4.14293e-05	0.161356	rs72905605	0.01	0.000153975	1.55032e-06	1	GPX7	52994674	1
ENSG00000116157	1_52994822_G_A_b37	0.0055814	4.14293e-05	0.161356	rs17365082	0.01	0.000153975	1.55032e-06	1	GPX7	52994822	1
ENSG00000116157	1_52997612_A_G_b37	0.000134686	6.13444e-07	0.114043	rs12057855	0.01	2.9053e-10	1.00711e-12	1	GPX7	52997612	1
ENSG00000116157	1_52998102_G_A_b37	0.00546051	4.03352e-05	0.167684	rs12409239	0.01	0.000785996	1.01772e-05	1	GPX7	52998102	1
ENSG00000116157	1_52998286_C_G_b37	0.000134339	6.11693e-07	0.114073	rs11205968	0.01	2.8732e-10	9.95446e-13	1	GPX7	52998286	1
ENSG00000116157	1_53006938_C_T_b37	0.00584072	4.37211e-05	0.160583	rs113417544	0.01	0.000155403	1.56626e-06	1	GPX7	53006938	1
ENSG00000116157	1_53008039_T_C_b37	0.0055814	4.14293e-05	0.161356	rs11800551	0.01	0.000153975	1.55032e-06	1	GPX7	53008039	1
ENSG00000116157	1_53008436_TA_T_b37	0.0325781	0.000353692	0.128451		0.01	0.000890363	1.17571e-05	1	GPX7	53008436	1
ENSG00000116157	1_53008437_A_T_b37	0.0217649	0.000213445	0.127278		0.01	0.000234	2.50694e-06	1	GPX7	53008437	1
ENSG00000116157	1_53008440_TA_T_b37	7.93996e-05	3.41856e-07	0.116036		0.01	4.15387e-09	1.70827e-11	1	GPX7	53008440	1
ENSG00000116157	1_53008441_A_T_b37	8.13139e-05	3.50937e-07	0.118474		0.01	6.04461e-08	2.95781e-10	1	GPX7	53008441	1
ENSG00000116157	1_53008743_G_A_b37	0.000135044	6.15271e-07	0.114024	rs6691651	0.01	2.90796e-10	1.00816e-12	1	GPX7	53008743	1
ENSG00000116157	1_53008859_T_C_b37	0.0451592	0.000538866	0.112336	rs76677971	0.01	0.00136013	1.92304e-05	1	GPX7	53008859	1
ENSG00000116157	1_53009445_T_C_b37	0.000135044	6.15271e-07	0.114024	rs12025283	0.01	2.90796e-10	1.00816e-12	1	GPX7	53009445	1
ENSG00000116157	1_53009877_A_G_b37	0.000163627	7.59648e-07	0.11329	rs11802609	0.01	3.55e-10	1.2446e-12	1	GPX7	53009877	1
ENSG00000116157	1_53010725_T_TC_b37	0.00585808	4.38735e-05	0.159152		0.01	0.000125089	1.22471e-06	1	GPX7	53010725	1
ENSG00000116157	1_53010798_T_C_b37	0.000135069	6.15399e-07	0.114023	rs11205971	0.01	2.90941e-10	1.0087e-12	1	GPX7	53010798	1
ENSG00000116157	1_53011697_C_G_b37	0.00013512	6.15669e-07	0.114023	rs11205972	0.01	2.90931e-10	1.00865e-12	1	GPX7	53011697	1
ENSG00000116157	1_53012475_C_T_b37	0.0055814	4.14293e-05	0.161356	rs59449688	0.01	0.000153975	1.55032e-06	1	GPX7	53012475	1
ENSG00000116157	1_53013518_G_C_b37	0.0055814	4.14293e-05	0.161356	rs72905633	0.01	0.000153975	1.55032e-06	1	GPX7	53013518	1
ENSG00000116157	1_53015498_G_A_b37	0.0451592	0.00053887	0.112335	rs6697253	0.01	0.00136098	1.92445e-05	1	GPX7	53015498	1
ENSG00000116157	1_53015956_G_C_b37	0.000135115	6.15627e-07	0.114024	rs6697674	0.01	2.90393e-10	1.00661e-12	1	GPX7	53015956	1
ENSG00000116157	1_53016034_A_G_b37	0.0451592	0.00053887	0.112335	rs17107293	0.01	0.00136098	1.92445e-05	1	GPX7	53016034	1
ENSG00000116157	1_53016374_T_C_b37	0.000149839	6.898e-07	0.113692	rs61324757	0.01	4.41753e-10	1.57025e-12	1	GPX7	53016374	1
ENSG00000116157	1_53016582_C_T_b37	0.0451592	0.00053887	0.112335	rs6677324	0.01	0.00136098	1.92445e-05	1	GPX7	53016582	1
ENSG00000116157	1_53017445_G_A_b37	1.23607e-05	4.41447e-08	0.126185	rs1493365	0.01	5.18899e-10	1.86564e-12	1	GPX7	53017445	1
ENSG00000116157	1_53018012_G_A_b37	0.013779	0.000121821	0.150506	rs7511710	0.01	7.8182e-05	7.24637e-07	1	GPX7	53018012	1
ENSG00000116157	1_53021961_A_T_b37	0.00751723	5.88978e-05	0.157361	rs6588430	0.01	6.47173e-05	5.8753e-07	1	GPX7	53021961	1
ENSG00000116157	1_53022647_A_G_b37	0.0447633	0.000532861	0.112484	rs7545231	0.01	0.00131795	1.85338e-05	1	GPX7	53022647	1
ENSG00000116157	1_53022757_T_C_b37	0.0447416	0.000532515	0.112493	rs75572492	0.01	0.0013158	1.8498e-05	1	GPX7	53022757	1
ENSG00000116157	1_53024115_C_G_b37	0.0446734	0.000531448	0.112523	rs12045192	0.01	0.00130526	1.83303e-05	1	GPX7	53024115	1
ENSG00000116157	1_53024128_C_A_b37	0.0446734	0.000531448	0.112523	rs12045193	0.01	0.00130526	1.83303e-05	1	GPX7	53024128	1
ENSG00000116157	1_53025731_T_C_b37	0.0445382	0.000529219	0.112576	rs112727088	0.01	0.00129274	1.81228e-05	1	GPX7	53025731	1
ENSG00000116157	1_53025850_T_C_b37	0.00751723	5.88978e-05	0.157361	rs72905643	0.01	6.47173e-05	5.8753e-07	1	GPX7	53025850	1
ENSG00000116157	1_53026021_G_C_b37	0.0445189	0.000528921	0.112584	rs113078711	0.01	0.00128969	1.80738e-05	1	GPX7	53026021	1
ENSG00000116157	1_53026763_AG_A_b37	0.0444651	0.00052807	0.112606	rs150971506	0.01	0.00128266	1.79597e-05	1	GPX7	53026763	1
ENSG00000116157	1_53027266_C_T_b37	0.0444354	0.0005276	0.112618	rs112368098	0.01	0.00127952	1.79097e-05	1	GPX7	53027266	1
ENSG00000116157	1_53027317_A_G_b37	0.0444296	0.000527469	0.112623	rs112819043	0.01	0.00127811	1.78867e-05	1	GPX7	53027317	1
ENSG00000116157	1_53028025_A_T_b37	0.0377942	0.000427295	0.113588	rs12036960	0.01	0.000933173	1.24114e-05	1	GPX7	53028025	1
ENSG00000116157	1_53029311_G_C_b37	0.000783758	4.28341e-06	0.104023	rs2406791	0.01	4.2577e-10	1.50885e-12	1	GPX7	53029311	1
ENSG00000116157	1_53029546_A_T_b37	0.0109026	9.20302e-05	0.154868		0.01	0.000144451	1.44091e-06	1	GPX7	53029546	1
ENSG00000116157	1_53029552_A_T_b37	0.0104396	8.73496e-05	0.155328		0.01	0.000132173	1.30255e-06	1	GPX7	53029552	1
ENSG00000116157	1_53029604_C_T_b37	0.000133411	6.0701e-07	0.114178	rs835334	0.01	2.54325e-10	8.74068e-13	1	GPX7	53029604	1
ENSG00000116157	1_53034164_C_T_b37	0.00751723	5.88978e-05	0.157361	rs72905655	0.01	6.47173e-05	5.8753e-07	1	GPX7	53034164	1
ENSG00000116157	1_53036097_G_A_b37	0.00418542	2.95941e-05	0.163609	rs17365252	0.01	5.96229e-05	5.3703e-07	1	GPX7	53036097	1
ENSG00000116157	1_53036467_A_T_b37	0.00418371	2.95801e-05	0.163611	rs77436971	0.01	5.96338e-05	5.37156e-07	1	GPX7	53036467	1
ENSG00000116157	1_53037410_A_G_b37	0.0414859	0.000482338	0.109265	rs2505982	0.01	8.7611e-05	8.22278e-07	1	GPX7	53037410	1
ENSG00000116157	1_53037658_G_A_b37	0.0417331	0.000486195	0.109218	rs2452763	0.01	8.35732e-05	7.80281e-07	1	GPX7	53037658	1
ENSG00000116157	1_53039603_T_C_b37	0.00418371	2.95801e-05	0.163611	rs17373814	0.01	5.96338e-05	5.37156e-07	1	GPX7	53039603	1
ENSG00000116157	1_53039717_C_T_b37	0.00750594	5.87787e-05	0.157443	rs113788994	0.01	6.37935e-05	5.78329e-07	1	GPX7	53039717	1
ENSG00000116157	1_53040968_A_G_b37	0.00385332	2.68589e-05	0.160028	rs11205975	0.01	3.44688e-05	2.93803e-07	1	GPX7	53040968	1
ENSG00000116157	1_53041145_A_G_b37	0.00742977	5.80736e-05	0.158212	rs12407692	0.01	5.45055e-05	4.85849e-07	1	GPX7	53041145	1
ENSG00000116157	1_53042629_A_G_b37	0.000163439	7.58721e-07	0.111127		0.01	4.26935e-12	1.18075e-14	1	GPX7	53042629	1
ENSG00000116157	1_53043216_T_C_b37	0.000149382	6.87566e-07	0.111744	rs2452762	0.01	3.11268e-12	8.4929e-15	1	GPX7	53043216	1
ENSG00000116157	1_53044049_C_T_b37	0.00725257	5.64103e-05	0.159509	rs72905667	0.01	3.86403e-05	3.3301e-07	1	GPX7	53044049	1
ENSG00000116157	1_53045440_G_A_b37	0.0481192	0.00058561	0.116127	rs17365357	0.01	7.13398e-05	6.54412e-07	1	GPX7	53045440	1
ENSG00000116157	1_53046120_T_C_b37	0.000185393	8.72428e-07	0.110395	rs835348	0.01	8.62676e-13	2.19082e-15	1	GPX7	53046120	1
ENSG00000116157	1_53046230_G_C_b37	0.000179719	8.429e-07	0.111201	rs835349	0.01	1.10487e-12	2.84774e-15	1	GPX7	53046230	1
ENSG00000116157	1_53048482_T_C_b37	2.7059e-05	1.04556e-07	0.109213		0.01	8.46261e-19	1.10498e-21	1	GPX7	53048482	1
ENSG00000116157	1_53051020_G_A_b37	4.38749e-07	1.14685e-09	0.123017	rs835344	0.01	9.25876e-28	6.30549e-31	1	GPX7	53051020	1
ENSG00000116157	1_53051993_G_T_b37	5.7307e-06	1.90481e-08	-0.11396	rs12737517	0.01	1.16441e-21	1.21872e-24	1	GPX7	53051993	1
ENSG00000116157	1_53053434_A_G_b37	0.00693681	5.35365e-05	0.0909594	rs835345	0.01	9.23705e-10	3.43103e-12	1	GPX7	53053434	1
ENSG00000116157	1_53053563_G_A_b37	0.0467888	0.00056445	0.10913	rs835346	0.01	1.22208e-05	9.38126e-08	1	GPX7	53053563	1
ENSG00000116157	1_53053763_T_C_b37	0.00610401	4.60423e-05	0.0961214	rs835347	0.01	4.26739e-08	2.03599e-10	1	GPX7	53053763	1
ENSG00000116157	1_53054225_A_G_b37	0.0130536	0.000114179	-0.100974	rs71653045	0.01	3.63506e-08	1.7145e-10	1	GPX7	53054225	1
ENSG00000116157	1_53055997_C_T_b37	0.0325048	0.000352754	0.143144	rs111967467	0.01	4.70335e-05	4.1295e-07	1	GPX7	53055997	1
ENSG00000116157	1_53057483_G_A_b37	0.000732462	3.9729e-06	0.111149	rs835335	0.01	6.93868e-10	2.53318e-12	1	GPX7	53057483	1
ENSG00000116157	1_53058044_T_C_b37	2.51939e-08	5.34641e-11	0.129741	rs835336	0.01	1.15324e-31	5.64394e-35	1	GPX7	53058044	1
ENSG00000116157	1_53059106_G_A_b37	0.000515071	2.69093e-06	0.113348	rs835337	0.01	2.98718e-10	1.03804e-12	1	GPX7	53059106	1
ENSG00000116157	1_53061490_C_T_b37	0.0457491	0.000548271	0.0868513	rs2406654	0.01	9.90621e-10	3.69281e-12	1	GPX7	53061490	1
ENSG00000116157	1_53061766_G_A_b37	0.000732766	3.97494e-06	0.111882	rs835338	0.01	1.57183e-10	5.26686e-13	1	GPX7	53061766	1
ENSG00000116157	1_53062241_G_C_b37	3.72141e-09	6.88683e-12	0.135255	rs835339	0.01	1.61283e-35	6.01076e-39	1	GPX7	53062241	1
ENSG00000116157	1_53064012_A_G_b37	3.92316e-09	7.28119e-12	-0.135005	rs835341	0.01	1.09217e-35	4.00462e-39	1	GPX7	53064012	1
ENSG00000116157	1_53064034_G_A_b37	1.6583e-09	2.92782e-12	-0.138172	rs835342	0.01	2.75713e-36	9.75399e-40	1	GPX7	53064034	1
ENSG00000116157	1_53064116_A_G_b37	0.00198027	1.2436e-05	-0.107268	rs835343	0.01	1.5205e-09	5.84241e-12	1	GPX7	53064116	1
ENSG00000116157	1_53067034_T_C_b37	0.000732766	3.97494e-06	-0.111882	rs1416093	0.01	1.57183e-10	5.26686e-13	1	GPX7	53067034	1
ENSG00000116157	1_53067586_T_C_b37	6.62401e-10	1.10845e-12	-0.141517	rs6588431	0.01	7.60353e-32	3.68947e-35	1	GPX7	53067586	1
ENSG00000116157	1_53067914_T_G_b37	4.08567e-10	6.66045e-13	-0.143389	rs11810754	0.01	4.81875e-34	2.07405e-37	1	GPX7	53067914	1
ENSG00000116157	1_53068406_C_G_b37	0.0331169	0.000361281	0.13742	rs35607140	0.01	1.00244e-05	7.54227e-08	1	GPX7	53068406	1
ENSG00000116157	1_53068430_G_A_b37	2.85255e-08	6.09643e-11	-0.133057	rs12089784	0.01	3.54864e-32	1.68648e-35	1	GPX7	53068430	1
ENSG00000116157	1_53068688_CAG_C_b37	0.000909415	5.05724e-06	-0.111267	rs397764149	0.01	1.77645e-10	5.98775e-13	1	GPX7	53068688	1
ENSG00000116157	1_53069463_G_A_b37	0.030566	0.000326478	0.138633	rs35455603	0.01	1.12049e-05	8.52759e-08	1	GPX7	53069463	1
ENSG00000116157	1_53069514_C_G_b37	0.000812276	4.45684e-06	-0.111888	rs3753753	0.01	1.6295e-10	5.46875e-13	1	GPX7	53069514	1
ENSG00000116157	1_53070377_C_T_b37	0.0306116	0.00032709	0.138599	rs34019243	0.01	1.14977e-05	8.77596e-08	1	GPX7	53070377	1
ENSG00000116157	1_53070393_C_T_b37	2.33806e-09	4.20452e-12	-0.137712	rs3753754	0.01	3.67437e-36	1.3067e-39	1	GPX7	53070393	1
ENSG00000116157	1_53072741_A_G_b37	0.00108554	6.17563e-06	-0.110818	rs1970950	0.01	2.15243e-10	7.32763e-13	1	GPX7	53072741	1
ENSG00000116157	1_53072796_G_C_b37	0.00332876	2.26558e-05	-0.103849	rs1970949	0.01	5.5271e-10	1.99262e-12	1	GPX7	53072796	1
ENSG00000116157	1_53073242_G_A_b37	0.0307762	0.000329226	0.138509	rs35226390	0.01	1.21917e-05	9.3569e-08	1	GPX7	53073242	1
ENSG00000116157	1_53073327_G_C_b37	1.40932e-05	5.09677e-08	-0.119615	rs946154	0.01	1.55799e-16	2.51264e-19	1	GPX7	53073327	1
ENSG00000116157	1_53073397_G_T_b37	3.70472e-10	6.00513e-13	-0.145123	rs946155	0.01	2.64349e-31	1.31871e-34	1	GPX7	53073397	1
ENSG00000116157	1_53073556_CT_C_b37	6.68483e-09	1.29624e-11	-0.134981	rs5774123	0.01	6.5672e-36	2.38018e-39	1	GPX7	53073556	1
ENSG00000116157	1_53074412_A_G_b37	0.0241944	0.000243672	0.131374	rs1047619	0.01	0.00020161	2.11448e-06	1	GPX7	53074412	1
ENSG00000116157	1_53074532_C_A_b37	4.22064e-09	7.89387e-12	-0.13609	rs1047635	0.01	1.13904e-35	4.18402e-39	1	GPX7	53074532	1
ENSG00000116157	1_53074980_C_G_b37	0.0227806	0.000226057	-0.0870739	rs4451503	0.01	4.89288e-11	1.54069e-13	1	GPX7	53074980	1
ENSG00000116157	1_53075062_C_T_b37	0.029593	0.000313699	0.135313	rs111363630	0.01	2.59618e-05	2.15244e-07	1	GPX7	53075062	1
ENSG00000116157	1_53075321_G_A_b37	4.04843e-09	7.5335e-12	-0.136586	rs28609180	0.01	3.58805e-37	1.19912e-40	1	GPX7	53075321	1
ENSG00000116157	1_53075793_A_G_b37	0.0298144	0.00031651	-0.085308	rs2897528	0.01	6.96605e-11	2.2356e-13	1	GPX7	53075793	1
ENSG00000116157	1_53076210_C_T_b37	0.0228372	0.000226747	-0.0871273	rs12133449	0.01	5.13565e-11	1.62131e-13	1	GPX7	53076210	1
ENSG00000116157	1_53076663_T_C_b37	0.0230673	0.000229613	-0.0870763	rs7529595	0.01	5.20894e-11	1.64569e-13	1	GPX7	53076663	1
ENSG00000116157	1_53077816_C_G_b37	0.0347352	0.000384185	0.118719	rs11205980	0.01	0.000199921	2.0937e-06	1	GPX7	53077816	1
ENSG00000116157	1_53079133_TG_T_b37	1.25822e-08	2.5427e-11	-0.133077	rs74531386	0.01	3.47931e-31	1.74832e-34	1	GPX7	53079133	1
ENSG00000116157	1_53079309_G_C_b37	0.00904791	7.34682e-05	0.145436	rs60001856	0.01	1.31443e-05	1.01668e-07	1	GPX7	53079309	1
ENSG00000116157	1_53081585_A_G_b37	0.0114875	9.80343e-05	0.141987	rs6671552	0.01	8.56113e-06	6.35109e-08	1	GPX7	53081585	1
ENSG00000116157	1_53082579_G_A_b37	0.00960943	7.90108e-05	0.143478	rs112928562	0.01	8.8671e-06	6.59733e-08	1	GPX7	53082579	1
ENSG00000116157	1_53082829_A_T_b37	0.0118802	0.000102035	0.136639		0.01	8.81679e-05	8.28088e-07	1	GPX7	53082829	1
ENSG00000116157	1_53083115_T_C_b37	0.0287835	0.00030295	0.138305	rs17107332	0.01	8.00477e-06	5.90481e-08	1	GPX7	53083115	1
ENSG00000116157	1_53087223_A_G_b37	0.0301649	0.000321119	0.126174	rs7542705	0.01	0.00275565	4.40565e-05	1	GPX7	53087223	1
ENSG00000116157	1_53088755_AG_A_b37	0.0301852	0.000321385	0.12615	rs397864226	0.01	0.00283886	4.56174e-05	1	GPX7	53088755	1
ENSG00000116157	1_53089250_G_C_b37	0.0402592	0.00046425	0.138068	rs113940062	0.01	0.00583611	0.000108146	1	GPX7	53089250	1
ENSG00000116157	1_53090345_A_T_b37	0.0302343	0.000322044	0.129104	rs7537727	0.01	0.00290258	4.68523e-05	1	GPX7	53090345	1
ENSG00000116157	1_53090501_C_A_b37	0.0299883	0.000318791	0.126146	rs7526233	0.01	0.00289633	4.67319e-05	1	GPX7	53090501	1
ENSG00000116157	1_53090921_T_G_b37	0.0302955	0.000322963	0.129142	rs11581211	0.01	0.00293482	4.74758e-05	1	GPX7	53090921	1
ENSG00000116157	1_53093707_G_A_b37	0.0303159	0.000323222	0.125702	rs7512753	0.01	0.00312019	5.10223e-05	1	GPX7	53093707	1
ENSG00000116157	1_53094695_T_A_b37	0.0305807	0.000326674	0.125467	rs11583321	0.01	0.00321585	5.28543e-05	1	GPX7	53094695	1
ENSG00000116157	1_53095582_A_G_b37	0.0308409	0.00033012	0.125313	rs11585624	0.01	0.00328836	5.4245e-05	1	GPX7	53095582	1
ENSG00000116157	1_53095956_A_G_b37	0.0472857	0.000572253	-0.0814276	rs113186966	0.01	3.30901e-05	2.80914e-07	1	GPX7	53095956	1
ENSG00000116157	1_53097581_G_A_b37	0.047444	0.000574768	-0.0813967	rs6670797	0.01	3.35404e-05	2.85124e-07	1	GPX7	53097581	1
ENSG00000116157	1_53098891_C_T_b37	0.00411704	2.90273e-05	0.136081	rs114150764	0.01	9.48443e-05	8.98891e-07	1	GPX7	53098891	1
ENSG00000116157	1_53103781_T_G_b37	0.0249924	0.000253419	0.12689	rs12407301	0.01	3.1717e-05	2.6812e-07	1	GPX7	53103781	1
ENSG00000116157	1_53103888_G_T_b37	0.000937202	5.23413e-06	0.120422	rs11205985	0.01	2.87439e-10	9.95879e-13	1	GPX7	53103888	1
ENSG00000116157	1_53110002_C_T_b37	0.00022094	1.05828e-06	0.130626	rs17374258	0.01	1.08215e-09	4.06285e-12	1	GPX7	53110002	1
ENSG00000116157	1_53144105_A_C_b37	0.0433088	0.000509961	0.234271		0.01	0.0643494	0.0022354	0	GPX7	53144105	1
ENSG00000116157	1_53154835_T_A_b37	0.00631601	4.79618e-05	-0.208001		0.01	0.201188	0.0122145	0	GPX7	53154835	1
ENSG00000116183	1_176368459_C_T_b37	0.00374867	2.60248e-05	0.599173	rs115084257	0.01	0.0129589	0.000285345	1	PAPPA2	176368459	1
ENSG00000116199	1_178919246_A_C_b37	0.0183893	0.000173486	0.0394331		0.5	0.983168	0.886682	0	FAM20B	178919246	1
ENSG00000116199	1_178924427_T_G_b37	0.00824611	6.58186e-05	0.0415396	rs2039536	0.5	0.964723	0.782601	0	FAM20B	178924427	1
ENSG00000116199	1_178928573_C_T_b37	0.030879	0.000330622	-0.037286	rs12024917	0.5	0.995694	0.967815	0	FAM20B	178928573	1
ENSG00000116199	1_178983635_C_T_b37	0.0481132	0.000585517	0.0585151	rs56107346	0.5	0.371243	0.0375763	0	FAM20B	178983635	1
ENSG00000116199	1_178983744_A_G_b37	0.0483486	0.000589217	0.0584268	rs111483702	0.5	0.368144	0.0369291	0	FAM20B	178983744	1
ENSG00000116199	1_178984849_G_A_b37	0.0496567	0.000609834	0.0580231	rs116763550	0.5	0.358509	0.0349458	0	FAM20B	178984849	1
ENSG00000116199	1_178985169_C_T_b37	0.0496567	0.000609834	0.0580231	rs147323792	0.5	0.358509	0.0349458	0	FAM20B	178985169	1
ENSG00000116199	1_178988825_G_A_b37	0.0496728	0.00061014	0.0580221	rs55781720	0.5	0.358513	0.034947	0	FAM20B	178988825	1
ENSG00000116199	1_178989424_C_T_b37	0.0496728	0.00061014	0.0580221	rs75336355	0.5	0.358513	0.034947	0	FAM20B	178989424	1
ENSG00000116199	1_178991912_G_A_b37	0.0496728	0.00061014	0.0580221	rs2147766	0.5	0.358513	0.034947	0	FAM20B	178991912	1
ENSG00000116199	1_179004182_G_C_b37	0.049753	0.000611396	0.0580135	rs79988267	0.5	0.358582	0.034961	0	FAM20B	179004182	1
ENSG00000116199	1_179004602_A_G_b37	0.049753	0.000611396	0.0580135	rs78109100	0.5	0.358582	0.034961	0	FAM20B	179004602	1
ENSG00000116199	1_179039055_C_T_b37	0.038583	0.000439308	0.0568869	rs16853610	0.5	0.352002	0.0336747	0	FAM20B	179039055	1
ENSG00000116199	1_179041391_G_A_b37	0.0496728	0.00061014	0.0580221	rs4456058	0.5	0.358513	0.034947	0	FAM20B	179041391	1
ENSG00000116205	1_54599126_C_T_b37	0.0262127	0.000269103	-0.379067	rs41478947	0.01	0.554453	0.0954682	0	TCEANC2	54599126	1
ENSG00000116288	1_8085851_C_T_b37	0.0390609	0.000446279	0.122929	rs116039146	0.8	0.668977	0.165285	0	PARK7	8085851	1
ENSG00000116396	1_110657949_T_C_b37	0.0384228	0.000436932	-0.0596233	rs17669930	0.3	0.169261	0.00924147	0	KCNC4	110657949	1
ENSG00000116396	1_110657984_AT_A_b37	0.0384228	0.000436932	-0.0596233	rs138614672	0.3	0.169261	0.00924147	0	KCNC4	110657984	1
ENSG00000116396	1_110659090_T_C_b37	0.0376188	0.000424828	-0.0597661	rs12126830	0.3	0.168173	0.00914676	0	KCNC4	110659090	1
ENSG00000116396	1_110774238_T_C_b37	0.000164995	7.66511e-07	0.0837451	rs615819	0.3	0.000156703	1.58096e-06	1	KCNC4	110774238	1
ENSG00000116396	1_110786319_T_C_b37	0.0176132	0.000164439	0.0597238	rs860060	0.3	0.000213144	2.25382e-06	1	KCNC4	110786319	1
ENSG00000116396	1_110787397_T_C_b37	0.0118219	0.000101444	0.0615749	rs705292	0.3	0.000148514	1.48676e-06	1	KCNC4	110787397	1
ENSG00000116396	1_110787576_G_C_b37	0.0314703	0.000338682	0.0565572	rs705293	0.3	0.000251663	2.7256e-06	1	KCNC4	110787576	1
ENSG00000116396	1_110788825_T_C_b37	0.00498727	3.62858e-05	0.0661455	rs814318	0.3	5.05646e-05	4.4739e-07	1	KCNC4	110788825	1
ENSG00000116396	1_110790137_C_T_b37	0.0342619	0.000377389	0.0559402	rs2603588	0.3	0.00028796	3.17992e-06	1	KCNC4	110790137	1
ENSG00000116396	1_110790156_C_T_b37	0.00991662	8.20867e-05	0.0657805	rs814320	0.3	0.0010857	1.48008e-05	1	KCNC4	110790156	1
ENSG00000116396	1_110790178_T_TTTTTC_b37	0.0254128	0.000258865	0.0575018		0.3	0.000135495	1.33912e-06	1	KCNC4	110790178	1
ENSG00000116396	1_110790179_T_TTTTC_b37	0.0393354	0.000450387	0.0551345		0.3	0.000248464	2.68514e-06	1	KCNC4	110790179	1
ENSG00000116396	1_110790180_T_TTTC_b37	0.0372764	0.000419906	0.0558781		0.3	0.0010362	1.40087e-05	1	KCNC4	110790180	1
ENSG00000116396	1_110802327_G_GA_b37	0.0416731	0.000485241	0.0540231	rs397728660	0.3	0.000102526	9.81028e-07	1	KCNC4	110802327	1
ENSG00000116396	1_110806151_G_A_b37	0.00391225	2.73309e-05	0.0804639	rs11102073	0.3	0.000141356	1.40592e-06	1	KCNC4	110806151	1
ENSG00000116396	1_110806303_G_T_b37	0.00201311	1.26718e-05	0.0626643	rs1323724	0.3	1.33582e-05	1.03473e-07	1	KCNC4	110806303	1
ENSG00000116396	1_110806445_AG_A_b37	0.0006277	3.3439e-06	0.0771683	rs869096137	0.3	0.000138267	1.37063e-06	1	KCNC4	110806445	1
ENSG00000116396	1_110806730_C_T_b37	0.00879824	7.10884e-05	0.0801511	rs78274771	0.3	0.000696536	8.8337e-06	1	KCNC4	110806730	1
ENSG00000116396	1_110806836_G_A_b37	0.00879824	7.10884e-05	0.0801511	rs75976014	0.3	0.000696536	8.8337e-06	1	KCNC4	110806836	1
ENSG00000116396	1_110807128_T_C_b37	0.00236022	1.52167e-05	0.0620811	rs6537655	0.3	1.59079e-05	1.25298e-07	1	KCNC4	110807128	1
ENSG00000116396	1_110807515_T_C_b37	0.00283882	1.88423e-05	0.0615948	rs6664808	0.3	2.01941e-05	1.63022e-07	1	KCNC4	110807515	1
ENSG00000116396	1_110808240_A_C_b37	0.00304453	2.04341e-05	0.0609944	rs56225383	0.3	2.1609e-05	1.75599e-07	1	KCNC4	110808240	1
ENSG00000116396	1_110809371_C_T_b37	0.00577299	4.31267e-05	0.0822577	rs76315898	0.3	0.000312001	3.48251e-06	1	KCNC4	110809371	1
ENSG00000116396	1_110809542_T_TGAA_b37	0.000976683	5.48337e-06	0.0680532		0.3	1.22068e-05	9.3696e-08	1	KCNC4	110809542	1
ENSG00000116396	1_110809544_A_AAG_b37	0.00259825	1.6996e-05	0.0637535		0.3	8.24675e-06	6.0972e-08	1	KCNC4	110809544	1
ENSG00000116396	1_110809617_A_T_b37	0.00249893	1.6256e-05	0.0617883	rs4839278	0.3	1.9788e-05	1.59433e-07	1	KCNC4	110809617	1
ENSG00000116396	1_110809895_C_G_b37	0.00240715	1.55856e-05	0.0619223	rs4838973	0.3	1.95537e-05	1.57357e-07	1	KCNC4	110809895	1
ENSG00000116396	1_110810008_A_T_b37	0.00653571	4.99067e-05	0.0579126	rs4838974	0.3	0.000163296	1.6569e-06	1	KCNC4	110810008	1
ENSG00000116396	1_110810500_C_G_b37	0.00369195	2.55788e-05	0.0605806	rs4839279	0.3	9.81642e-05	9.344e-07	1	KCNC4	110810500	1
ENSG00000116396	1_110811419_G_A_b37	0.00272283	1.7956e-05	0.0712627	rs112247275	0.3	0.00188415	2.81424e-05	1	KCNC4	110811419	1
ENSG00000116396	1_110814007_A_G_b37	0.00874371	7.05455e-05	0.0566146	rs1323723	0.3	0.00197319	2.9741e-05	1	KCNC4	110814007	1
ENSG00000116396	1_110814100_A_C_b37	0.00451699	3.23325e-05	0.0685254	rs4839281	0.3	0.0056302	0.000103566	1	KCNC4	110814100	1
ENSG00000116396	1_110814129_T_A_b37	0.00948622	7.77738e-05	0.0562972	rs4839282	0.3	0.00141287	2.01063e-05	1	KCNC4	110814129	1
ENSG00000116396	1_110814175_T_C_b37	0.00874932	7.06006e-05	0.056612	rs4839283	0.3	0.0019733	2.97432e-05	1	KCNC4	110814175	1
ENSG00000116396	1_110814398_A_G_b37	0.00874932	7.06006e-05	0.056612	rs12076202	0.3	0.0019733	2.97432e-05	1	KCNC4	110814398	1
ENSG00000116396	1_110814905_A_G_b37	0.00874932	7.06006e-05	0.056612	rs3849177	0.3	0.0019733	2.97432e-05	1	KCNC4	110814905	1
ENSG00000116396	1_110815337_G_T_b37	0.0243925	0.000246048	0.0684786	rs76080413	0.3	0.0142572	0.000320916	1	KCNC4	110815337	1
ENSG00000116396	1_110815343_T_G_b37	0.0096454	7.93518e-05	0.0653089	rs6673804	0.3	0.0082254	0.000163936	1	KCNC4	110815343	1
ENSG00000116396	1_110815403_G_T_b37	0.00197566	1.24042e-05	0.075363	rs6682489	0.3	0.000204529	2.1487e-06	1	KCNC4	110815403	1
ENSG00000116396	1_110815623_G_C_b37	0.00874371	7.05455e-05	0.0566146	rs6682717	0.3	0.00197319	2.9741e-05	1	KCNC4	110815623	1
ENSG00000116396	1_110815952_T_A_b37	0.00819387	6.53198e-05	0.0658481	rs57213976	0.3	0.00736826	0.000143402	1	KCNC4	110815952	1
ENSG00000116396	1_110815957_G_T_b37	0.00819387	6.53198e-05	0.0658481	rs58155611	0.3	0.00736826	0.000143402	1	KCNC4	110815957	1
ENSG00000116396	1_110816118_C_A_b37	0.00819387	6.53198e-05	0.0658481	rs4839285	0.3	0.00736826	0.000143402	1	KCNC4	110816118	1
ENSG00000116396	1_110816127_C_T_b37	0.00819387	6.53198e-05	0.0658481	rs4839286	0.3	0.00736826	0.000143402	1	KCNC4	110816127	1
ENSG00000116396	1_110816152_A_G_b37	0.00663064	5.07635e-05	0.0581816	rs4839287	0.3	0.00392524	6.69746e-05	1	KCNC4	110816152	1
ENSG00000116396	1_110816460_T_A_b37	0.00819387	6.53198e-05	0.0658481	rs10857818	0.3	0.00736826	0.000143402	1	KCNC4	110816460	1
ENSG00000116396	1_110816491_T_C_b37	0.00819387	6.53198e-05	0.0658481	rs3904626	0.3	0.00736826	0.000143402	1	KCNC4	110816491	1
ENSG00000116396	1_110816822_T_G_b37	0.00874371	7.05455e-05	0.0566146	rs3904625	0.3	0.00197319	2.9741e-05	1	KCNC4	110816822	1
ENSG00000116396	1_110817030_A_G_b37	0.00819387	6.53198e-05	0.0658481	rs2361046	0.3	0.00736826	0.000143402	1	KCNC4	110817030	1
ENSG00000116396	1_110817080_G_A_b37	0.00819387	6.53198e-05	0.0658481	rs2885144	0.3	0.00736826	0.000143402	1	KCNC4	110817080	1
ENSG00000116396	1_110817219_A_G_b37	0.00809087	6.43211e-05	0.0659483	rs2885145	0.3	0.00627164	0.000118017	1	KCNC4	110817219	1
ENSG00000116396	1_110817303_C_T_b37	0.00818414	6.52184e-05	0.0658558	rs2885146	0.3	0.00736537	0.000143314	1	KCNC4	110817303	1
ENSG00000116396	1_110817393_C_G_b37	0.00448082	3.20295e-05	0.0685004	rs4568835	0.3	0.00562166	0.000103385	1	KCNC4	110817393	1
ENSG00000116396	1_110817796_T_C_b37	0.00819387	6.53198e-05	0.0658481	rs9988446	0.3	0.00736826	0.000143402	1	KCNC4	110817796	1
ENSG00000116396	1_110818102_A_T_b37	0.00819387	6.53198e-05	0.0658481	rs11102075	0.3	0.00736826	0.000143402	1	KCNC4	110818102	1
ENSG00000116396	1_110818355_T_C_b37	0.00819467	6.53273e-05	0.0658496	rs12407527	0.3	0.0073608	0.000143185	1	KCNC4	110818355	1
ENSG00000116396	1_110818495_A_G_b37	0.00819387	6.53198e-05	0.0658481	rs12407291	0.3	0.00736826	0.000143402	1	KCNC4	110818495	1
ENSG00000116396	1_110818572_G_A_b37	0.00819387	6.53198e-05	0.0658481		0.3	0.00736826	0.000143402	1	KCNC4	110818572	1
ENSG00000116396	1_110819062_G_C_b37	0.00819387	6.53198e-05	0.0658481	rs3843830	0.3	0.00736826	0.000143402	1	KCNC4	110819062	1
ENSG00000116396	1_110819066_G_C_b37	0.00819387	6.53198e-05	0.0658481	rs3843831	0.3	0.00736826	0.000143402	1	KCNC4	110819066	1
ENSG00000116396	1_110819387_A_G_b37	0.00819387	6.53198e-05	0.0658481	rs2361047	0.3	0.00736826	0.000143402	1	KCNC4	110819387	1
ENSG00000116396	1_110819974_C_T_b37	0.00776595	6.12179e-05	0.0660774	rs11102076	0.3	0.00612481	0.000114675	1	KCNC4	110819974	1
ENSG00000116396	1_110820295_A_G_b37	0.00562086	4.17672e-05	0.0675708	rs3849178	0.3	0.00775837	0.000152691	1	KCNC4	110820295	1
ENSG00000116396	1_110820333_A_G_b37	0.00819387	6.53198e-05	0.0658481	rs3849179	0.3	0.00736826	0.000143402	1	KCNC4	110820333	1
ENSG00000116396	1_110820418_C_T_b37	0.00448082	3.20295e-05	0.0685004	rs3849180	0.3	0.00562166	0.000103385	1	KCNC4	110820418	1
ENSG00000116396	1_110820623_G_T_b37	0.00819387	6.53198e-05	0.0658481	rs3849181	0.3	0.00736826	0.000143402	1	KCNC4	110820623	1
ENSG00000116396	1_110820718_A_G_b37	0.00936391	7.65912e-05	0.0652147	rs3908803	0.3	0.0079946	0.000158375	1	KCNC4	110820718	1
ENSG00000116396	1_110820751_C_A_b37	0.00819387	6.53198e-05	0.0658481	rs11102077	0.3	0.00736826	0.000143402	1	KCNC4	110820751	1
ENSG00000116396	1_110820762_C_T_b37	0.0064628	4.92504e-05	0.0667193	rs11102078	0.3	0.00418367	7.22887e-05	1	KCNC4	110820762	1
ENSG00000116396	1_110820813_G_A_b37	0.00819387	6.53198e-05	0.0658481		0.3	0.00736826	0.000143402	1	KCNC4	110820813	1
ENSG00000116396	1_110821383_G_A_b37	0.00819387	6.53198e-05	0.0658481	rs3820662	0.3	0.00736826	0.000143402	1	KCNC4	110821383	1
ENSG00000116396	1_110821400_C_T_b37	0.00819387	6.53198e-05	0.0658481	rs3820661	0.3	0.00736826	0.000143402	1	KCNC4	110821400	1
ENSG00000116396	1_110822043_T_C_b37	0.00744364	5.8213e-05	0.0664296	rs12042261	0.3	0.00770071	0.000151302	1	KCNC4	110822043	1
ENSG00000116396	1_110822483_C_T_b37	0.00819387	6.53198e-05	0.0658481	rs12402414	0.3	0.00736826	0.000143402	1	KCNC4	110822483	1
ENSG00000116396	1_110822569_T_C_b37	0.00537039	3.95371e-05	0.0596937	rs12408968	0.3	0.0030382	4.94646e-05	1	KCNC4	110822569	1
ENSG00000116396	1_110823116_G_A_b37	0.00448082	3.20295e-05	0.0685004	rs4838977	0.3	0.00562166	0.000103385	1	KCNC4	110823116	1
ENSG00000116396	1_110823136_C_T_b37	0.00800107	6.34659e-05	0.0660032	rs3904623	0.3	0.00721134	0.000139703	1	KCNC4	110823136	1
ENSG00000116396	1_110823241_A_C_b37	0.0236687	0.00023716	0.0573136	rs3904622	0.3	0.00359897	6.03631e-05	1	KCNC4	110823241	1
ENSG00000116396	1_110823269_C_CAAATA_b37	0.00528067	3.87781e-05	0.0682205	rs111761499	0.3	0.00936277	0.000191766	1	KCNC4	110823269	1
ENSG00000116396	1_110823273_T_TAAAA_b37	0.0163961	0.000150026	0.0668614		0.3	0.0188759	0.000454877	1	KCNC4	110823273	1
ENSG00000116396	1_110827472_C_G_b37	0.00950193	7.7927e-05	0.0637422	rs3849184	0.3	0.0235758	0.00060149	1	KCNC4	110827472	1
ENSG00000116396	1_110828120_T_C_b37	0.00951946	7.80967e-05	0.0637346	rs3904621	0.3	0.023608	0.000602745	1	KCNC4	110828120	1
ENSG00000116396	1_110828188_C_G_b37	0.00819596	6.53413e-05	0.0657541	rs3904620	0.3	0.00786923	0.000155331	1	KCNC4	110828188	1
ENSG00000116396	1_110828826_C_A_b37	0.00848719	6.80841e-05	0.065787	rs11102082	0.3	0.00918879	0.000187503	1	KCNC4	110828826	1
ENSG00000116396	1_110828831_T_A_b37	0.00477029	3.44438e-05	0.0682621	rs11102083	0.3	0.00655096	0.000124408	1	KCNC4	110828831	1
ENSG00000116396	1_110829417_G_A_b37	0.0341098	0.000375227	0.0556178	rs638531	0.3	0.00287479	4.63279e-05	1	KCNC4	110829417	1
ENSG00000116396	1_110829502_A_G_b37	0.0054821	4.05549e-05	0.0660244	rs3849185	0.3	0.0191306	0.000462535	1	KCNC4	110829502	1
ENSG00000116396	1_110830871_T_C_b37	0.00476686	3.4416e-05	0.0679039	rs4839303	0.3	0.00647503	0.0001227	1	KCNC4	110830871	1
ENSG00000116396	1_110831019_G_A_b37	0.00848719	6.80841e-05	0.065787	rs4839304	0.3	0.00918879	0.000187503	1	KCNC4	110831019	1
ENSG00000116396	1_110831331_T_C_b37	0.0233261	0.000232821	0.0525872	rs626971	0.3	0.00251529	3.95285e-05	1	KCNC4	110831331	1
ENSG00000116396	1_110832561_A_C_b37	0.00523223	3.83549e-05	0.0678423	rs12410396	0.3	0.00713375	0.000137935	1	KCNC4	110832561	1
ENSG00000116396	1_110832737_C_A_b37	0.0052454	3.84707e-05	0.0678282	rs3849186	0.3	0.00713015	0.000137856	1	KCNC4	110832737	1
ENSG00000116396	1_110833150_T_C_b37	0.0181862	0.000171168	0.0552311	rs645177	0.3	0.00585281	0.000108521	1	KCNC4	110833150	1
ENSG00000116396	1_110833185_T_C_b37	0.00523035	3.8337e-05	0.0678362	rs6696699	0.3	0.00708499	0.00013681	1	KCNC4	110833185	1
ENSG00000116396	1_110833834_G_T_b37	0.00542268	4.00042e-05	0.0677542	rs4838980	0.3	0.00720516	0.000139556	1	KCNC4	110833834	1
ENSG00000116396	1_110833852_C_A_b37	0.00542268	4.00042e-05	0.0677542	rs6684772	0.3	0.00720516	0.000139556	1	KCNC4	110833852	1
ENSG00000116396	1_110834259_G_A_b37	0.00523243	3.83567e-05	0.0678454	rs4838981	0.3	0.00708988	0.000136922	1	KCNC4	110834259	1
ENSG00000116396	1_110834331_C_T_b37	0.0052341	3.83721e-05	0.0678454	rs6687717	0.3	0.00709472	0.000137034	1	KCNC4	110834331	1
ENSG00000116396	1_110834455_G_C_b37	0.0444555	0.000527937	0.0544904	rs541172	0.3	0.00462414	8.15789e-05	1	KCNC4	110834455	1
ENSG00000116396	1_110834643_T_C_b37	0.00518323	3.79371e-05	0.0678861	rs6703064	0.3	0.0070422	0.000135787	1	KCNC4	110834643	1
ENSG00000116396	1_110839282_G_A_b37	0.000421802	2.15719e-06	0.0827471	rs150374726	0.3	0.000113936	1.10352e-06	1	KCNC4	110839282	1
ENSG00000116396	1_110839429_G_T_b37	0.000420775	2.15119e-06	0.0827591	rs112456519	0.3	0.000113966	1.10385e-06	1	KCNC4	110839429	1
ENSG00000116396	1_110839445_A_T_b37	0.0197869	0.000189919	0.0544556	rs637686	0.3	0.0044994	7.89384e-05	1	KCNC4	110839445	1
ENSG00000116396	1_110845554_A_G_b37	0.0384843	0.00043781	0.058743	rs504797	0.3	0.00861364	0.000173323	1	KCNC4	110845554	1
ENSG00000116396	1_110846510_T_A_b37	0.0402887	0.000464676	0.0585356	rs650290	0.3	0.00819382	0.00016318	1	KCNC4	110846510	1
ENSG00000116396	1_110846616_C_T_b37	0.0385007	0.000438035	0.058741	rs473411	0.3	0.00861461	0.000173346	1	KCNC4	110846616	1
ENSG00000116396	1_110849205_G_A_b37	0.00274427	1.81302e-05	0.0860861	rs17358933	0.3	0.000909975	1.20507e-05	1	KCNC4	110849205	1
ENSG00000116396	1_110850814_T_C_b37	0.0360217	0.000402423	0.0566182	rs571476	0.3	0.00610561	0.000114241	1	KCNC4	110850814	1
ENSG00000116396	1_110852644_A_G_b37	0.0360217	0.000402423	0.0566182	rs648111	0.3	0.00610561	0.000114241	1	KCNC4	110852644	1
ENSG00000116396	1_110857607_T_C_b37	0.0360217	0.000402423	0.0566182	rs614255	0.3	0.00610561	0.000114241	1	KCNC4	110857607	1
ENSG00000116396	1_110862750_T_C_b37	0.0360217	0.000402423	0.0566182	rs1715221	0.3	0.00610561	0.000114241	1	KCNC4	110862750	1
ENSG00000116396	1_110863918_C_T_b37	0.00212188	1.34675e-05	0.092315	rs58929946	0.3	0.00895645	0.00018182	1	KCNC4	110863918	1
ENSG00000116396	1_110866806_G_GA_b37	0.0360145	0.000402311	0.0566205	rs397801120	0.3	0.00610071	0.000114132	1	KCNC4	110866806	1
ENSG00000116396	1_110869269_T_C_b37	0.0360021	0.00040213	0.0566219	rs2646798	0.3	0.00610157	0.000114152	1	KCNC4	110869269	1
ENSG00000116396	1_110871605_C_T_b37	0.00212188	1.34675e-05	0.092315	rs57686250	0.3	0.00895645	0.00018182	1	KCNC4	110871605	1
ENSG00000116396	1_110873161_C_G_b37	0.00212188	1.34675e-05	0.092315	rs75988638	0.3	0.00895645	0.00018182	1	KCNC4	110873161	1
ENSG00000116396	1_110882444_A_G_b37	0.0457298	0.000547983	0.0553608	rs814771	0.3	0.0118023	0.000254382	1	KCNC4	110882444	1
ENSG00000116396	1_110883569_A_T_b37	0.0426632	0.000500247	0.0707646	rs3738752	0.3	0.0555984	0.00183209	0	KCNC4	110883569	1
ENSG00000116396	1_110885736_G_A_b37	0.0396291	0.000454757	0.0559506	rs1572263	0.3	0.0203422	0.000499281	1	KCNC4	110885736	1
ENSG00000116396	1_110895987_T_G_b37	0.0285777	0.000300228	0.0554217	rs4501839	0.3	0.0318274	0.00088311	1	KCNC4	110895987	1
ENSG00000116396	1_110906780_G_A_b37	0.0455668	0.000545496	0.0544567	rs6669004	0.3	0.0224825	0.00056657	1	KCNC4	110906780	1
ENSG00000116396	1_110907716_C_T_b37	0.038771	0.000442164	0.0561926	rs12028977	0.3	0.0194672	0.000472692	1	KCNC4	110907716	1
ENSG00000116396	1_110912873_T_C_b37	0.0427653	0.000501769	0.070733	rs74418400	0.3	0.0555866	0.00183153	0	KCNC4	110912873	1
ENSG00000116396	1_110916018_T_C_b37	0.0396255	0.000454692	0.0559516	rs6673423	0.3	0.0203408	0.000499243	1	KCNC4	110916018	1
ENSG00000116396	1_110922312_A_C_b37	0.0221365	0.000218031	0.0582778	rs7530260	0.3	0.0137987	0.000308417	1	KCNC4	110922312	1
ENSG00000116396	1_110922814_G_A_b37	0.0176808	0.000165258	0.0617822	rs12126890	0.3	0.0106598	0.000224708	1	KCNC4	110922814	1
ENSG00000116396	1_110924353_G_A_b37	0.0427653	0.000501769	0.070733	rs3738750	0.3	0.0555866	0.00183153	0	KCNC4	110924353	1
ENSG00000116396	1_110925181_A_G_b37	0.0427653	0.000501769	0.070733	rs17626812	0.3	0.0555866	0.00183153	0	KCNC4	110925181	1
ENSG00000116473	1_112052139_G_A_b37	0.00480936	3.47726e-05	-0.0692272	rs58375941	0.99	0.069022	0.00246135	0	RAP1A	112052139	1
ENSG00000116473	1_112053048_TA_T_b37	0.0145726	0.000130179	-0.0559908	rs75919000	0.99	0.0465277	0.00144412	1	RAP1A	112053048	1
ENSG00000116473	1_112055619_C_T_b37	0.0259994	0.000266359	-0.0534319	rs11810580	0.99	0.0600688	0.00203519	0	RAP1A	112055619	1
ENSG00000116688	1_11969748_C_T_b37	0.0482493	0.000587666	-0.0235281	rs926269	0.99	0.0621706	0.00213319	0	MFN2	11969748	1
ENSG00000116688	1_11972811_C_T_b37	0.0410638	0.000476198	-0.0248935	rs2179110	0.99	0.0750607	0.00276514	0	MFN2	11972811	1
ENSG00000116688	1_11975643_C_T_b37	0.0453237	0.00054183	-0.0237018	rs2878679	0.99	0.0581481	0.00194716	0	MFN2	11975643	1
ENSG00000116688	1_11988439_A_G_b37	0.00853592	6.85585e-05	-0.0283335	rs1212955	0.99	0.00554494	0.000101703	1	MFN2	11988439	1
ENSG00000116688	1_12003277_T_C_b37	0.039413	0.000451589	-0.0321234	rs1966174	0.99	0.00400441	6.85972e-05	1	MFN2	12003277	1
ENSG00000116688	1_12045555_G_T_b37	0.00197208	1.2378e-05	-0.028616		0.99	2.11239e-09	8.29327e-12	1	MFN2	12045555	1
ENSG00000116688	1_12046063_G_T_b37	0.00211786	1.34383e-05	-0.0284531	rs2336384	0.99	2.2818e-09	9.00214e-12	1	MFN2	12046063	1
ENSG00000116688	1_12046089_G_A_b37	0.000498122	2.59445e-06	-0.0326508	rs873458	0.99	1.34664e-08	5.96281e-11	1	MFN2	12046089	1
ENSG00000116688	1_12046334_C_G_b37	0.00187599	1.16854e-05	-0.0287135	rs873457	0.99	2.00663e-09	7.85523e-12	1	MFN2	12046334	1
ENSG00000116688	1_12046880_C_T_b37	0.00184398	1.14571e-05	-0.0301046	rs28718032	0.99	3.71947e-08	1.75721e-10	1	MFN2	12046880	1
ENSG00000116688	1_12047028_T_C_b37	0.00247337	1.60695e-05	-0.0282081	rs61776516	0.99	2.93741e-09	1.17846e-11	1	MFN2	12047028	1
ENSG00000116688	1_12047196_G_GTC_b37	0.0333752	0.000365007	-0.0245926	rs75279925	0.99	1.07759e-05	8.1705e-08	1	MFN2	12047196	1
ENSG00000116688	1_12047233_T_C_b37	0.00248506	1.61539e-05	-0.0281997	rs6668386	0.99	2.95686e-09	1.1885e-11	1	MFN2	12047233	1
ENSG00000116688	1_12048130_A_G_b37	0.00253803	1.65446e-05	-0.028161		0.99	3.06618e-09	1.23568e-11	1	MFN2	12048130	1
ENSG00000116688	1_12048595_C_T_b37	0.00020216	9.5997e-07	-0.0318431	rs56243319	0.99	1.38308e-08	6.13469e-11	1	MFN2	12048595	1
ENSG00000116688	1_12048883_A_G_b37	0.00257514	1.68212e-05	-0.0281342	rs4846084	0.99	3.15998e-09	1.2758e-11	1	MFN2	12048883	1
ENSG00000116688	1_12050634_T_C_b37	0.00269521	1.77472e-05	-0.0280425	rs4846085	0.99	3.4219e-09	1.38881e-11	1	MFN2	12050634	1
ENSG00000116688	1_12052405_G_A_b37	0.0437648	0.000517134	-0.0309304	rs6675934	0.99	0.00389241	6.63054e-05	1	MFN2	12052405	1
ENSG00000116688	1_12053100_C_T_b37	0.00277316	1.83467e-05	-0.0280069	rs2103876	0.99	3.39825e-09	1.37858e-11	1	MFN2	12053100	1
ENSG00000116688	1_12053264_T_C_b37	0.00243344	1.57783e-05	-0.028294	rs2878677	0.99	3.07485e-09	1.23954e-11	1	MFN2	12053264	1
ENSG00000116688	1_12053718_A_G_b37	0.00285382	1.89583e-05	-0.0287517	rs1810564	0.99	1.59579e-07	8.38739e-10	1	MFN2	12053718	1
ENSG00000116688	1_12054030_G_A_b37	0.0010426	5.90239e-06	-0.0299728	rs1810563	0.99	1.24181e-09	4.70219e-12	1	MFN2	12054030	1
ENSG00000116688	1_12054911_A_G_b37	0.00295347	1.97259e-05	-0.0279162	rs6672267	0.99	3.61489e-09	1.4719e-11	1	MFN2	12054911	1
ENSG00000116688	1_12056440_C_T_b37	0.00340299	2.32793e-05	-0.0276864	rs2236056	0.99	4.29736e-09	1.77149e-11	1	MFN2	12056440	1
ENSG00000116688	1_12056945_A_C_b37	0.00358103	2.47007e-05	-0.0275956	rs11577895	0.99	4.61085e-09	1.90798e-11	1	MFN2	12056945	1
ENSG00000116688	1_12058606_AAAAAC_A_b37	0.00118175	6.81719e-06	-0.0298339		0.99	3.66444e-07	2.06034e-09	1	MFN2	12058606	1
ENSG00000116688	1_12059412_C_T_b37	0.00238831	1.5439e-05	-0.0288434	rs2295281	0.99	7.23959e-08	3.5866e-10	1	MFN2	12059412	1
ENSG00000116688	1_12060336_A_G_b37	0.000476517	2.46828e-06	-0.0314999	rs12066842	0.99	8.41864e-09	3.61202e-11	1	MFN2	12060336	1
ENSG00000116688	1_12060565_T_C_b37	0.000235847	1.13778e-06	-0.0318367	rs6676963	0.99	2.70633e-07	1.48566e-09	1	MFN2	12060565	1
ENSG00000116688	1_12062205_A_G_b37	0.00229364	1.47193e-05	-0.0283816	rs2236057	0.99	1.15926e-07	5.94094e-10	1	MFN2	12062205	1
ENSG00000116688	1_12062361_C_G_b37	0.000221621	1.06178e-06	-0.0319444	rs2236058	0.99	2.50701e-07	1.36781e-09	1	MFN2	12062361	1
ENSG00000116688	1_12062507_T_G_b37	0.000454257	2.34132e-06	-0.0305535	rs11121847	0.99	2.91511e-07	1.60875e-09	1	MFN2	12062507	1
ENSG00000116688	1_12066218_T_TA_b37	0.00110438	6.29662e-06	-0.029641	rs397705097	0.99	3.88942e-06	2.67674e-08	1	MFN2	12066218	1
ENSG00000116688	1_12067044_T_G_b37	6.48194e-05	2.73539e-07	-0.0333804	rs7550536	0.99	5.82158e-08	2.84213e-10	1	MFN2	12067044	1
ENSG00000116688	1_12067894_A_G_b37	0.000220367	1.05536e-06	-0.0326633	rs11121848	0.99	5.11566e-07	2.96604e-09	1	MFN2	12067894	1
ENSG00000116688	1_12068451_G_A_b37	0.00120369	6.96465e-06	-0.0296878	rs61776521	0.99	3.70415e-07	2.08713e-09	1	MFN2	12068451	1
ENSG00000116688	1_12068511_C_T_b37	0.00097182	5.45304e-06	-0.0315188	rs184440302	0.99	0.000137706	1.36426e-06	1	MFN2	12068511	1
ENSG00000116688	1_12068525_A_G_b37	0.000358952	1.80709e-06	-0.031755	rs7537348	0.99	1.88661e-09	7.35784e-12	1	MFN2	12068525	1
ENSG00000116688	1_12068546_C_T_b37	0.000449303	2.31361e-06	-0.0318415	rs74976972	0.99	1.76892e-07	9.37663e-10	1	MFN2	12068546	1
ENSG00000116688	1_12068589_C_T_b37	0.000282109	1.38638e-06	-0.031279	rs79316643	0.99	1.98818e-07	1.06526e-09	1	MFN2	12068589	1
ENSG00000116688	1_12068660_T_C_b37	0.000210878	1.00576e-06	-0.032739	rs58653539	0.99	8.8871e-10	3.29023e-12	1	MFN2	12068660	1
ENSG00000116688	1_12068941_T_C_b37	0.000179985	8.44255e-07	-0.0336021	rs6686734	0.99	3.47313e-09	1.41117e-11	1	MFN2	12068941	1
ENSG00000116688	1_12070292_G_A_b37	0.000361757	1.82222e-06	-0.0308854	rs730123	0.99	2.21285e-07	1.19461e-09	1	MFN2	12070292	1
ENSG00000116688	1_12070920_T_C_b37	0.00174223	1.07281e-05	-0.0288477	rs10864546	0.99	8.36193e-08	4.18238e-10	1	MFN2	12070920	1
ENSG00000116688	1_12071680_A_G_b37	0.00010486	4.65025e-07	-0.034532	rs1042842	0.99	1.88364e-09	7.34474e-12	1	MFN2	12071680	1
ENSG00000116688	1_12072518_G_C_b37	0.000793393	4.34122e-06	-0.0303699	rs3088064	0.99	1.93758e-08	8.76675e-11	1	MFN2	12072518	1
ENSG00000116688	1_12073785_C_A_b37	0.00215215	1.36896e-05	-0.028534	rs4845892	0.99	5.45124e-08	2.6481e-10	1	MFN2	12073785	1
ENSG00000116688	1_12073937_G_A_b37	0.00061498	3.27065e-06	-0.0311496	rs4846086	0.99	5.0745e-08	2.45076e-10	1	MFN2	12073937	1
ENSG00000116688	1_12074158_TC_T_b37	0.00644318	4.90809e-05	-0.0284841		0.99	2.38748e-05	1.96198e-07	1	MFN2	12074158	1
ENSG00000116688	1_12078630_ACTGCAATCTCTGCCTC_A_b37	0.0235953	0.000236208	0.0586641	rs138234007	0.99	0.0340931	0.000964863	1	MFN2	12078630	1
ENSG00000116688	1_12078756_G_A_b37	0.0463856	0.000558138	0.0424657	rs78328527	0.99	0.0018517	2.75683e-05	1	MFN2	12078756	1
ENSG00000116688	1_12081637_G_A_b37	0.0392699	0.000449474	0.0411683	rs34475503	0.99	0.00127011	1.77604e-05	1	MFN2	12081637	1
ENSG00000116688	1_12095076_C_T_b37	0.0377638	0.000426867	-0.0236426	rs1977151	0.99	4.98927e-06	3.52084e-08	1	MFN2	12095076	1
ENSG00000116688	1_12100942_A_T_b37	0.0423385	0.000495457	0.0405209	rs71647030	0.99	0.00813892	0.000161795	1	MFN2	12100942	1
ENSG00000116688	1_12102783_CG_C_b37	0.0227104	0.000225203	0.03933		0.99	0.0361429	0.00104072	1	MFN2	12102783	1
ENSG00000116690	1_186188385_TTTA_T_b37	0.0464476	0.000559087	-0.160644	rs143161290	0.7	0.00300609	4.88499e-05	1	PRG4	186188385	1
ENSG00000116690	1_186188946_G_A_b37	0.0399021	0.000459018	-0.162264	rs1743666	0.7	0.00325749	5.36466e-05	1	PRG4	186188946	1
ENSG00000116690	1_186189158_C_A_b37	0.0397482	0.000456625	-0.1622	rs644379	0.7	0.00324894	5.34806e-05	1	PRG4	186189158	1
ENSG00000116690	1_186189394_G_A_b37	0.0309766	0.000331893	-0.163693	rs643128	0.7	0.00346264	5.76555e-05	1	PRG4	186189394	1
ENSG00000116690	1_186189629_A_T_b37	0.0308074	0.00032966	-0.164073	rs642205	0.7	0.00355343	5.94438e-05	1	PRG4	186189629	1
ENSG00000116690	1_186189698_C_CT_b37	0.0306688	0.000327834	-0.164229	rs146979618	0.7	0.00356545	5.96818e-05	1	PRG4	186189698	1
ENSG00000116690	1_186189953_G_A_b37	0.0308463	0.000330201	-0.164293	rs663753	0.7	0.0036547	6.14665e-05	1	PRG4	186189953	1
ENSG00000116690	1_186190005_G_A_b37	0.0396552	0.00045514	-0.162108	rs663665	0.7	0.00325117	5.35241e-05	1	PRG4	186190005	1
ENSG00000116690	1_186190167_A_G_b37	0.0397131	0.000455967	-0.162088	rs1743665	0.7	0.00326511	5.38018e-05	1	PRG4	186190167	1
ENSG00000116690	1_186190278_G_A_b37	0.0403783	0.000466001	-0.161933	rs628945	0.7	0.00335745	5.55797e-05	1	PRG4	186190278	1
ENSG00000116690	1_186190474_C_A_b37	0.0397679	0.000456909	-0.162065	rs628066	0.7	0.00328167	5.41146e-05	1	PRG4	186190474	1
ENSG00000116690	1_186190564_G_A_b37	0.0397679	0.000456909	-0.162065	rs650797	0.7	0.00328167	5.41146e-05	1	PRG4	186190564	1
ENSG00000116690	1_186190764_C_T_b37	0.0398038	0.000457431	-0.162106	rs626749	0.7	0.00330373	5.45371e-05	1	PRG4	186190764	1
ENSG00000116690	1_186190899_T_G_b37	0.0346852	0.000383497	-0.164686	rs649350	0.7	0.00243185	3.79992e-05	1	PRG4	186190899	1
ENSG00000116690	1_186190983_G_T_b37	0.0358941	0.000400596	-0.164088	rs615464	0.7	0.0018886	2.82215e-05	1	PRG4	186190983	1
ENSG00000116690	1_186191252_C_T_b37	0.0346944	0.000383638	-0.16469	rs1743662	0.7	0.00243461	3.80517e-05	1	PRG4	186191252	1
ENSG00000116690	1_186191279_G_C_b37	0.0346944	0.000383638	-0.16469	rs637263	0.7	0.00243461	3.80517e-05	1	PRG4	186191279	1
ENSG00000116690	1_186191366_C_T_b37	0.034696	0.000383657	-0.164692	rs613701	0.7	0.00243545	3.80676e-05	1	PRG4	186191366	1
ENSG00000116690	1_186191452_C_T_b37	0.034692	0.000383592	-0.164696	rs636387	0.7	0.00243604	3.80782e-05	1	PRG4	186191452	1
ENSG00000116690	1_186191748_A_T_b37	0.0347017	0.000383729	-0.164699	rs635046	0.7	0.00243864	3.81236e-05	1	PRG4	186191748	1
ENSG00000116690	1_186192091_T_C_b37	0.0347081	0.000383807	-0.164706	rs623567	0.7	0.00244183	3.81805e-05	1	PRG4	186192091	1
ENSG00000116690	1_186192506_T_A_b37	0.034722	0.000383989	-0.164711	rs598509	0.7	0.00244575	3.82519e-05	1	PRG4	186192506	1
ENSG00000116690	1_186192580_C_A_b37	0.0347228	0.000384001	0.164712	rs1590275	0.7	0.0024462	3.82602e-05	1	PRG4	186192580	1
ENSG00000116690	1_186195323_G_A_b37	0.0353834	0.000393427	-0.164625	rs686061	0.7	0.00254505	4.00992e-05	1	PRG4	186195323	1
ENSG00000116690	1_186195392_T_C_b37	0.0353911	0.000393545	-0.164622	rs662320	0.7	0.00254533	4.01092e-05	1	PRG4	186195392	1
ENSG00000116690	1_186195633_C_A_b37	0.0333057	0.000364001	-0.166578	rs684752	0.7	0.00259924	4.11201e-05	1	PRG4	186195633	1
ENSG00000116690	1_186195651_G_A_b37	0.0333057	0.000364001	-0.166578	rs684383	0.7	0.00259924	4.11201e-05	1	PRG4	186195651	1
ENSG00000116690	1_186195900_C_T_b37	0.0235724	0.00023591	-0.172274	rs683402	0.7	0.00224119	3.45092e-05	1	PRG4	186195900	1
ENSG00000116690	1_186195945_T_C_b37	0.032754	0.00035615	-0.166706	rs649673	0.7	0.00252798	3.97799e-05	1	PRG4	186195945	1
ENSG00000116690	1_186196053_G_A_b37	0.0327563	0.000356188	-0.166707	rs649251	0.7	0.00252895	3.97991e-05	1	PRG4	186196053	1
ENSG00000116690	1_186196101_T_TA_b37	0.0327576	0.000356207	-0.166707	rs78830137	0.7	0.00252934	3.98088e-05	1	PRG4	186196101	1
ENSG00000116690	1_186196222_C_T_b37	0.0324935	0.000352595	-0.164343	rs648385	0.7	0.00274769	4.39069e-05	1	PRG4	186196222	1
ENSG00000116690	1_186196445_C_A_b37	0.0348352	0.000385606	-0.164749	rs647412	0.7	0.00248543	3.89754e-05	1	PRG4	186196445	1
ENSG00000116690	1_186196823_A_T_b37	0.0348352	0.000385606	-0.164749	rs668866	0.7	0.00248543	3.89754e-05	1	PRG4	186196823	1
ENSG00000116690	1_186196839_T_C_b37	0.0348352	0.000385606	-0.164749	rs645620	0.7	0.00248543	3.89754e-05	1	PRG4	186196839	1
ENSG00000116690	1_186196899_G_A_b37	0.0348352	0.000385606	-0.164749	rs668452	0.7	0.00248543	3.89754e-05	1	PRG4	186196899	1
ENSG00000116690	1_186197014_C_CA_b37	0.0348352	0.000385606	-0.164749	rs79391766	0.7	0.00248543	3.89754e-05	1	PRG4	186197014	1
ENSG00000116690	1_186197320_C_A_b37	0.0348416	0.000385698	-0.164746	rs656436	0.7	0.00248571	3.89817e-05	1	PRG4	186197320	1
ENSG00000116690	1_186197327_T_C_b37	0.0348416	0.000385698	-0.164746	rs656424	0.7	0.00248571	3.89817e-05	1	PRG4	186197327	1
ENSG00000116690	1_186197352_C_T_b37	0.0348416	0.000385698	-0.164746	rs1743654	0.7	0.00248571	3.89817e-05	1	PRG4	186197352	1
ENSG00000116690	1_186197396_C_A_b37	0.0348613	0.000385965	-0.164744	rs632800	0.7	0.00249014	3.90634e-05	1	PRG4	186197396	1
ENSG00000116690	1_186197746_A_G_b37	0.0346601	0.000383144	-0.164637	rs654335	0.7	0.00241475	3.76866e-05	1	PRG4	186197746	1
ENSG00000116690	1_186197824_C_A_b37	0.0346601	0.000383144	-0.164637	rs654222	0.7	0.00241475	3.76866e-05	1	PRG4	186197824	1
ENSG00000116690	1_186197904_C_G_b37	0.0346601	0.000383144	-0.164637	rs653791	0.7	0.00241475	3.76866e-05	1	PRG4	186197904	1
ENSG00000116690	1_186198019_G_T_b37	0.0346601	0.000383144	-0.164637	rs653355	0.7	0.00241475	3.76866e-05	1	PRG4	186198019	1
ENSG00000116690	1_186198555_C_G_b37	0.0407665	0.000471764	-0.161692	rs188340954	0.7	0.00271005	4.31957e-05	1	PRG4	186198555	1
ENSG00000116690	1_186198556_TAA_T_b37	0.0346601	0.000383144	-0.164637	rs66768019	0.7	0.00241475	3.76866e-05	1	PRG4	186198556	1
ENSG00000116690	1_186198597_T_C_b37	0.0346601	0.000383144	-0.164637	rs617154	0.7	0.00241475	3.76866e-05	1	PRG4	186198597	1
ENSG00000116690	1_186198653_C_T_b37	0.0346601	0.000383144	-0.164637	rs617077	0.7	0.00241475	3.76866e-05	1	PRG4	186198653	1
ENSG00000116690	1_186199484_G_A_b37	0.0346601	0.000383144	-0.164637	rs586281	0.7	0.00241475	3.76866e-05	1	PRG4	186199484	1
ENSG00000116690	1_186199641_G_A_b37	0.0346601	0.000383144	-0.164637	rs585738	0.7	0.00241475	3.76866e-05	1	PRG4	186199641	1
ENSG00000116690	1_186199648_A_G_b37	0.0346601	0.000383144	-0.164637	rs682907	0.7	0.00241475	3.76866e-05	1	PRG4	186199648	1
ENSG00000116690	1_186199856_G_GT_b37	0.0346601	0.000383144	-0.164637	rs397934158	0.7	0.00241475	3.76866e-05	1	PRG4	186199856	1
ENSG00000116690	1_186200349_T_C_b37	0.0346601	0.000383144	-0.164637	rs1743695	0.7	0.00241475	3.76866e-05	1	PRG4	186200349	1
ENSG00000116690	1_186200392_C_A_b37	0.0330803	0.00036075	-0.164958	rs669269	0.7	0.0023848	3.71165e-05	1	PRG4	186200392	1
ENSG00000116690	1_186200855_G_A_b37	0.0346601	0.000383144	-0.164637	rs677889	0.7	0.00241475	3.76866e-05	1	PRG4	186200855	1
ENSG00000116690	1_186201223_G_A_b37	0.0346601	0.000383144	-0.164637	rs655434	0.7	0.00241475	3.76866e-05	1	PRG4	186201223	1
ENSG00000116690	1_186201245_C_CA_b37	0.0255229	0.000260307	-0.169652	rs200407555	0.7	0.0021643	3.31261e-05	1	PRG4	186201245	1
ENSG00000116690	1_186201259_TTTGTGG_T_b37	0.0201337	0.000194059	-0.175808	rs375268348	0.7	0.00303567	4.94136e-05	1	PRG4	186201259	1
ENSG00000116690	1_186201583_A_G_b37	0.0346601	0.000383144	-0.164637	rs664058	0.7	0.00241475	3.76866e-05	1	PRG4	186201583	1
ENSG00000116690	1_186201644_T_C_b37	0.0346601	0.000383144	-0.164637	rs663977	0.7	0.00241475	3.76866e-05	1	PRG4	186201644	1
ENSG00000116690	1_186202008_G_A_b37	0.0346601	0.000383144	-0.164637	rs652052	0.7	0.00241475	3.76866e-05	1	PRG4	186202008	1
ENSG00000116690	1_186202339_C_T_b37	0.0346601	0.000383144	-0.164637	rs639851	0.7	0.00241475	3.76866e-05	1	PRG4	186202339	1
ENSG00000116690	1_186202583_C_T_b37	0.034677	0.000383381	-0.164633	rs649596	0.7	0.00241522	3.76954e-05	1	PRG4	186202583	1
ENSG00000116690	1_186202670_C_T_b37	0.0346601	0.000383144	-0.164637	rs638391	0.7	0.00241475	3.76866e-05	1	PRG4	186202670	1
ENSG00000116690	1_186202863_A_T_b37	0.0345533	0.000381499	-0.164718	rs648271	0.7	0.00240294	3.74536e-05	1	PRG4	186202863	1
ENSG00000116690	1_186202906_AC_A_b37	0.0343312	0.000378343	-0.164803	rs55983282	0.7	0.00239029	3.72194e-05	1	PRG4	186202906	1
ENSG00000116690	1_186202908_TG_T_b37	0.0345641	0.000381648	-0.164712		0.7	0.00240248	3.74457e-05	1	PRG4	186202908	1
ENSG00000116690	1_186203000_T_C_b37	0.0343312	0.000378347	-0.162363	rs637150	0.7	0.0026237	4.15817e-05	1	PRG4	186203000	1
ENSG00000116690	1_186203551_A_C_b37	0.0346601	0.000383144	-0.164637	rs634842	0.7	0.00241475	3.76866e-05	1	PRG4	186203551	1
ENSG00000116690	1_186203558_G_A_b37	0.0346601	0.000383144	-0.164637	rs624295	0.7	0.00241475	3.76866e-05	1	PRG4	186203558	1
ENSG00000116690	1_186203808_C_T_b37	0.0346601	0.000383144	-0.164637	rs633606	0.7	0.00241475	3.76866e-05	1	PRG4	186203808	1
ENSG00000116690	1_186204020_C_T_b37	0.0369604	0.000415553	-0.163434	rs622480	0.7	0.00226584	3.49675e-05	1	PRG4	186204020	1
ENSG00000116690	1_186204057_T_C_b37	0.0346601	0.000383144	-0.164637	rs611643	0.7	0.00241475	3.76866e-05	1	PRG4	186204057	1
ENSG00000116690	1_186204379_A_C_b37	0.0346601	0.000383144	-0.164637	rs610262	0.7	0.00241475	3.76866e-05	1	PRG4	186204379	1
ENSG00000116690	1_186204603_C_T_b37	0.0346601	0.000383144	0.164637	rs864501	0.7	0.00241475	3.76866e-05	1	PRG4	186204603	1
ENSG00000116690	1_186204757_T_TTATA_b37	0.0352433	0.000391455	-0.165217	rs201348309	0.7	0.00275984	4.41314e-05	1	PRG4	186204757	1
ENSG00000116690	1_186204943_C_T_b37	0.0346601	0.000383144	-0.164637	rs608155	0.7	0.00241475	3.76866e-05	1	PRG4	186204943	1
ENSG00000116690	1_186205074_A_T_b37	0.0346601	0.000383144	-0.164637	rs607685	0.7	0.00241475	3.76866e-05	1	PRG4	186205074	1
ENSG00000116690	1_186205169_G_A_b37	0.0343312	0.000378347	-0.162363	rs596457	0.7	0.0026237	4.15817e-05	1	PRG4	186205169	1
ENSG00000116690	1_186205867_T_C_b37	0.0343462	0.000378556	-0.162343	rs1743691	0.7	0.00262743	4.16539e-05	1	PRG4	186205867	1
ENSG00000116690	1_186206188_C_T_b37	0.0346601	0.000383144	-0.164637	rs1795011	0.7	0.00241475	3.76866e-05	1	PRG4	186206188	1
ENSG00000116690	1_186206498_G_A_b37	0.0346601	0.000383144	-0.164637	rs1795012	0.7	0.00241475	3.76866e-05	1	PRG4	186206498	1
ENSG00000116690	1_186206734_G_A_b37	0.0346601	0.000383144	-0.164637	rs1632507	0.7	0.00241475	3.76866e-05	1	PRG4	186206734	1
ENSG00000116690	1_186206889_G_A_b37	0.0346601	0.000383144	-0.164637	rs686338	0.7	0.00241475	3.76866e-05	1	PRG4	186206889	1
ENSG00000116690	1_186206970_C_G_b37	0.0339678	0.000373287	-0.165091	rs685915	0.7	0.00210467	3.20661e-05	1	PRG4	186206970	1
ENSG00000116690	1_186207014_C_T_b37	0.0414746	0.000482176	-0.161776	rs592376	0.7	0.00294362	4.76454e-05	1	PRG4	186207014	1
ENSG00000116690	1_186207112_A_C_b37	0.0346624	0.000383194	-0.164633	rs591909	0.7	0.00241475	3.76781e-05	1	PRG4	186207112	1
ENSG00000116690	1_186207306_T_A_b37	0.0344331	0.000379728	-0.164684	rs674064	0.7	0.00241704	3.77284e-05	1	PRG4	186207306	1
ENSG00000116690	1_186207921_A_G_b37	0.0346601	0.000383144	-0.164637	rs685588	0.7	0.00241475	3.76866e-05	1	PRG4	186207921	1
ENSG00000116690	1_186208268_A_G_b37	0.0346601	0.000383144	-0.164637	rs659423	0.7	0.00241475	3.76866e-05	1	PRG4	186208268	1
ENSG00000116690	1_186208297_G_C_b37	0.0346601	0.000383144	-0.164637	rs684141	0.7	0.00241475	3.76866e-05	1	PRG4	186208297	1
ENSG00000116690	1_186208919_A_C_b37	0.0461305	0.000554221	-0.162127	rs188990956	0.7	0.0030126	4.8977e-05	1	PRG4	186208919	1
ENSG00000116690	1_186208922_A_ATG_b37	0.0461305	0.000554221	-0.162127	rs147640053	0.7	0.0030126	4.8977e-05	1	PRG4	186208922	1
ENSG00000116690	1_186208923_T_TG_b37	0.0461305	0.000554221	-0.162127		0.7	0.0030126	4.8977e-05	1	PRG4	186208923	1
ENSG00000116690	1_186209060_T_C_b37	0.0426657	0.00050029	-0.165123	rs670127	0.7	0.0028796	4.64162e-05	1	PRG4	186209060	1
ENSG00000116690	1_186209229_T_G_b37	0.0421195	0.000492346	-0.163808		0.7	0.00280416	4.49653e-05	1	PRG4	186209229	1
ENSG00000116690	1_186209907_C_T_b37	0.0347451	0.000384312	-0.164606	rs625503	0.7	0.002422	3.78191e-05	1	PRG4	186209907	1
ENSG00000116690	1_186210086_T_A_b37	0.0346601	0.000383144	-0.164637	rs614223	0.7	0.00241475	3.76866e-05	1	PRG4	186210086	1
ENSG00000116690	1_186210298_C_CGAA_b37	0.0306592	0.000327707	-0.163707	rs144973430	0.7	0.00240674	3.75236e-05	1	PRG4	186210298	1
ENSG00000116690	1_186210363_G_A_b37	0.0345641	0.000381648	-0.164712	rs612932	0.7	0.00240248	3.74457e-05	1	PRG4	186210363	1
ENSG00000116690	1_186210556_TC_T_b37	0.0390599	0.000446257	-0.163216	rs72503142	0.7	0.00315809	5.17493e-05	1	PRG4	186210556	1
ENSG00000116690	1_186210596_G_T_b37	0.0443618	0.000526406	-0.175534	rs192137591	0.7	0.0073234	0.00014231	1	PRG4	186210596	1
ENSG00000116690	1_186210614_G_A_b37	0.0392699	0.000449471	-0.163087	rs1743690	0.7	0.00316625	5.19067e-05	1	PRG4	186210614	1
ENSG00000116690	1_186210631_C_T_b37	0.0346601	0.000383144	-0.164637	rs1743860	0.7	0.00241475	3.76866e-05	1	PRG4	186210631	1
ENSG00000116690	1_186210690_A_AC_b37	0.0346601	0.000383144	-0.164637	rs139010894	0.7	0.00241475	3.76866e-05	1	PRG4	186210690	1
ENSG00000116690	1_186210768_GTA_G_b37	0.0346601	0.000383144	-0.164637	rs367799606	0.7	0.00241475	3.76866e-05	1	PRG4	186210768	1
ENSG00000116690	1_186210787_A_AG_b37	0.0357445	0.000398452	-0.164737	rs398074487	0.7	0.00386179	6.56898e-05	1	PRG4	186210787	1
ENSG00000116690	1_186210914_A_G_b37	0.0346601	0.000383144	-0.164637	rs659433	0.7	0.00241475	3.76866e-05	1	PRG4	186210914	1
ENSG00000116690	1_186210947_A_C_b37	0.0346601	0.000383144	-0.164637	rs648715	0.7	0.00241475	3.76866e-05	1	PRG4	186210947	1
ENSG00000116690	1_186211175_G_A_b37	0.0346601	0.000382962	-0.164642	rs647732	0.7	0.00241475	3.7678e-05	1	PRG4	186211175	1
ENSG00000116690	1_186211237_A_G_b37	0.0346601	0.000383144	-0.164637	rs647329	0.7	0.00241475	3.76866e-05	1	PRG4	186211237	1
ENSG00000116690	1_186211438_T_C_b37	0.0346601	0.000383144	-0.164637	rs597835	0.7	0.00241475	3.76866e-05	1	PRG4	186211438	1
ENSG00000116690	1_186211486_G_A_b37	0.0346601	0.000383144	-0.164637	rs646388	0.7	0.00241475	3.76866e-05	1	PRG4	186211486	1
ENSG00000116690	1_186211490_C_T_b37	0.0346561	0.000382893	-0.164655	rs597769	0.7	0.002416	3.77094e-05	1	PRG4	186211490	1
ENSG00000116690	1_186211517_T_C_b37	0.0346601	0.000383144	-0.164637	rs597725	0.7	0.00241475	3.76866e-05	1	PRG4	186211517	1
ENSG00000116690	1_186211535_C_T_b37	0.0346601	0.000383144	-0.164637	rs645970	0.7	0.00241475	3.76866e-05	1	PRG4	186211535	1
ENSG00000116690	1_186212048_T_C_b37	0.0426657	0.00050029	-0.165123	rs1794995	0.7	0.0028796	4.64162e-05	1	PRG4	186212048	1
ENSG00000116690	1_186212067_G_GA_b37	0.0422867	0.000494693	-0.162724		0.7	0.00315771	5.17426e-05	1	PRG4	186212067	1
ENSG00000116690	1_186212069_T_A_b37	0.0422478	0.00049411	-0.162741		0.7	0.00315754	5.17391e-05	1	PRG4	186212069	1
ENSG00000116690	1_186212377_C_T_b37	0.0346601	0.000383144	-0.164637	rs632139	0.7	0.00241475	3.76866e-05	1	PRG4	186212377	1
ENSG00000116690	1_186212418_T_C_b37	0.0346601	0.000383144	-0.164637	rs583225	0.7	0.00241475	3.76866e-05	1	PRG4	186212418	1
ENSG00000116690	1_186213090_T_G_b37	0.0346601	0.000383144	-0.164637	rs677672	0.7	0.00241475	3.76866e-05	1	PRG4	186213090	1
ENSG00000116690	1_186213099_A_AATG_b37	0.0348719	0.000386115	-0.164526	rs56199701	0.7	0.00242601	3.78945e-05	1	PRG4	186213099	1
ENSG00000116690	1_186214094_T_C_b37	0.0346601	0.000383144	-0.164637	rs662844	0.7	0.00241475	3.76866e-05	1	PRG4	186214094	1
ENSG00000116690	1_186214130_T_C_b37	0.0346601	0.000383144	-0.164637	rs662786	0.7	0.00241475	3.76866e-05	1	PRG4	186214130	1
ENSG00000116690	1_186214190_G_T_b37	0.0346601	0.000383144	-0.164637	rs662423	0.7	0.00241475	3.76866e-05	1	PRG4	186214190	1
ENSG00000116690	1_186214512_G_T_b37	0.0343401	0.000378476	-0.164845	rs661045	0.7	0.00238504	3.71226e-05	1	PRG4	186214512	1
ENSG00000116690	1_186214598_A_G_b37	0.0346601	0.000383112	-0.164638	rs660621	0.7	0.00241501	3.76912e-05	1	PRG4	186214598	1
ENSG00000116690	1_186216015_G_A_b37	0.0346601	0.000383144	-0.164637	rs643973	0.7	0.00241475	3.76866e-05	1	PRG4	186216015	1
ENSG00000116690	1_186216663_G_A_b37	0.0346601	0.000383144	-0.164637	rs679518	0.7	0.00241475	3.76866e-05	1	PRG4	186216663	1
ENSG00000116690	1_186217273_C_T_b37	0.0484409	0.000590665	-0.159463	rs666428	0.7	0.00359369	6.02571e-05	1	PRG4	186217273	1
ENSG00000116690	1_186217795_C_A_b37	0.0371437	0.000418082	-0.164334	rs664173	0.7	0.00212348	3.23945e-05	1	PRG4	186217795	1
ENSG00000116690	1_186218100_G_T_b37	0.0346601	0.000383144	-0.164637	rs694171	0.7	0.00241475	3.76866e-05	1	PRG4	186218100	1
ENSG00000116690	1_186218368_G_A_b37	0.0346601	0.000383144	-0.164637	rs1285137	0.7	0.00241475	3.76866e-05	1	PRG4	186218368	1
ENSG00000116690	1_186218637_A_G_b37	0.0346601	0.000383144	-0.164637	rs633415	0.7	0.00241475	3.76866e-05	1	PRG4	186218637	1
ENSG00000116690	1_186219244_T_A_b37	0.0346601	0.000383144	-0.164637	rs620574	0.7	0.00241475	3.76866e-05	1	PRG4	186219244	1
ENSG00000116690	1_186219435_A_G_b37	0.0346601	0.000383144	-0.164637	rs678637	0.7	0.00241475	3.76866e-05	1	PRG4	186219435	1
ENSG00000116690	1_186219581_A_G_b37	0.0346601	0.000383144	-0.164637	rs619118	0.7	0.00241475	3.76866e-05	1	PRG4	186219581	1
ENSG00000116690	1_186219808_A_G_b37	0.0346601	0.000383144	-0.164637	rs617851	0.7	0.00241475	3.76866e-05	1	PRG4	186219808	1
ENSG00000116690	1_186221308_T_C_b37	0.0346601	0.000383144	-0.164637	rs649753	0.7	0.00241475	3.76866e-05	1	PRG4	186221308	1
ENSG00000116690	1_186222530_A_G_b37	0.0346601	0.000383144	-0.164637	rs634083	0.7	0.00241475	3.76866e-05	1	PRG4	186222530	1
ENSG00000116690	1_186238506_T_C_b37	0.0351789	0.000390471	-0.162626		0.7	0.00444001	7.76534e-05	1	PRG4	186238506	1
ENSG00000116690	1_186243582_G_A_b37	0.0384473	0.000437252	-0.162339	rs2146060	0.7	0.00335345	5.55006e-05	1	PRG4	186243582	1
ENSG00000116690	1_186244925_C_CA_b37	0.0410611	0.000476158	-0.161397	rs140703982	0.7	0.00637926	0.000120488	1	PRG4	186244925	1
ENSG00000116690	1_186248299_G_T_b37	0.0407697	0.000471814	-0.160986	rs80199110	0.7	0.0107325	0.000226531	1	PRG4	186248299	1
ENSG00000116690	1_186249189_C_T_b37	0.0385739	0.000439133	-0.161543		0.7	0.0111644	0.000237672	1	PRG4	186249189	1
ENSG00000116690	1_186255374_C_A_b37	0.0494585	0.000606815	-0.156671	rs74339429	0.7	0.0163408	0.000380068	1	PRG4	186255374	1
ENSG00000116698	1_183516483_G_C_b37	0.045081	0.000537611	-0.249553	rs140739296	0.9	0.202363	0.0123357	0	SMG7	183516483	1
ENSG00000116717	1_68053051_A_T_b37	0.0258338	0.000264228	0.285728	rs185702345	0.5	0.00810112	0.000160924	1	GADD45A	68053051	1
ENSG00000116717	1_68053598_G_A_b37	0.0262732	0.000269869	0.302375	rs78367737	0.5	0.126024	0.0058473	0	GADD45A	68053598	1
ENSG00000116717	1_68053723_T_C_b37	0.0255767	0.000260959	0.301718	rs2050840	0.5	0.124024	0.00570953	0	GADD45A	68053723	1
ENSG00000116717	1_68053959_A_G_b37	0.00706923	5.47552e-05	0.338506	rs2050839	0.5	0.0573344	0.00190974	0	GADD45A	68053959	1
ENSG00000116717	1_68054699_A_C_b37	0.0260686	0.000267217	0.295451	rs115789753	0.5	0.118759	0.00535157	0	GADD45A	68054699	1
ENSG00000116717	1_68055297_C_T_b37	0.0271681	0.000281569	0.293845	rs74757878	0.5	0.118077	0.00530676	0	GADD45A	68055297	1
ENSG00000116717	1_68056186_TC_T_b37	0.00762067	5.98435e-05	0.332902	rs140470722	0.5	0.054612	0.00178744	0	GADD45A	68056186	1
ENSG00000116717	1_68056308_A_G_b37	0.00767973	6.04229e-05	0.332763	rs115020503	0.5	0.0544584	0.00178023	0	GADD45A	68056308	1
ENSG00000116717	1_68057303_C_G_b37	0.0272166	0.000282173	0.293782	rs78434275	0.5	0.118125	0.00530996	0	GADD45A	68057303	1
ENSG00000116717	1_68058138_A_G_b37	0.0272166	0.000282173	0.293782	rs76050695	0.5	0.118125	0.00530996	0	GADD45A	68058138	1
ENSG00000116717	1_68058471_G_A_b37	0.007665	6.02812e-05	0.332768	rs76214602	0.5	0.0544761	0.00178108	0	GADD45A	68058471	1
ENSG00000116717	1_68058811_T_C_b37	0.00774427	6.10187e-05	0.332544	rs77666152	0.5	0.0542359	0.00177056	0	GADD45A	68058811	1
ENSG00000116717	1_68059024_T_A_b37	0.00779207	6.14663e-05	0.332409	rs75118567	0.5	0.0540912	0.00176428	0	GADD45A	68059024	1
ENSG00000116717	1_68059603_C_A_b37	0.00791926	6.26782e-05	0.332047	rs115404862	0.5	0.0537037	0.0017477	0	GADD45A	68059603	1
ENSG00000116717	1_68059754_A_G_b37	0.00796706	6.31398e-05	0.33191	rs74750991	0.5	0.0535626	0.00174153	0	GADD45A	68059754	1
ENSG00000116717	1_68060597_C_T_b37	0.00816411	6.50253e-05	0.33136	rs75450726	0.5	0.0530015	0.00171718	0	GADD45A	68060597	1
ENSG00000116717	1_68062391_A_G_b37	0.0086175	6.93357e-05	0.330143	rs76267261	0.5	0.0518174	0.00166601	0	GADD45A	68062391	1
ENSG00000116717	1_68087115_G_A_b37	0.0274083	0.000284702	0.122044	rs7520796	0.5	0.317778	0.0275553	0	GADD45A	68087115	1
ENSG00000116717	1_68087278_T_C_b37	0.027558	0.000286623	0.122013	rs7532715	0.5	0.317709	0.0275441	0	GADD45A	68087278	1
ENSG00000116717	1_68087741_A_G_b37	0.0280924	0.000293778	0.121981	rs6690491	0.5	0.31555	0.0271872	0	GADD45A	68087741	1
ENSG00000116717	1_68088178_G_GTA_b37	0.0285246	0.000299478	0.121805	rs55893451	0.5	0.317578	0.027523	0	GADD45A	68088178	1
ENSG00000116717	1_68088669_A_G_b37	0.0292359	0.000309004	0.12161	rs6693818	0.5	0.316592	0.0273572	0	GADD45A	68088669	1
ENSG00000116717	1_68114062_C_T_b37	0.00512846	3.74708e-05	0.468096	rs143824757	0.5	0.0207472	0.000512057	1	GADD45A	68114062	1
ENSG00000116717	1_68147281_C_T_b37	0.00302211	2.02627e-05	0.479582	rs190626564	0.5	0.010502	0.000220574	1	GADD45A	68147281	1
ENSG00000116717	1_68166741_G_A_b37	0.00336145	2.29461e-05	0.45689	rs75950649	0.5	0.00702013	0.000135283	1	GADD45A	68166741	1
ENSG00000116717	1_68209837_A_G_b37	0.00153293	9.27306e-06	0.497618	rs114217028	0.5	0.00103391	1.39722e-05	1	GADD45A	68209837	1
ENSG00000116717	1_68212924_T_A_b37	0.00153443	9.28549e-06	0.49757	rs149429935	0.5	0.001032	1.39418e-05	1	GADD45A	68212924	1
ENSG00000116747	1_193036292_G_GA_b37	0.0177991	0.000166657	-0.189785		0.3	0.0285395	0.000768085	1	TROVE2	193036292	1
ENSG00000116783	1_74564327_T_C_b37	0.0118429	0.000101652	0.124073	rs9650976	0.01	0.000345329	3.91035e-06	1	TNNI3K	74564327	1
ENSG00000116783	1_74564823_T_C_b37	0.0285016	0.000299192	0.200177	rs11210413	0.01	4.45967e-05	3.89668e-07	1	TNNI3K	74564823	1
ENSG00000116783	1_74565166_A_G_b37	0.0454095	0.000543166	0.1862	rs4650247	0.01	0.000133365	1.31567e-06	1	TNNI3K	74565166	1
ENSG00000116783	1_74565431_A_T_b37	0.00161048	9.80962e-06	0.215995	rs7532932	0.01	0.000155547	1.56785e-06	1	TNNI3K	74565431	1
ENSG00000116783	1_74566137_A_T_b37	0.011488	9.80397e-05	0.126963	rs76915920	0.01	0.00106514	1.44772e-05	1	TNNI3K	74566137	1
ENSG00000116783	1_74567889_G_A_b37	0.0144386	0.000128732	0.213195	rs6699575	0.01	1.4717e-05	1.15136e-07	1	TNNI3K	74567889	1
ENSG00000116783	1_74568667_A_G_b37	0.0144386	0.000128732	0.213195	rs982792	0.01	1.4717e-05	1.15136e-07	1	TNNI3K	74568667	1
ENSG00000116783	1_74569155_T_A_b37	0.0144386	0.000128732	0.213195	rs11210414	0.01	1.4717e-05	1.15136e-07	1	TNNI3K	74569155	1
ENSG00000116783	1_74569991_G_A_b37	0.0200267	0.000192782	0.120171	rs12746942	0.01	0.000464093	5.51981e-06	1	TNNI3K	74569991	1
ENSG00000116783	1_74570102_G_A_b37	0.0144321	0.000128662	0.213201	rs6658083	0.01	1.46319e-05	1.14402e-07	1	TNNI3K	74570102	1
ENSG00000116783	1_74570570_G_A_b37	0.0212059	0.000206815	0.120365	rs12026140	0.01	0.000672752	8.48522e-06	1	TNNI3K	74570570	1
ENSG00000116783	1_74571268_C_A_b37	0.0147718	0.000132251	0.212865	rs1483786	0.01	1.53195e-05	1.20218e-07	1	TNNI3K	74571268	1
ENSG00000116783	1_74572763_T_C_b37	0.000241878	1.16983e-06	0.268642	rs10047208	0.01	9.35391e-08	4.71966e-10	1	TNNI3K	74572763	1
ENSG00000116783	1_74573201_C_A_b37	0.0179943	0.000168961	0.207931	rs12139129	0.01	2.15524e-05	1.75119e-07	1	TNNI3K	74573201	1
ENSG00000116783	1_74573871_A_G_b37	0.0205338	0.000198838	0.119918	rs12036314	0.01	0.000488691	5.85546e-06	1	TNNI3K	74573871	1
ENSG00000116783	1_74575182_C_T_b37	0.0147565	0.000132088	0.212882	rs1340472	0.01	1.52531e-05	1.19651e-07	1	TNNI3K	74575182	1
ENSG00000116783	1_74577478_G_C_b37	0.000241745	1.1691e-06	0.268648	rs11210415	0.01	9.32845e-08	4.7062e-10	1	TNNI3K	74577478	1
ENSG00000116783	1_74577702_G_T_b37	0.0025478	1.66194e-05	0.138433	rs35758200	0.01	5.16292e-05	4.57745e-07	1	TNNI3K	74577702	1
ENSG00000116783	1_74577958_A_T_b37	0.0220167	0.000216563	0.119067	rs4596834	0.01	0.000554155	6.76985e-06	1	TNNI3K	74577958	1
ENSG00000116783	1_74578318_C_T_b37	0.000242683	1.17395e-06	0.268505	rs1483785	0.01	9.0177e-08	4.53482e-10	1	TNNI3K	74578318	1
ENSG00000116783	1_74578841_C_A_b37	0.0241854	0.000243555	0.118499	rs67635562	0.01	0.000710209	9.03875e-06	1	TNNI3K	74578841	1
ENSG00000116783	1_74579114_C_A_b37	0.0175304	0.00016347	0.119762	rs34093240	0.01	0.000493088	5.91669e-06	1	TNNI3K	74579114	1
ENSG00000116783	1_74580288_C_T_b37	0.000246546	1.19438e-06	-0.270789	rs11210416	0.01	5.30079e-07	3.08447e-09	1	TNNI3K	74580288	1
ENSG00000116783	1_74580719_C_T_b37	0.0200829	0.0001935	0.119954	rs66624940	0.01	0.000534912	6.49936e-06	1	TNNI3K	74580719	1
ENSG00000116783	1_74581311_C_T_b37	0.0222187	0.000219006	0.118948	rs17524893	0.01	0.00056356	6.90606e-06	1	TNNI3K	74581311	1
ENSG00000116783	1_74582439_G_A_b37	0.00535409	3.94057e-05	-0.252862	rs55793584	0.01	2.65967e-05	2.21051e-07	1	TNNI3K	74582439	1
ENSG00000116783	1_74584302_G_T_b37	0.000241745	1.1691e-06	0.268648	rs1984228	0.01	9.32845e-08	4.7062e-10	1	TNNI3K	74584302	1
ENSG00000116783	1_74585871_G_A_b37	0.0105559	8.85305e-05	0.126186	rs13375255	0.01	0.000179916	1.85761e-06	1	TNNI3K	74585871	1
ENSG00000116783	1_74587481_G_T_b37	0.0022912	1.47006e-05	0.211471		0.01	0.000223143	2.37542e-06	1	TNNI3K	74587481	1
ENSG00000116783	1_74587575_T_G_b37	0.0317349	0.000342265	0.119397	rs4525000	0.01	0.000773063	9.98146e-06	1	TNNI3K	74587575	1
ENSG00000116783	1_74587578_C_G_b37	0.0317349	0.000342265	0.119397	rs4570371	0.01	0.000773063	9.98146e-06	1	TNNI3K	74587578	1
ENSG00000116783	1_74588465_T_A_b37	0.00868237	6.99426e-05	0.129273		0.01	0.00011758	1.14283e-06	1	TNNI3K	74588465	1
ENSG00000116783	1_74588917_C_T_b37	0.0163108	0.000149045	0.122186	rs12048351	0.01	0.000255715	2.77562e-06	1	TNNI3K	74588917	1
ENSG00000116783	1_74591101_C_T_b37	0.0161952	0.000147701	0.123133	rs11210421	0.01	0.000330136	3.71369e-06	1	TNNI3K	74591101	1
ENSG00000116783	1_74591629_T_A_b37	0.000241745	1.1691e-06	0.268648	rs11210422	0.01	9.32845e-08	4.7062e-10	1	TNNI3K	74591629	1
ENSG00000116783	1_74591705_G_A_b37	0.0163134	0.000149084	0.122088	rs12036659	0.01	0.000233954	2.50642e-06	1	TNNI3K	74591705	1
ENSG00000116783	1_74593247_T_C_b37	0.000195313	9.23439e-07	0.271901	rs10890111	0.01	6.84812e-08	3.37762e-10	1	TNNI3K	74593247	1
ENSG00000116783	1_74597159_G_A_b37	0.0137625	0.000121635	0.126027	rs12406803	0.01	0.000359942	4.09932e-06	1	TNNI3K	74597159	1
ENSG00000116783	1_74597942_C_T_b37	0.0223124	0.000220168	0.118838	rs142510379	0.01	0.000543942	6.62606e-06	1	TNNI3K	74597942	1
ENSG00000116783	1_74598249_T_A_b37	0.0164931	0.000151085	0.122181	rs139076388	0.01	0.000225036	2.39848e-06	1	TNNI3K	74598249	1
ENSG00000116783	1_74598852_C_T_b37	0.00187428	1.16731e-05	0.202348		0.01	0.000106246	1.02082e-06	1	TNNI3K	74598852	1
ENSG00000116783	1_74599340_G_T_b37	0.00743627	5.81371e-05	0.135322	rs12039171	0.01	0.000519309	6.2843e-06	1	TNNI3K	74599340	1
ENSG00000116783	1_74599379_G_A_b37	0.000241745	1.1691e-06	0.268648	rs2086786	0.01	9.32845e-08	4.7062e-10	1	TNNI3K	74599379	1
ENSG00000116783	1_74600403_T_A_b37	0.0163475	0.000149475	0.122156	rs72670731	0.01	0.000256927	2.79054e-06	1	TNNI3K	74600403	1
ENSG00000116783	1_74601782_A_T_b37	0.0238232	0.00023908	0.119388	rs35149770	0.01	0.000380397	4.36843e-06	1	TNNI3K	74601782	1
ENSG00000116783	1_74604188_G_A_b37	0.0163541	0.000149553	0.122151	rs12043976	0.01	0.000257153	2.79327e-06	1	TNNI3K	74604188	1
ENSG00000116783	1_74604825_CAT_C_b37	0.0130503	0.000114145	-0.551291		0.01	0.000153858	1.54887e-06	1	TNNI3K	74604825	1
ENSG00000116783	1_74608284_A_G_b37	0.000234235	1.12925e-06	0.268986	rs12021625	0.01	8.86441e-08	4.4524e-10	1	TNNI3K	74608284	1
ENSG00000116783	1_74609532_C_T_b37	0.0161878	0.000147619	0.122226	rs12029814	0.01	0.00025348	2.74772e-06	1	TNNI3K	74609532	1
ENSG00000116783	1_74610686_C_A_b37	0.0162234	0.000148039	0.122208	rs1856789	0.01	0.000253146	2.74358e-06	1	TNNI3K	74610686	1
ENSG00000116783	1_74611350_A_G_b37	0.000390184	1.98011e-06	0.26617	rs1032084	0.01	1.54647e-07	8.11025e-10	1	TNNI3K	74611350	1
ENSG00000116783	1_74612119_G_C_b37	0.0161878	0.000147619	0.122226	rs12410230	0.01	0.00025348	2.74772e-06	1	TNNI3K	74612119	1
ENSG00000116783	1_74612818_A_G_b37	0.000234235	1.12925e-06	0.268986	rs6424575	0.01	8.86441e-08	4.4524e-10	1	TNNI3K	74612818	1
ENSG00000116783	1_74613217_A_G_b37	0.000189354	8.92584e-07	0.272218	rs6673549	0.01	6.51505e-08	3.20339e-10	1	TNNI3K	74613217	1
ENSG00000116783	1_74614925_C_T_b37	0.000234235	1.12925e-06	0.268986	rs4650248	0.01	8.86441e-08	4.4524e-10	1	TNNI3K	74614925	1
ENSG00000116783	1_74617521_T_C_b37	0.000234216	1.12911e-06	0.268991	rs6672037	0.01	8.87614e-08	4.45876e-10	1	TNNI3K	74617521	1
ENSG00000116783	1_74618096_T_C_b37	0.0161931	0.000147677	0.122225	rs7529384	0.01	0.000253584	2.749e-06	1	TNNI3K	74618096	1
ENSG00000116783	1_74619362_T_C_b37	0.016195	0.000147697	0.122221	rs1483783	0.01	0.000253691	2.75041e-06	1	TNNI3K	74619362	1
ENSG00000116783	1_74623074_G_A_b37	0.0161978	0.000147734	0.122218	rs12402231	0.01	0.000253707	2.75067e-06	1	TNNI3K	74623074	1
ENSG00000116783	1_74623448_A_T_b37	0.0161978	0.000147734	0.122218	rs10493529	0.01	0.000253707	2.75067e-06	1	TNNI3K	74623448	1
ENSG00000116783	1_74625058_T_A_b37	0.0162135	0.000147929	0.122216	rs12404294	0.01	0.000254288	2.75759e-06	1	TNNI3K	74625058	1
ENSG00000116783	1_74627358_T_C_b37	0.0160546	0.00014612	0.123184	rs1483790	0.01	0.000326489	3.66727e-06	1	TNNI3K	74627358	1
ENSG00000116783	1_74634160_T_A_b37	0.0150657	0.000135374	0.122965	rs12033705	0.01	0.000232206	2.48563e-06	1	TNNI3K	74634160	1
ENSG00000116783	1_74635451_C_T_b37	0.00530206	3.89625e-05	-0.253489	rs35757296	0.01	2.46622e-05	2.03448e-07	1	TNNI3K	74635451	1
ENSG00000116783	1_74638960_A_AAC_b37	0.000771629	4.21075e-06	0.229847	rs145597840	0.01	8.34226e-06	6.17388e-08	1	TNNI3K	74638960	1
ENSG00000116783	1_74639505_T_A_b37	0.034191	0.000376357	0.113449	rs56202150	0.01	0.000731552	9.35635e-06	1	TNNI3K	74639505	1
ENSG00000116783	1_74641543_T_C_b37	0.000322131	1.6037e-06	0.266384	rs10890114	0.01	1.72668e-07	9.13334e-10	1	TNNI3K	74641543	1
ENSG00000116783	1_74641756_C_G_b37	0.0343312	0.000378345	0.113316	rs34018059	0.01	0.000748643	9.61884e-06	1	TNNI3K	74641756	1
ENSG00000116783	1_74642959_C_T_b37	0.0357045	0.000397878	0.114062	rs12042613	0.01	0.000940962	1.25339e-05	1	TNNI3K	74642959	1
ENSG00000116783	1_74643278_C_T_b37	0.0344479	0.000379961	0.113223	rs12042713	0.01	0.000760476	9.79496e-06	1	TNNI3K	74643278	1
ENSG00000116783	1_74643524_C_G_b37	0.000321812	1.602e-06	0.266405	rs6661309	0.01	1.72294e-07	9.11159e-10	1	TNNI3K	74643524	1
ENSG00000116783	1_74644454_A_G_b37	0.000321604	1.60086e-06	0.266415	rs1333032	0.01	1.72091e-07	9.0996e-10	1	TNNI3K	74644454	1
ENSG00000116783	1_74644516_C_T_b37	0.0345002	0.000380755	0.113168	rs11210427	0.01	0.000767121	9.89336e-06	1	TNNI3K	74644516	1
ENSG00000116783	1_74645641_A_G_b37	0.000474408	2.45604e-06	0.266799	rs11210428	0.01	2.51134e-07	1.37054e-09	1	TNNI3K	74645641	1
ENSG00000116783	1_74649590_G_A_b37	0.0343842	0.000379047	0.113064	rs12029606	0.01	0.000795508	1.03215e-05	1	TNNI3K	74649590	1
ENSG00000116783	1_74652634_AG_A_b37	0.0186257	0.000176433	0.17259		0.01	8.48024e-05	7.93053e-07	1	TNNI3K	74652634	1
ENSG00000116783	1_74652635_G_A_b37	0.00238267	1.53942e-05	0.234727	rs4650249	0.01	2.33673e-06	1.5349e-08	1	TNNI3K	74652635	1
ENSG00000116783	1_74654254_A_C_b37	0.000321007	1.59753e-06	0.266445	rs11210429	0.01	1.70752e-07	9.02182e-10	1	TNNI3K	74654254	1
ENSG00000116783	1_74655356_G_A_b37	0.0323527	0.000350713	0.113844	rs1930588	0.01	0.000701207	8.90169e-06	1	TNNI3K	74655356	1
ENSG00000116783	1_74656617_T_C_b37	0.0319392	0.000344979	0.114208	rs12747924	0.01	0.000723261	9.23275e-06	1	TNNI3K	74656617	1
ENSG00000116783	1_74660201_G_A_b37	0.000182132	8.55374e-07	0.261074	rs7542912	0.01	1.53811e-07	8.0642e-10	1	TNNI3K	74660201	1
ENSG00000116783	1_74660453_T_G_b37	0.0225552	0.000223308	0.120104	rs11210430	0.01	0.000680643	8.59928e-06	1	TNNI3K	74660453	1
ENSG00000116783	1_74665060_C_G_b37	0.0288173	0.000303398	0.115315	rs17591640	0.01	0.000666246	8.38867e-06	1	TNNI3K	74665060	1
ENSG00000116783	1_74666507_T_C_b37	0.0283789	0.000297583	0.115492	rs9804006	0.01	0.000655544	8.23086e-06	1	TNNI3K	74666507	1
ENSG00000116783	1_74666673_CTGTA_C_b37	0.0227022	0.000225102	0.118349	rs370861309	0.01	0.000518837	6.27791e-06	1	TNNI3K	74666673	1
ENSG00000116783	1_74666729_C_T_b37	0.000331948	1.6578e-06	-0.268265	rs12753370	0.01	9.41283e-07	5.73775e-09	1	TNNI3K	74666729	1
ENSG00000116783	1_74666833_A_G_b37	0.0282275	0.000295558	0.116444	rs17591703	0.01	0.000881394	1.1623e-05	1	TNNI3K	74666833	1
ENSG00000116783	1_74667828_G_A_b37	0.00032091	1.59701e-06	0.263161	rs575754	0.01	1.66523e-07	8.77899e-10	1	TNNI3K	74667828	1
ENSG00000116783	1_74668101_C_A_b37	0.000299277	1.47971e-06	0.265646	rs573721	0.01	9.19813e-08	4.63188e-10	1	TNNI3K	74668101	1
ENSG00000116783	1_74669973_T_G_b37	0.000313092	1.55464e-06	0.264494	rs9425024	0.01	9.21455e-08	4.64094e-10	1	TNNI3K	74669973	1
ENSG00000116783	1_74670172_A_G_b37	0.0400721	0.000461493	0.112233	rs12046751	0.01	0.000500901	6.02567e-06	1	TNNI3K	74670172	1
ENSG00000116783	1_74673369_TA_T_b37	0.000534839	2.80433e-06	0.261509	rs397758031	0.01	1.71619e-07	9.0724e-10	1	TNNI3K	74673369	1
ENSG00000116783	1_74675035_A_G_b37	0.027351	0.000283922	0.115903	rs11210433	0.01	0.000630708	7.87465e-06	1	TNNI3K	74675035	1
ENSG00000116783	1_74675245_T_C_b37	0.027351	0.000283922	0.115903	rs12410879	0.01	0.000630708	7.87465e-06	1	TNNI3K	74675245	1
ENSG00000116783	1_74675830_A_C_b37	0.0256233	0.000261543	0.116888	rs17526617	0.01	0.000608513	7.55074e-06	1	TNNI3K	74675830	1
ENSG00000116783	1_74679651_A_G_b37	0.000369177	1.86323e-06	0.263092	rs505634	0.01	1.14862e-07	5.88207e-10	1	TNNI3K	74679651	1
ENSG00000116783	1_74681210_T_C_b37	0.000461352	2.382e-06	0.259206	rs575961	0.01	1.61923e-07	8.51998e-10	1	TNNI3K	74681210	1
ENSG00000116783	1_74683304_A_G_b37	0.00143655	8.60464e-06	0.251194	rs525358	0.01	1.31165e-06	8.20626e-09	1	TNNI3K	74683304	1
ENSG00000116783	1_74683906_G_A_b37	0.00116994	6.74102e-06	0.255299	rs471496	0.01	9.48063e-07	5.78234e-09	1	TNNI3K	74683906	1
ENSG00000116783	1_74684851_T_A_b37	0.0342748	0.000377581	0.115353	rs17592507	0.01	0.000903251	1.19499e-05	1	TNNI3K	74684851	1
ENSG00000116783	1_74686892_C_T_b37	0.00144268	8.64652e-06	0.251146	rs532396	0.01	1.32301e-06	8.28174e-09	1	TNNI3K	74686892	1
ENSG00000116783	1_74689508_GT_G_b37	0.0462044	0.000555377	0.120212		0.01	0.00372685	6.2895e-05	1	TNNI3K	74689508	1
ENSG00000116783	1_74689511_TG_T_b37	0.0298374	0.000316823	0.116199	rs397825287	0.01	0.00113571	1.55954e-05	1	TNNI3K	74689511	1
ENSG00000116783	1_74689601_AC_A_b37	0.0307418	0.00032879	0.115941	rs397694274	0.01	0.000840689	1.09992e-05	1	TNNI3K	74689601	1
ENSG00000116783	1_74690165_T_G_b37	0.0317054	0.000341871	0.115573	rs12024616	0.01	0.000860907	1.13075e-05	1	TNNI3K	74690165	1
ENSG00000116783	1_74693161_A_G_b37	0.0316118	0.000340548	0.115599	rs12031026	0.01	0.000864505	1.13638e-05	1	TNNI3K	74693161	1
ENSG00000116783	1_74693635_C_T_b37	0.0316256	0.000340734	0.115595	rs12038237	0.01	0.000864937	1.13707e-05	1	TNNI3K	74693635	1
ENSG00000116783	1_74699912_G_A_b37	0.000407197	2.07534e-06	0.214396	rs518769	0.01	1.27802e-07	6.59805e-10	1	TNNI3K	74699912	1
ENSG00000116783	1_74703758_G_C_b37	0.0338668	0.000371839	0.115016	rs9970514	0.01	0.00100013	1.34476e-05	1	TNNI3K	74703758	1
ENSG00000116783	1_74704513_T_C_b37	0.0488436	0.000597099	0.114192	rs11210443	0.01	0.0117063	0.000251861	1	TNNI3K	74704513	1
ENSG00000116783	1_74707594_C_T_b37	0.000559059	2.945e-06	-0.211228	rs792323	0.01	1.64078e-07	8.64011e-10	1	TNNI3K	74707594	1
ENSG00000116783	1_74795761_G_A_b37	0.020529	0.000198773	-0.54552	rs114349806	0.01	7.22901e-05	6.6398e-07	1	TNNI3K	74795761	1
ENSG00000116783	1_74812946_A_G_b37	0.0409541	0.000474617	0.272394	rs4598445	0.01	0.0256668	0.000670421	1	TNNI3K	74812946	1
ENSG00000116783	1_74922362_G_A_b37	0.0229122	0.00022767	-0.410546	rs17095353	0.01	0.00678833	0.000129933	1	TNNI3K	74922362	1
ENSG00000116783	1_74929075_T_C_b37	0.00931084	7.60687e-05	-0.44306	rs3737563	0.01	0.00836174	0.000167189	1	TNNI3K	74929075	1
ENSG00000116783	1_74933689_A_G_b37	0.00931084	7.60687e-05	-0.44306	rs2296469	0.01	0.00836174	0.000167189	1	TNNI3K	74933689	1
ENSG00000116783	1_74937082_A_G_b37	0.00931084	7.60687e-05	-0.44306	rs3765673	0.01	0.00836174	0.000167189	1	TNNI3K	74937082	1
ENSG00000116783	1_74937828_C_T_b37	0.0188827	0.000179385	-0.422735	rs3765675	0.01	0.0124904	0.00027274	1	TNNI3K	74937828	1
ENSG00000116783	1_74954317_C_G_b37	0.00554566	4.11039e-05	-0.457787	rs3765678	0.01	0.00567321	0.000104553	1	TNNI3K	74954317	1
ENSG00000116783	1_74957108_T_G_b37	0.00788856	6.23889e-05	-0.448	rs12097159	0.01	0.00737724	0.000143618	1	TNNI3K	74957108	1
ENSG00000116783	1_74972157_C_T_b37	0.00543453	4.01095e-05	-0.443046	rs952787	0.01	0.00233876	3.62765e-05	1	TNNI3K	74972157	1
ENSG00000116783	1_74980474_T_C_b37	0.0450985	0.000537917	-0.262501	rs12074422	0.01	0.0147686	0.000335157	1	TNNI3K	74980474	1
ENSG00000116783	1_74980624_T_C_b37	0.0450985	0.000537917	-0.262501	rs11210471	0.01	0.0147686	0.000335157	1	TNNI3K	74980624	1
ENSG00000116783	1_74981547_A_T_b37	0.0450985	0.000537917	-0.262501	rs984167	0.01	0.0147686	0.000335157	1	TNNI3K	74981547	1
ENSG00000116783	1_74981568_G_A_b37	0.0450985	0.000537917	-0.262501	rs984166	0.01	0.0147686	0.000335157	1	TNNI3K	74981568	1
ENSG00000116783	1_74981625_G_A_b37	0.0450985	0.000537917	-0.262501	rs984165	0.01	0.0147686	0.000335157	1	TNNI3K	74981625	1
ENSG00000116783	1_74982225_G_A_b37	0.0450985	0.000537917	-0.262501	rs11210473	0.01	0.0147686	0.000335157	1	TNNI3K	74982225	1
ENSG00000116783	1_74982228_G_C_b37	0.0450985	0.000537917	-0.262501	rs11210474	0.01	0.0147686	0.000335157	1	TNNI3K	74982228	1
ENSG00000116783	1_74983721_C_T_b37	0.0450985	0.000537917	-0.262501	rs17095501	0.01	0.0147686	0.000335157	1	TNNI3K	74983721	1
ENSG00000116783	1_74989470_A_T_b37	0.0321992	0.000348584	-0.444706	rs45613831	0.01	0.000116741	1.13384e-06	1	TNNI3K	74989470	1
ENSG00000116783	1_74993978_G_A_b37	0.0427369	0.00050134	-0.457643	rs74521402	0.01	0.000779911	1.0087e-05	1	TNNI3K	74993978	1
ENSG00000116783	1_74994067_G_A_b37	0.0428304	0.000502722	-0.461341	rs74761312	0.01	0.000831775	1.08618e-05	1	TNNI3K	74994067	1
ENSG00000116783	1_75029000_G_GA_b37	0.0291439	0.000307793	-0.477564		0.01	0.00431777	7.51143e-05	1	TNNI3K	75029000	1
ENSG00000116783	1_75049378_G_A_b37	0.0264246	0.00027184	-0.518067	rs114088286	0.01	0.000357612	4.06869e-06	1	TNNI3K	75049378	1
ENSG00000116785	1_196649029_G_A_b37	0.0431102	0.000506936	-0.844612		0.01	0.00490756	8.76447e-05	1	CFHR3	196649029	1
ENSG00000116833	1_199950410_C_T_b37	0.0309121	0.000331048	-0.363673	rs115294079	0.01	0.490047	0.0696343	0	NR5A2	199950410	1
ENSG00000116833	1_199951618_G_A_b37	0.0309121	0.000331048	-0.363673	rs151149499	0.01	0.490047	0.0696343	0	NR5A2	199951618	1
ENSG00000116833	1_199951642_G_A_b37	0.0289805	0.000305576	-0.367187	rs140125626	0.01	0.481477	0.0667664	0	NR5A2	199951642	1
ENSG00000116833	1_199951850_G_A_b37	0.0265882	0.000273945	-0.153917	rs12035139	0.01	0.157436	0.00824131	0	NR5A2	199951850	1
ENSG00000116833	1_199951900_C_T_b37	0.0483574	0.000589364	-0.274046	rs72737501	0.01	0.524649	0.082481	0	NR5A2	199951900	1
ENSG00000116833	1_199952319_C_T_b37	0.0288145	0.000303362	-0.365771	rs145972996	0.01	0.494204	0.0710648	0	NR5A2	199952319	1
ENSG00000116833	1_199952893_T_C_b37	0.0309121	0.000331048	-0.363673	rs72739105	0.01	0.490047	0.0696343	0	NR5A2	199952893	1
ENSG00000116833	1_199953809_C_T_b37	0.0254278	0.000259055	-0.34067	rs72739107	0.01	0.37674	0.0387333	0	NR5A2	199953809	1
ENSG00000116833	1_199954572_T_C_b37	0.0198257	0.000190386	-0.343993	rs72739115	0.01	0.437594	0.0535601	0	NR5A2	199954572	1
ENSG00000116833	1_199956244_G_A_b37	0.0186297	0.000176485	-0.346877	rs150344594	0.01	0.429655	0.0513603	0	NR5A2	199956244	1
ENSG00000116833	1_199957872_G_T_b37	0.00646773	4.92948e-05	0.151356	rs12724022	0.01	0.166727	0.00902318	0	NR5A2	199957872	1
ENSG00000116833	1_199959854_G_A_b37	0.00649148	4.95084e-05	0.151316	rs10919790	0.01	0.166625	0.00901446	0	NR5A2	199959854	1
ENSG00000116833	1_199959856_C_T_b37	0.0117118	0.00010032	0.14483	rs10800664	0.01	0.224853	0.0147307	0	NR5A2	199959856	1
ENSG00000116833	1_199960481_G_T_b37	0.0323169	0.000350204	-0.152561	rs12038753	0.01	0.119065	0.00537152	0	NR5A2	199960481	1
ENSG00000116833	1_199965168_G_A_b37	0.0389553	0.000444781	-0.158663	rs10919791	0.01	0.190768	0.0112075	0	NR5A2	199965168	1
ENSG00000116833	1_199966562_G_A_b37	0.0128842	0.000112418	0.143761	rs4915403	0.01	0.22808	0.0150915	0	NR5A2	199966562	1
ENSG00000116833	1_199983746_A_C_b37	0.0217787	0.000213625	-0.136779	rs2821350	0.01	0.298465	0.0244675	0	NR5A2	199983746	1
ENSG00000116833	1_199994884_A_G_b37	0.0245883	0.000248428	-0.136042	rs6427799	0.01	0.511987	0.0775148	0	NR5A2	199994884	1
ENSG00000116833	1_199995418_A_G_b37	0.0108988	9.19896e-05	-0.143914	rs9427440	0.01	0.209323	0.0130461	0	NR5A2	199995418	1
ENSG00000116833	1_199995533_T_C_b37	0.00974735	8.03349e-05	-0.146361	rs9427694	0.01	0.224811	0.0147266	0	NR5A2	199995533	1
ENSG00000116833	1_200000125_A_G_b37	0.0218101	0.000214013	-0.15485	rs3790854	0.01	0.193356	0.0114522	0	NR5A2	200000125	1
ENSG00000116833	1_200001547_G_A_b37	0.0218101	0.000214013	-0.15485	rs12030331	0.01	0.193356	0.0114522	0	NR5A2	200001547	1
ENSG00000116833	1_200005193_C_G_b37	0.0178259	0.00016694	-0.157506	rs3790850	0.01	0.14878	0.00755232	0	NR5A2	200005193	1
ENSG00000116833	1_200006111_C_A_b37	0.0222699	0.000219642	-0.153516	rs3790848	0.01	0.19388	0.011502	0	NR5A2	200006111	1
ENSG00000116833	1_200006217_G_T_b37	0.0124254	0.000107691	-0.159933	rs3790847	0.01	0.115186	0.00511417	0	NR5A2	200006217	1
ENSG00000116833	1_200006861_C_T_b37	0.0116536	9.96861e-05	-0.160785	rs3790845	0.01	0.102505	0.00431282	0	NR5A2	200006861	1
ENSG00000116833	1_200007432_A_G_b37	0.0195877	0.000187573	-0.155262	rs3790844	0.01	0.152573	0.00784804	0	NR5A2	200007432	1
ENSG00000116833	1_200008337_G_A_b37	0.0106898	8.98943e-05	-0.161968		0.01	0.079708	0.00300742	0	NR5A2	200008337	1
ENSG00000116833	1_200010824_C_T_b37	0.013476	0.00011861	-0.157105	rs3790843	0.01	0.0237235	0.000606525	1	NR5A2	200010824	1
ENSG00000116871	1_36588885_C_T_b37	0.044299	0.000525452	0.0889689	rs57626148	0.99	0.428716	0.0511132	0	MAP7D1	36588885	1
ENSG00000116871	1_36597292_G_A_b37	0.0441169	0.000522455	0.0889891	rs111433433	0.99	0.428267	0.0509866	0	MAP7D1	36597292	1
ENSG00000116871	1_36600465_G_A_b37	0.0441382	0.000522789	0.0889841	rs61633620	0.99	0.428329	0.0510012	0	MAP7D1	36600465	1
ENSG00000116871	1_36622444_C_T_b37	0.044369	0.000526503	0.0889771	rs74466688	0.99	0.425812	0.0503292	0	MAP7D1	36622444	1
ENSG00000116871	1_36626129_C_T_b37	0.0447419	0.000532539	0.0889562	rs74224945	0.99	0.422001	0.0493482	0	MAP7D1	36626129	1
ENSG00000116871	1_36645724_C_G_b37	0.0472859	0.000572264	0.088655	rs57119965	0.99	0.40387	0.0448556	0	MAP7D1	36645724	1
ENSG00000116871	1_36647116_G_A_b37	0.0475681	0.00057664	0.0886119	rs57840424	0.99	0.402307	0.0444887	0	MAP7D1	36647116	1
ENSG00000116871	1_36647926_G_A_b37	0.047676	0.000578331	0.0886128	rs139411612	0.99	0.401037	0.0441971	0	MAP7D1	36647926	1
ENSG00000116883	1_36690599_A_G_b37	0.0253565	0.000258183	-0.103864	rs17439489	0.7	0.00185554	2.76372e-05	1	RP11-268J15.5	36690599	1
ENSG00000116883	1_36690870_C_A_b37	0.00514004	3.75717e-05	-0.103615	rs272814	0.7	0.000195395	2.04045e-06	1	RP11-268J15.5	36690870	1
ENSG00000116883	1_36693040_C_T_b37	0.0409891	0.000475117	-0.101959	rs150235079	0.7	0.00359926	6.03692e-05	1	RP11-268J15.5	36693040	1
ENSG00000116883	1_36693170_T_C_b37	0.0127204	0.000110761	-0.0971609	rs505661	0.7	0.000499568	6.00507e-06	1	RP11-268J15.5	36693170	1
ENSG00000116883	1_36693448_G_A_b37	0.00507392	3.70065e-05	-0.103673	rs795049	0.7	0.000192479	2.00629e-06	1	RP11-268J15.5	36693448	1
ENSG00000116883	1_36693474_C_T_b37	0.00507392	3.70065e-05	-0.103673	rs795048	0.7	0.000192479	2.00629e-06	1	RP11-268J15.5	36693474	1
ENSG00000116883	1_36695912_T_C_b37	0.013726	0.000121262	0.0939496	rs9661123	0.7	0.000678401	8.56687e-06	1	RP11-268J15.5	36695912	1
ENSG00000116883	1_36696774_C_T_b37	0.0254292	0.000259091	-0.103836	rs55661714	0.7	0.00185238	2.75804e-05	1	RP11-268J15.5	36696774	1
ENSG00000116883	1_36697914_T_C_b37	0.0254292	0.000259091	-0.103836	rs56131853	0.7	0.00185238	2.75804e-05	1	RP11-268J15.5	36697914	1
ENSG00000116883	1_36698507_ACT_A_b37	0.0254292	0.000259091	-0.103836		0.7	0.00185238	2.75804e-05	1	RP11-268J15.5	36698507	1
ENSG00000116883	1_36698861_C_T_b37	2.81437e-05	1.09132e-07	0.106133	rs61775902	0.7	7.75642e-10	2.85064e-12	1	RP11-268J15.5	36698861	1
ENSG00000116883	1_36700181_G_A_b37	0.00505902	3.68804e-05	0.103688	rs4545304	0.7	0.000192058	2.00156e-06	1	RP11-268J15.5	36700181	1
ENSG00000116883	1_36701853_ACT_A_b37	0.0179547	0.000168494	0.0926464		0.7	0.00164307	2.39911e-05	1	RP11-268J15.5	36701853	1
ENSG00000116883	1_36704921_C_T_b37	0.0400437	0.000461072	-0.0994109	rs115112870	0.7	0.00355602	5.94965e-05	1	RP11-268J15.5	36704921	1
ENSG00000116883	1_36705056_C_T_b37	0.0254292	0.000259091	-0.103836	rs115926051	0.7	0.00185238	2.75804e-05	1	RP11-268J15.5	36705056	1
ENSG00000116883	1_36707443_G_A_b37	0.0254292	0.000259091	-0.103836	rs149326487	0.7	0.00185238	2.75804e-05	1	RP11-268J15.5	36707443	1
ENSG00000116883	1_36709110_T_C_b37	0.000738427	4.00984e-06	0.112659	rs4653169	0.7	7.45374e-05	6.8703e-07	1	RP11-268J15.5	36709110	1
ENSG00000116883	1_36711643_A_G_b37	0.00515331	3.76796e-05	0.103597	rs6662146	0.7	0.000195744	2.0446e-06	1	RP11-268J15.5	36711643	1
ENSG00000116883	1_36712033_C_T_b37	7.94093e-06	2.72558e-08	0.107725	rs11578094	0.7	3.43191e-10	1.20118e-12	1	RP11-268J15.5	36712033	1
ENSG00000116883	1_36714526_T_C_b37	0.0254292	0.000259091	-0.103836	rs151124391	0.7	0.00185238	2.75804e-05	1	RP11-268J15.5	36714526	1
ENSG00000116883	1_36714838_G_A_b37	0.0254292	0.000259091	-0.103836	rs140567443	0.7	0.00185238	2.75804e-05	1	RP11-268J15.5	36714838	1
ENSG00000116883	1_36716820_A_G_b37	0.00304297	2.04223e-05	0.10581	rs2062668	0.7	0.000167351	1.70417e-06	1	RP11-268J15.5	36716820	1
ENSG00000116883	1_36717397_A_G_b37	0.020088	0.000193568	-0.104736	rs55911053	0.7	0.00221888	3.411e-05	1	RP11-268J15.5	36717397	1
ENSG00000116883	1_36720575_G_T_b37	0.0254292	0.000259091	-0.103836	rs55694857	0.7	0.00185238	2.75804e-05	1	RP11-268J15.5	36720575	1
ENSG00000116883	1_36720861_T_C_b37	0.0254302	0.000259104	-0.103845	rs78052001	0.7	0.00185062	2.75499e-05	1	RP11-268J15.5	36720861	1
ENSG00000116883	1_36721811_G_A_b37	0.00212748	1.35093e-05	-0.102857		0.7	3.80889e-05	3.27801e-07	1	RP11-268J15.5	36721811	1
ENSG00000116883	1_36723066_C_G_b37	0.0254292	0.000259091	-0.103836	rs77033154	0.7	0.00185238	2.75804e-05	1	RP11-268J15.5	36723066	1
ENSG00000116883	1_36727014_G_C_b37	0.0032622	2.21425e-05	0.105414	rs6689979	0.7	0.000177617	1.8309e-06	1	RP11-268J15.5	36727014	1
ENSG00000116883	1_36730292_T_C_b37	0.0238015	0.000238819	-0.0998531	rs77675202	0.7	0.00345361	5.74792e-05	1	RP11-268J15.5	36730292	1
ENSG00000116883	1_36731256_C_G_b37	0.0254292	0.000259091	-0.103836	rs76811106	0.7	0.00185238	2.75804e-05	1	RP11-268J15.5	36731256	1
ENSG00000116883	1_36732857_G_A_b37	0.00295937	1.97714e-05	0.10592	rs924564	0.7	0.00016419	1.66712e-06	1	RP11-268J15.5	36732857	1
ENSG00000116883	1_36733554_A_G_b37	0.00912289	7.42423e-05	0.0904614		0.7	0.0504101	0.00160621	0	RP11-268J15.5	36733554	1
ENSG00000116883	1_36733563_T_C_b37	0.00103276	5.84077e-06	0.103136		0.7	0.00495856	8.87784e-05	1	RP11-268J15.5	36733563	1
ENSG00000116883	1_36733578_C_T_b37	0.00274886	1.81658e-05	0.0945125		0.7	0.00103268	1.39531e-05	1	RP11-268J15.5	36733578	1
ENSG00000116883	1_36733579_A_G_b37	0.00175873	1.08448e-05	0.101925		0.7	0.00448122	7.85573e-05	1	RP11-268J15.5	36733579	1
ENSG00000116883	1_36733582_A_G_b37	0.00240463	1.55667e-05	0.0985193		0.7	0.00164975	2.41024e-05	1	RP11-268J15.5	36733582	1
ENSG00000116883	1_36733696_A_G_b37	0.00195792	1.22688e-05	0.1085	rs12026040	0.7	9.8927e-05	9.42635e-07	1	RP11-268J15.5	36733696	1
ENSG00000116883	1_36733729_C_T_b37	0.00295963	1.97733e-05	0.105919	rs12036627	0.7	0.000164278	1.66818e-06	1	RP11-268J15.5	36733729	1
ENSG00000116883	1_36738334_T_A_b37	0.0256071	0.000261333	-0.10377	rs75073574	0.7	0.00186842	2.78631e-05	1	RP11-268J15.5	36738334	1
ENSG00000116883	1_36738592_G_C_b37	0.0272331	0.000282375	-0.103265	rs76946057	0.7	0.00204113	3.09359e-05	1	RP11-268J15.5	36738592	1
ENSG00000116883	1_36740832_A_T_b37	0.00297609	1.98969e-05	0.105895	rs12066559	0.7	0.000165319	1.68051e-06	1	RP11-268J15.5	36740832	1
ENSG00000116883	1_36743341_A_G_b37	0.0257329	0.000262917	-0.103724	rs77372854	0.7	0.00187975	2.80632e-05	1	RP11-268J15.5	36743341	1
ENSG00000116883	1_36747830_TTCTC_T_b37	0.0266255	0.000274494	-0.103468	rs759436904	0.7	0.00201585	3.0487e-05	1	RP11-268J15.5	36747830	1
ENSG00000116883	1_36747988_TA_T_b37	0.0183516	0.000173044	-0.10187		0.7	0.00323883	5.32871e-05	1	RP11-268J15.5	36747988	1
ENSG00000116883	1_36747997_A_T_b37	0.00450237	3.22032e-05	-0.111893		0.7	0.000242518	2.6106e-06	1	RP11-268J15.5	36747997	1
ENSG00000116883	1_36749148_A_G_b37	0.00299262	2.00322e-05	0.105871	rs4652904	0.7	0.000166386	1.69305e-06	1	RP11-268J15.5	36749148	1
ENSG00000116883	1_36749925_T_C_b37	0.0259082	0.000265201	-0.103657	rs17439943	0.7	0.00189614	2.83522e-05	1	RP11-268J15.5	36749925	1
ENSG00000116883	1_36750518_T_A_b37	0.0259082	0.000265201	-0.103657	rs56138303	0.7	0.00189614	2.83522e-05	1	RP11-268J15.5	36750518	1
ENSG00000116883	1_36751209_A_G_b37	0.0259082	0.000265201	-0.103657	rs55863536	0.7	0.00189614	2.83522e-05	1	RP11-268J15.5	36751209	1
ENSG00000116883	1_36752152_C_T_b37	1.91346e-06	5.74062e-09	0.10699	rs2242428	0.7	3.83796e-13	9.27164e-16	1	RP11-268J15.5	36752152	1
ENSG00000116883	1_36752433_C_T_b37	0.00299739	2.00693e-05	0.105864	rs6425977	0.7	0.000166682	1.6965e-06	1	RP11-268J15.5	36752433	1
ENSG00000116883	1_36755635_A_G_b37	0.000825646	4.53762e-06	0.111452	rs4653173	0.7	0.000190669	1.98531e-06	1	RP11-268J15.5	36755635	1
ENSG00000116883	1_36758061_C_T_b37	1.30293e-06	3.78799e-09	0.109288	rs11576244	0.7	1.59403e-13	3.69112e-16	1	RP11-268J15.5	36758061	1
ENSG00000116883	1_36758605_G_A_b37	0.0259082	0.000265201	-0.103657	rs75021591	0.7	0.00189614	2.83522e-05	1	RP11-268J15.5	36758605	1
ENSG00000116883	1_36760590_C_T_b37	2.37517e-06	7.28645e-09	0.111979	rs12143901	0.7	4.06082e-13	9.83391e-16	1	RP11-268J15.5	36760590	1
ENSG00000116883	1_36763239_T_C_b37	0.0259082	0.000265201	-0.103657	rs116136245	0.7	0.00189614	2.83522e-05	1	RP11-268J15.5	36763239	1
ENSG00000116883	1_36764903_G_C_b37	0.0259082	0.000265201	-0.103657	rs143194836	0.7	0.00189614	2.83522e-05	1	RP11-268J15.5	36764903	1
ENSG00000116883	1_36764904_G_T_b37	0.0315249	0.00033942	-0.101948	rs151139674	0.7	0.00284444	4.57224e-05	1	RP11-268J15.5	36764904	1
ENSG00000116883	1_36764937_G_A_b37	0.0351379	0.000389876	-0.100303	rs115705359	0.7	0.00125464	1.75037e-05	1	RP11-268J15.5	36764937	1
ENSG00000116883	1_36766138_C_T_b37	0.00641193	4.88097e-05	0.100785	rs9659765	0.7	0.00037329	4.27566e-06	1	RP11-268J15.5	36766138	1
ENSG00000116883	1_36766975_G_C_b37	0.00299739	2.00693e-05	0.105864	rs10908293	0.7	0.000166682	1.6965e-06	1	RP11-268J15.5	36766975	1
ENSG00000116883	1_36767400_C_T_b37	0.00295586	1.97437e-05	0.104772	rs882799	0.7	0.000217889	2.31303e-06	1	RP11-268J15.5	36767400	1
ENSG00000116883	1_36768752_C_T_b37	0.004385	3.12294e-05	0.102057	rs7525593	0.7	0.000318397	3.56465e-06	1	RP11-268J15.5	36768752	1
ENSG00000116883	1_36775658_C_G_b37	0.0016653	1.01897e-05	0.108815	rs10908294	0.7	0.000553083	6.75519e-06	1	RP11-268J15.5	36775658	1
ENSG00000116883	1_36775745_C_T_b37	0.00234404	1.50936e-05	0.104268	rs10908295	0.7	9.68332e-05	9.20353e-07	1	RP11-268J15.5	36775745	1
ENSG00000116883	1_36776721_G_A_b37	0.00467645	3.3661e-05	0.102903	rs4652905	0.7	0.000286174	3.15706e-06	1	RP11-268J15.5	36776721	1
ENSG00000116883	1_36777606_C_T_b37	0.0210018	0.000204333	-0.104731	rs55667179	0.7	0.00192413	2.88889e-05	1	RP11-268J15.5	36777606	1
ENSG00000116883	1_36779015_A_G_b37	0.0210018	0.000204333	-0.104731	rs76394222	0.7	0.00192413	2.88889e-05	1	RP11-268J15.5	36779015	1
ENSG00000116883	1_36781060_C_T_b37	0.0125772	0.000109275	0.0949359	rs10908297	0.7	0.000898771	1.18833e-05	1	RP11-268J15.5	36781060	1
ENSG00000116883	1_36781829_TTTTTGTTTTG_T_b37	0.00374546	2.59985e-05	0.0988972		0.7	0.00205006	3.1092e-05	1	RP11-268J15.5	36781829	1
ENSG00000116883	1_36783135_A_C_b37	0.0292595	0.000309304	-0.101355	rs77460292	0.7	0.0025792	4.07445e-05	1	RP11-268J15.5	36783135	1
ENSG00000116883	1_36787294_G_A_b37	0.00299739	2.00693e-05	0.105864	rs10796881	0.7	0.000166682	1.6965e-06	1	RP11-268J15.5	36787294	1
ENSG00000116883	1_36787888_G_A_b37	8.47334e-07	2.36533e-09	0.110941	rs58971913	0.7	1.13692e-13	2.5855e-16	1	RP11-268J15.5	36787888	1
ENSG00000116883	1_36789546_A_G_b37	8.42429e-07	2.35075e-09	0.110957	rs12116935	0.7	1.13367e-13	2.5776e-16	1	RP11-268J15.5	36789546	1
ENSG00000116883	1_36790626_A_G_b37	0.00256494	1.67468e-05	0.106123	rs1610419	0.7	0.000184484	1.9113e-06	1	RP11-268J15.5	36790626	1
ENSG00000116883	1_36791358_G_T_b37	0.0161148	0.000146804	-0.10763	rs150805656	0.7	0.00104848	1.42096e-05	1	RP11-268J15.5	36791358	1
ENSG00000116883	1_36791819_T_TTTTC_b37	0.00219451	1.39996e-05	0.107696		0.7	0.000244028	2.62936e-06	1	RP11-268J15.5	36791819	1
ENSG00000116883	1_36791836_T_TTTC_b37	0.00649583	4.95549e-05	0.0941776		0.7	0.0145594	0.000329288	1	RP11-268J15.5	36791836	1
ENSG00000116883	1_36791837_T_TTC_b37	0.0446823	0.000531618	0.0832045		0.7	0.0340661	0.000963895	1	RP11-268J15.5	36791837	1
ENSG00000116883	1_36792078_C_T_b37	0.0023062	1.48133e-05	0.107346	rs4652906	0.7	0.000122192	1.19287e-06	1	RP11-268J15.5	36792078	1
ENSG00000116883	1_36793959_G_A_b37	0.0231437	0.00023055	-0.104709	rs55730607	0.7	0.00163911	2.39205e-05	1	RP11-268J15.5	36793959	1
ENSG00000116883	1_36794138_G_A_b37	0.0216894	0.00021254	-0.104466	rs55787730	0.7	0.00198674	2.99775e-05	1	RP11-268J15.5	36794138	1
ENSG00000116883	1_36794192_C_T_b37	0.00594667	4.46495e-05	0.10147	rs4653177	0.7	0.000147391	1.47407e-06	1	RP11-268J15.5	36794192	1
ENSG00000116883	1_36798891_C_T_b37	0.0318726	0.000344051	-0.0974971	rs112775994	0.7	0.0019073	2.85557e-05	1	RP11-268J15.5	36798891	1
ENSG00000116883	1_36798974_G_A_b37	0.00325951	2.21211e-05	0.0859896	rs59814496	0.7	5.95242e-10	2.15445e-12	1	RP11-268J15.5	36798974	1
ENSG00000116883	1_36800671_T_A_b37	0.0280543	0.000293216	-0.101721	rs56141838	0.7	0.00242356	3.78456e-05	1	RP11-268J15.5	36800671	1
ENSG00000116883	1_36801061_C_G_b37	0.032659	0.000354849	-0.0963605	rs13375005	0.7	0.00509722	9.17605e-05	1	RP11-268J15.5	36801061	1
ENSG00000116883	1_36802798_G_A_b37	0.0340368	0.000374219	-0.099024	rs3903075	0.7	0.00256633	4.04982e-05	1	RP11-268J15.5	36802798	1
ENSG00000116883	1_36810816_A_G_b37	0.0417961	0.000487177	-0.0937749	rs56394568	0.7	0.00289664	4.67378e-05	1	RP11-268J15.5	36810816	1
ENSG00000116883	1_36814473_C_T_b37	0.0441927	0.000523646	-0.0926953	rs55703317	0.7	0.00319878	5.25301e-05	1	RP11-268J15.5	36814473	1
ENSG00000116883	1_36815492_G_A_b37	0.0447146	0.000532082	-0.0924291	rs11805720	0.7	0.00327083	5.39121e-05	1	RP11-268J15.5	36815492	1
ENSG00000116883	1_36815846_T_A_b37	0.044887	0.000534719	-0.0923436	rs11804663	0.7	0.00329443	5.43609e-05	1	RP11-268J15.5	36815846	1
ENSG00000116883	1_36816096_G_A_b37	0.0450433	0.000537052	-0.092273	rs72663457	0.7	0.00331461	5.47493e-05	1	RP11-268J15.5	36816096	1
ENSG00000116883	1_36818501_T_C_b37	0.0320561	0.000346618	-0.089772	rs6701013	0.7	0.0082025	0.000163397	1	RP11-268J15.5	36818501	1
ENSG00000116883	1_36818791_T_C_b37	0.0320561	0.000346618	-0.089772	rs6701311	0.7	0.0082025	0.000163397	1	RP11-268J15.5	36818791	1
ENSG00000116883	1_36821402_A_G_b37	0.0463625	0.00055778	-0.091638	rs11804595	0.7	0.00349047	5.82112e-05	1	RP11-268J15.5	36821402	1
ENSG00000116883	1_36822312_T_C_b37	0.00027483	1.34637e-06	0.0910558	rs11583322	0.7	6.16867e-07	3.63368e-09	1	RP11-268J15.5	36822312	1
ENSG00000116883	1_36822604_C_T_b37	0.0445874	0.000530009	-0.0920563	rs56051965	0.7	0.00339028	5.62273e-05	1	RP11-268J15.5	36822604	1
ENSG00000116883	1_36828659_G_C_b37	0.0491386	0.000601721	-0.0910624	rs56005607	0.7	0.00334721	5.53792e-05	1	RP11-268J15.5	36828659	1
ENSG00000116883	1_36829700_T_C_b37	0.0200089	0.000192583	-0.0886175	rs7526739	0.7	0.00185384	2.76068e-05	1	RP11-268J15.5	36829700	1
ENSG00000116883	1_36830581_T_C_b37	0.0202854	0.000195848	-0.089094	rs67668902	0.7	0.00106609	1.44924e-05	1	RP11-268J15.5	36830581	1
ENSG00000116883	1_36833080_A_G_b37	0.0235845	0.000236076	-0.0878336	rs6680494	0.7	0.000869308	1.14397e-05	1	RP11-268J15.5	36833080	1
ENSG00000116883	1_36833256_T_A_b37	0.0236313	0.00023669	-0.0878177	rs3890769	0.7	0.000871567	1.14745e-05	1	RP11-268J15.5	36833256	1
ENSG00000116883	1_36833886_T_A_b37	0.0150579	0.000135293	-0.0925847		0.7	0.0013109	1.84205e-05	1	RP11-268J15.5	36833886	1
ENSG00000116883	1_36835804_A_C_b37	0.0235845	0.000236076	-0.0878336	rs6690378	0.7	0.000869308	1.14397e-05	1	RP11-268J15.5	36835804	1
ENSG00000116883	1_36836351_G_C_b37	0.0215192	0.000210569	-0.0883304	rs6425984	0.7	0.0010837	1.47685e-05	1	RP11-268J15.5	36836351	1
ENSG00000116883	1_36836620_C_G_b37	0.0420417	0.000491025	-0.0869895	rs113128017	0.7	0.00733244	0.000142524	1	RP11-268J15.5	36836620	1
ENSG00000116883	1_36838615_A_C_b37	0.0424161	0.000496651	-0.0869251	rs55862173	0.7	0.00736525	0.00014331	1	RP11-268J15.5	36838615	1
ENSG00000116883	1_36840464_G_A_b37	0.0428412	0.00050291	-0.0868589	rs55811039	0.7	0.00739941	0.000144147	1	RP11-268J15.5	36840464	1
ENSG00000116883	1_36845598_A_C_b37	0.0245928	0.000248483	-0.0980677	rs74628160	0.7	0.0044449	7.77627e-05	1	RP11-268J15.5	36845598	1
ENSG00000116883	1_36847305_G_T_b37	0.023317	0.000232709	-0.0984359	rs72663469	0.7	0.00387177	6.58864e-05	1	RP11-268J15.5	36847305	1
ENSG00000116883	1_36849877_C_T_b37	0.0226528	0.000224504	-0.0992953	rs2002808	0.7	0.00326023	5.36991e-05	1	RP11-268J15.5	36849877	1
ENSG00000116883	1_36851442_C_G_b37	0.0340936	0.000374988	-0.0988104		0.7	0.00200356	3.02701e-05	1	RP11-268J15.5	36851442	1
ENSG00000116883	1_36851843_G_A_b37	0.0434822	0.000512769	-0.0978537	rs74914114	0.7	0.00380506	6.45122e-05	1	RP11-268J15.5	36851843	1
ENSG00000117009	1_241770901_A_C_b37	0.0212431	0.000207239	0.066353		0.5	0.00187555	2.79867e-05	1	KMO	241770901	1
ENSG00000117009	1_241772881_C_T_b37	0.035689	0.000397661	0.0618225	rs3765813	0.5	0.00204805	3.10558e-05	1	KMO	241772881	1
ENSG00000117009	1_241773208_A_G_b37	0.0291232	0.000307513	0.064887	rs10926524	0.5	0.00274545	4.38658e-05	1	KMO	241773208	1
ENSG00000117010	1_40926421_G_C_b37	0.0452806	0.000540797	-0.820637	rs3013470	0.01	0.0309186	0.000850988	1	ZNF684	40926421	1
ENSG00000117010	1_40930269_A_G_b37	0.0161137	0.000146781	-0.922074	rs16827328	0.01	0.0124229	0.000270882	1	ZNF684	40930269	1
ENSG00000117013	1_41358813_A_AC_b37	0.0483927	0.000589927	0.136568		0.01	0.0914431	0.00365487	0	KCNQ4	41358813	1
ENSG00000117013	1_41362286_A_G_b37	0.0370461	0.000416767	0.129804	rs79676462	0.01	0.081143	0.00308288	0	KCNQ4	41362286	1
ENSG00000117013	1_41362736_G_A_b37	0.0483458	0.000589173	0.13599		0.01	0.0964572	0.00394944	0	KCNQ4	41362736	1
ENSG00000117054	1_76192582_C_T_b37	0.046857	0.000565482	0.0617358	rs11161468	0.5	6.6682e-07	3.95179e-09	1	ACADM	76192582	1
ENSG00000117054	1_76218875_C_T_b37	0.0383935	0.000436463	0.0581976	rs1612097	0.5	0.00103373	1.3969e-05	1	ACADM	76218875	1
ENSG00000117054	1_76219155_A_G_b37	0.0372226	0.000419147	0.058373	rs1767458	0.5	0.00104255	1.41142e-05	1	ACADM	76219155	1
ENSG00000117054	1_76219569_C_T_b37	0.0375001	0.000423187	0.0583388	rs2788654	0.5	0.00106704	1.45079e-05	1	ACADM	76219569	1
ENSG00000117054	1_76219801_G_A_b37	0.0372195	0.000419103	0.0583743	rs1694419	0.5	0.0010282	1.3882e-05	1	ACADM	76219801	1
ENSG00000117054	1_76221706_T_G_b37	0.0353975	0.000393631	0.058666	rs1611823	0.5	0.00101674	1.37031e-05	1	ACADM	76221706	1
ENSG00000117054	1_76222531_T_C_b37	0.0354482	0.000394362	0.0586553	rs1767456	0.5	0.00102631	1.38523e-05	1	ACADM	76222531	1
ENSG00000117054	1_76235355_C_T_b37	0.043708	0.000516321	0.0605839	rs28602663	0.5	1.85768e-06	1.19655e-08	1	ACADM	76235355	1
ENSG00000117054	1_76235906_C_A_b37	0.0440148	0.000520882	0.060555	rs9662166	0.5	1.82087e-06	1.17111e-08	1	ACADM	76235906	1
ENSG00000117054	1_76351661_G_A_b37	0.0118038	0.000101249	0.0711219		0.5	0.00025677	2.78862e-06	1	ACADM	76351661	1
ENSG00000117054	1_76352360_T_C_b37	0.0288423	0.000303724	0.17684		0.5	0.443978	0.0553658	0	ACADM	76352360	1
ENSG00000117069	1_77339358_A_G_b37	0.01823	0.000171695	-0.225146	rs74089802	0.7	0.352281	0.0337315	0	ST6GALNAC5	77339358	1
ENSG00000117069	1_77349850_C_A_b37	0.01823	0.000171695	-0.225146	rs56282414	0.7	0.352281	0.0337315	0	ST6GALNAC5	77349850	1
ENSG00000117069	1_77351409_T_G_b37	0.00803931	6.38411e-05	-0.302086	rs115607932	0.7	0.161638	0.00858658	0	ST6GALNAC5	77351409	1
ENSG00000117069	1_77351799_AC_A_b37	0.00180247	1.11541e-05	-0.24656	rs138869007	0.7	0.152923	0.00787651	0	ST6GALNAC5	77351799	1
ENSG00000117069	1_77351932_ATTTTCT_A_b37	0.00803931	6.38411e-05	-0.302086	rs141821463	0.7	0.161638	0.00858658	0	ST6GALNAC5	77351932	1
ENSG00000117069	1_77353159_T_C_b37	0.00180447	1.11685e-05	-0.246494	rs74092209	0.7	0.153288	0.00790588	0	ST6GALNAC5	77353159	1
ENSG00000117069	1_77353827_G_A_b37	0.0275948	0.000287113	-0.248954	rs115386745	0.7	0.31855	0.0276861	0	ST6GALNAC5	77353827	1
ENSG00000117069	1_77356151_T_C_b37	0.00180602	1.11801e-05	-0.246473	rs10449705	0.7	0.153438	0.00791812	0	ST6GALNAC5	77356151	1
ENSG00000117069	1_77357556_A_G_b37	0.00180602	1.11801e-05	-0.246473	rs74092210	0.7	0.153438	0.00791812	0	ST6GALNAC5	77357556	1
ENSG00000117069	1_77360212_G_C_b37	0.0150491	0.000135197	-0.217737	rs74092213	0.7	0.466042	0.0618148	0	ST6GALNAC5	77360212	1
ENSG00000117069	1_77362732_CAT_C_b37	0.00888981	7.19687e-05	-0.305642	rs201893590	0.7	0.168634	0.0091858	0	ST6GALNAC5	77362732	1
ENSG00000117069	1_77362803_T_C_b37	0.027612	0.000287354	-0.221654	rs146564858	0.7	0.398902	0.0436935	0	ST6GALNAC5	77362803	1
ENSG00000117069	1_77363045_T_G_b37	0.0231703	0.000230891	-0.213936	rs140234984	0.7	0.408716	0.046021	0	ST6GALNAC5	77363045	1
ENSG00000117069	1_77363142_G_A_b37	0.01823	0.000171695	-0.225146	rs137964262	0.7	0.352281	0.0337315	0	ST6GALNAC5	77363142	1
ENSG00000117069	1_77363701_A_G_b37	0.0128883	0.000112464	-0.222259	rs77698511	0.7	0.431508	0.0518646	0	ST6GALNAC5	77363701	1
ENSG00000117069	1_77363734_A_G_b37	0.0131258	0.00011494	-0.222041	rs150058669	0.7	0.436915	0.0533564	0	ST6GALNAC5	77363734	1
ENSG00000117069	1_77364256_C_T_b37	0.01823	0.000171695	-0.225146	rs146711065	0.7	0.352281	0.0337315	0	ST6GALNAC5	77364256	1
ENSG00000117069	1_77365088_A_G_b37	0.00773406	6.09214e-05	-0.233433	rs192978278	0.7	0.300511	0.0247832	0	ST6GALNAC5	77365088	1
ENSG00000117069	1_77367814_A_G_b37	0.01823	0.000171695	-0.225146	rs60942910	0.7	0.352281	0.0337315	0	ST6GALNAC5	77367814	1
ENSG00000117069	1_77367919_T_C_b37	0.0070527	5.46076e-05	-0.233902	rs56004949	0.7	0.271424	0.0205148	0	ST6GALNAC5	77367919	1
ENSG00000117069	1_77368717_C_A_b37	0.0239981	0.000241262	-0.219496	rs114415689	0.7	0.367281	0.0367496	0	ST6GALNAC5	77368717	1
ENSG00000117069	1_77370060_C_G_b37	0.01823	0.000171695	-0.225146	rs55801205	0.7	0.352281	0.0337315	0	ST6GALNAC5	77370060	1
ENSG00000117069	1_77370988_T_A_b37	0.01823	0.000171695	-0.225146	rs60835048	0.7	0.352281	0.0337315	0	ST6GALNAC5	77370988	1
ENSG00000117069	1_77371741_G_T_b37	0.01823	0.000171695	-0.225146	rs17099690	0.7	0.352281	0.0337315	0	ST6GALNAC5	77371741	1
ENSG00000117069	1_77372136_C_G_b37	0.0177106	0.000165628	-0.226511	rs17099699	0.7	0.347816	0.0328822	0	ST6GALNAC5	77372136	1
ENSG00000117114	1_81713582_G_A_b37	0.0476911	0.000578581	0.124729		0.3	0.247859	0.0174357	0	LPHN2	81713582	1
ENSG00000117154	1_18338418_T_C_b37	0.0460162	0.000552451	0.189336	rs1192624	0.2	0.00596293	0.000110999	1	IGSF21	18338418	1
ENSG00000117154	1_18344379_A_G_b37	0.0323308	0.000350415	0.195441	rs6586488	0.2	0.00367846	6.19331e-05	1	IGSF21	18344379	1
ENSG00000117154	1_18348655_A_G_b37	0.0417982	0.000487213	0.186178	rs10749612	0.2	0.00434053	7.55987e-05	1	IGSF21	18348655	1
ENSG00000117322	1_207748388_C_T_b37	0.013769	0.000121708	0.762333	rs116146912	0.01	0.150878	0.00771622	0	CR2	207748388	1
ENSG00000117408	1_44496254_G_T_b37	0.0299178	0.000317853	-0.259485	rs183923964	0.8	0.200513	0.0121496	0	IPO13	44496254	1
ENSG00000117411	1_44489099_A_G_b37	0.0494025	0.000605896	0.0879432	rs2485998	0.7	0.986504	0.907023	0	B4GALT2	44489099	1
ENSG00000117448	1_46003861_G_A_b37	0.00241184	1.56196e-05	-0.331941		0.99	0.0751494	0.00276953	0	AKR1A1	46003861	1
ENSG00000117448	1_46047193_GGGAT_G_b37	0.0391717	0.000447988	0.0941514		0.99	0.281708	0.0219463	0	AKR1A1	46047193	1
ENSG00000117481	1_46814590_A_G_b37	0.0467938	0.000564519	-0.0296104	rs12562440	0.5	0.0193395	0.000468816	1	NSUN4	46814590	1
ENSG00000117501	1_171053889_T_C_b37	0.0278779	0.000290863	0.976214	rs7056510	0.01	0.590082	0.113352	0	MROH9	171053889	1
ENSG00000117505	1_93775144_C_A_b37	0.0184243	0.000174023	0.184849	rs115431983	0.2	0.120914	0.00549591	0	DR1	93775144	1
ENSG00000117528	1_95018022_A_T_b37	0.00483879	3.50251e-05	-0.479336	rs115629065	0.01	0.000100342	9.57904e-07	1	ABCD3	95018022	1
ENSG00000117600	1_99646379_G_GA_b37	0.0146042	0.000130512	0.509906		0.01	0.799006	0.310413	0	LPPR4	99646379	1
ENSG00000117713	1_27082379_C_T_b37	0.0416297	0.00048458	-0.0747109	rs28558843	0.8	0.673646	0.169105	0	ARID1A	27082379	1
ENSG00000117713	1_27178850_C_T_b37	0.0425215	0.000498191	-0.102006	rs17279224	0.8	0.677735	0.172374	0	ARID1A	27178850	1
ENSG00000117834	1_48589379_A_G_b37	0.000673366	3.61456e-06	-0.180664	rs72694368	0.2	1.18924e-06	7.37787e-09	1	SLC5A9	48589379	1
ENSG00000117834	1_48596892_T_C_b37	0.00121523	7.03882e-06	0.16736	rs12038101	0.2	1.04356e-05	7.89084e-08	1	SLC5A9	48596892	1
ENSG00000117834	1_48598629_G_A_b37	0.0032164	2.17849e-05	-0.190727	rs116632156	0.2	0.00157612	2.2848e-05	1	SLC5A9	48598629	1
ENSG00000117834	1_48601185_G_A_b37	7.57718e-05	3.24803e-07	-0.203196	rs146267939	0.2	6.69346e-06	4.85043e-08	1	SLC5A9	48601185	1
ENSG00000117834	1_48602010_G_A_b37	0.00968395	7.97118e-05	-0.138798	rs78175314	0.2	8.76276e-06	6.51504e-08	1	SLC5A9	48602010	1
ENSG00000117834	1_48603032_T_TCA_b37	0.00741768	5.7957e-05	0.157104	rs201512158	0.2	0.00284351	4.57011e-05	1	SLC5A9	48603032	1
ENSG00000117834	1_48603036_GGC_G_b37	0.00158566	9.6377e-06	0.242591	rs199770880	0.2	0.000341395	3.85987e-06	1	SLC5A9	48603036	1
ENSG00000117834	1_48603569_T_TA_b37	7.71029e-05	3.31004e-07	-0.203221	rs143317225	0.2	6.86663e-06	4.98847e-08	1	SLC5A9	48603569	1
ENSG00000117834	1_48605218_T_TA_b37	0.0074519	5.82854e-05	-0.140233	rs143827092	0.2	1.03183e-05	7.79319e-08	1	SLC5A9	48605218	1
ENSG00000117834	1_48610047_C_T_b37	0.0100767	8.36375e-05	-0.142918	rs72694372	0.2	7.31778e-06	5.34838e-08	1	SLC5A9	48610047	1
ENSG00000117834	1_48612036_A_T_b37	7.43776e-05	3.18227e-07	-0.203421	rs114525537	0.2	6.58512e-06	4.7643e-08	1	SLC5A9	48612036	1
ENSG00000117834	1_48612132_C_T_b37	0.0067836	5.21603e-05	-0.185178	rs78181857	0.2	0.00299435	4.86213e-05	1	SLC5A9	48612132	1
ENSG00000117834	1_48612577_G_T_b37	0.00114004	6.53936e-06	0.16843	rs6690041	0.2	1.00488e-05	7.56405e-08	1	SLC5A9	48612577	1
ENSG00000117834	1_48612578_C_T_b37	0.00121101	7.01058e-06	0.167508	rs6666575	0.2	1.06521e-05	8.06983e-08	1	SLC5A9	48612578	1
ENSG00000117834	1_48613913_G_A_b37	0.00064297	3.43507e-06	-0.185458	rs72694375	0.2	2.33276e-06	1.53202e-08	1	SLC5A9	48613913	1
ENSG00000117834	1_48616898_A_C_b37	0.00735528	5.73965e-05	-0.141133		0.2	8.19813e-06	6.05821e-08	1	SLC5A9	48616898	1
ENSG00000117834	1_48617359_T_A_b37	0.00744124	5.81863e-05	-0.141028	rs111619024	0.2	8.32673e-06	6.16117e-08	1	SLC5A9	48617359	1
ENSG00000117834	1_48622095_G_A_b37	0.00114908	6.60052e-06	0.169767	rs12044066	0.2	5.74474e-06	4.10991e-08	1	SLC5A9	48622095	1
ENSG00000117834	1_48625091_A_C_b37	4.41358e-05	1.79097e-07	-0.204356	rs76474748	0.2	3.49562e-06	2.38268e-08	1	SLC5A9	48625091	1
ENSG00000117834	1_48625762_T_G_b37	5.21739e-05	2.15668e-07	-0.203272	rs80204920	0.2	3.99613e-06	2.75816e-08	1	SLC5A9	48625762	1
ENSG00000117834	1_48626611_G_A_b37	1.63732e-06	4.84309e-09	0.184665	rs2281475	0.2	4.19568e-10	1.48573e-12	1	SLC5A9	48626611	1
ENSG00000117834	1_48629396_C_A_b37	0.00499302	3.63372e-05	-0.143579	rs12072449	0.2	3.18019e-06	2.1499e-08	1	SLC5A9	48629396	1
ENSG00000117834	1_48630009_C_T_b37	0.0310898	0.000333565	-0.126611		0.2	0.0193321	0.000468586	1	SLC5A9	48630009	1
ENSG00000117834	1_48630931_T_G_b37	0.00270085	1.77908e-05	-0.185767	rs77074764	0.2	0.000836157	1.0931e-05	1	SLC5A9	48630931	1
ENSG00000117834	1_48631132_G_A_b37	5.23475e-05	2.16449e-07	-0.20323	rs80030933	0.2	4.00929e-06	2.76822e-08	1	SLC5A9	48631132	1
ENSG00000117834	1_48633018_T_C_b37	0.000688575	3.70667e-06	-0.185882	rs72694385	0.2	1.88571e-06	1.21619e-08	1	SLC5A9	48633018	1
ENSG00000117834	1_48635101_C_T_b37	0.0186898	0.000177169	-0.131339	rs12239693	0.2	0.0117432	0.000252826	1	SLC5A9	48635101	1
ENSG00000117834	1_48639798_G_T_b37	0.0252584	0.000256942	-0.129321	rs13376323	0.2	0.0140211	0.00031438	1	SLC5A9	48639798	1
ENSG00000117834	1_48641710_A_T_b37	0.00178859	1.10549e-05	0.165768	rs12026613	0.2	1.47494e-05	1.15416e-07	1	SLC5A9	48641710	1
ENSG00000117834	1_48642943_C_T_b37	0.0132802	0.000116547	-0.140597	rs72694388	0.2	5.59406e-06	3.99064e-08	1	SLC5A9	48642943	1
ENSG00000117834	1_48643178_C_G_b37	0.00114618	6.58187e-06	0.169796	rs12035534	0.2	5.75085e-06	4.11462e-08	1	SLC5A9	48643178	1
ENSG00000117834	1_48647124_T_G_b37	3.29526e-06	1.04155e-08	0.180158	rs11205449	0.2	4.78273e-10	1.70917e-12	1	SLC5A9	48647124	1
ENSG00000117834	1_48647351_G_A_b37	0.0235604	0.000235754	-0.128925	rs11205450	0.2	0.00970368	0.000200207	1	SLC5A9	48647351	1
ENSG00000117834	1_48647537_CCT_C_b37	3.29526e-06	1.04155e-08	0.180158		0.2	4.78273e-10	1.70917e-12	1	SLC5A9	48647537	1
ENSG00000117834	1_48647551_ATGC_A_b37	0.0105687	8.86599e-05	-0.141494	rs35752701	0.2	1.38199e-05	1.07397e-07	1	SLC5A9	48647551	1
ENSG00000117834	1_48647606_G_A_b37	0.00125477	7.29886e-06	0.167279	rs11590587	0.2	1.26245e-05	9.72747e-08	1	SLC5A9	48647606	1
ENSG00000117834	1_48648850_T_C_b37	0.00123064	7.13934e-06	0.167453		0.2	1.23354e-05	9.47773e-08	1	SLC5A9	48648850	1
ENSG00000117834	1_48652807_G_A_b37	0.00669337	5.1331e-05	-0.145159	rs58642822	0.2	1.07986e-05	8.18854e-08	1	SLC5A9	48652807	1
ENSG00000117834	1_48653145_T_C_b37	0.000782709	4.27696e-06	-0.184695	rs72694390	0.2	1.97554e-06	1.2793e-08	1	SLC5A9	48653145	1
ENSG00000117834	1_48654057_G_C_b37	0.043567	0.00051407	-0.122138	rs12065530	0.2	0.0177599	0.000421683	1	SLC5A9	48654057	1
ENSG00000117834	1_48655197_CT_C_b37	3.70698e-06	1.18313e-08	0.181138	rs35107491	0.2	6.96283e-10	2.54264e-12	1	SLC5A9	48655197	1
ENSG00000117834	1_48657575_C_T_b37	0.00012284	5.5373e-07	0.171127	rs12566492	0.2	2.84093e-07	1.56504e-09	1	SLC5A9	48657575	1
ENSG00000117834	1_48659684_G_A_b37	0.0219478	0.000215702	-0.129513	rs111535754	0.2	0.00914863	0.000186528	1	SLC5A9	48659684	1
ENSG00000117834	1_48659703_G_A_b37	0.00652265	4.9792e-05	-0.145369	rs58085319	0.2	1.11838e-05	8.5087e-08	1	SLC5A9	48659703	1
ENSG00000117834	1_48659888_AGGG_A_b37	0.00651771	4.97499e-05	-0.145374	rs59604897	0.2	1.1195e-05	8.51828e-08	1	SLC5A9	48659888	1
ENSG00000117834	1_48661823_C_G_b37	0.00762137	5.98508e-05	-0.14414	rs11587740	0.2	1.84199e-05	1.47296e-07	1	SLC5A9	48661823	1
ENSG00000117834	1_48663787_C_T_b37	6.89579e-05	2.92604e-07	-0.20068	rs139167253	0.2	5.91874e-06	4.24567e-08	1	SLC5A9	48663787	1
ENSG00000117834	1_48664695_T_A_b37	3.29292e-06	1.04072e-08	0.180175	rs7556023	0.2	4.74747e-10	1.69579e-12	1	SLC5A9	48664695	1
ENSG00000117834	1_48664766_CA_C_b37	6.92409e-05	2.93939e-07	-0.200646	rs141400499	0.2	5.95711e-06	4.27531e-08	1	SLC5A9	48664766	1
ENSG00000117834	1_48667901_C_G_b37	0.0339051	0.00037243	-0.125333	rs75525704	0.2	0.0117848	0.000253921	1	SLC5A9	48667901	1
ENSG00000117834	1_48669625_C_T_b37	0.00125336	7.28989e-06	0.167287	rs61772897	0.2	1.26178e-05	9.7218e-08	1	SLC5A9	48669625	1
ENSG00000117834	1_48670484_A_G_b37	0.0338699	0.0003719	-0.125344	rs17104273	0.2	0.0117635	0.000253355	1	SLC5A9	48670484	1
ENSG00000117834	1_48671370_G_A_b37	0.0104649	8.7612e-05	-0.139346	rs504547	0.2	7.76086e-06	5.70773e-08	1	SLC5A9	48671370	1
ENSG00000117834	1_48671597_A_T_b37	0.000109756	4.8919e-07	-0.194411	rs41287910	0.2	1.45296e-05	1.13541e-07	1	SLC5A9	48671597	1
ENSG00000117834	1_48671738_C_G_b37	3.91547e-06	1.25449e-08	0.179594	rs2354001	0.2	6.12181e-10	2.21892e-12	1	SLC5A9	48671738	1
ENSG00000117834	1_48672427_G_A_b37	0.000872334	4.82444e-06	0.170813	rs11205454	0.2	6.6704e-06	4.832e-08	1	SLC5A9	48672427	1
ENSG00000117834	1_48672919_C_G_b37	0.00792205	6.27029e-05	-0.146053	rs17299309	0.2	4.2238e-06	2.93086e-08	1	SLC5A9	48672919	1
ENSG00000117834	1_48672959_T_C_b37	8.11134e-06	2.78939e-08	0.170005	rs520703	0.2	8.1976e-09	3.50786e-11	1	SLC5A9	48672959	1
ENSG00000117834	1_48673001_C_T_b37	8.02074e-06	2.75552e-08	0.170113	rs507889	0.2	8.09999e-09	3.46288e-11	1	SLC5A9	48673001	1
ENSG00000117834	1_48673057_A_G_b37	7.97409e-06	2.73802e-08	0.170188	rs508067	0.2	7.86292e-09	3.35706e-11	1	SLC5A9	48673057	1
ENSG00000117834	1_48673200_G_A_b37	0.000483434	2.50887e-06	0.177219	rs12035566	0.2	5.2553e-06	3.72445e-08	1	SLC5A9	48673200	1
ENSG00000117834	1_48673521_C_A_b37	5.23114e-05	2.1629e-07	-0.192058	rs533598	0.2	2.2716e-07	1.22886e-09	1	SLC5A9	48673521	1
ENSG00000117834	1_48673691_A_G_b37	0.000325183	1.62008e-06	-0.167343	rs535295	0.2	1.66829e-07	8.79757e-10	1	SLC5A9	48673691	1
ENSG00000117834	1_48673816_C_T_b37	2.55394e-06	7.88845e-09	0.182112	rs12116504	0.2	2.43433e-10	8.34512e-13	1	SLC5A9	48673816	1
ENSG00000117834	1_48673936_T_C_b37	0.0028931	1.92594e-05	-0.152572	rs537303	0.2	6.42134e-07	3.79182e-09	1	SLC5A9	48673936	1
ENSG00000117834	1_48674455_A_G_b37	0.000117032	5.24454e-07	0.160518	rs743066	0.2	1.31571e-07	6.80791e-10	1	SLC5A9	48674455	1
ENSG00000117834	1_48676235_G_A_b37	8.69e-05	3.77787e-07	-0.198637	rs139714205	0.2	9.43375e-06	7.05627e-08	1	SLC5A9	48676235	1
ENSG00000117834	1_48676538_A_G_b37	0.038884	0.000443804	-0.128544	rs112984556	0.2	0.0183215	0.000438174	1	SLC5A9	48676538	1
ENSG00000117834	1_48676723_T_C_b37	0.000141588	6.48813e-07	0.16238	rs12138406	0.2	2.37276e-08	1.0861e-10	1	SLC5A9	48676723	1
ENSG00000117834	1_48676795_C_T_b37	7.22728e-05	3.07978e-07	-0.203548	rs145212336	0.2	7.00779e-06	5.10106e-08	1	SLC5A9	48676795	1
ENSG00000117834	1_48677004_C_A_b37	0.00176572	1.08936e-05	-0.161107	rs113631431	0.2	0.000536223	6.51763e-06	1	SLC5A9	48677004	1
ENSG00000117834	1_48677056_A_G_b37	0.021658	0.000212196	-0.166193		0.2	0.0255123	0.000665358	1	SLC5A9	48677056	1
ENSG00000117834	1_48678368_T_C_b37	0.0013158	7.70554e-06	-0.157374	rs212958	0.2	4.23917e-07	2.42024e-09	1	SLC5A9	48678368	1
ENSG00000117834	1_48678987_GA_G_b37	0.00128016	7.46569e-06	-0.157572	rs796715892	0.2	4.00742e-07	2.2759e-09	1	SLC5A9	48678987	1
ENSG00000117834	1_48679388_C_T_b37	7.19286e-05	3.06389e-07	0.162879	rs11205456	0.2	2.61776e-08	1.20598e-10	1	SLC5A9	48679388	1
ENSG00000117834	1_48679768_G_A_b37	0.0012187	7.06094e-06	-0.157882	rs850785	0.2	3.66045e-07	2.05798e-09	1	SLC5A9	48679768	1
ENSG00000117834	1_48679889_G_T_b37	7.25026e-05	3.0915e-07	0.162692	rs12132243	0.2	2.54454e-08	1.16994e-10	1	SLC5A9	48679889	1
ENSG00000117834	1_48680305_G_A_b37	0.000378681	1.91661e-06	0.156579	rs12133082	0.2	6.6687e-06	4.83055e-08	1	SLC5A9	48680305	1
ENSG00000117834	1_48681886_T_G_b37	0.000509053	2.65572e-06	0.176852	rs11205457	0.2	1.0851e-06	6.68395e-09	1	SLC5A9	48681886	1
ENSG00000117834	1_48682237_A_G_b37	1.51078e-05	5.50889e-08	0.176493	rs910621	0.2	6.70934e-10	2.44253e-12	1	SLC5A9	48682237	1
ENSG00000117834	1_48683405_A_T_b37	0.00112176	6.41174e-06	-0.158365	rs490631	0.2	3.06813e-07	1.69958e-09	1	SLC5A9	48683405	1
ENSG00000117834	1_48683611_C_T_b37	3.29625e-05	1.3044e-07	0.165355	rs960722	0.2	2.68749e-08	1.24001e-10	1	SLC5A9	48683611	1
ENSG00000117834	1_48683851_C_T_b37	5.53633e-05	2.302e-07	0.163125	rs960721	0.2	3.00303e-08	1.39638e-10	1	SLC5A9	48683851	1
ENSG00000117834	1_48684283_G_A_b37	0.000549143	2.88742e-06	0.174267	rs2354002	0.2	2.33168e-06	1.5312e-08	1	SLC5A9	48684283	1
ENSG00000117834	1_48684440_C_G_b37	5.58744e-05	2.32513e-07	0.163021	rs2354004	0.2	3.01784e-08	1.40408e-10	1	SLC5A9	48684440	1
ENSG00000117834	1_48684906_A_G_b37	0.00168617	1.0339e-05	-0.178828	rs75319109	0.2	0.000282803	3.11424e-06	1	SLC5A9	48684906	1
ENSG00000117834	1_48685202_C_T_b37	0.00078334	4.28098e-06	-0.160931	rs542281	0.2	3.50946e-07	1.96509e-09	1	SLC5A9	48685202	1
ENSG00000117834	1_48685435_T_C_b37	2.30019e-09	4.13216e-12	0.189231	rs926979	0.2	7.7846e-13	1.95769e-15	1	SLC5A9	48685435	1
ENSG00000117834	1_48686866_C_T_b37	0.000727301	3.94139e-06	-0.161559	rs212985	0.2	3.19569e-07	1.77591e-09	1	SLC5A9	48686866	1
ENSG00000117834	1_48686992_A_T_b37	0.000722983	3.91489e-06	-0.161609	rs212986	0.2	3.17254e-07	1.76219e-09	1	SLC5A9	48686992	1
ENSG00000117834	1_48687730_A_T_b37	5.58744e-05	2.32513e-07	0.163021	rs6695277	0.2	3.01784e-08	1.40408e-10	1	SLC5A9	48687730	1
ENSG00000117834	1_48688376_A_G_b37	0.00169199	1.03798e-05	-0.178837	rs41287916	0.2	0.000274136	3.00575e-06	1	SLC5A9	48688376	1
ENSG00000117834	1_48690229_C_A_b37	1.20755e-10	1.82944e-13	0.201379	rs10788884	0.2	1.7081e-14	3.50493e-17	1	SLC5A9	48690229	1
ENSG00000117834	1_48691564_G_A_b37	1.92225e-05	7.169e-08	0.168033	rs12139099	0.2	1.86053e-09	7.24736e-12	1	SLC5A9	48691564	1
ENSG00000117834	1_48694259_T_C_b37	0.000762414	4.15456e-06	0.173028	rs764656	0.2	3.33778e-06	2.26578e-08	1	SLC5A9	48694259	1
ENSG00000117834	1_48695081_G_A_b37	0.00110962	6.33011e-06	-0.157575	rs212989	0.2	9.24766e-07	5.62918e-09	1	SLC5A9	48695081	1
ENSG00000117834	1_48695658_C_G_b37	1.0964e-09	1.88385e-12	0.191991	rs11205458	0.2	5.65395e-13	1.3957e-15	1	SLC5A9	48695658	1
ENSG00000117834	1_48697751_C_T_b37	0.000342849	1.71829e-06	0.196422	rs61997212	0.2	6.47721e-07	3.82742e-09	1	SLC5A9	48697751	1
ENSG00000117834	1_48699565_C_T_b37	1.72782e-05	6.37968e-08	0.172708	rs4926721	0.2	1.12503e-08	4.92119e-11	1	SLC5A9	48699565	1
ENSG00000117834	1_48699731_C_A_b37	0.000160308	7.42893e-07	0.156307	rs10888600	0.2	8.10109e-08	4.04543e-10	1	SLC5A9	48699731	1
ENSG00000117834	1_48701567_C_T_b37	0.00180646	1.11834e-05	-0.160311	rs6694372	0.2	3.53646e-07	1.9814e-09	1	SLC5A9	48701567	1
ENSG00000117834	1_48701894_C_T_b37	1.14605e-05	4.0655e-08	0.175919	rs4926518	0.2	6.14281e-09	2.5833e-11	1	SLC5A9	48701894	1
ENSG00000117834	1_48702448_T_C_b37	1.14624e-05	4.06637e-08	0.175903	rs2137831	0.2	6.20697e-09	2.61242e-11	1	SLC5A9	48702448	1
ENSG00000117834	1_48705391_G_A_b37	0.000160308	7.42893e-07	0.156307	rs11205459	0.2	8.10109e-08	4.04543e-10	1	SLC5A9	48705391	1
ENSG00000117834	1_48705879_T_C_b37	0.00050117	2.61157e-06	-0.164345	rs540944	0.2	2.59123e-07	1.41798e-09	1	SLC5A9	48705879	1
ENSG00000117834	1_48706661_C_T_b37	0.00134948	7.9249e-06	-0.179109	rs74667946	0.2	0.000157209	1.58664e-06	1	SLC5A9	48706661	1
ENSG00000117834	1_48708228_G_T_b37	0.00174199	1.07254e-05	-0.156294	rs850763	0.2	3.41429e-07	1.90753e-09	1	SLC5A9	48708228	1
ENSG00000117834	1_48708250_C_T_b37	0.0130966	0.000114636	-0.174287	rs78427303	0.2	0.00383393	6.50995e-05	1	SLC5A9	48708250	1
ENSG00000117834	1_48708278_G_A_b37	0.00134948	7.9249e-06	-0.179109	rs75538709	0.2	0.000157209	1.58664e-06	1	SLC5A9	48708278	1
ENSG00000117834	1_48708997_T_C_b37	1.72646e-05	6.37385e-08	0.172614	rs6685450	0.2	1.21274e-08	5.33542e-11	1	SLC5A9	48708997	1
ENSG00000117834	1_48709378_T_A_b37	1.7145e-05	6.32631e-08	0.172749	rs12746335	0.2	1.1953e-08	5.25002e-11	1	SLC5A9	48709378	1
ENSG00000117834	1_48710223_C_T_b37	0.000118159	5.30009e-07	0.158357	rs2354005	0.2	3.40779e-07	1.90331e-09	1	SLC5A9	48710223	1
ENSG00000117834	1_48713394_C_T_b37	3.78773e-05	1.51552e-07	0.165803	rs986027	0.2	7.64924e-08	3.80289e-10	1	SLC5A9	48713394	1
ENSG00000117834	1_48715635_T_C_b37	0.000357178	1.79726e-06	0.168669	rs11581801	0.2	2.95143e-07	1.63012e-09	1	SLC5A9	48715635	1
ENSG00000117834	1_48717808_T_G_b37	8.43889e-07	2.3551e-09	0.198981	rs212970	0.2	2.33514e-09	9.22493e-12	1	SLC5A9	48717808	1
ENSG00000117834	1_48720301_C_T_b37	6.00671e-06	2.00641e-08	0.163432	rs11205462	0.2	3.01354e-09	1.21273e-11	1	SLC5A9	48720301	1
ENSG00000117834	1_48723161_G_A_b37	2.69182e-05	1.0396e-07	-0.189991	rs12070926	0.2	1.57518e-07	8.26895e-10	1	SLC5A9	48723161	1
ENSG00000117834	1_48725431_A_T_b37	5.93663e-06	1.97994e-08	-0.198987	rs6704171	0.2	9.11409e-08	4.58651e-10	1	SLC5A9	48725431	1
ENSG00000117834	1_48732780_T_C_b37	7.71065e-06	2.63859e-08	-0.20911	rs926978	0.2	1.96261e-08	8.88572e-11	1	SLC5A9	48732780	1
ENSG00000117834	1_48736273_T_C_b37	0.000175027	8.1823e-07	0.144443	rs11587270	0.2	8.61691e-08	4.31994e-10	1	SLC5A9	48736273	1
ENSG00000117834	1_48737387_C_A_b37	3.80321e-05	1.52222e-07	-0.202786	rs76729011	0.2	1.7449e-08	7.84455e-11	1	SLC5A9	48737387	1
ENSG00000117834	1_48741843_T_A_b37	7.7319e-06	2.64648e-08	-0.209038	rs11806440	0.2	2.3217e-08	1.06125e-10	1	SLC5A9	48741843	1
ENSG00000117834	1_48747119_C_T_b37	7.74695e-06	2.6524e-08	-0.209011	rs140581887	0.2	2.37243e-08	1.08593e-10	1	SLC5A9	48747119	1
ENSG00000117834	1_48747703_G_A_b37	7.66376e-05	3.28809e-07	-0.204051	rs144251318	0.2	3.18185e-08	1.48538e-10	1	SLC5A9	48747703	1
ENSG00000117834	1_48748291_T_C_b37	6.90512e-06	2.33965e-08	-0.209866	rs151261344	0.2	2.38139e-08	1.09027e-10	1	SLC5A9	48748291	1
ENSG00000117834	1_48748979_C_A_b37	7.74629e-06	2.65202e-08	-0.209005	rs113859272	0.2	2.38797e-08	1.09347e-10	1	SLC5A9	48748979	1
ENSG00000117834	1_48749349_TC_T_b37	0.0194761	0.000186312	-0.178471		0.2	0.000863133	1.13436e-05	1	SLC5A9	48749349	1
ENSG00000117834	1_48756275_T_C_b37	0.0231587	0.000230744	-0.164071	rs150342153	0.2	0.0011155	1.52686e-05	1	SLC5A9	48756275	1
ENSG00000117834	1_48762661_G_A_b37	0.0225917	0.000223739	-0.157975	rs17104339	0.2	0.00149066	2.13878e-05	1	SLC5A9	48762661	1
ENSG00000117834	1_48764419_C_T_b37	0.000176794	8.27313e-07	0.144134	rs1056042	0.2	4.83176e-08	2.32548e-10	1	SLC5A9	48764419	1
ENSG00000117834	1_48767219_A_AC_b37	0.0116392	9.95407e-05	0.128081		0.2	0.000282678	3.11269e-06	1	SLC5A9	48767219	1
ENSG00000117834	1_48767220_A_C_b37	0.00542825	4.00524e-05	0.122616		0.2	1.32391e-05	1.02466e-07	1	SLC5A9	48767220	1
ENSG00000117834	1_48768448_G_A_b37	0.0001839	8.64737e-07	0.143072	rs12140587	0.2	9.73124e-08	4.92916e-10	1	SLC5A9	48768448	1
ENSG00000117834	1_48768793_T_C_b37	0.000178517	8.3645e-07	0.143266	rs12144602	0.2	9.46025e-08	4.77908e-10	1	SLC5A9	48768793	1
ENSG00000117834	1_48768920_A_C_b37	2.94281e-05	1.14703e-07	-0.201133	rs78259397	0.2	1.34058e-08	5.93461e-11	1	SLC5A9	48768920	1
ENSG00000117834	1_48769826_C_G_b37	0.0351994	0.000390788	-0.156433	rs75020565	0.2	0.00186769	2.78509e-05	1	SLC5A9	48769826	1
ENSG00000117834	1_48770567_C_T_b37	0.000176794	8.27313e-07	0.144134	rs11205469	0.2	4.83176e-08	2.32548e-10	1	SLC5A9	48770567	1
ENSG00000117834	1_48774515_C_A_b37	0.0001839	8.64737e-07	0.143072	rs1608695	0.2	9.73124e-08	4.92916e-10	1	SLC5A9	48774515	1
ENSG00000117834	1_48775943_G_A_b37	0.043126	0.000507181	-0.150203	rs7536253	0.2	0.00416299	7.18688e-05	1	SLC5A9	48775943	1
ENSG00000117834	1_48777425_G_A_b37	0.0351994	0.000390788	-0.156433	rs138528379	0.2	0.00186769	2.78509e-05	1	SLC5A9	48777425	1
ENSG00000117834	1_48778740_T_C_b37	0.0351994	0.000390788	-0.156433	rs147871660	0.2	0.00186769	2.78509e-05	1	SLC5A9	48778740	1
ENSG00000117834	1_48779498_C_T_b37	0.043126	0.000507181	-0.150203	rs143397778	0.2	0.00416299	7.18688e-05	1	SLC5A9	48779498	1
ENSG00000117834	1_48779504_A_T_b37	0.043126	0.000507181	-0.150203	rs138996356	0.2	0.00416299	7.18688e-05	1	SLC5A9	48779504	1
ENSG00000117834	1_48779510_G_A_b37	6.18993e-06	2.07592e-08	-0.20685	rs4495759	0.2	1.7954e-08	8.08641e-11	1	SLC5A9	48779510	1
ENSG00000117834	1_48780429_G_A_b37	4.06343e-05	1.63586e-07	-0.198688	rs147468572	0.2	3.85744e-08	1.82764e-10	1	SLC5A9	48780429	1
ENSG00000117834	1_48780784_T_C_b37	0.0451499	0.000538675	-0.17	rs6672805	0.2	5.58283e-05	4.99054e-07	1	SLC5A9	48780784	1
ENSG00000117834	1_48781873_A_C_b37	2.94281e-05	1.14703e-07	-0.201133	rs148213110	0.2	1.34058e-08	5.93461e-11	1	SLC5A9	48781873	1
ENSG00000117834	1_48781885_C_T_b37	0.00309491	2.08431e-05	0.14678	rs12038158	0.2	1.31293e-06	8.21521e-09	1	SLC5A9	48781885	1
ENSG00000117834	1_48782008_T_C_b37	2.94281e-05	1.14703e-07	-0.201133		0.2	1.34058e-08	5.93461e-11	1	SLC5A9	48782008	1
ENSG00000117834	1_48784409_C_G_b37	6.30501e-06	2.11901e-08	-0.206538	rs12085605	0.2	1.80836e-08	8.14978e-11	1	SLC5A9	48784409	1
ENSG00000117834	1_48784437_A_G_b37	0.0351994	0.000390788	-0.156433	rs80135671	0.2	0.00186769	2.78509e-05	1	SLC5A9	48784437	1
ENSG00000117834	1_48785665_C_T_b37	6.39378e-06	2.15151e-08	-0.206439	rs1418105	0.2	1.92933e-08	8.72813e-11	1	SLC5A9	48785665	1
ENSG00000117834	1_48785883_C_G_b37	6.30418e-06	2.11865e-08	-0.206535	rs1418104	0.2	1.80738e-08	8.14527e-11	1	SLC5A9	48785883	1
ENSG00000117834	1_48786407_G_A_b37	0.0351994	0.000390788	-0.156433	rs74533706	0.2	0.00186769	2.78509e-05	1	SLC5A9	48786407	1
ENSG00000117834	1_48788328_T_C_b37	0.000190405	8.97941e-07	0.14285	rs111277420	0.2	9.69173e-08	4.90723e-10	1	SLC5A9	48788328	1
ENSG00000117834	1_48792724_G_A_b37	7.15373e-06	2.42928e-08	-0.205606	rs10399798	0.2	1.75917e-08	7.91147e-11	1	SLC5A9	48792724	1
ENSG00000117834	1_48793051_C_T_b37	0.000176794	8.27313e-07	0.144134	rs2354006	0.2	4.83176e-08	2.32548e-10	1	SLC5A9	48793051	1
ENSG00000117834	1_48796120_C_A_b37	6.30323e-06	2.11829e-08	-0.206532	rs2067692	0.2	1.80662e-08	8.14077e-11	1	SLC5A9	48796120	1
ENSG00000117834	1_48797415_CAAG_C_b37	0.000176794	8.27313e-07	0.144134	rs35906521	0.2	4.83176e-08	2.32548e-10	1	SLC5A9	48797415	1
ENSG00000117834	1_48800005_A_G_b37	0.0358117	0.000399422	-0.156217	rs114016207	0.2	0.00190871	2.85799e-05	1	SLC5A9	48800005	1
ENSG00000117834	1_48802740_C_A_b37	6.30673e-06	2.11988e-08	-0.206531	rs11205475	0.2	1.80923e-08	8.15419e-11	1	SLC5A9	48802740	1
ENSG00000117834	1_48804443_G_C_b37	6.30673e-06	2.11988e-08	-0.206531	rs3767614	0.2	1.80923e-08	8.15419e-11	1	SLC5A9	48804443	1
[truncated: 184,134 more rows]
