# Supplementary material for: Genetic variants associated mRNA stability in lung
Source: BMC Genomics. 2022 Mar 11;23:196. doi: 10.1186/s12864-022-08405-y (PMC8915503; doi:10.1186/s12864-022-08405-y)
Supplement: Supplementary file 4 — Additional file 4. Contains additional Table S5 which includes stQTLs that identified after adding PEER factors and filtered by CAVIAR. [file 12864_2022_8405_MOESM4_ESM.xlsx]

## Sheet: Table S5
Table S5. stQTLs that identified after PEER and CAVIAR.
Gene	SNV	FDR_BH	Pvalue	Coef	rsID	stability_stringency	Symbol	snv_loc	chr
ENSG00000000419	20_49475514_A_C_b37	0.0424077	0.000758444	0.0693924	rs13044289	0.7	DPM1	49475514	20
ENSG00000000419	20_49475515_G_C_b37	0.0425218	0.000760991	0.0693828	rs13044695	0.7	DPM1	49475515	20
ENSG00000011028	17_60628781_G_A_b37	0.0362123	0.000612767	-0.0689827	rs2465414	0.99	MRC2	60628781	17
ENSG00000011028	17_60657814_T_TATG_b37	0.0487082	0.00091617	0.0659561	rs10681172	0.99	MRC2	60657814	17
ENSG00000011028	17_60664278_A_G_b37	0.0248419	0.000373659	0.0727842	rs4468695	0.99	MRC2	60664278	17
ENSG00000011028	17_60669332_C_T_b37	0.0305313	0.000489592	0.069832	rs7212455	0.99	MRC2	60669332	17
ENSG00000011028	17_60695400_C_T_b37	0.0295887	0.000469851	0.0698183	rs2002008	0.99	MRC2	60695400	17
ENSG00000011028	17_60710038_G_A_b37	0.0439512	0.000796481	0.0692662	rs2429403	0.99	MRC2	60710038	17
ENSG00000011028	17_60718338_A_G_b37	0.0157633	0.000208188	0.0745121	rs7210475	0.99	MRC2	60718338	17
ENSG00000011105	12_3353356_C_T_b37	0.013181	0.000166277	0.204083	rs73047017	0.99	TSPAN9	3353356	12
ENSG00000011105	12_3353562_C_T_b37	0.0055666	5.70523e-05	0.222334	rs7959590	0.99	TSPAN9	3353562	12
ENSG00000011105	12_3353862_T_C_b37	0.0066297	7.06598e-05	0.220843	rs7980313	0.99	TSPAN9	3353862	12
ENSG00000011105	12_3354916_C_T_b37	0.00831176	9.34082e-05	0.213954	rs111625835	0.99	TSPAN9	3354916	12
ENSG00000011105	12_3356286_C_T_b37	0.0120954	0.000149251	0.214765	rs60325450	0.99	TSPAN9	3356286	12
ENSG00000011105	12_3358138_C_T_b37	0.0213749	0.000307925	0.205535	rs79302180	0.99	TSPAN9	3358138	12
ENSG00000011105	12_3359506_T_A_b37	0.0247131	0.000371213	0.202765	rs73047059	0.99	TSPAN9	3359506	12
ENSG00000011105	12_3362206_ACT_A_b37	0.0257383	0.000390939	0.201912	rs150034030	0.99	TSPAN9	3362206	12
ENSG00000011105	12_3364536_G_T_b37	0.0307926	0.000494858	0.197179	rs73047065	0.99	TSPAN9	3364536	12
ENSG00000011105	12_3367086_G_A_b37	0.0390702	0.000678367	0.188734	rs73047072	0.99	TSPAN9	3367086	12
ENSG00000011105	12_3368139_G_T_b37	0.0388598	0.000673336	0.188701	rs73047075	0.99	TSPAN9	3368139	12
ENSG00000011105	12_3375780_G_A_b37	0.0393843	0.000685932	0.188153	rs73048927	0.99	TSPAN9	3375780	12
ENSG00000011105	12_3383712_TGTCA_T_b37	0.0132237	0.000166962	0.219068	rs145344789	0.99	TSPAN9	3383712	12
ENSG00000011105	12_3383989_C_A_b37	0.0279375	0.000435101	0.193977	rs73048943	0.99	TSPAN9	3383989	12
ENSG00000011105	12_3388713_G_A_b37	0.0259038	0.00039406	0.192422	rs73048966	0.99	TSPAN9	3388713	12
ENSG00000011105	12_3390197_C_T_b37	0.0258136	0.000392382	0.19261	rs66462026	0.99	TSPAN9	3390197	12
ENSG00000011105	12_3390580_C_T_b37	0.0257693	0.000391541	0.192706	rs67672535	0.99	TSPAN9	3390580	12
ENSG00000011105	12_3390803_G_A_b37	0.0257656	0.000391476	0.192761	rs79997404	0.99	TSPAN9	3390803	12
ENSG00000011105	12_3392663_C_T_b37	0.0265758	0.000407004	0.193638	rs1064048	0.99	TSPAN9	3392663	12
ENSG00000011105	12_3393100_C_T_b37	0.0260058	0.00039608	0.193968	rs67551338	0.99	TSPAN9	3393100	12
ENSG00000011198	3_43856773_A_G_b37	0.0395524	0.0006898	0.10648	rs75095520	0.8	ABHD5	43856773	3
ENSG00000011198	3_43860328_C_A_b37	0.0395524	0.0006898	0.10648	rs111743743	0.8	ABHD5	43860328	3
ENSG00000011198	3_43865726_T_G_b37	0.0395524	0.0006898	0.10648	rs74722062	0.8	ABHD5	43865726	3
ENSG00000011198	3_43866363_T_C_b37	0.0395524	0.0006898	0.10648	rs12490437	0.8	ABHD5	43866363	3
ENSG00000011198	3_43867058_A_G_b37	0.0395524	0.0006898	0.10648	rs4075819	0.8	ABHD5	43867058	3
ENSG00000011198	3_43867397_C_G_b37	0.0395524	0.0006898	0.10648		0.8	ABHD5	43867397	3
ENSG00000011198	3_43871381_G_A_b37	0.0395524	0.0006898	0.10648	rs77208140	0.8	ABHD5	43871381	3
ENSG00000011198	3_43873105_C_T_b37	0.0395524	0.0006898	0.10648	rs12493309	0.8	ABHD5	43873105	3
ENSG00000011198	3_43874502_G_A_b37	0.0395521	0.000689757	0.106565	rs57464522	0.8	ABHD5	43874502	3
ENSG00000058091	7_90015931_G_C_b37	0.0190275	0.0002654	0.532411	rs10267737	0.2	CDK14	90015931	7
ENSG00000058091	7_90035463_T_G_b37	0.0188178	0.00026181	0.546565	rs11563885	0.2	CDK14	90035463	7
ENSG00000058091	7_90036873_T_C_b37	0.0188178	0.00026181	0.546565	rs11980923	0.2	CDK14	90036873	7
ENSG00000058091	7_90038287_T_G_b37	0.0188178	0.00026181	0.546565	rs6951229	0.2	CDK14	90038287	7
ENSG00000058091	7_90294081_C_T_b37	0.0212987	0.000306485	-0.69855	rs185846804	0.2	CDK14	90294081	7
ENSG00000000457	1_169758289_T_G_b37	7.54258e-10	1.16789e-12	0.149304	rs35296671	0.8	SCYL3	169758289	1
ENSG00000000457	1_169782109_T_G_b37	8.06445e-10	1.25494e-12	0.149255	rs11576078	0.8	SCYL3	169782109	1
ENSG00000000457	1_169784563_C_G_b37	8.0307e-10	1.24926e-12	0.149281	rs10919250	0.8	SCYL3	169784563	1
ENSG00000000457	1_169792893_CG_C_b37	4.20376e-10	6.20334e-13	0.149444	rs34194863	0.8	SCYL3	169792893	1
ENSG00000000457	1_169798745_C_G_b37	9.90818e-10	1.56824e-12	0.148326	rs17529513	0.8	SCYL3	169798745	1
ENSG00000000457	1_169802112_G_A_b37	8.3743e-10	1.30703e-12	0.149072	rs12760399	0.8	SCYL3	169802112	1
ENSG00000000457	1_169807621_T_C_b37	1.10574e-09	1.76704e-12	0.147904		0.8	SCYL3	169807621	1
ENSG00000000457	1_169816182_G_T_b37	8.3946e-10	1.31026e-12	0.149063	rs10919255	0.8	SCYL3	169816182	1
ENSG00000000457	1_169823660_C_T_b37	8.40058e-10	1.3113e-12	0.14906	rs1062976	0.8	SCYL3	169823660	1
ENSG00000000457	1_169824379_G_A_b37	8.49499e-10	1.32699e-12	0.149012	rs10489172	0.8	SCYL3	169824379	1
ENSG00000000457	1_169838278_G_A_b37	8.68021e-10	1.35839e-12	0.148958	rs17603022	0.8	SCYL3	169838278	1
ENSG00000000457	1_169845756_T_A_b37	9.74916e-10	1.54063e-12	0.14808	rs12089057	0.8	SCYL3	169845756	1
ENSG00000000457	1_169850374_T_C_b37	6.62426e-10	1.01655e-12	0.148907	rs73026213	0.8	SCYL3	169850374	1
ENSG00000000457	1_169852513_G_A_b37	1.69693e-09	2.79772e-12	0.145396	rs73026223	0.8	SCYL3	169852513	1
ENSG00000000457	1_169852851_T_C_b37	1.04547e-09	1.66387e-12	0.147557	rs6694855	0.8	SCYL3	169852851	1
ENSG00000000457	1_169860199_C_T_b37	8.81609e-10	1.38106e-12	0.147035	rs16862745	0.8	SCYL3	169860199	1
ENSG00000000457	1_169861212_T_C_b37	2.1335e-09	3.57679e-12	0.144201	rs10919267	0.8	SCYL3	169861212	1
ENSG00000000457	1_169880031_G_T_b37	7.51162e-10	1.16265e-12	0.148787	rs73026243	0.8	SCYL3	169880031	1
ENSG00000000457	1_169881461_T_A_b37	8.06745e-10	1.25551e-12	0.148585	rs73026245	0.8	SCYL3	169881461	1
ENSG00000000457	1_169882910_C_T_b37	6.88646e-10	1.06011e-12	0.14933	rs11589247	0.8	SCYL3	169882910	1
ENSG00000000457	1_169890041_C_T_b37	1.23463e-09	1.98966e-12	0.142525	rs549002	0.8	SCYL3	169890041	1
ENSG00000000457	1_169899427_C_T_b37	1.31769e-09	2.13224e-12	0.142562	rs648576	0.8	SCYL3	169899427	1
ENSG00000037241	5_172487866_C_G_b37	0.000753551	5.38673e-06	0.448052	rs251247	0.01	RPL26L1	172487866	5
ENSG00000037280	5_180065270_C_T_b37	0.0496497	0.000939903	-0.219844	rs72818987	0.3	FLT4	180065270	5
ENSG00000037280	5_180131514_C_T_b37	0.0307842	0.000494684	-0.0851739	rs13161948	0.3	FLT4	180131514	5
ENSG00000037280	5_180134223_G_A_b37	0.0345909	0.000576508	-0.093865	rs10074624	0.3	FLT4	180134223	5
ENSG00000037280	5_180134301_A_G_b37	0.0215349	0.000310877	-0.0977067	rs10068008	0.3	FLT4	180134301	5
ENSG00000037280	5_180135005_G_T_b37	0.0263366	0.000402478	-0.0961067	rs9791144	0.3	FLT4	180135005	5
ENSG00000037280	5_180135579_A_C_b37	0.0160942	0.000213685	-0.102593	rs1484073	0.3	FLT4	180135579	5
ENSG00000037280	5_180138159_G_A_b37	0.0300359	0.000479176	-0.0950686	rs1905514	0.3	FLT4	180138159	5
ENSG00000037280	5_180142163_G_T_b37	0.0047841	4.75749e-05	-0.113139	rs7717059	0.3	FLT4	180142163	5
ENSG00000037280	5_180143728_T_C_b37	0.0332044	0.000546077	-0.0943938	rs12522739	0.3	FLT4	180143728	5
ENSG00000037280	5_180144534_C_T_b37	0.0341543	0.00056705	-0.0941844	rs6890294	0.3	FLT4	180144534	5
ENSG00000037280	5_180145979_A_G_b37	0.0465065	0.000860087	-0.0923505	rs7720914	0.3	FLT4	180145979	5
ENSG00000037280	5_180146547_G_A_b37	0.0477418	0.000891561	-0.092119	rs11741741	0.3	FLT4	180146547	5
ENSG00000011258	17_49211967_G_A_b37	0.0427312	0.000766156	0.317719		0.8	MBTD1	49211967	17
ENSG00000058335	15_79246166_G_A_b37	0.017966	0.000246699	-0.194545	rs62013235	0.01	RASGRF1	79246166	15
ENSG00000011304	19_839147_C_G_b37	0.0427303	0.000766131	-0.28815	rs148296480	0.99	PTBP1	839147	19
ENSG00000011304	19_841891_A_C_b37	0.0447632	0.000816925	-0.286949	rs140433312	0.99	PTBP1	841891	19
ENSG00000011304	19_842161_G_T_b37	0.0423064	0.000755999	-0.301725	rs144362304	0.99	PTBP1	842161	19
ENSG00000011304	19_843872_G_A_b37	0.0415852	0.000738098	-0.329128	rs146542642	0.99	PTBP1	843872	19
ENSG00000011304	19_845043_G_A_b37	0.0344436	0.000573339	-0.351592	rs138220504	0.99	PTBP1	845043	19
ENSG00000011405	11_17019362_T_C_b37	0.0060994	6.38024e-05	0.108892	rs66491337	0.99	PIK3C2A	17019362	11
ENSG00000011405	11_17124388_A_C_b37	0.0352498	0.000591032	0.0949208	rs36120454	0.99	PIK3C2A	17124388	11
ENSG00000000460	1_169769854_C_CT_b37	0.0332778	0.000547569	-0.61859		0.01	C1orf112	169769854	1
ENSG00000000460	1_169782109_T_G_b37	0.0357649	0.000602332	-0.109	rs11576078	0.01	C1orf112	169782109	1
ENSG00000000460	1_169784563_C_G_b37	0.0356033	0.0005987	-0.109061	rs10919250	0.01	C1orf112	169784563	1
ENSG00000000460	1_169798745_C_G_b37	0.0358528	0.000604336	-0.108723	rs17529513	0.01	C1orf112	169798745	1
ENSG00000000460	1_169802112_G_A_b37	0.0335871	0.000554391	-0.109642	rs12760399	0.01	C1orf112	169802112	1
ENSG00000000460	1_169807621_T_C_b37	0.037204	0.000635064	-0.108227		0.01	C1orf112	169807621	1
ENSG00000000460	1_169816182_G_T_b37	0.0335713	0.000554021	-0.109645	rs10919255	0.01	C1orf112	169816182	1
ENSG00000000460	1_169823660_C_T_b37	0.0335677	0.00055395	-0.109645	rs1062976	0.01	C1orf112	169823660	1
ENSG00000000460	1_169824379_G_A_b37	0.0331481	0.000544945	-0.109771	rs10489172	0.01	C1orf112	169824379	1
ENSG00000000460	1_169831690_CTCTT_C_b37	0.0344987	0.000574509	-0.11156	rs67387301	0.01	C1orf112	169831690	1
ENSG00000000460	1_169838278_G_A_b37	0.0322426	0.000525241	-0.110084	rs17603022	0.01	C1orf112	169838278	1
ENSG00000000460	1_169845756_T_A_b37	0.0352681	0.000591418	-0.108689	rs12089057	0.01	C1orf112	169845756	1
ENSG00000000460	1_169850374_T_C_b37	0.0409826	0.000723474	-0.106798	rs73026213	0.01	C1orf112	169850374	1
ENSG00000000460	1_169852851_T_C_b37	0.0410899	0.00072601	-0.106727	rs6694855	0.01	C1orf112	169852851	1
ENSG00000000460	1_169880031_G_T_b37	0.0402524	0.00070671	-0.107163	rs73026243	0.01	C1orf112	169880031	1
ENSG00000000460	1_169881461_T_A_b37	0.038845	0.00067299	-0.107577	rs73026245	0.01	C1orf112	169881461	1
ENSG00000000460	1_169882910_C_T_b37	0.0356978	0.000600726	-0.108754	rs11589247	0.01	C1orf112	169882910	1
ENSG00000000460	1_169890041_C_T_b37	0.0293731	0.00046532	-0.107018	rs549002	0.01	C1orf112	169890041	1
ENSG00000000460	1_169899427_C_T_b37	0.0366393	0.000622509	-0.104834	rs648576	0.01	C1orf112	169899427	1
ENSG00000000460	1_169907215_T_G_b37	0.0362811	0.000614384	-0.103416	rs516793	0.01	C1orf112	169907215	1
ENSG00000000460	1_169907493_G_A_b37	0.0362435	0.000613477	-0.103439	rs659476	0.01	C1orf112	169907493	1
ENSG00000058404	7_44196069_C_T_b37	0.0321703	0.000523718	0.13943	rs4724290	0.01	CAMK2B	44196069	7
ENSG00000011422	19_44242728_T_A_b37	0.0328731	0.000538622	0.307198	rs186293268	0.7	PLAUR	44242728	19
ENSG00000037474	5_6600793_T_C_b37	0.0471826	0.000877354	-0.05457	rs3776446	0.7	NSUN2	6600793	5
ENSG00000037474	5_6601055_A_T_b37	0.0287696	0.000452641	-0.0565396	rs3776444	0.7	NSUN2	6601055	5
ENSG00000037474	5_6614206_CG_C_b37	0.034297	0.000570163	-0.0558686		0.7	NSUN2	6614206	5
ENSG00000037474	5_6620659_G_T_b37	0.0435357	0.000786176	-0.0649932	rs16877698	0.7	NSUN2	6620659	5
ENSG00000037474	5_6624395_G_A_b37	0.0353668	0.00059355	-0.0660004	rs62348980	0.7	NSUN2	6624395	5
ENSG00000037474	5_6624974_C_A_b37	0.0335666	0.000553921	-0.0664179	rs66820651	0.7	NSUN2	6624974	5
ENSG00000000938	1_27973269_C_T_b37	0.0289424	0.000456263	0.107134	rs1296281	0.99	FGR	27973269	1
ENSG00000000938	1_27975578_G_A_b37	0.0285845	0.000448879	0.108107	rs553412	0.99	FGR	27975578	1
ENSG00000000938	1_27975910_C_G_b37	0.0285716	0.000448608	0.108104	rs475570	0.99	FGR	27975910	1
ENSG00000000938	1_27978415_T_C_b37	0.0252999	0.000382557	0.109406	rs11247651	0.99	FGR	27978415	1
ENSG00000000938	1_27979063_C_G_b37	0.0268095	0.000411805	0.155755	rs12091164	0.99	FGR	27979063	1
ENSG00000000938	1_27979440_T_C_b37	0.0284387	0.000445952	0.108071	rs6703315	0.99	FGR	27979440	1
ENSG00000000938	1_27995873_AGGGAGAT_A_b37	0.00895243	0.000102301	0.140621	rs142105357	0.99	FGR	27995873	1
ENSG00000000938	1_28033096_C_T_b37	0.0182585	0.00025187	0.129084	rs113292031	0.99	FGR	28033096	1
ENSG00000000938	1_28046034_C_T_b37	0.0340623	0.00056498	0.143656	rs112804767	0.99	FGR	28046034	1
ENSG00000037637	1_16494262_C_G_b37	0.00816475	9.13859e-05	0.244756	rs114602444	0.7	FBXO42	16494262	1
ENSG00000037637	1_16498127_G_A_b37	0.0143271	0.000184688	0.23801	rs115934732	0.7	FBXO42	16498127	1
ENSG00000037637	1_16509880_C_T_b37	0.0109292	0.000131313	0.240876	rs74054941	0.7	FBXO42	16509880	1
ENSG00000037637	1_16510229_C_T_b37	0.0110884	0.000133767	0.240831	rs74054942	0.7	FBXO42	16510229	1
ENSG00000037637	1_16510726_G_T_b37	0.0112996	0.000137055	0.241108	rs59261734	0.7	FBXO42	16510726	1
ENSG00000037637	1_16511896_T_G_b37	0.0141711	0.00018219	0.239861		0.7	FBXO42	16511896	1
ENSG00000058453	1_17007049_C_G_b37	0.00423251	4.10917e-05	-0.113195		0.99	CROCC	17007049	1
ENSG00000001036	6_143776858_G_C_b37	0.0492073	0.000928931	0.0637192	rs161077	0.9	FUCA2	143776858	6
ENSG00000001036	6_143801833_G_A_b37	0.035599	0.000598611	0.0662395	rs161062	0.9	FUCA2	143801833	6
ENSG00000001036	6_143833126_A_G_b37	0.0367002	0.000623906	0.0637782	rs4896663	0.9	FUCA2	143833126	6
ENSG00000001036	6_143833486_A_G_b37	0.0466172	0.000862831	0.0621401	rs686064	0.9	FUCA2	143833486	6
ENSG00000011426	7_36352994_T_C_b37	0.0419243	0.000746817	-0.159573	rs196644	0.01	ANLN	36352994	7
ENSG00000037749	5_153686952_G_A_b37	0.0475113	0.000885456	-0.194078	rs112361510	0.4	MFAP3	153686952	5
ENSG00000058673	1_203738570_A_G_b37	0.0328076	0.000537252	0.0650123		0.99	ZC3H11A	203738570	1
ENSG00000011478	19_46212834_CGAGT_C_b37	0.011031	0.000132862	0.123094	rs147981551	0.5	QPCTL	46212834	19
ENSG00000001460	1_24663184_T_C_b37	0.0280394	0.000437179	-0.225248	rs34637004	0.3	STPG1	24663184	1
ENSG00000001460	1_24671418_A_G_b37	0.0247653	0.000372218	-0.220434	rs116396279	0.3	STPG1	24671418	1
ENSG00000001460	1_24773062_T_C_b37	0.013928	0.000178141	0.23341	rs6424096	0.3	STPG1	24773062	1
ENSG00000037757	19_13870153_C_A_b37	0.0245952	0.000368925	-0.080699	rs371671	0.4	MRI1	13870153	19
ENSG00000037757	19_13870227_C_T_b37	0.0250458	0.000377531	-0.0804252	rs517323	0.4	MRI1	13870227	19
ENSG00000037757	19_13871410_TA_T_b37	0.0222158	0.000323421	-0.0846129		0.4	MRI1	13871410	19
ENSG00000037757	19_13871411_A_T_b37	0.0385358	0.000665593	-0.0777884		0.4	MRI1	13871411	19
ENSG00000037757	19_13871830_A_G_b37	0.0253902	0.000384348	-0.0804536	rs404195	0.4	MRI1	13871830	19
ENSG00000037757	19_13872565_TC_T_b37	0.049355	0.000932597	-0.073798	rs76498951	0.4	MRI1	13872565	19
ENSG00000037757	19_13872597_CA_C_b37	0.0456765	0.000839452	-0.0760344	rs74482708	0.4	MRI1	13872597	19
ENSG00000037757	19_13875186_C_G_b37	0.0444377	0.000808599	-0.0812187		0.4	MRI1	13875186	19
ENSG00000037757	19_13879344_G_A_b37	0.021976	0.000318957	-0.325219	rs62111897	0.4	MRI1	13879344	19
ENSG00000058866	3_185905876_G_A_b37	0.0409567	0.000722887	0.102379	rs13087397	0.2	DGKG	185905876	3
ENSG00000058866	3_185910607_A_G_b37	0.0458951	0.000844862	0.100602	rs6770338	0.2	DGKG	185910607	3
ENSG00000058866	3_185910922_G_A_b37	0.0442096	0.000802899	0.101099	rs4686744	0.2	DGKG	185910922	3
ENSG00000058866	3_185915179_G_A_b37	0.0355753	0.000598137	0.103384	rs2268851	0.2	DGKG	185915179	3
ENSG00000058866	3_185915287_C_T_b37	0.0347356	0.000579616	0.103501	rs2268850	0.2	DGKG	185915287	3
ENSG00000058866	3_185915326_C_T_b37	0.0355622	0.000597862	0.10335	rs2268849	0.2	DGKG	185915326	3
ENSG00000058866	3_185916113_A_T_b37	0.040045	0.000701629	0.102448	rs2268846	0.2	DGKG	185916113	3
ENSG00000001461	1_24651861_C_T_b37	0.0383955	0.000662248	0.162153	rs12561866	0.3	NIPAL3	24651861	1
ENSG00000011485	19_46858561_T_G_b37	0.03802	0.000653845	0.0455265	rs2239379	0.99	PPP5C	46858561	19
ENSG00000059122	16_2926479_G_A_b37	0.00823819	9.23994e-05	0.0789464		0.5	FLYWCH1	2926479	16
ENSG00000059122	16_2954450_C_T_b37	0.0240956	0.000359232	-0.396645	rs148986598	0.5	FLYWCH1	2954450	16
ENSG00000038002	4_178360550_C_T_b37	7.77509e-06	2.97838e-08	-0.136542	rs13149149	0.4	AGA	178360550	4
ENSG00000038002	4_178361051_C_A_b37	1.98182e-05	8.51741e-08	-0.130269	rs4690522	0.4	AGA	178361051	4
ENSG00000038002	4_178362122_C_G_b37	1.47816e-05	6.12341e-08	-0.132908	rs13106192	0.4	AGA	178362122	4
ENSG00000038002	4_178363378_G_A_b37	1.65465e-06	5.3422e-09	0.1381	rs11131799	0.4	AGA	178363378	4
ENSG00000038002	4_178393335_A_G_b37	0.000124274	6.89012e-07	-0.120789	rs35955682	0.4	AGA	178393335	4
ENSG00000038002	4_178400913_C_T_b37	9.92665e-05	5.32904e-07	-0.120694	rs12645096	0.4	AGA	178400913	4
ENSG00000038002	4_178411718_A_T_b37	0.000111559	6.09656e-07	-0.119536	rs2141695	0.4	AGA	178411718	4
ENSG00000038002	4_178417942_G_A_b37	3.53415e-05	1.64442e-07	-0.12603	rs79356458	0.4	AGA	178417942	4
ENSG00000038002	4_178418135_C_T_b37	9.64195e-05	5.15179e-07	-0.120747	rs35479591	0.4	AGA	178418135	4
ENSG00000038295	4_166876020_C_T_b37	0.0411194	0.000726766	0.127288	rs1910383	0.01	TLL1	166876020	4
ENSG00000038295	4_166877137_G_A_b37	0.0397473	0.000694438	0.118544	rs1847273	0.01	TLL1	166877137	4
ENSG00000038295	4_166885796_T_C_b37	0.0468067	0.000867615	0.124297	rs1503296	0.01	TLL1	166885796	4
ENSG00000038295	4_166889511_T_C_b37	0.0495025	0.000936266	0.123365	rs1354306	0.01	TLL1	166889511	4
ENSG00000038295	4_166944713_C_T_b37	0.0131151	0.000165127	0.843195	rs185324450	0.01	TLL1	166944713	4
ENSG00000059145	16_1481138_C_T_b37	0.0322162	0.000524661	-0.612474	rs61524523	0.2	UNKL	1481138	16
ENSG00000059145	16_1521806_C_T_b37	0.0408167	0.000719663	-0.439789	rs141918460	0.2	UNKL	1521806	16
ENSG00000059145	16_1530956_T_C_b37	0.0322273	0.000524909	-0.427833	rs149286500	0.2	UNKL	1530956	16
ENSG00000002822	7_1920522_A_G_b37	0.0313455	0.000506629	-0.30787	rs57692443	0.6	MAD1L1	1920522	7
ENSG00000002822	7_1921071_G_A_b37	0.041591	0.000738251	-0.257684	rs113517428	0.6	MAD1L1	1921071	7
ENSG00000002822	7_2286094_C_T_b37	0.0388715	0.000673592	-0.259027	rs10269800	0.6	MAD1L1	2286094	7
ENSG00000002822	7_2288049_G_A_b37	0.0472092	0.000878005	-0.289861	rs10247829	0.6	MAD1L1	2288049	7
ENSG00000002822	7_2289922_C_CA_b37	0.0470845	0.000874912	-0.289934	rs35743532	0.6	MAD1L1	2289922	7
ENSG00000059377	7_139429340_C_T_b37	0.0158206	0.000209117	-0.522201	rs114975958	0.8	TBXAS1	139429340	7
ENSG00000059377	7_139506926_G_A_b37	0.00243527	2.11383e-05	-0.964731	rs77678584	0.8	TBXAS1	139506926	7
ENSG00000059377	7_139509979_G_T_b37	0.00308594	2.79971e-05	-0.927567	rs139981743	0.8	TBXAS1	139509979	7
ENSG00000059377	7_139510239_G_A_b37	0.0249209	0.000375124	-0.457928	rs150819407	0.8	TBXAS1	139510239	7
ENSG00000059377	7_139568943_T_C_b37	0.00502798	5.04959e-05	-0.533703		0.8	TBXAS1	139568943	7
ENSG00000059377	7_139572930_T_C_b37	0.00324285	2.97712e-05	-0.45247	rs140427441	0.8	TBXAS1	139572930	7
ENSG00000059377	7_139579589_C_T_b37	0.00690488	7.42397e-05	-0.492637	rs143426225	0.8	TBXAS1	139579589	7
ENSG00000038532	16_11061997_G_A_b37	0.00579365	5.9869e-05	-0.0952577	rs12923849	0.99	CLEC16A	11061997	16
ENSG00000038532	16_11064321_T_C_b37	0.0202871	0.00028814	-0.0818866	rs12921922	0.99	CLEC16A	11064321	16
ENSG00000038532	16_11070289_A_G_b37	0.0458501	0.00084385	0.0766297	rs17803698	0.99	CLEC16A	11070289	16
ENSG00000038532	16_11072459_C_T_b37	0.0136695	0.000174071	-0.0819216	rs12708713	0.99	CLEC16A	11072459	16
ENSG00000038532	16_11072525_T_C_b37	0.0213036	0.000306577	-0.0783468	rs12708714	0.99	CLEC16A	11072525	16
ENSG00000038532	16_11081249_C_G_b37	0.0113525	0.000137862	0.0810963	rs6498142	0.99	CLEC16A	11081249	16
ENSG00000038532	16_11084703_A_G_b37	0.0200637	0.000284084	0.0805681	rs8055968	0.99	CLEC16A	11084703	16
ENSG00000038532	16_11092388_C_T_b37	0.009023	0.000103277	-0.0893397	rs80223137	0.99	CLEC16A	11092388	16
ENSG00000038532	16_11103725_T_C_b37	0.0121021	0.000149356	-0.0888776	rs12934193	0.99	CLEC16A	11103725	16
ENSG00000038532	16_11148013_C_T_b37	0.0132441	0.000167311	-0.0861996	rs34083796	0.99	CLEC16A	11148013	16
ENSG00000038532	16_11153652_G_A_b37	0.0134714	0.000170928	-0.0858262	rs34582516	0.99	CLEC16A	11153652	16
ENSG00000038532	16_11194823_G_A_b37	0.0480755	0.000899796	-0.074682	rs35383879	0.99	CLEC16A	11194823	16
ENSG00000002834	17_37051724_G_A_b37	0.00436418	4.26427e-05	0.0885086	rs35728017	0.95	LASP1	37051724	17
ENSG00000002834	17_37053992_G_A_b37	0.00256281	2.24626e-05	0.0868352	rs12944632	0.95	LASP1	37053992	17
ENSG00000002834	17_37054253_A_G_b37	0.00337826	3.12731e-05	0.0852782	rs12952054	0.95	LASP1	37054253	17
ENSG00000002834	17_37054772_C_T_b37	0.0033443	3.08998e-05	0.0857053	rs1130638	0.95	LASP1	37054772	17
ENSG00000002834	17_37054884_A_G_b37	0.00352938	3.29684e-05	0.086166	rs2286883	0.95	LASP1	37054884	17
ENSG00000002834	17_37060837_C_T_b37	0.0186069	0.000258034	0.0730689		0.95	LASP1	37060837	17
ENSG00000059378	7_139710148_C_T_b37	0.00720258	7.82283e-05	-0.0654875	rs3823715	0.99	PARP12	139710148	7
ENSG00000059378	7_139711194_GAGAA_G_b37	0.00613301	6.42838e-05	0.0663357	rs55873581	0.99	PARP12	139711194	7
ENSG00000059378	7_139715342_A_G_b37	0.000283087	1.75213e-06	-0.0831191	rs2286200	0.99	PARP12	139715342	7
ENSG00000059378	7_139719184_G_A_b37	0.00145925	1.15589e-05	-0.0683787	rs2072190	0.99	PARP12	139719184	7
ENSG00000059378	7_139724169_A_G_b37	0.000714867	5.07002e-06	-0.071464	rs13760	0.99	PARP12	139724169	7
ENSG00000059378	7_139726467_A_G_b37	0.000839877	6.11051e-06	-0.0711841	rs2286197	0.99	PARP12	139726467	7
ENSG00000059378	7_139734373_C_T_b37	0.000342721	2.18468e-06	-0.0740611	rs10256522	0.99	PARP12	139734373	7
ENSG00000059378	7_139748739_C_G_b37	0.000423759	2.78858e-06	-0.0735303	rs10274187	0.99	PARP12	139748739	7
ENSG00000059378	7_139749058_G_T_b37	0.000423736	2.78837e-06	-0.0735306	rs10952541	0.99	PARP12	139749058	7
ENSG00000059378	7_139751352_A_G_b37	0.000408271	2.67119e-06	-0.07373	rs12666816	0.99	PARP12	139751352	7
ENSG00000059378	7_139752889_C_CTA_b37	0.000420419	2.7639e-06	-0.0735546		0.99	PARP12	139752889	7
ENSG00000059378	7_139753080_T_C_b37	0.000420249	2.76251e-06	-0.073556	rs10241819	0.99	PARP12	139753080	7
ENSG00000059378	7_139753431_G_A_b37	0.000406561	2.6579e-06	-0.0746031	rs2362459	0.99	PARP12	139753431	7
ENSG00000059378	7_139754451_T_C_b37	0.00041906	2.75392e-06	-0.0735644	rs2362460	0.99	PARP12	139754451	7
ENSG00000059378	7_139754819_T_C_b37	0.00041906	2.75392e-06	-0.0735644	rs7810536	0.99	PARP12	139754819	7
ENSG00000059378	7_139756458_A_T_b37	0.00041906	2.75392e-06	-0.0735644	rs10156003	0.99	PARP12	139756458	7
ENSG00000059378	7_139758053_C_T_b37	0.000477867	3.20041e-06	-0.0729473	rs10253126	0.99	PARP12	139758053	7
ENSG00000059378	7_139759201_G_GCT_b37	0.000421475	2.77173e-06	-0.0737597		0.99	PARP12	139759201	7
ENSG00000059378	7_139760010_T_C_b37	0.000466946	3.11677e-06	-0.0730384	rs2362462	0.99	PARP12	139760010	7
ENSG00000002933	7_150499646_T_C_b37	4.48698e-09	7.98671e-12	0.166177	rs2373853	0.7	TMEM176A	150499646	7
ENSG00000002933	7_150500455_A_G_b37	4.60831e-09	8.22888e-12	0.166084	rs741067	0.7	TMEM176A	150500455	7
ENSG00000002933	7_150501516_A_G_b37	4.60831e-09	8.22888e-12	0.166084	rs9088	0.7	TMEM176A	150501516	7
ENSG00000002933	7_150506199_C_T_b37	5.54872e-07	1.60902e-09	0.137635	rs6968855	0.7	TMEM176A	150506199	7
ENSG00000002933	7_150508625_C_G_b37	1.1111e-06	3.45509e-09	0.13403	rs6955795	0.7	TMEM176A	150508625	7
ENSG00000002933	7_150510915_G_A_b37	1.70488e-06	5.51845e-09	0.132702	rs2888674	0.7	TMEM176A	150510915	7
ENSG00000002933	7_150510973_C_G_b37	1.69904e-06	5.49741e-09	0.132713	rs10267707	0.7	TMEM176A	150510973	7
ENSG00000002933	7_150511923_C_T_b37	1.00418e-06	3.08876e-09	0.130766	rs1006581	0.7	TMEM176A	150511923	7
ENSG00000002933	7_150512803_C_A_b37	3.50751e-07	9.67502e-10	0.140223		0.7	TMEM176A	150512803	7
ENSG00000038945	8_16073518_G_A_b37	0.00638271	6.74671e-05	0.741406	rs10093642	0.8	MSR1	16073518	8
ENSG00000038945	8_16074910_G_A_b37	0.0215595	0.000311329	0.500502	rs28605695	0.8	MSR1	16074910	8
ENSG00000038945	8_16075039_C_T_b37	0.0221388	0.000321989	0.495112	rs28607419	0.8	MSR1	16075039	8
ENSG00000038945	8_16203921_T_A_b37	0.0441399	0.000801103	0.115328	rs67312348	0.8	MSR1	16203921	8
ENSG00000038945	8_16204266_G_A_b37	0.049794	0.000943606	0.114789	rs6997237	0.8	MSR1	16204266	8
ENSG00000038945	8_16204794_C_A_b37	0.0470217	0.000873412	0.114356	rs7003142	0.8	MSR1	16204794	8
ENSG00000038945	8_16224716_C_T_b37	0.00512711	5.17054e-05	-0.175227	rs34484299	0.8	MSR1	16224716	8
ENSG00000038945	8_16277179_G_A_b37	0.0416125	0.000738793	-0.181577	rs138325675	0.8	MSR1	16277179	8
ENSG00000038945	8_16287410_T_C_b37	0.0160994	0.000213773	-0.18932	rs9692687	0.8	MSR1	16287410	8
ENSG00000038945	8_16287428_G_A_b37	0.0315758	0.000511468	-0.153647	rs9693526	0.8	MSR1	16287428	8
ENSG00000038945	8_16287697_A_C_b37	0.0343554	0.000571399	-0.17865	rs139853805	0.8	MSR1	16287697	8
ENSG00000038945	8_16287835_T_C_b37	0.0206665	0.000295015	-0.1709	rs9771641	0.8	MSR1	16287835	8
ENSG00000038945	8_16287844_T_C_b37	0.0206695	0.000295073	-0.1709	rs9771642	0.8	MSR1	16287844	8
ENSG00000038945	8_16290029_A_AC_b37	0.0173456	0.000235778	-0.169599		0.8	MSR1	16290029	8
ENSG00000038945	8_16290947_A_G_b37	0.0203477	0.000289222	-0.16892	rs1358151	0.8	MSR1	16290947	8
ENSG00000038945	8_16292267_A_G_b37	0.0189286	0.000263685	-0.166554	rs35301213	0.8	MSR1	16292267	8
ENSG00000038945	8_16293973_A_G_b37	0.00614647	6.44663e-05	-0.181825	rs79168220	0.8	MSR1	16293973	8
ENSG00000038945	8_16296713_T_G_b37	0.0271305	0.000418384	-0.166898	rs1526453	0.8	MSR1	16296713	8
ENSG00000038945	8_16305248_G_T_b37	0.04628	0.000854261	-0.159864	rs7830707	0.8	MSR1	16305248	8
ENSG00000038945	8_16306621_T_C_b37	0.0255843	0.000388017	-0.162543	rs111792954	0.8	MSR1	16306621	8
ENSG00000038945	8_16307343_T_C_b37	0.0165022	0.000220597	-0.200832	rs6586824	0.8	MSR1	16307343	8
ENSG00000038945	8_16309208_T_C_b37	0.0139101	0.000177853	-0.175653	rs111611478	0.8	MSR1	16309208	8
ENSG00000038945	8_16388070_A_C_b37	0.0114936	0.000140003	-0.834381	rs115506119	0.8	MSR1	16388070	8
ENSG00000038945	8_16426955_G_C_b37	0.03733	0.000638002	-0.625691	rs17123249	0.8	MSR1	16426955	8
ENSG00000039123	5_54710623_A_G_b37	0.0221394	0.000322002	0.101039	rs230765	0.99	SKIV2L2	54710623	5
ENSG00000039123	5_54779425_A_G_b37	0.0410348	0.00072465	0.0814579	rs10075313	0.99	SKIV2L2	54779425	5
ENSG00000039123	5_54779619_A_C_b37	0.046964	0.000871969	0.0798045	rs10075424	0.99	SKIV2L2	54779619	5
ENSG00000039123	5_54779879_C_G_b37	0.0468074	0.000867636	0.0798433	rs6866063	0.99	SKIV2L2	54779879	5
ENSG00000039123	5_54780159_T_C_b37	0.046964	0.000871967	0.0798043	rs2115324	0.99	SKIV2L2	54780159	5
ENSG00000039123	5_54781580_T_G_b37	0.046219	0.000852758	0.0807819	rs7702723	0.99	SKIV2L2	54781580	5
ENSG00000039123	5_54782959_C_T_b37	0.046219	0.000852758	0.0807819	rs4865947	0.99	SKIV2L2	54782959	5
ENSG00000039123	5_54784826_T_A_b37	0.0462691	0.000853981	0.0807737	rs4865607	0.99	SKIV2L2	54784826	5
ENSG00000039123	5_54785900_C_T_b37	0.0463088	0.000854982	0.0807665	rs6450312	0.99	SKIV2L2	54785900	5
ENSG00000039123	5_54786041_T_A_b37	0.0387777	0.000671383	0.0809231	rs6450313	0.99	SKIV2L2	54786041	5
ENSG00000039123	5_54787287_C_T_b37	0.027167	0.000419134	0.0848607	rs7720222	0.99	SKIV2L2	54787287	5
ENSG00000039123	5_54787743_A_AG_b37	0.0332175	0.000546335	0.0858564	rs35746769	0.99	SKIV2L2	54787743	5
ENSG00000059573	10_97325775_C_T_b37	0.0340443	0.000564557	-0.093295	rs34460407	0.6	ALDH18A1	97325775	10
ENSG00000059573	10_97464060_C_T_b37	0.0455116	0.000835268	-0.0811683	rs12779833	0.6	ALDH18A1	97464060	10
ENSG00000059573	10_97485013_C_T_b37	0.038137	0.000656528	-0.0889727	rs35051706	0.6	ALDH18A1	97485013	10
ENSG00000059573	10_97495571_C_G_b37	0.0381664	0.000657166	-0.0889559	rs35987262	0.6	ALDH18A1	97495571	10
ENSG00000003056	12_9018833_A_G_b37	0.0388816	0.000673887	0.0788437		0.99	M6PR	9018833	12
ENSG00000039139	5_13975130_G_A_b37	0.0360442	0.000608485	-0.120236	rs6554832	0.5	DNAH5	13975130	5
ENSG00000039139	5_14002759_CAG_C_b37	0.0489964	0.000923535	-0.114985		0.5	DNAH5	14002759	5
ENSG00000039139	5_14007930_T_C_b37	0.0375687	0.000643702	-0.112011	rs444601	0.5	DNAH5	14007930	5
ENSG00000039139	5_14008071_G_C_b37	0.0442382	0.000803883	-0.112951	rs380297	0.5	DNAH5	14008071	5
ENSG00000039139	5_14008275_C_T_b37	0.0375687	0.000643702	-0.112011		0.5	DNAH5	14008275	5
ENSG00000039139	5_14008995_G_A_b37	0.0465593	0.000861397	-0.109046	rs413198	0.5	DNAH5	14008995	5
ENSG00000039139	5_14009085_C_T_b37	0.0336016	0.000554721	-0.113595	rs12517769	0.5	DNAH5	14009085	5
ENSG00000039139	5_14009414_C_G_b37	0.0468243	0.000868079	-0.109001	rs413546	0.5	DNAH5	14009414	5
ENSG00000039139	5_14010231_T_G_b37	0.0347316	0.000579525	-0.113297	rs10073221	0.5	DNAH5	14010231	5
ENSG00000039139	5_14010992_TA_T_b37	0.0387701	0.000671198	-0.112057	rs35806806	0.5	DNAH5	14010992	5
ENSG00000039139	5_14017781_C_A_b37	0.0284079	0.000445354	-0.12385	rs10462591	0.5	DNAH5	14017781	5
ENSG00000039139	5_14017838_A_G_b37	0.0285173	0.00044753	-0.123786	rs28711233	0.5	DNAH5	14017838	5
ENSG00000039139	5_14017885_C_G_b37	0.0285173	0.00044753	-0.123786	rs10462715	0.5	DNAH5	14017885	5
ENSG00000039139	5_14019203_T_C_b37	0.0285173	0.00044753	-0.123786	rs58096705	0.5	DNAH5	14019203	5
ENSG00000039139	5_14024278_TAGCA_T_b37	0.0284917	0.000446992	-0.123516		0.5	DNAH5	14024278	5
ENSG00000039139	5_14024281_CAAGT_C_b37	0.032407	0.000528701	-0.12041	rs76407675	0.5	DNAH5	14024281	5
ENSG00000039139	5_14024415_G_A_b37	0.0285173	0.00044753	-0.123786	rs10462717	0.5	DNAH5	14024415	5
ENSG00000039139	5_14024736_G_T_b37	0.0285239	0.000447667	-0.123785	rs16903021	0.5	DNAH5	14024736	5
ENSG00000039139	5_14024816_A_G_b37	0.0285319	0.000447827	-0.123784	rs16903022	0.5	DNAH5	14024816	5
ENSG00000039139	5_14024848_C_T_b37	0.0322213	0.000524774	-0.120449	rs55722533	0.5	DNAH5	14024848	5
ENSG00000039139	5_14025085_T_C_b37	0.0258548	0.000393136	-0.125317	rs13358960	0.5	DNAH5	14025085	5
ENSG00000039139	5_14025229_G_A_b37	0.0292517	0.000462696	-0.122079	rs58297242	0.5	DNAH5	14025229	5
ENSG00000039139	5_14028309_G_T_b37	0.0370712	0.000632132	-0.12065	rs1605743	0.5	DNAH5	14028309	5
ENSG00000039139	5_14028973_C_T_b37	0.0367448	0.000624936	-0.120777	rs10056907	0.5	DNAH5	14028973	5
ENSG00000039139	5_14032096_ACT_A_b37	0.0370712	0.000632132	-0.12065	rs5866082	0.5	DNAH5	14032096	5
ENSG00000039139	5_14032887_G_A_b37	0.0370712	0.000632132	-0.12065	rs10475003	0.5	DNAH5	14032887	5
ENSG00000059728	2_70096862_T_C_b37	0.0427595	0.000766834	-0.311301	rs114517801	0.99	MXD1	70096862	2
ENSG00000059728	2_70108858_A_G_b37	0.0395475	0.000689643	-0.31728	rs142762404	0.99	MXD1	70108858	2
ENSG00000003137	2_72376714_C_G_b37	0.00822309	9.21746e-05	-0.880461	rs76831017	0.01	CYP26B1	72376714	2
ENSG00000003137	2_72462925_C_T_b37	0.0165279	0.000221026	-0.668321	rs74437940	0.01	CYP26B1	72462925	2
ENSG00000067560	3_49314452_C_T_b37	0.0403416	0.00070875	-0.279423	rs181392167	0.99	RHOA	49314452	3
ENSG00000011523	2_65235333_T_G_b37	3.04782e-05	1.3901e-07	-0.0737593	rs6546119	0.8	CEP68	65235333	2
ENSG00000011523	2_65244049_T_G_b37	1.82477e-05	7.76825e-08	-0.0767977	rs10194230	0.8	CEP68	65244049	2
ENSG00000011523	2_65260344_A_G_b37	5.10335e-06	1.86536e-08	-0.0769706	rs2723075	0.8	CEP68	65260344	2
ENSG00000011523	2_65272362_G_A_b37	1.28961e-05	5.2388e-08	-0.0765232	rs2540953	0.8	CEP68	65272362	2
ENSG00000011523	2_65276452_T_C_b37	1.9625e-05	8.42465e-08	-0.0792814	rs1009358	0.8	CEP68	65276452	2
ENSG00000011523	2_65276736_A_G_b37	1.91482e-05	8.19705e-08	-0.0793761	rs2540951	0.8	CEP68	65276736	2
ENSG00000011523	2_65277366_CATTT_C_b37	2.23568e-05	9.77446e-08	-0.0793908		0.8	CEP68	65277366	2
ENSG00000011523	2_65279414_A_G_b37	1.11981e-05	4.47261e-08	-0.0814021	rs2723065	0.8	CEP68	65279414	2
ENSG00000011523	2_65279805_T_C_b37	1.0991e-05	4.38259e-08	-0.0814646	rs2723064	0.8	CEP68	65279805	2
ENSG00000011523	2_65283972_T_C_b37	6.7491e-07	1.99421e-09	-0.0909464	rs74181299	0.8	CEP68	65283972	2
ENSG00000011523	2_65284231_A_T_b37	1.19241e-05	4.79956e-08	-0.0814096	rs2540949	0.8	CEP68	65284231	2
ENSG00000011523	2_65287896_A_G_b37	4.80339e-06	1.74518e-08	-0.0824108	rs2249105	0.8	CEP68	65287896	2
ENSG00000011523	2_65289825_A_G_b37	1.96813e-06	6.4688e-09	-0.0840521	rs2540945	0.8	CEP68	65289825	2
ENSG00000011523	2_65296280_T_C_b37	4.80339e-06	1.74518e-08	-0.0824108	rs2252867	0.8	CEP68	65296280	2
ENSG00000011523	2_65346974_A_AC_b37	7.54925e-05	3.90799e-07	0.0750209		0.8	CEP68	65346974	2
ENSG00000011600	19_36340187_G_C_b37	0.0270853	0.000417473	-0.575893	rs34982899	0.8	TYROBP	36340187	19
ENSG00000011600	19_36483832_C_T_b37	0.0267497	0.000410486	-0.112606	rs4805149	0.8	TYROBP	36483832	19
ENSG00000011600	19_36485941_C_T_b37	0.0310443	0.000500131	-0.0932115	rs7250058	0.8	TYROBP	36485941	19
ENSG00000011600	19_36488986_T_C_b37	0.0186215	0.000258294	-0.0995933	rs7251575	0.8	TYROBP	36488986	19
ENSG00000059804	12_7979551_TTC_T_b37	0.0389669	0.00067597	0.395907		0.99	SLC2A3	7979551	12
ENSG00000059804	12_7980058_A_G_b37	0.0363351	0.000615682	0.512234	rs17727996	0.99	SLC2A3	7980058	12
ENSG00000059804	12_8097262_G_A_b37	0.0134644	0.000170788	-0.304303	rs148901673	0.99	SLC2A3	8097262	12
ENSG00000059804	12_8098704_G_A_b37	0.0471866	0.000877479	0.536998	rs140988732	0.99	SLC2A3	8098704	12
ENSG00000059804	12_8110260_A_G_b37	0.0179042	0.000245648	-0.14233		0.99	SLC2A3	8110260	12
ENSG00000067715	12_79718530_C_T_b37	0.0328071	0.000537238	-0.242054	rs61928800	0.01	SYT1	79718530	12
ENSG00000067715	12_79718587_A_C_b37	0.0317014	0.000513983	-0.242224	rs61928801	0.01	SYT1	79718587	12
ENSG00000067715	12_79728969_T_G_b37	0.033163	0.000545256	-0.237572	rs74107422	0.01	SYT1	79728969	12
ENSG00000067715	12_79729864_A_G_b37	0.0181041	0.000249151	-0.251858	rs3849228	0.01	SYT1	79729864	12
ENSG00000067715	12_79748109_A_C_b37	0.0383972	0.000662285	-0.246952	rs17293059	0.01	SYT1	79748109	12
ENSG00000003393	2_202593186_TA_T_b37	0.0133971	0.000169721	-0.363362	rs141560438	0.01	ALS2	202593186	2
ENSG00000003393	2_202608133_G_A_b37	0.0133091	0.000168354	-0.362909	rs6435101	0.01	ALS2	202608133	2
ENSG00000003393	2_202619175_G_C_b37	0.036546	0.000620436	-0.362031	rs41308820	0.01	ALS2	202619175	2
ENSG00000003393	2_202652720_G_A_b37	0.0127264	0.000159153	-0.362453	rs78658015	0.01	ALS2	202652720	2
ENSG00000003393	2_202659327_G_A_b37	0.0143279	0.000184699	-0.359603	rs17385089	0.01	ALS2	202659327	2
ENSG00000067798	12_78354615_G_A_b37	0.0356454	0.000599601	0.677164		0.3	NAV3	78354615	12
ENSG00000060069	18_77504487_G_A_b37	0.0392546	0.000682866	0.098319	rs55675624	0.8	CTDP1	77504487	18
ENSG00000060069	18_77506394_A_G_b37	0.0362252	0.000613038	0.081933		0.8	CTDP1	77506394	18
ENSG00000003400	2_202087263_C_T_b37	0.0486929	0.000915789	0.183429	rs41372848	0.2	CASP10	202087263	2
ENSG00000067836	16_4757957_C_CA_b37	0.0267593	0.000410673	0.376832	rs200188014	0.7	ROGDI	4757957	16
ENSG00000011638	16_21139961_C_G_b37	0.0371778	0.000634491	0.097073	rs6497527	0.3	TMEM159	21139961	16
ENSG00000011638	16_21142936_T_C_b37	0.0281502	0.000439904	0.100187	rs6497529	0.3	TMEM159	21142936	16
ENSG00000011638	16_21149638_G_A_b37	0.0238775	0.000355118	0.0987622	rs7184848	0.3	TMEM159	21149638	16
ENSG00000011638	16_21149777_C_A_b37	0.023716	0.000352085	0.102636	rs7184741	0.3	TMEM159	21149777	16
ENSG00000011638	16_21150214_A_T_b37	0.0236172	0.000350242	0.0988187	rs7189996	0.3	TMEM159	21150214	16
ENSG00000011638	16_21150269_A_T_b37	0.0235323	0.000348602	0.0988501	rs7190032	0.3	TMEM159	21150269	16
ENSG00000011638	16_21150808_C_A_b37	0.0229343	0.000336876	0.0990749	rs12599015	0.3	TMEM159	21150808	16
ENSG00000011638	16_21150994_A_G_b37	0.0238007	0.000353654	0.0983764	rs12925057	0.3	TMEM159	21150994	16
ENSG00000011638	16_21152481_G_T_b37	0.0287326	0.000451866	0.0966422	rs8061542	0.3	TMEM159	21152481	16
ENSG00000011638	16_21153098_A_G_b37	0.0255822	0.000387971	0.0980437	rs6497533	0.3	TMEM159	21153098	16
ENSG00000011638	16_21153114_G_A_b37	0.0254715	0.00038586	0.0980819	rs6497534	0.3	TMEM159	21153114	16
ENSG00000011638	16_21153415_C_T_b37	0.0155727	0.000205005	0.102565	rs6497535	0.3	TMEM159	21153415	16
ENSG00000011638	16_21153426_G_A_b37	0.0155544	0.00020468	0.102575	rs6497536	0.3	TMEM159	21153426	16
ENSG00000011638	16_21154229_A_T_b37	0.0269736	0.000415162	0.10144	rs4783380	0.3	TMEM159	21154229	16
ENSG00000011638	16_21154467_A_G_b37	0.0266406	0.000408237	0.101561	rs4783381	0.3	TMEM159	21154467	16
ENSG00000011638	16_21154917_C_G_b37	0.0139405	0.000178336	0.10344	rs6497537	0.3	TMEM159	21154917	16
ENSG00000011638	16_21154963_C_T_b37	0.0139429	0.000178381	0.10344	rs7198998	0.3	TMEM159	21154963	16
ENSG00000011638	16_21155543_G_T_b37	0.0156996	0.000207121	0.10224	rs8058582	0.3	TMEM159	21155543	16
ENSG00000011638	16_21156133_T_C_b37	0.0206599	0.000294909	0.0997799	rs9889195	0.3	TMEM159	21156133	16
ENSG00000011638	16_21157013_A_G_b37	0.0192695	0.000269897	0.0993151	rs8058657	0.3	TMEM159	21157013	16
ENSG00000011638	16_21157745_C_T_b37	0.0125014	0.000155662	0.10326	rs6497539	0.3	TMEM159	21157745	16
ENSG00000011638	16_21158475_T_C_b37	0.0126989	0.00015875	0.103137	rs12446383	0.3	TMEM159	21158475	16
ENSG00000011638	16_21158482_A_G_b37	0.0126989	0.00015875	0.103137	rs13339316	0.3	TMEM159	21158482	16
ENSG00000011638	16_21158508_G_A_b37	0.0126989	0.00015875	0.103137	rs11074484	0.3	TMEM159	21158508	16
ENSG00000011638	16_21158881_C_T_b37	0.0125014	0.000155662	0.10326	rs13330546	0.3	TMEM159	21158881	16
ENSG00000011638	16_21159213_C_T_b37	0.0125014	0.000155662	0.10326	rs7191235	0.3	TMEM159	21159213	16
ENSG00000011638	16_21159431_C_T_b37	0.0123726	0.000153592	0.103356	rs7191654	0.3	TMEM159	21159431	16
ENSG00000011638	16_21159794_T_G_b37	0.0125426	0.000156267	0.103232	rs7198224	0.3	TMEM159	21159794	16
ENSG00000011638	16_21159867_C_G_b37	0.0125475	0.000156349	0.103228	rs7196889	0.3	TMEM159	21159867	16
ENSG00000011638	16_21160381_G_A_b37	0.0125832	0.000156919	0.103201	rs7198205	0.3	TMEM159	21160381	16
ENSG00000011638	16_21161439_A_G_b37	0.0189979	0.000264899	0.100522	rs11074485	0.3	TMEM159	21161439	16
ENSG00000011638	16_21163647_T_C_b37	0.0197232	0.000278098	0.099078	rs2031081	0.3	TMEM159	21163647	16
ENSG00000011638	16_21165011_G_A_b37	0.0202591	0.000287677	0.0987896	rs7184294	0.3	TMEM159	21165011	16
ENSG00000011638	16_21165035_G_A_b37	0.0202519	0.000287546	0.0988034	rs7184304	0.3	TMEM159	21165035	16
ENSG00000011638	16_21165220_T_C_b37	0.0197606	0.000278773	0.098746	rs7185682	0.3	TMEM159	21165220	16
ENSG00000011638	16_21167964_G_A_b37	0.0205497	0.000292965	0.0991761	rs8050941	0.3	TMEM159	21167964	16
ENSG00000011638	16_21168193_T_C_b37	0.0218781	0.000317126	0.0983385	rs7193676	0.3	TMEM159	21168193	16
ENSG00000011638	16_21168255_ACT_A_b37	0.0229507	0.000337221	0.0974475	rs35901569	0.3	TMEM159	21168255	16
ENSG00000011638	16_21168893_T_C_b37	0.0222788	0.000324599	0.103461	rs11642367	0.3	TMEM159	21168893	16
ENSG00000011638	16_21169828_G_A_b37	0.0187563	0.000260712	0.100056	rs1862267	0.3	TMEM159	21169828	16
ENSG00000011638	16_21170237_A_G_b37	0.0333134	0.000548288	0.100184	rs1862268	0.3	TMEM159	21170237	16
ENSG00000011638	16_21173137_T_C_b37	0.0166604	0.000223332	0.101184	rs12386036	0.3	TMEM159	21173137	16
ENSG00000011638	16_21173723_GT_G_b37	0.0196806	0.000277348	0.104433	rs796956137	0.3	TMEM159	21173723	16
ENSG00000011638	16_21173940_C_T_b37	0.0344091	0.000572584	0.094837	rs1882708	0.3	TMEM159	21173940	16
ENSG00000011638	16_21175356_T_C_b37	0.0195398	0.000274783	0.104503	rs2356570	0.3	TMEM159	21175356	16
ENSG00000011638	16_21176505_G_A_b37	0.0125014	0.000155662	0.10326	rs2280765	0.3	TMEM159	21176505	16
ENSG00000011638	16_21176822_A_T_b37	0.0193078	0.000270598	0.104618	rs13338405	0.3	TMEM159	21176822	16
ENSG00000011638	16_21176916_C_T_b37	0.0125589	0.00015653	0.103228	rs13338482	0.3	TMEM159	21176916	16
ENSG00000011638	16_21177161_GAAAC_G_b37	0.0157544	0.000208033	0.101387	rs58324106	0.3	TMEM159	21177161	16
ENSG00000011638	16_21184277_A_G_b37	0.0351561	0.00058898	0.094386	rs7192830	0.3	TMEM159	21184277	16
ENSG00000011638	16_21185024_A_ACT_b37	0.0175824	0.000239949	0.105576		0.3	TMEM159	21185024	16
ENSG00000011638	16_21193109_C_T_b37	0.0483417	0.000906455	0.129542	rs77130697	0.3	TMEM159	21193109	16
ENSG00000011638	16_21198496_C_G_b37	0.0359661	0.000606839	0.10422	rs9889185	0.3	TMEM159	21198496	16
ENSG00000011638	16_21245236_G_A_b37	0.0335507	0.000553555	-0.614835	rs80309868	0.3	TMEM159	21245236	16
ENSG00000011638	16_21253656_G_A_b37	0.0197925	0.000279334	-0.565061	rs138301645	0.3	TMEM159	21253656	16
ENSG00000011638	16_21254448_A_G_b37	0.0125928	0.000157083	-0.576187	rs74494869	0.3	TMEM159	21254448	16
ENSG00000011638	16_21254684_G_A_b37	0.0115603	0.000141053	-0.576396	rs114653207	0.3	TMEM159	21254684	16
ENSG00000011638	16_21257673_G_C_b37	0.00597744	6.21926e-05	-0.590182	rs142334122	0.3	TMEM159	21257673	16
ENSG00000012061	19_45820164_C_T_b37	0.00010304	5.56187e-07	0.703499	rs17875652	0.3	ERCC1	45820164	19
ENSG00000012061	19_45926916_C_A_b37	0.0314225	0.000508328	-0.130574	rs2298881	0.3	ERCC1	45926916	19
ENSG00000060140	12_10754656_G_A_b37	0.0267497	0.000410483	-0.144322	rs11053877	0.01	STYK1	10754656	12
ENSG00000060140	12_10768252_A_T_b37	0.00323932	2.9718e-05	-0.138286	rs10772336	0.01	STYK1	10768252	12
ENSG00000060140	12_10774038_T_A_b37	0.0327024	0.000534972	-0.11433	rs3782674	0.01	STYK1	10774038	12
ENSG00000060140	12_10774817_A_C_b37	0.0227524	0.000333422	-0.120299	rs897880	0.01	STYK1	10774817	12
ENSG00000060140	12_10831181_G_A_b37	0.0289621	0.000456658	-0.423223	rs2418100	0.01	STYK1	10831181	12
ENSG00000060140	12_10835521_A_T_b37	0.0205171	0.000292376	-0.432929	rs2588353	0.01	STYK1	10835521	12
ENSG00000012124	19_35788688_C_T_b37	0.0326438	0.000533745	-0.090852	rs11672031	0.2	CD22	35788688	19
ENSG00000012124	19_35789895_T_C_b37	0.00829815	9.32179e-05	-0.0968836		0.2	CD22	35789895	19
ENSG00000012124	19_35800662_G_T_b37	0.00016155	9.27485e-07	-0.160925	rs10411704	0.2	CD22	35800662	19
ENSG00000012124	19_35807926_A_G_b37	0.0277392	0.000431048	-0.128865	rs12977217	0.2	CD22	35807926	19
ENSG00000012124	19_35817896_T_G_b37	0.00685056	7.35332e-05	-0.111869	rs10153506	0.2	CD22	35817896	19
ENSG00000012124	19_35818685_A_G_b37	0.00759105	8.35875e-05	-0.110951	rs928938	0.2	CD22	35818685	19
ENSG00000012124	19_35833406_C_G_b37	0.00488777	4.88115e-05	-0.12172	rs2312586	0.2	CD22	35833406	19
ENSG00000012124	19_35835582_G_A_b37	0.0400163	0.000700943	-0.0986356	rs3746250	0.2	CD22	35835582	19
ENSG00000075399	16_89681640_G_A_b37	0.0124122	0.000154221	0.240135	rs28592184	0.99	VPS9D1	89681640	16
ENSG00000075399	16_89690688_C_T_b37	0.013867	0.000177197	0.0685327	rs154665	0.99	VPS9D1	89690688	16
ENSG00000075399	16_89691384_C_G_b37	0.00999239	0.00011731	0.0676434	rs258340	0.99	VPS9D1	89691384	16
ENSG00000075399	16_89693190_A_G_b37	0.02112	0.000303186	0.0675803	rs444964	0.99	VPS9D1	89693190	16
ENSG00000075399	16_89697625_C_T_b37	0.0065554	6.96942e-05	0.0740176	rs908951	0.99	VPS9D1	89697625	16
ENSG00000075399	16_89697792_C_A_b37	0.0169181	0.000227862	0.0714479	rs2460451	0.99	VPS9D1	89697792	16
ENSG00000075399	16_89698070_C_T_b37	0.00990293	0.000115952	0.0718595	rs2250598	0.99	VPS9D1	89698070	16
ENSG00000075399	16_89698283_A_G_b37	0.00662978	7.06612e-05	0.0740769	rs2434858	0.99	VPS9D1	89698283	16
ENSG00000075399	16_89698752_C_T_b37	0.0176063	0.000240371	0.0707854	rs420332	0.99	VPS9D1	89698752	16
ENSG00000075399	16_89699528_A_G_b37	0.019071	0.000266222	0.0686886	rs4785580	0.99	VPS9D1	89699528	16
ENSG00000075399	16_89699664_C_A_b37	0.00605958	6.32708e-05	0.0746031	rs4785581	0.99	VPS9D1	89699664	16
ENSG00000075399	16_89700747_G_A_b37	0.00378833	3.59094e-05	0.0798605	rs2460449	0.99	VPS9D1	89700747	16
ENSG00000075399	16_89700881_G_A_b37	0.00128888	1.00159e-05	0.0807705	rs2460448	0.99	VPS9D1	89700881	16
ENSG00000075399	16_89702124_C_G_b37	0.0131677	0.000166067	0.0728183	rs449882	0.99	VPS9D1	89702124	16
ENSG00000075399	16_89702204_G_A_b37	0.0132941	0.000168106	0.0727542	rs463938	0.99	VPS9D1	89702204	16
ENSG00000075399	16_89703424_A_G_b37	0.0109801	0.00013209	0.0728658	rs445537	0.99	VPS9D1	89703424	16
ENSG00000075399	16_89703519_C_T_b37	0.0160429	0.000212794	0.0703429	rs461115	0.99	VPS9D1	89703519	16
ENSG00000075399	16_89706331_A_AC_b37	0.00867105	9.83931e-05	0.0707056	rs397762295	0.99	VPS9D1	89706331	16
ENSG00000075399	16_89708224_T_G_b37	0.00836112	9.40889e-05	0.0714834	rs164749	0.99	VPS9D1	89708224	16
ENSG00000075399	16_89710378_G_A_b37	0.0199314	0.000281842	0.0684039	rs352939	0.99	VPS9D1	89710378	16
ENSG00000075399	16_89712889_C_T_b37	0.00942969	0.000109056	0.0733114	rs460879	0.99	VPS9D1	89712889	16
ENSG00000075399	16_89715282_G_A_b37	0.0141077	0.000181163	-0.0692875		0.99	VPS9D1	89715282	16
ENSG00000075399	16_89715648_G_A_b37	0.0170211	0.000229643	0.07011		0.99	VPS9D1	89715648	16
ENSG00000075399	16_89716275_C_A_b37	0.0195173	0.000274385	0.0704923	rs2437955	0.99	VPS9D1	89716275	16
ENSG00000075399	16_89716883_C_T_b37	0.00505724	5.0846e-05	0.0767466	rs645019	0.99	VPS9D1	89716883	16
ENSG00000075399	16_89716915_C_G_b37	0.0168571	0.000226695	0.0700923	rs2434872	0.99	VPS9D1	89716915	16
ENSG00000075399	16_89717397_A_G_b37	0.0168261	0.000226127	0.0700786	rs467357	0.99	VPS9D1	89717397	16
ENSG00000075399	16_89717711_G_A_b37	0.0144137	0.000186073	0.0710749		0.99	VPS9D1	89717711	16
ENSG00000075399	16_89720909_T_A_b37	0.00520011	5.26011e-05	-0.0747822	rs11647958	0.99	VPS9D1	89720909	16
ENSG00000075399	16_89726484_G_A_b37	0.00336063	3.10825e-05	-0.075188	rs7188458	0.99	VPS9D1	89726484	16
ENSG00000075399	16_89727683_G_A_b37	0.013273	0.000167776	0.0706553	rs258332	0.99	VPS9D1	89727683	16
ENSG00000075399	16_89729025_A_G_b37	0.00487682	4.86698e-05	-0.0738609	rs2010623	0.99	VPS9D1	89729025	16
ENSG00000075399	16_89729125_G_T_b37	0.00711338	7.70285e-05	-0.0726179	rs11645271	0.99	VPS9D1	89729125	16
ENSG00000075399	16_89729169_A_G_b37	0.00428312	4.16842e-05	-0.0753358	rs11640702	0.99	VPS9D1	89729169	16
ENSG00000075399	16_89729574_T_G_b37	0.0151962	0.000198899	0.0691871	rs258330	0.99	VPS9D1	89729574	16
ENSG00000075399	16_89729844_C_G_b37	0.00396863	3.79889e-05	-0.0759293	rs4785701	0.99	VPS9D1	89729844	16
ENSG00000075399	16_89730314_C_T_b37	0.0150366	0.00019629	0.0693298	rs258328	0.99	VPS9D1	89730314	16
ENSG00000075399	16_89730827_T_C_b37	0.0157633	0.000208189	0.069003	rs459920	0.99	VPS9D1	89730827	16
ENSG00000075399	16_89732024_A_T_b37	0.0147747	0.000192034	0.0707165	rs258319	0.99	VPS9D1	89732024	16
ENSG00000075399	16_89732238_C_T_b37	0.016798	0.000225653	0.0689358	rs258317	0.99	VPS9D1	89732238	16
ENSG00000075399	16_89734349_T_C_b37	0.0110038	0.00013245	0.071538	rs447735	0.99	VPS9D1	89734349	16
ENSG00000075399	16_89738276_G_C_b37	0.00398566	3.8188e-05	-0.0799091	rs7185649	0.99	VPS9D1	89738276	16
ENSG00000075399	16_89740285_C_G_b37	0.00928695	0.00010703	0.0731227	rs467035	0.99	VPS9D1	89740285	16
ENSG00000075399	16_89741019_C_T_b37	0.00945574	0.000109439	0.07291	rs382045	0.99	VPS9D1	89741019	16
ENSG00000075399	16_89742547_G_A_b37	0.0157509	0.000207974	0.0700923	rs34404057	0.99	VPS9D1	89742547	16
ENSG00000075399	16_89743219_G_A_b37	0.00564022	5.79445e-05	0.0752319	rs437625	0.99	VPS9D1	89743219	16
ENSG00000075399	16_89746277_T_G_b37	0.0184354	0.000255009	0.0668871	rs417323	0.99	VPS9D1	89746277	16
ENSG00000075399	16_89746435_A_G_b37	0.0160233	0.000212458	0.0672162	rs12929965	0.99	VPS9D1	89746435	16
ENSG00000075399	16_89747259_G_C_b37	0.0045198	4.44562e-05	-0.0751377	rs9939860	0.99	VPS9D1	89747259	16
ENSG00000075399	16_89748736_G_A_b37	0.00280212	2.49524e-05	-0.0763866	rs12924572	0.99	VPS9D1	89748736	16
ENSG00000075399	16_89749436_C_G_b37	0.0102758	0.000121499	0.0707523	rs648548	0.99	VPS9D1	89749436	16
ENSG00000075399	16_89750672_T_C_b37	0.0141813	0.000182356	0.0698213	rs464873	0.99	VPS9D1	89750672	16
ENSG00000075399	16_89753031_G_C_b37	0.00530542	5.38848e-05	0.0765645	rs397891	0.99	VPS9D1	89753031	16
ENSG00000075399	16_89756473_A_G_b37	0.00336105	3.10866e-05	0.0781108	rs258321	0.99	VPS9D1	89756473	16
ENSG00000075399	16_89756768_T_G_b37	0.0151761	0.000198555	0.069899	rs164744	0.99	VPS9D1	89756768	16
ENSG00000075399	16_89760492_C_G_b37	0.0129749	0.000162916	0.0720081	rs465507	0.99	VPS9D1	89760492	16
ENSG00000075399	16_89771869_TTA_T_b37	0.00486934	4.85787e-05	-0.0747013		0.99	VPS9D1	89771869	16
ENSG00000075399	16_89771870_TA_T_b37	0.00481617	4.79547e-05	-0.0747666		0.99	VPS9D1	89771870	16
ENSG00000075399	16_89772424_A_C_b37	0.00393345	3.75757e-05	0.0794303	rs9931440	0.99	VPS9D1	89772424	16
ENSG00000075399	16_89774396_G_A_b37	0.0134187	0.000170063	-0.0702645	rs1110331	0.99	VPS9D1	89774396	16
ENSG00000075399	16_89775422_C_G_b37	0.0122649	0.000151947	-0.0698334		0.99	VPS9D1	89775422	16
ENSG00000075399	16_89775946_A_G_b37	0.0129732	0.000162886	0.0742522	rs72807526	0.99	VPS9D1	89775946	16
ENSG00000075399	16_89777761_C_T_b37	0.0194252	0.000272724	-0.0665337	rs12920315	0.99	VPS9D1	89777761	16
ENSG00000075399	16_89778219_A_T_b37	0.00295133	2.65545e-05	0.0798331	rs28588261	0.99	VPS9D1	89778219	16
ENSG00000075399	16_89780090_T_C_b37	0.0027784	2.47089e-05	-0.0757755	rs12149952	0.99	VPS9D1	89780090	16
ENSG00000075399	16_89784992_A_G_b37	0.00259336	2.27844e-05	-0.0772024	rs57119673	0.99	VPS9D1	89784992	16
ENSG00000075399	16_89791241_CCTAT_C_b37	0.00255196	2.235e-05	0.0800364	rs370963915	0.99	VPS9D1	89791241	16
ENSG00000075399	16_89792228_T_C_b37	0.0038873	3.70417e-05	0.0772514	rs8059398	0.99	VPS9D1	89792228	16
ENSG00000075399	16_89793042_G_T_b37	0.0172255	0.000233698	0.069152	rs8048331	0.99	VPS9D1	89793042	16
ENSG00000075399	16_89795092_T_G_b37	0.000257433	1.57011e-06	-0.0991882	rs9933498	0.99	VPS9D1	89795092	16
ENSG00000075399	16_89796569_C_T_b37	0.0114844	0.000139863	0.0692456	rs4785708	0.99	VPS9D1	89796569	16
ENSG00000075399	16_89796665_G_A_b37	0.015417	0.000202496	0.0713207	rs4785709	0.99	VPS9D1	89796665	16
ENSG00000075399	16_89796756_C_T_b37	0.00399826	3.83289e-05	0.0775286	rs4785710	0.99	VPS9D1	89796756	16
ENSG00000075399	16_89798404_C_A_b37	0.00516991	5.22303e-05	0.075372	rs4785714	0.99	VPS9D1	89798404	16
ENSG00000075399	16_89799079_C_T_b37	0.00517128	5.22476e-05	0.0753706	rs7206546	0.99	VPS9D1	89799079	16
ENSG00000075399	16_89799373_C_G_b37	0.0109461	0.000131578	0.0706946	rs7184315	0.99	VPS9D1	89799373	16
ENSG00000075399	16_89800163_C_T_b37	0.0125413	0.000156246	0.0698092	rs3840047	0.99	VPS9D1	89800163	16
ENSG00000075399	16_89800529_C_T_b37	0.0147537	0.000191665	0.0683476	rs9935559	0.99	VPS9D1	89800529	16
ENSG00000075399	16_89801127_T_C_b37	0.00974293	0.000113625	-0.0716048	rs4785716	0.99	VPS9D1	89801127	16
ENSG00000075399	16_89801133_A_G_b37	0.0100031	0.000117467	-0.071445	rs4785717	0.99	VPS9D1	89801133	16
ENSG00000075399	16_89802090_G_A_b37	0.0053174	5.40292e-05	-0.072711	rs2077001	0.99	VPS9D1	89802090	16
ENSG00000075399	16_89802310_TG_T_b37	0.0142925	0.000184146	-0.0715846		0.99	VPS9D1	89802310	16
ENSG00000075399	16_89826926_A_G_b37	0.0150282	0.000196166	-0.0674766	rs2376883	0.99	VPS9D1	89826926	16
ENSG00000075399	16_89827002_T_C_b37	0.0151607	0.000198286	-0.0674268	rs2376882	0.99	VPS9D1	89827002	16
ENSG00000075399	16_89841374_T_C_b37	0.0236958	0.000351722	-0.0649571	rs12596429	0.99	VPS9D1	89841374	16
ENSG00000075399	16_89846987_A_G_b37	0.020867	0.000298513	-0.0655036	rs8058179	0.99	VPS9D1	89846987	16
ENSG00000068024	2_240014774_A_G_b37	2.0638e-05	8.92038e-08	0.127534	rs4852018	0.2	HDAC4	240014774	2
ENSG00000068024	2_240016403_A_G_b37	2.12824e-05	9.23663e-08	0.127087	rs2279272	0.2	HDAC4	240016403	2
ENSG00000068024	2_240018812_G_C_b37	1.934e-05	8.28787e-08	0.127892	rs3791382	0.2	HDAC4	240018812	2
ENSG00000068024	2_240020622_A_G_b37	1.94872e-05	8.35907e-08	0.1273	rs4852019	0.2	HDAC4	240020622	2
ENSG00000068024	2_240022726_A_T_b37	1.50965e-05	6.26731e-08	0.128594	rs3791397	0.2	HDAC4	240022726	2
ENSG00000068024	2_240023075_T_C_b37	2.28969e-05	1.00457e-07	0.126519	rs10169279	0.2	HDAC4	240023075	2
ENSG00000068024	2_240025761_G_A_b37	2.13911e-05	9.28891e-08	0.130584	rs3791399	0.2	HDAC4	240025761	2
ENSG00000075407	10_38474187_G_A_b37	0.0468341	0.00086836	0.138617		0.5	ZNF37A	38474187	10
ENSG00000012223	3_46599176_A_G_b37	0.0350384	0.00058641	-0.227564	rs73071915	0.4	LTF	46599176	3
ENSG00000012223	3_46605725_G_A_b37	0.022279	0.000324603	-0.180909	rs73073704	0.4	LTF	46605725	3
ENSG00000060491	20_61424788_A_T_b37	0.00212148	1.79895e-05	0.0700032	rs6062675	0.99	OGFR	61424788	20
ENSG00000060491	20_61425671_GGAGGCA_G_b37	0.000950775	7.04592e-06	0.0731259	rs74264393	0.99	OGFR	61425671	20
ENSG00000060491	20_61427085_A_C_b37	0.00276106	2.45315e-05	0.0697299	rs6011380	0.99	OGFR	61427085	20
ENSG00000060491	20_61428423_A_C_b37	0.000597412	4.12299e-06	0.0753183	rs11696245	0.99	OGFR	61428423	20
ENSG00000060491	20_61428822_T_C_b37	0.000599558	4.13974e-06	0.0753277	rs2273077	0.99	OGFR	61428822	20
ENSG00000060491	20_61429144_G_A_b37	0.0025126	2.19409e-05	0.0843089	rs6010746	0.99	OGFR	61429144	20
ENSG00000060491	20_61431503_T_C_b37	0.000412564	2.70441e-06	0.0799046	rs7396	0.99	OGFR	61431503	20
ENSG00000060491	20_61433141_T_C_b37	0.000221619	1.32439e-06	0.0821215	rs2294983	0.99	OGFR	61433141	20
ENSG00000060491	20_61441035_G_A_b37	0.000190767	1.11868e-06	0.0787541	rs2277772	0.99	OGFR	61441035	20
ENSG00000060491	20_61441445_C_CAT_b37	3.17637e-05	1.45649e-07	0.0862151	rs10629509	0.99	OGFR	61441445	20
ENSG00000060491	20_61441797_A_G_b37	0.000109309	5.95801e-07	0.0804071	rs2277771	0.99	OGFR	61441797	20
ENSG00000060491	20_61443314_C_T_b37	0.000748666	5.34641e-06	0.0913399	rs35983138	0.99	OGFR	61443314	20
ENSG00000060491	20_61443547_A_G_b37	0.000345418	2.20382e-06	0.07921	rs2075776	0.99	OGFR	61443547	20
ENSG00000060491	20_61444569_A_G_b37	0.00332583	3.06812e-05	0.231519		0.99	OGFR	61444569	20
ENSG00000060491	20_61445443_G_T_b37	0.000273781	1.6864e-06	0.0805345	rs741759	0.99	OGFR	61445443	20
ENSG00000060491	20_61453549_G_A_b37	0.000183788	1.07296e-06	0.0920068	rs2294988	0.99	OGFR	61453549	20
ENSG00000060491	20_61454347_G_A_b37	0.00201732	1.69271e-05	0.075312	rs760086	0.99	OGFR	61454347	20
ENSG00000060491	20_61456061_G_A_b37	0.00176153	1.44248e-05	0.0787537	rs2746259	0.99	OGFR	61456061	20
ENSG00000060491	20_61458547_A_T_b37	0.000126412	7.0225e-07	0.0833459	rs2249766	0.99	OGFR	61458547	20
ENSG00000060491	20_61460338_C_T_b37	9.40377e-05	5.00879e-07	0.0843746	rs6062700	0.99	OGFR	61460338	20
ENSG00000060491	20_61465374_T_C_b37	0.00192856	1.60466e-05	0.081896	rs6089807	0.99	OGFR	61465374	20
ENSG00000012232	8_28588904_A_G_b37	0.0497415	0.000942262	0.0586075	rs2071340	0.4	EXTL3	28588904	8
ENSG00000075413	14_103763371_C_T_b37	0.0403539	0.000709008	0.0831866	rs12888433	0.99	MARK3	103763371	14
ENSG00000075413	14_103764818_A_C_b37	0.0381689	0.000657237	0.0834847	rs4906310	0.99	MARK3	103764818	14
ENSG00000060656	1_29639817_C_T_b37	0.0292397	0.000462448	-0.0633069	rs10737387	0.8	PTPRU	29639817	1
ENSG00000060656	1_29640932_C_T_b37	0.029942	0.000477216	-0.063086	rs7545515	0.8	PTPRU	29640932	1
ENSG00000060656	1_29642318_G_T_b37	0.0428791	0.000769796	-0.0605431	rs2179795	0.8	PTPRU	29642318	1
ENSG00000012779	10_45945170_A_G_b37	0.0300916	0.000480328	-0.0767374		0.99	ALOX5	45945170	10
ENSG00000012779	10_45951854_C_CT_b37	0.0496952	0.000941017	0.124063	rs139841775	0.99	ALOX5	45951854	10
ENSG00000060718	1_103513034_G_T_b37	0.0100299	0.000117848	0.82502		0.01	COL11A1	103513034	1
ENSG00000012822	12_54083303_G_C_b37	0.0179852	0.000247027	-0.26173	rs76034665	0.99	CALCOCO1	54083303	12
ENSG00000068137	17_40720605_G_A_b37	0.0105976	0.000126373	0.0736886	rs646174	0.6	PLEKHH3	40720605	17
ENSG00000068137	17_40721360_C_A_b37	0.0102749	0.000121486	0.0752931	rs632758	0.6	PLEKHH3	40721360	17
ENSG00000068137	17_40725656_G_C_b37	0.0102681	0.000121394	0.0752961	rs2292752	0.6	PLEKHH3	40725656	17
ENSG00000068137	17_40725799_C_T_b37	0.0104199	0.000123628	0.0735821	rs2292751	0.6	PLEKHH3	40725799	17
ENSG00000068137	17_40727427_C_G_b37	0.0142088	0.000182802	0.0723233	rs1004295	0.6	PLEKHH3	40727427	17
ENSG00000068137	17_40728229_C_T_b37	0.0104199	0.000123628	0.0735821	rs878291	0.6	PLEKHH3	40728229	17
ENSG00000068137	17_40730825_G_A_b37	0.0152946	0.000200513	0.0719061	rs4793244	0.6	PLEKHH3	40730825	17
ENSG00000068137	17_40735469_T_G_b37	0.0147318	0.000191317	0.0719177	rs1517002	0.6	PLEKHH3	40735469	17
ENSG00000068137	17_40737043_G_C_b37	0.014688	0.000190604	0.0735142	rs9889580	0.6	PLEKHH3	40737043	17
ENSG00000068137	17_40740277_G_T_b37	0.0146992	0.000190805	0.0723726	rs8073311	0.6	PLEKHH3	40740277	17
ENSG00000068137	17_40742454_C_G_b37	0.0118937	0.000146199	0.0743055	rs8066475	0.6	PLEKHH3	40742454	17
ENSG00000068137	17_40742683_C_T_b37	0.0212961	0.000306442	0.0701501	rs4375714	0.6	PLEKHH3	40742683	17
ENSG00000068137	17_40746395_G_A_b37	0.0137505	0.000175358	0.0727158	rs12938815	0.6	PLEKHH3	40746395	17
ENSG00000068137	17_40749813_A_T_b37	0.0230142	0.000338486	0.0701746	rs8076672	0.6	PLEKHH3	40749813	17
ENSG00000068137	17_40751362_T_C_b37	0.0243245	0.000363616	0.0694781	rs1504154	0.6	PLEKHH3	40751362	17
ENSG00000068137	17_40752166_C_T_b37	0.0168743	0.000227126	0.0713993	rs8068548	0.6	PLEKHH3	40752166	17
ENSG00000068137	17_40753332_T_C_b37	0.019976	0.000282602	0.0706893	rs9913356	0.6	PLEKHH3	40753332	17
ENSG00000068137	17_40757564_A_C_b37	0.0175818	0.000239938	0.0711002	rs4793036	0.6	PLEKHH3	40757564	17
ENSG00000068137	17_40760129_A_T_b37	0.0147318	0.000191317	0.0719177	rs3760389	0.6	PLEKHH3	40760129	17
ENSG00000068137	17_40760875_G_A_b37	0.0176782	0.000241689	0.0709891	rs9897375	0.6	PLEKHH3	40760875	17
ENSG00000068137	17_40763386_A_C_b37	0.0174217	0.000237044	0.0714909	rs12952983	0.6	PLEKHH3	40763386	17
ENSG00000068137	17_40766546_C_G_b37	0.0114284	0.000139042	0.0752173	rs1045710	0.6	PLEKHH3	40766546	17
ENSG00000068137	17_40767688_C_T_b37	0.0213737	0.000307906	0.0701914	rs9911799	0.6	PLEKHH3	40767688	17
ENSG00000068137	17_40769225_A_G_b37	0.0213737	0.000307906	0.0701914	rs9674596	0.6	PLEKHH3	40769225	17
ENSG00000068137	17_40769326_C_T_b37	0.0174217	0.000237044	0.0714909	rs9674578	0.6	PLEKHH3	40769326	17
ENSG00000068137	17_40771994_C_T_b37	0.0213737	0.000307906	0.0701914	rs1024091	0.6	PLEKHH3	40771994	17
ENSG00000068137	17_40772397_A_G_b37	0.0174217	0.000237044	0.0714909	rs11649877	0.6	PLEKHH3	40772397	17
ENSG00000068137	17_40772870_G_A_b37	0.0174499	0.000237496	0.0715086	rs12942278	0.6	PLEKHH3	40772870	17
ENSG00000068137	17_40775026_A_T_b37	0.0211906	0.000304419	0.0702477		0.6	PLEKHH3	40775026	17
ENSG00000068137	17_40775433_G_A_b37	0.0172223	0.000233633	0.0715618	rs11079050	0.6	PLEKHH3	40775433	17
ENSG00000068137	17_40777072_A_G_b37	0.0224609	0.00032803	0.0698014	rs2102240	0.6	PLEKHH3	40777072	17
ENSG00000068137	17_40777251_C_T_b37	0.0146391	0.000189825	0.072196	rs2089114	0.6	PLEKHH3	40777251	17
ENSG00000068137	17_40778768_G_A_b37	0.0207199	0.000295971	0.0703872	rs4277395	0.6	PLEKHH3	40778768	17
ENSG00000068137	17_40778888_G_A_b37	0.0206982	0.000295573	0.0703937	rs12953018	0.6	PLEKHH3	40778888	17
ENSG00000068137	17_40779867_A_G_b37	0.0141517	0.000181888	0.072157	rs2355372	0.6	PLEKHH3	40779867	17
ENSG00000068137	17_40782447_G_A_b37	0.0164281	0.000219306	0.0718918	rs11653909	0.6	PLEKHH3	40782447	17
ENSG00000068137	17_40784194_G_A_b37	0.0138117	0.000176323	0.0724265	rs4793005	0.6	PLEKHH3	40784194	17
ENSG00000068137	17_40792710_T_C_b37	0.0140253	0.000179786	0.0728311	rs12944420	0.6	PLEKHH3	40792710	17
ENSG00000068137	17_40794280_G_A_b37	0.0136104	0.000173132	0.0734895		0.6	PLEKHH3	40794280	17
ENSG00000068137	17_40794305_A_C_b37	0.014016	0.000179581	0.0738179		0.6	PLEKHH3	40794305	17
ENSG00000068137	17_40795384_C_T_b37	0.0137579	0.000175476	0.072923	rs2089117	0.6	PLEKHH3	40795384	17
ENSG00000068137	17_40795390_G_A_b37	0.0137579	0.000175476	0.072923	rs2089118	0.6	PLEKHH3	40795390	17
ENSG00000068137	17_40796311_A_G_b37	0.0136686	0.000174056	0.0729531	rs4584877	0.6	PLEKHH3	40796311	17
ENSG00000068137	17_40797107_T_C_b37	0.0135922	0.000172855	0.0729786	rs8079242	0.6	PLEKHH3	40797107	17
ENSG00000068137	17_40797184_T_C_b37	0.0137428	0.000175237	0.0732408	rs8079396	0.6	PLEKHH3	40797184	17
ENSG00000068137	17_40801475_T_C_b37	0.0132356	0.000167169	0.0731118	rs4793066	0.6	PLEKHH3	40801475	17
ENSG00000068137	17_40802376_A_T_b37	0.0180923	0.000248921	0.0723997	rs56317044	0.6	PLEKHH3	40802376	17
ENSG00000068137	17_40803145_C_T_b37	0.0167654	0.00022511	0.0726305	rs7221994	0.6	PLEKHH3	40803145	17
ENSG00000068137	17_40803294_T_C_b37	0.0130781	0.000164521	0.0731723	rs12940074	0.6	PLEKHH3	40803294	17
ENSG00000068137	17_40803870_A_G_b37	0.0128736	0.000161381	0.0740673	rs12941229	0.6	PLEKHH3	40803870	17
ENSG00000068137	17_40803950_C_G_b37	0.0167883	0.00022549	0.0728497	rs12940478	0.6	PLEKHH3	40803950	17
ENSG00000068137	17_40805777_C_A_b37	0.0124783	0.000155298	0.0736044	rs4792929	0.6	PLEKHH3	40805777	17
ENSG00000068137	17_40805790_T_TA_b37	0.0088434	0.000100765	0.0777287		0.6	PLEKHH3	40805790	17
ENSG00000068137	17_40805844_T_G_b37	0.0128074	0.000160375	0.0732381	rs4792930	0.6	PLEKHH3	40805844	17
ENSG00000068137	17_40807155_A_G_b37	0.0116172	0.00014193	0.0738029	rs7225102	0.6	PLEKHH3	40807155	17
ENSG00000068137	17_40807170_A_G_b37	0.0116063	0.000141757	0.0738074		0.6	PLEKHH3	40807170	17
ENSG00000068137	17_40807341_G_T_b37	0.0153419	0.00020126	0.07332	rs7217821	0.6	PLEKHH3	40807341	17
ENSG00000068137	17_40808069_G_A_b37	0.0110611	0.00013336	0.0739783	rs12943352	0.6	PLEKHH3	40808069	17
ENSG00000068137	17_40808446_G_A_b37	0.0147576	0.000191721	0.0734568	rs11871463	0.6	PLEKHH3	40808446	17
ENSG00000068137	17_40808838_G_A_b37	0.0110244	0.000132747	0.0740191	rs1910563	0.6	PLEKHH3	40808838	17
ENSG00000068137	17_40809090_G_A_b37	0.0110122	0.00013257	0.0740309		0.6	PLEKHH3	40809090	17
ENSG00000068137	17_40809583_A_G_b37	0.0170331	0.000229877	0.0724807	rs9898439	0.6	PLEKHH3	40809583	17
ENSG00000068137	17_40809723_T_C_b37	0.0109844	0.000132159	0.0740581	rs9904643	0.6	PLEKHH3	40809723	17
ENSG00000068137	17_40811781_C_T_b37	0.0096126	0.000111784	0.0768844	rs2292750	0.6	PLEKHH3	40811781	17
ENSG00000068137	17_40811919_A_G_b37	0.0183093	0.000252762	0.0756445	rs525911	0.6	PLEKHH3	40811919	17
ENSG00000068137	17_40818451_G_A_b37	0.00628945	6.62874e-05	0.078047	rs1554227	0.6	PLEKHH3	40818451	17
ENSG00000068137	17_40818699_A_G_b37	0.00360939	3.38748e-05	0.0805552	rs1046097	0.6	PLEKHH3	40818699	17
ENSG00000068137	17_40821098_G_A_b37	0.00988537	0.000115697	0.0749045	rs1973520	0.6	PLEKHH3	40821098	17
ENSG00000068137	17_40833187_C_G_b37	0.00353245	3.30027e-05	0.0813793	rs4793098	0.6	PLEKHH3	40833187	17
ENSG00000068137	17_40834631_G_C_b37	0.00251427	2.19609e-05	0.0836297		0.6	PLEKHH3	40834631	17
ENSG00000068137	17_40835451_A_C_b37	0.00180508	1.48442e-05	0.0846791	rs3760384	0.6	PLEKHH3	40835451	17
ENSG00000068137	17_40838404_T_A_b37	0.00101386	7.59668e-06	0.0875242	rs3826427	0.6	PLEKHH3	40838404	17
ENSG00000068137	17_40841397_C_T_b37	0.0198813	0.000280924	0.0698428	rs2271028	0.6	PLEKHH3	40841397	17
ENSG00000068137	17_40846914_C_T_b37	0.0199095	0.000281448	0.0703108	rs9897724	0.6	PLEKHH3	40846914	17
ENSG00000068137	17_40852841_G_A_b37	0.0115266	0.000140504	0.0740906	rs9766	0.6	PLEKHH3	40852841	17
ENSG00000068137	17_40858841_T_C_b37	0.0170116	0.000229478	0.0714559	rs2089115	0.6	PLEKHH3	40858841	17
ENSG00000068137	17_40863258_G_A_b37	0.0106846	0.00012765	0.0750213	rs9911327	0.6	PLEKHH3	40863258	17
ENSG00000068137	17_40865612_A_G_b37	0.021534	0.00031086	0.070063		0.6	PLEKHH3	40865612	17
ENSG00000068137	17_40867165_T_C_b37	0.0229903	0.000337957	0.0715084		0.6	PLEKHH3	40867165	17
ENSG00000068137	17_40868417_G_C_b37	0.0149087	0.000194245	0.0729225	rs12943967	0.6	PLEKHH3	40868417	17
ENSG00000068137	17_40874057_C_T_b37	0.0237074	0.000351935	0.0702891	rs12951860	0.6	PLEKHH3	40874057	17
ENSG00000068137	17_40890549_A_AT_b37	0.0144126	0.000186053	0.0772129		0.6	PLEKHH3	40890549	17
ENSG00000068137	17_40901824_T_C_b37	0.022778	0.000333884	0.0701966	rs752313	0.6	PLEKHH3	40901824	17
ENSG00000068137	17_40905383_T_C_b37	0.0093919	0.000108533	0.080725	rs9905939	0.6	PLEKHH3	40905383	17
ENSG00000075415	12_98890443_G_C_b37	0.00621083	6.52933e-05	-0.24794	rs149747348	0.99	SLC25A3	98890443	12
ENSG00000075415	12_98905896_G_A_b37	0.0101413	0.000119495	-0.219157	rs140393023	0.99	SLC25A3	98905896	12
ENSG00000075415	12_98908990_G_T_b37	0.00747077	8.19489e-05	-0.236392	rs118186108	0.99	SLC25A3	98908990	12
ENSG00000060762	6_166682992_A_G_b37	0.0122288	0.000151392	0.0624123	rs6925329	0.99	MPC1	166682992	6
ENSG00000075426	2_28576579_C_T_b37	0.0178786	0.000245219	-0.207624	rs2136378	0.7	FOSL2	28576579	2
ENSG00000075426	2_28577540_C_A_b37	0.0239783	0.000357009	0.207789	rs7598503	0.7	FOSL2	28577540	2
ENSG00000075426	2_28577882_A_G_b37	0.0251313	0.000379294	0.206869	rs7559506	0.7	FOSL2	28577882	2
ENSG00000075426	2_28672009_T_C_b37	0.0338091	0.000559193	0.465134	rs72860507	0.7	FOSL2	28672009	2
ENSG00000068305	15_100306402_G_T_b37	0.0107056	0.00012799	0.327731	rs79705950	0.6	MEF2A	100306402	15
ENSG00000068305	15_100316622_A_G_b37	0.0455697	0.000836733	0.0840356		0.6	MEF2A	100316622	15
ENSG00000075461	17_64918632_C_T_b37	0.0158537	0.000209667	-0.348924	rs80249065	0.2	CACNG4	64918632	17
ENSG00000075461	17_64933463_C_T_b37	0.0114924	0.000139982	-0.304225	rs72843396	0.2	CACNG4	64933463	17
ENSG00000075461	17_65033825_A_G_b37	0.0407593	0.000718238	0.205827	rs56213591	0.2	CACNG4	65033825	17
ENSG00000060971	3_38158982_G_A_b37	0.000541207	3.68369e-06	-0.148833	rs41285115	0.7	ACAA1	38158982	3
ENSG00000060971	3_38168125_A_C_b37	0.000337158	2.14403e-06	-0.136719	rs61095322	0.7	ACAA1	38168125	3
ENSG00000060971	3_38172411_C_A_b37	0.00163876	1.32505e-05	-0.130283	rs73827608	0.7	ACAA1	38172411	3
ENSG00000060971	3_38178290_T_G_b37	0.00163876	1.32505e-05	-0.130283	rs7625290	0.7	ACAA1	38178290	3
ENSG00000060971	3_38179254_C_A_b37	0.00163876	1.32505e-05	-0.130283	rs4988453	0.7	ACAA1	38179254	3
ENSG00000060971	3_38182136_C_G_b37	0.00163876	1.32505e-05	-0.130283	rs4988457	0.7	ACAA1	38182136	3
ENSG00000060971	3_38184948_A_T_b37	0.00163358	1.32006e-05	-0.130308	rs73827630	0.7	ACAA1	38184948	3
ENSG00000060971	3_38187592_C_A_b37	0.00162616	1.31317e-05	-0.130343	rs73827631	0.7	ACAA1	38187592	3
ENSG00000060971	3_38187779_C_T_b37	0.00162517	1.31219e-05	-0.130348	rs58762200	0.7	ACAA1	38187779	3
ENSG00000060971	3_38192691_ATT_A_b37	0.000522874	3.54177e-06	-0.145539		0.7	ACAA1	38192691	3
ENSG00000060971	3_38192692_TTC_T_b37	0.000522874	3.54177e-06	-0.145539	rs60368528	0.7	ACAA1	38192692	3
ENSG00000060971	3_38192696_CTG_C_b37	0.000522874	3.54177e-06	-0.145539		0.7	ACAA1	38192696	3
ENSG00000060971	3_38208085_C_G_b37	0.00170949	1.39208e-05	-0.12303	rs142994723	0.7	ACAA1	38208085	3
ENSG00000060971	3_38210029_A_G_b37	0.000311886	1.95764e-06	-0.146394	rs34498353	0.7	ACAA1	38210029	3
ENSG00000060971	3_38210794_T_G_b37	0.00164711	1.33287e-05	-0.111472		0.7	ACAA1	38210794	3
ENSG00000060971	3_38212257_C_T_b37	0.00166265	1.34732e-05	-0.123269	rs6767007	0.7	ACAA1	38212257	3
ENSG00000060971	3_38233802_G_A_b37	0.000313381	1.96888e-06	-0.14636	rs79767539	0.7	ACAA1	38233802	3
ENSG00000060971	3_38239261_G_A_b37	0.00166265	1.34732e-05	-0.123269	rs34619519	0.7	ACAA1	38239261	3
ENSG00000060971	3_38241382_C_T_b37	0.00166265	1.34732e-05	-0.123269	rs34581388	0.7	ACAA1	38241382	3
ENSG00000060971	3_38244680_G_A_b37	0.00160128	1.28973e-05	-0.130471	rs60945224	0.7	ACAA1	38244680	3
ENSG00000060971	3_38249893_C_T_b37	0.00166265	1.34732e-05	-0.123269	rs61018091	0.7	ACAA1	38249893	3
ENSG00000060971	3_38250645_G_A_b37	0.00138845	1.09135e-05	-0.124281	rs77393525	0.7	ACAA1	38250645	3
ENSG00000060971	3_38250994_A_G_b37	0.00166265	1.34732e-05	-0.123269	rs79108376	0.7	ACAA1	38250994	3
ENSG00000060971	3_38257168_T_C_b37	0.0017607	1.44164e-05	-0.123179	rs34433145	0.7	ACAA1	38257168	3
ENSG00000060971	3_38260075_T_TC_b37	0.000327946	2.07508e-06	-0.168638	rs139993728	0.7	ACAA1	38260075	3
ENSG00000060971	3_38263503_A_G_b37	0.000320156	2.01859e-06	-0.146224	rs35899899	0.7	ACAA1	38263503	3
ENSG00000060971	3_38273630_G_A_b37	0.00166265	1.34732e-05	-0.123269	rs57919591	0.7	ACAA1	38273630	3
ENSG00000060971	3_38278654_CCCAAATCTA_C_b37	0.000327946	2.07508e-06	-0.168638	rs149469183	0.7	ACAA1	38278654	3
ENSG00000012963	14_93666380_A_G_b37	4.9168e-12	5.24137e-15	0.112543	rs1263387	0.4	UBR7	93666380	14
ENSG00000012963	14_93667525_T_G_b37	5.01466e-12	5.352e-15	0.11252	rs1263388	0.4	UBR7	93667525	14
ENSG00000012963	14_93667720_T_C_b37	4.12763e-12	4.35889e-15	0.112739	rs1263389	0.4	UBR7	93667720	14
ENSG00000012963	14_93682589_A_G_b37	1.48651e-12	1.47975e-15	0.114669	rs1263397	0.4	UBR7	93682589	14
ENSG00000012963	14_93688056_C_G_b37	2.4599e-12	2.52647e-15	0.113938	rs2532901	0.4	UBR7	93688056	14
ENSG00000012963	14_93690301_A_G_b37	3.8913e-12	4.10032e-15	-0.112552	rs3783896	0.4	UBR7	93690301	14
ENSG00000012963	14_93693422_C_T_b37	5.35814e-12	5.74338e-15	-0.111913	rs2905	0.4	UBR7	93693422	14
ENSG00000012963	14_93693831_C_T_b37	1.00337e-11	1.11917e-14	-0.111541	rs11621915	0.4	UBR7	93693831	14
ENSG00000075568	2_98372281_T_G_b37	0.0270762	0.000417261	0.0492864	rs6543088	0.99	TMEM131	98372281	2
ENSG00000075568	2_98372980_A_G_b37	0.0202946	0.000288294	0.0506741	rs6875	0.99	TMEM131	98372980	2
ENSG00000075568	2_98377665_G_A_b37	0.036293	0.000614662	0.048152	rs6760008	0.99	TMEM131	98377665	2
ENSG00000075568	2_98383893_G_C_b37	0.0256998	0.000390196	0.0496122	rs2121271	0.99	TMEM131	98383893	2
ENSG00000075568	2_98384867_G_A_b37	0.0252479	0.000381529	0.0497003	rs34414288	0.99	TMEM131	98384867	2
ENSG00000075568	2_98397811_C_G_b37	0.0210415	0.000301664	0.0504176	rs12712120	0.99	TMEM131	98397811	2
ENSG00000075568	2_98398214_G_C_b37	0.0159475	0.00021119	0.0517931	rs7593290	0.99	TMEM131	98398214	2
ENSG00000075568	2_98402267_G_A_b37	0.0315345	0.000510604	0.0482781	rs10210520	0.99	TMEM131	98402267	2
ENSG00000075568	2_98403683_C_T_b37	0.0360497	0.000608617	0.0475374	rs7570009	0.99	TMEM131	98403683	2
ENSG00000075568	2_98424074_C_A_b37	0.0360497	0.000608617	0.0475374	rs6543111	0.99	TMEM131	98424074	2
ENSG00000075568	2_98424286_G_T_b37	0.0360497	0.000608617	0.0475374		0.99	TMEM131	98424286	2
ENSG00000075568	2_98436017_G_A_b37	0.0270062	0.000415873	0.0490652	rs11894895	0.99	TMEM131	98436017	2
ENSG00000075568	2_98441362_A_T_b37	0.0270242	0.000416264	0.0490597	rs13004862	0.99	TMEM131	98441362	2
ENSG00000075568	2_98443694_C_T_b37	0.0363	0.000614835	0.0475192	rs13010004	0.99	TMEM131	98443694	2
ENSG00000075568	2_98451717_T_C_b37	0.0332233	0.000546455	0.0479693	rs6738401	0.99	TMEM131	98451717	2
ENSG00000075568	2_98457656_G_A_b37	0.0269042	0.000413785	0.0490882	rs9973490	0.99	TMEM131	98457656	2
ENSG00000075568	2_98459556_TGTAAA_T_b37	0.0367246	0.000624457	0.0481561		0.99	TMEM131	98459556	2
ENSG00000075568	2_98459994_G_A_b37	0.0358299	0.000603762	0.0475763	rs10187061	0.99	TMEM131	98459994	2
ENSG00000075568	2_98469415_A_G_b37	0.0262258	0.00040031	0.0492053	rs10166513	0.99	TMEM131	98469415	2
ENSG00000075568	2_98478680_C_G_b37	0.0248612	0.000374014	0.0498903	rs34190123	0.99	TMEM131	98478680	2
ENSG00000075568	2_98493179_C_G_b37	0.0300898	0.000480273	0.0486935	rs71429373	0.99	TMEM131	98493179	2
ENSG00000075568	2_98498001_C_T_b37	0.0414853	0.000735846	0.0468918	rs55753459	0.99	TMEM131	98498001	2
ENSG00000075568	2_98501075_G_C_b37	0.0423748	0.000757668	0.0467734	rs6755021	0.99	TMEM131	98501075	2
ENSG00000075568	2_98504194_AT_A_b37	0.0428464	0.000768967	0.0467194	rs397700579	0.99	TMEM131	98504194	2
ENSG00000075568	2_98512340_C_T_b37	0.0428464	0.000768967	0.0467194	rs7582298	0.99	TMEM131	98512340	2
ENSG00000075568	2_98534065_C_T_b37	0.0421161	0.000751457	0.0468231	rs10191101	0.99	TMEM131	98534065	2
ENSG00000075568	2_98540460_G_A_b37	0.0423021	0.000755911	0.0467977	rs10202138	0.99	TMEM131	98540460	2
ENSG00000075568	2_98557359_G_A_b37	0.0208259	0.000297789	0.0551322	rs13394884	0.99	TMEM131	98557359	2
ENSG00000075568	2_98557365_A_G_b37	0.0195409	0.000274803	0.0556715	rs13410008	0.99	TMEM131	98557365	2
ENSG00000068383	10_134335470_A_G_b37	0.0268178	0.000411964	-0.399351	rs11146407	0.99	INPP5A	134335470	10
ENSG00000003402	2_201982544_T_C_b37	5.72638e-10	8.70125e-13	-0.155465	rs2881928	0.7	CFLAR	201982544	2
ENSG00000003402	2_201999845_C_T_b37	8.26791e-10	1.28897e-12	-0.163218	rs16836710	0.7	CFLAR	201999845	2
ENSG00000003402	2_202000426_C_CACT_b37	4.44411e-10	6.58211e-13	-0.167022		0.7	CFLAR	202000426	2
ENSG00000003402	2_202000429_T_TACA_b37	4.44411e-10	6.58211e-13	-0.167022	rs4034920	0.7	CFLAR	202000429	2
ENSG00000003402	2_202004190_G_C_b37	1.17821e-11	1.32564e-14	-0.168672	rs10184098	0.7	CFLAR	202004190	2
ENSG00000003402	2_202005472_CTGTA_C_b37	5.71435e-11	7.16509e-14	-0.167628		0.7	CFLAR	202005472	2
ENSG00000003402	2_202006096_G_A_b37	6.04893e-11	7.62421e-14	-0.167902	rs10190751	0.7	CFLAR	202006096	2
ENSG00000003402	2_202006860_A_G_b37	6.04893e-11	7.62421e-14	-0.167902	rs56160734	0.7	CFLAR	202006860	2
ENSG00000003402	2_202007012_AT_A_b37	4.04826e-11	4.95957e-14	-0.168952		0.7	CFLAR	202007012	2
ENSG00000003402	2_202007013_T_A_b37	3.89208e-11	4.75614e-14	-0.171122		0.7	CFLAR	202007013	2
ENSG00000003402	2_202016287_T_TCC_b37	4.47884e-11	5.53151e-14	-0.169565		0.7	CFLAR	202016287	2
ENSG00000003402	2_202017080_T_C_b37	5.77935e-11	7.25079e-14	-0.168109	rs68044560	0.7	CFLAR	202017080	2
ENSG00000003402	2_202017647_C_T_b37	4.60296e-11	5.69636e-14	-0.167884	rs56863085	0.7	CFLAR	202017647	2
ENSG00000003402	2_202017674_T_C_b37	5.5358e-11	6.92437e-14	-0.168382	rs59743803	0.7	CFLAR	202017674	2
ENSG00000003402	2_202017860_G_T_b37	4.76818e-11	5.91249e-14	-0.167853	rs719125	0.7	CFLAR	202017860	2
ENSG00000003402	2_202019094_C_G_b37	4.56962e-11	5.65173e-14	-0.167906	rs56009967	0.7	CFLAR	202019094	2
ENSG00000003402	2_202019210_A_G_b37	4.56928e-11	5.65075e-14	-0.167907	rs56161269	0.7	CFLAR	202019210	2
ENSG00000003402	2_202021495_C_T_b37	4.59479e-11	5.68474e-14	-0.167902	rs2041766	0.7	CFLAR	202021495	2
ENSG00000003402	2_202021747_T_C_b37	4.61254e-11	5.70883e-14	-0.167699	rs4482462	0.7	CFLAR	202021747	2
ENSG00000061455	5_122399365_C_T_b37	0.00607748	6.35004e-05	-0.333484	rs75829899	0.6	PRDM6	122399365	5
ENSG00000061455	5_122404040_T_A_b37	0.00446784	4.38515e-05	-0.384137	rs75081380	0.6	PRDM6	122404040	5
ENSG00000061455	5_122420549_G_A_b37	0.00469054	4.64771e-05	-0.35627	rs74699211	0.6	PRDM6	122420549	5
ENSG00000061455	5_122533474_A_T_b37	0.043948	0.0007964	-0.345431	rs3853112	0.6	PRDM6	122533474	5
ENSG00000061455	5_122538304_G_A_b37	0.043948	0.0007964	-0.345431	rs77531832	0.6	PRDM6	122538304	5
ENSG00000061455	5_122539593_A_G_b37	0.043948	0.0007964	-0.345431	rs17150188	0.6	PRDM6	122539593	5
ENSG00000061455	5_122553535_G_T_b37	0.043948	0.0007964	-0.345431	rs1961446	0.6	PRDM6	122553535	5
ENSG00000061455	5_122554104_C_T_b37	0.0434096	0.000783157	-0.345832	rs78375541	0.6	PRDM6	122554104	5
ENSG00000061794	12_27956469_A_C_b37	0.0302855	0.000484583	-0.389757	rs79240223	0.4	MRPS35	27956469	12
ENSG00000013016	2_31468052_G_A_b37	0.0403167	0.000708184	-0.400727	rs77669089	0.2	EHD3	31468052	2
ENSG00000013016	2_31485125_C_T_b37	0.03446	0.000573695	0.126099	rs659396	0.2	EHD3	31485125	2
ENSG00000013016	2_31485332_T_C_b37	0.0445185	0.000810625	0.12519	rs669292	0.2	EHD3	31485332	2
ENSG00000013016	2_31525642_G_C_b37	0.0374039	0.000639878	0.465989	rs115714598	0.2	EHD3	31525642	2
ENSG00000003509	2_37422054_T_C_b37	0.0400389	0.000701468	-0.083952		0.5	NDUFAF7	37422054	2
ENSG00000003509	2_37422076_C_T_b37	0.0328379	0.000537911	-0.0711563		0.5	NDUFAF7	37422076	2
ENSG00000003509	2_37445039_T_C_b37	0.0428549	0.000769167	-0.066253		0.5	NDUFAF7	37445039	2
ENSG00000003509	2_37480249_A_G_b37	0.0345704	0.000576057	-0.0696213	rs1056021	0.5	NDUFAF7	37480249	2
ENSG00000003509	2_37572444_TGCTGGGGC_T_b37	0.0356945	0.000600631	-0.0657481	rs66559974	0.5	NDUFAF7	37572444	2
ENSG00000003509	2_37574227_A_C_b37	0.0426219	0.000763549	-0.0605295		0.5	NDUFAF7	37574227	2
ENSG00000003509	2_37575381_C_G_b37	0.0388877	0.000674092	-0.0647921	rs3770754	0.5	NDUFAF7	37575381	2
ENSG00000013288	4_6607830_T_C_b37	0.012226	0.000151349	-0.0713024	rs7659958	0.99	MAN2B2	6607830	4
ENSG00000013288	4_6610622_C_T_b37	0.0183974	0.000254336	-0.0715821	rs4689486	0.99	MAN2B2	6610622	4
ENSG00000013288	4_6611238_TG_T_b37	0.0208305	0.000297868	-0.0710571	rs397992185	0.99	MAN2B2	6611238	4
ENSG00000013288	4_6613462_A_G_b37	0.0344461	0.000573392	-0.0685901	rs6446515	0.99	MAN2B2	6613462	4
ENSG00000075643	18_33709548_G_A_b37	1.82018e-07	4.67482e-10	-0.252897	rs17672258	0.4	MOCOS	33709548	18
ENSG00000075643	18_33717295_G_A_b37	3.97239e-07	1.11162e-09	-0.242003	rs8086452	0.4	MOCOS	33717295	18
ENSG00000075643	18_33717296_C_A_b37	3.97239e-07	1.11162e-09	-0.242003	rs8086187	0.4	MOCOS	33717296	18
ENSG00000075643	18_33721376_G_C_b37	3.97789e-07	1.11322e-09	-0.24193	rs8097449	0.4	MOCOS	33721376	18
ENSG00000075643	18_33733938_T_C_b37	3.97892e-07	1.11356e-09	-0.241929	rs12051911	0.4	MOCOS	33733938	18
ENSG00000075643	18_33774950_G_A_b37	7.82923e-07	2.34405e-09	-0.217085	rs8093132	0.4	MOCOS	33774950	18
ENSG00000075643	18_33848665_A_ACATT_b37	2.30536e-11	2.70633e-14	-0.29344		0.4	MOCOS	33848665	18
ENSG00000075643	18_33849043_G_A_b37	7.52332e-13	7.20109e-16	-0.306034	rs2252668	0.4	MOCOS	33849043	18
ENSG00000061936	12_132157337_G_A_b37	0.0321991	0.000524299	-0.0978364	rs73477540	0.99	SFSWAP	132157337	12
ENSG00000061936	12_132157466_A_G_b37	0.032406	0.000528676	-0.0977383	rs7973121	0.99	SFSWAP	132157466	12
ENSG00000061936	12_132157473_A_G_b37	0.0324116	0.00052883	-0.0977342	rs7973124	0.99	SFSWAP	132157473	12
ENSG00000061936	12_132158020_A_G_b37	0.0329972	0.000541369	-0.103363	rs12426773	0.99	SFSWAP	132158020	12
ENSG00000061936	12_132158023_T_C_b37	0.0343485	0.000571262	-0.10297	rs12427089	0.99	SFSWAP	132158023	12
ENSG00000061936	12_132158406_T_C_b37	0.0118262	0.000145148	-0.106495	rs11246739	0.99	SFSWAP	132158406	12
ENSG00000061936	12_132158504_T_A_b37	0.0029775	2.68254e-05	-0.117077	rs11246740	0.99	SFSWAP	132158504	12
ENSG00000061936	12_132158667_T_C_b37	0.00265395	2.34125e-05	-0.117479	rs7980876	0.99	SFSWAP	132158667	12
ENSG00000061936	12_132158674_A_G_b37	0.00262077	2.30746e-05	-0.117659	rs11615688	0.99	SFSWAP	132158674	12
ENSG00000061936	12_132158722_C_A_b37	0.00262054	2.30724e-05	-0.117679	rs7971886	0.99	SFSWAP	132158722	12
ENSG00000061936	12_132158729_A_G_b37	0.00262257	2.30936e-05	-0.117655	rs7977514	0.99	SFSWAP	132158729	12
ENSG00000061936	12_132159879_G_A_b37	0.00368606	3.47566e-05	-0.12296	rs112943523	0.99	SFSWAP	132159879	12
ENSG00000061936	12_132159886_A_G_b37	0.00368606	3.47566e-05	-0.12296	rs112273579	0.99	SFSWAP	132159886	12
ENSG00000061936	12_132159915_C_G_b37	0.00369593	3.48662e-05	-0.12265	rs113096005	0.99	SFSWAP	132159915	12
ENSG00000061936	12_132160002_C_T_b37	0.000660649	4.63136e-06	-0.126813	rs77078213	0.99	SFSWAP	132160002	12
ENSG00000061936	12_132160424_G_A_b37	0.00373439	3.52938e-05	-0.122598	rs113452431	0.99	SFSWAP	132160424	12
ENSG00000061936	12_132160725_G_A_b37	0.00378725	3.58961e-05	-0.122517	rs12424301	0.99	SFSWAP	132160725	12
ENSG00000061936	12_132161541_G_A_b37	0.00672662	7.19095e-05	-0.118395	rs111320802	0.99	SFSWAP	132161541	12
ENSG00000061936	12_132162884_T_C_b37	0.0120847	0.000149086	-0.173399		0.99	SFSWAP	132162884	12
ENSG00000061936	12_132162922_G_A_b37	0.0037462	3.54265e-05	-0.173634		0.99	SFSWAP	132162922	12
ENSG00000061936	12_132162933_A_T_b37	0.00664716	7.08895e-05	-0.173067		0.99	SFSWAP	132162933	12
ENSG00000061936	12_132162939_A_C_b37	0.00396543	3.79536e-05	-0.177174		0.99	SFSWAP	132162939	12
ENSG00000061936	12_132162945_C_T_b37	0.00365718	3.44376e-05	-0.181945		0.99	SFSWAP	132162945	12
ENSG00000061936	12_132162989_A_G_b37	0.00568842	5.85373e-05	-0.156851	rs150320885	0.99	SFSWAP	132162989	12
ENSG00000061936	12_132162991_C_T_b37	0.0114234	0.000138968	-0.150416	rs187696745	0.99	SFSWAP	132162991	12
ENSG00000061936	12_132163020_G_A_b37	0.00217276	1.85032e-05	-0.145137	rs144951461	0.99	SFSWAP	132163020	12
ENSG00000061936	12_132163049_G_A_b37	0.00764885	8.43601e-05	-0.11868	rs149179013	0.99	SFSWAP	132163049	12
ENSG00000061936	12_132163219_A_C_b37	0.00352169	3.28828e-05	-0.129106	rs145911621	0.99	SFSWAP	132163219	12
ENSG00000061936	12_132163226_A_G_b37	0.00352169	3.28828e-05	-0.129106	rs112534121	0.99	SFSWAP	132163226	12
ENSG00000061936	12_132163258_T_C_b37	0.00342294	3.17745e-05	-0.127999	rs111466679	0.99	SFSWAP	132163258	12
ENSG00000061936	12_132163344_C_T_b37	0.00727823	7.93061e-05	-0.119038	rs76587326	0.99	SFSWAP	132163344	12
ENSG00000061936	12_132163514_C_T_b37	0.00711964	7.71166e-05	-0.11928	rs113016407	0.99	SFSWAP	132163514	12
ENSG00000061936	12_132164534_T_C_b37	0.0299088	0.000476472	-0.25355		0.99	SFSWAP	132164534	12
ENSG00000061936	12_132219468_AG_A_b37	0.0460296	0.000848077	-0.24765		0.99	SFSWAP	132219468	12
ENSG00000068615	2_86360441_GC_G_b37	0.0182472	0.000251692	0.305989	rs139812344	0.5	REEP1	86360441	2
ENSG00000068615	2_86362320_G_A_b37	0.0184948	0.000256026	0.305692	rs10171798	0.5	REEP1	86362320	2
ENSG00000068615	2_86369073_T_TA_b37	0.0111845	0.000135228	0.319599	rs145468956	0.5	REEP1	86369073	2
ENSG00000068615	2_86372391_G_A_b37	0.01169	0.000143049	0.30887	rs74416436	0.5	REEP1	86372391	2
ENSG00000068615	2_86389505_C_CA_b37	0.0234761	0.000347538	0.299692	rs147544510	0.5	REEP1	86389505	2
ENSG00000068615	2_86404435_A_T_b37	0.0234761	0.000347538	0.299692	rs13402568	0.5	REEP1	86404435	2
ENSG00000068615	2_86410037_C_A_b37	0.0234761	0.000347538	0.299692	rs28483806	0.5	REEP1	86410037	2
ENSG00000068615	2_86419583_T_TA_b37	0.0234646	0.000347329	0.299702	rs138887674	0.5	REEP1	86419583	2
ENSG00000068615	2_86464605_G_A_b37	0.0237703	0.000353099	0.311453	rs13428304	0.5	REEP1	86464605	2
ENSG00000068615	2_86464738_C_T_b37	0.027855	0.000433484	0.285297	rs13428234	0.5	REEP1	86464738	2
ENSG00000068615	2_86482744_T_C_b37	0.0424413	0.000759162	0.22211	rs2113613	0.5	REEP1	86482744	2
ENSG00000068615	2_86504217_C_T_b37	0.0217592	0.000314959	0.310332	rs55654200	0.5	REEP1	86504217	2
ENSG00000068615	2_86534728_G_C_b37	0.0388816	0.000673944	0.381019	rs55721426	0.5	REEP1	86534728	2
ENSG00000068615	2_86543622_G_T_b37	0.0120526	0.000148608	0.430961	rs144625110	0.5	REEP1	86543622	2
ENSG00000068615	2_86562339_C_T_b37	0.00442592	4.33475e-05	0.385763	rs28624082	0.5	REEP1	86562339	2
ENSG00000068615	2_86638531_C_T_b37	0.0399821	0.000700109	0.21773	rs57483864	0.5	REEP1	86638531	2
ENSG00000013364	16_29866550_G_A_b37	0.0436168	0.000788288	-0.0923124	rs2003857	0.99	MVP	29866550	16
ENSG00000075673	13_25283024_GAGAA_G_b37	0.033816	0.000559361	0.281237		0.01	ATP12A	25283024	13
ENSG00000075673	13_25283033_A_AG_b37	0.0228033	0.000334356	0.292932		0.01	ATP12A	25283033	13
ENSG00000003987	8_17057996_T_C_b37	0.0134427	0.00017045	-0.116316	rs2904672	0.3	MTMR7	17057996	8
ENSG00000003987	8_17058607_G_C_b37	0.00956291	0.000111063	-0.120905	rs2904673	0.3	MTMR7	17058607	8
ENSG00000003987	8_17059631_A_T_b37	0.00525125	5.322e-05	0.143872	rs73198517	0.3	MTMR7	17059631	8
ENSG00000003987	8_17059816_A_ACCT_b37	0.00891908	0.000101824	-0.127241		0.3	MTMR7	17059816	8
ENSG00000003987	8_17060048_G_A_b37	0.00883767	0.000100683	-0.127126	rs3793425	0.3	MTMR7	17060048	8
ENSG00000003987	8_17060465_T_G_b37	0.00924887	0.000106479	-0.126769	rs2959621	0.3	MTMR7	17060465	8
ENSG00000003987	8_17065270_A_G_b37	0.0143076	0.000184386	0.116264	rs12545675	0.3	MTMR7	17065270	8
ENSG00000003987	8_17071768_C_G_b37	0.00568597	5.85062e-05	0.141042	rs56692899	0.3	MTMR7	17071768	8
ENSG00000003987	8_17085989_G_A_b37	0.00807689	9.01535e-05	0.126201	rs28549074	0.3	MTMR7	17085989	8
ENSG00000003987	8_17090339_C_T_b37	0.011861	0.000145709	-0.122746	rs2959607	0.3	MTMR7	17090339	8
ENSG00000003987	8_17090513_G_A_b37	0.0126191	0.00015748	-0.1226	rs2904698	0.3	MTMR7	17090513	8
ENSG00000003987	8_17090968_G_A_b37	0.00729316	7.94986e-05	0.126855	rs7828439	0.3	MTMR7	17090968	8
ENSG00000003987	8_17110788_C_T_b37	0.00621017	6.52838e-05	0.124359	rs7818793	0.3	MTMR7	17110788	8
ENSG00000003987	8_17111761_T_C_b37	0.0108806	0.000130585	0.120342	rs7834656	0.3	MTMR7	17111761	8
ENSG00000003987	8_17113349_C_A_b37	0.00318545	2.91336e-05	0.138729	rs11779174	0.3	MTMR7	17113349	8
ENSG00000003987	8_17119024_C_T_b37	0.0115069	0.000140206	0.118489	rs11779782	0.3	MTMR7	17119024	8
ENSG00000003987	8_17122984_C_T_b37	0.0074419	8.15485e-05	0.123675	rs11782959	0.3	MTMR7	17122984	8
ENSG00000003987	8_17125647_G_A_b37	0.0169667	0.000228722	0.118967	rs7814286	0.3	MTMR7	17125647	8
ENSG00000003987	8_17125768_T_C_b37	0.0169652	0.000228689	0.118969	rs11555738	0.3	MTMR7	17125768	8
ENSG00000003987	8_17130532_C_T_b37	0.00726637	7.91419e-05	0.122249		0.3	MTMR7	17130532	8
ENSG00000003987	8_17136940_G_C_b37	0.0166317	0.00022284	0.106323	rs11784340	0.3	MTMR7	17136940	8
ENSG00000003987	8_17142065_C_T_b37	0.00976589	0.000113958	0.123099	rs2285269	0.3	MTMR7	17142065	8
ENSG00000003987	8_17148509_G_A_b37	0.0137703	0.000175681	0.120653	rs7011061	0.3	MTMR7	17148509	8
ENSG00000003987	8_17149429_A_G_b37	0.0139986	0.000179272	0.120458	rs10096891	0.3	MTMR7	17149429	8
ENSG00000003987	8_17151670_G_A_b37	0.0179958	0.00024722	0.120003	rs11774813	0.3	MTMR7	17151670	8
ENSG00000003987	8_17155358_CT_C_b37	0.00265182	2.33906e-05	0.135829	rs3216867	0.3	MTMR7	17155358	8
ENSG00000003987	8_17158396_A_G_b37	0.0135926	0.000172861	0.116657	rs6982722	0.3	MTMR7	17158396	8
ENSG00000003987	8_17164074_T_C_b37	0.00410148	3.9515e-05	0.115011	rs11779713	0.3	MTMR7	17164074	8
ENSG00000003989	8_17278842_G_A_b37	0.0215441	0.000311038	0.504005	rs73211166	0.3	SLC7A2	17278842	8
ENSG00000003989	8_17290918_T_C_b37	0.0255991	0.000388295	0.514814	rs73211173	0.3	SLC7A2	17290918	8
ENSG00000075702	19_36683745_G_A_b37	0.0499416	0.000947453	-0.388791	rs149712234	0.01	WDR62	36683745	19
ENSG00000075702	19_36691748_G_A_b37	0.0454953	0.000834888	-0.391291	rs141041044	0.01	WDR62	36691748	19
ENSG00000039319	5_79681472_G_A_b37	3.64714e-06	1.27844e-08	0.0992978	rs56838084	0.99	ZFYVE16	79681472	5
ENSG00000039319	5_79681489_A_G_b37	1.35995e-07	3.38838e-10	0.110224	rs6882726	0.99	ZFYVE16	79681489	5
ENSG00000039319	5_79684176_G_C_b37	2.72487e-08	5.67634e-11	0.117291	rs16877760	0.99	ZFYVE16	79684176	5
ENSG00000039319	5_79693012_C_G_b37	0.000500538	3.37022e-06	0.118226	rs2650362	0.99	ZFYVE16	79693012	5
ENSG00000039319	5_79693578_C_T_b37	0.000366787	2.36137e-06	0.113425	rs2547496	0.99	ZFYVE16	79693578	5
ENSG00000039319	5_79693679_A_G_b37	0.000538192	3.66062e-06	0.096093	rs2547497	0.99	ZFYVE16	79693679	5
ENSG00000039319	5_79694317_A_T_b37	0.000922332	6.80062e-06	0.108347	rs6885891	0.99	ZFYVE16	79694317	5
ENSG00000039319	5_79694829_C_A_b37	0.000366787	2.36137e-06	0.113425	rs1423113	0.99	ZFYVE16	79694829	5
ENSG00000039319	5_79694994_TG_T_b37	0.000523136	3.54389e-06	0.113728	rs869087456	0.99	ZFYVE16	79694994	5
ENSG00000039319	5_79695370_T_G_b37	0.000808461	5.84436e-06	0.0926357	rs259035	0.99	ZFYVE16	79695370	5
ENSG00000039319	5_79696305_A_G_b37	0.000365646	2.35301e-06	0.113444	rs194541	0.99	ZFYVE16	79696305	5
ENSG00000039319	5_79696321_G_A_b37	0.000365646	2.35301e-06	0.113444	rs259036	0.99	ZFYVE16	79696321	5
ENSG00000039319	5_79696350_A_T_b37	0.000338246	2.15192e-06	0.113447	rs174076	0.99	ZFYVE16	79696350	5
ENSG00000039319	5_79696603_C_T_b37	0.000365255	2.35023e-06	0.11345	rs259037	0.99	ZFYVE16	79696603	5
ENSG00000039319	5_79696701_A_G_b37	0.000365255	2.35023e-06	0.11345	rs259038	0.99	ZFYVE16	79696701	5
ENSG00000039319	5_79697004_G_A_b37	0.00014043	7.91002e-07	0.125697	rs259039	0.99	ZFYVE16	79697004	5
ENSG00000039319	5_79697043_A_T_b37	0.000840588	6.11619e-06	0.105014	rs168940	0.99	ZFYVE16	79697043	5
ENSG00000039319	5_79697400_CGACGCAATGA_C_b37	0.00037573	2.42755e-06	0.113736	rs1611079	0.99	ZFYVE16	79697400	5
ENSG00000039319	5_79697430_AC_A_b37	0.00036458	2.34469e-06	0.113463	rs60311121	0.99	ZFYVE16	79697430	5
ENSG00000039319	5_79697501_C_G_b37	0.00036458	2.34469e-06	0.113463	rs259040	0.99	ZFYVE16	79697501	5
ENSG00000039319	5_79697751_C_T_b37	0.000364326	2.34192e-06	0.113469	rs259042	0.99	ZFYVE16	79697751	5
ENSG00000039319	5_79699744_T_G_b37	0.00118842	9.12437e-06	0.104076		0.99	ZFYVE16	79699744	5
ENSG00000039319	5_79699986_C_A_b37	0.0012366	9.54904e-06	0.103639	rs259046	0.99	ZFYVE16	79699986	5
ENSG00000039319	5_79700404_T_C_b37	0.00089464	6.56556e-06	0.107078	rs259047	0.99	ZFYVE16	79700404	5
ENSG00000039319	5_79703254_G_A_b37	0.00103511	7.77989e-06	-0.102993	rs2544589	0.99	ZFYVE16	79703254	5
ENSG00000039319	5_79703255_C_G_b37	0.000606727	4.19694e-06	-0.105503	rs2547483	0.99	ZFYVE16	79703255	5
ENSG00000039319	5_79703543_A_G_b37	0.000291039	1.80895e-06	-0.113017	rs259051	0.99	ZFYVE16	79703543	5
ENSG00000039319	5_79704239_G_C_b37	0.00029753	1.85624e-06	-0.112956	rs259052	0.99	ZFYVE16	79704239	5
ENSG00000039319	5_79704569_T_C_b37	0.000401715	2.62197e-06	-0.110817	rs2544591	0.99	ZFYVE16	79704569	5
ENSG00000039319	5_79704614_A_G_b37	0.000293475	1.82586e-06	-0.112951	rs259053	0.99	ZFYVE16	79704614	5
ENSG00000039319	5_79704707_T_C_b37	0.000293475	1.82586e-06	-0.112951	rs259054	0.99	ZFYVE16	79704707	5
ENSG00000039319	5_79704799_AT_A_b37	0.000293475	1.82586e-06	-0.112951	rs796268827	0.99	ZFYVE16	79704799	5
ENSG00000039319	5_79708289_T_A_b37	0.000933276	6.89705e-06	-0.0938454	rs259055	0.99	ZFYVE16	79708289	5
ENSG00000039319	5_79710426_G_A_b37	0.000933276	6.89705e-06	-0.0938454	rs2544592	0.99	ZFYVE16	79710426	5
ENSG00000039319	5_79711523_A_G_b37	0.000529983	3.59826e-06	-0.0978754	rs2112152	0.99	ZFYVE16	79711523	5
ENSG00000039319	5_79713819_A_G_b37	0.00109812	8.3332e-06	-0.0930591	rs1097308	0.99	ZFYVE16	79713819	5
ENSG00000039319	5_79714065_C_A_b37	0.000823779	5.9728e-06	0.209798		0.99	ZFYVE16	79714065	5
ENSG00000039319	5_79714174_T_C_b37	0.000613894	4.25456e-06	-0.10901	rs835726	0.99	ZFYVE16	79714174	5
ENSG00000039319	5_79715963_G_T_b37	4.38462e-05	2.10561e-07	-0.119947	rs1104243	0.99	ZFYVE16	79715963	5
ENSG00000039319	5_79717928_G_T_b37	0.000906464	6.66468e-06	-0.0940056	rs3096111	0.99	ZFYVE16	79717928	5
ENSG00000039319	5_79719169_G_A_b37	0.000608388	4.21044e-06	-0.109042	rs259027	0.99	ZFYVE16	79719169	5
ENSG00000039319	5_79719214_G_A_b37	0.000608388	4.21044e-06	-0.109042	rs259026	0.99	ZFYVE16	79719214	5
ENSG00000039319	5_79719852_C_T_b37	0.00109882	8.33917e-06	-0.0930559	rs168938	0.99	ZFYVE16	79719852	5
ENSG00000039319	5_79720786_C_T_b37	0.000608388	4.21044e-06	-0.109042	rs259024	0.99	ZFYVE16	79720786	5
ENSG00000039319	5_79721557_G_T_b37	0.000608388	4.21044e-06	-0.109042	rs259023	0.99	ZFYVE16	79721557	5
ENSG00000039319	5_79723179_A_T_b37	0.000379486	2.45533e-06	-0.0978699	rs835728	0.99	ZFYVE16	79723179	5
ENSG00000039319	5_79723402_G_T_b37	0.000608388	4.21044e-06	-0.109042	rs835729	0.99	ZFYVE16	79723402	5
ENSG00000039319	5_79724689_A_G_b37	0.00110041	8.35334e-06	-0.0930482	rs1103116	0.99	ZFYVE16	79724689	5
ENSG00000039319	5_79725659_C_CAAAG_b37	0.000150288	8.55217e-07	-0.0923584	rs200188173	0.99	ZFYVE16	79725659	5
ENSG00000039319	5_79726484_A_C_b37	0.000214727	1.27884e-06	-0.0998381	rs11949559	0.99	ZFYVE16	79726484	5
ENSG00000039319	5_79727933_C_T_b37	0.000933276	6.89705e-06	-0.0938454	rs10942925	0.99	ZFYVE16	79727933	5
ENSG00000039319	5_79730481_A_G_b37	0.000933276	6.89705e-06	-0.0938454	rs2544598	0.99	ZFYVE16	79730481	5
ENSG00000039319	5_79731212_G_T_b37	0.000608388	4.21044e-06	-0.109042	rs4704674	0.99	ZFYVE16	79731212	5
ENSG00000039319	5_79734297_T_C_b37	0.000608388	4.21044e-06	-0.109042	rs259028	0.99	ZFYVE16	79734297	5
ENSG00000039319	5_79734409_G_A_b37	0.000298739	1.86497e-06	-0.119973	rs259029	0.99	ZFYVE16	79734409	5
ENSG00000039319	5_79737264_T_C_b37	0.000608388	4.21044e-06	-0.109042	rs259030	0.99	ZFYVE16	79737264	5
ENSG00000039319	5_79737500_G_GCA_b37	0.000811585	5.87119e-06	-0.106543		0.99	ZFYVE16	79737500	5
ENSG00000039319	5_79738492_A_G_b37	0.000988131	7.36817e-06	-0.0917984	rs259031	0.99	ZFYVE16	79738492	5
ENSG00000039319	5_79742007_T_C_b37	0.000490945	3.29862e-06	-0.110202	rs10942926	0.99	ZFYVE16	79742007	5
ENSG00000039319	5_79742955_T_C_b37	0.000368129	2.37155e-06	-0.111558	rs2544604	0.99	ZFYVE16	79742955	5
ENSG00000039319	5_79743821_T_A_b37	0.000664661	4.66468e-06	-0.107974	rs2251759	0.99	ZFYVE16	79743821	5
ENSG00000039319	5_79744906_A_G_b37	0.00070256	4.97107e-06	-0.107347	rs856765	0.99	ZFYVE16	79744906	5
ENSG00000039319	5_79745469_A_G_b37	0.000726735	5.16731e-06	-0.106968	rs249038	0.99	ZFYVE16	79745469	5
ENSG00000039319	5_79756127_G_C_b37	0.000726735	5.16731e-06	-0.106968	rs249016	0.99	ZFYVE16	79756127	5
ENSG00000039319	5_79758501_A_G_b37	0.000547577	3.73224e-06	-0.0943694	rs249020	0.99	ZFYVE16	79758501	5
ENSG00000039319	5_79760522_T_A_b37	0.000726735	5.16731e-06	-0.106968	rs173599	0.99	ZFYVE16	79760522	5
ENSG00000039319	5_79765676_C_G_b37	0.000726735	5.16731e-06	-0.106968	rs1669145	0.99	ZFYVE16	79765676	5
ENSG00000039319	5_79766292_T_G_b37	0.000726735	5.16731e-06	-0.106968	rs249030	0.99	ZFYVE16	79766292	5
ENSG00000039319	5_79766945_T_C_b37	0.000772629	5.54472e-06	-0.106698	rs249032	0.99	ZFYVE16	79766945	5
ENSG00000039319	5_79776672_A_G_b37	0.000726735	5.16731e-06	-0.106968	rs856772	0.99	ZFYVE16	79776672	5
ENSG00000039319	5_79779148_C_T_b37	0.000726735	5.16731e-06	-0.106968	rs557346	0.99	ZFYVE16	79779148	5
ENSG00000039319	5_79782530_C_T_b37	0.000726735	5.16731e-06	-0.106968	rs171596	0.99	ZFYVE16	79782530	5
ENSG00000039319	5_79782632_T_A_b37	0.000298684	1.8646e-06	-0.119973	rs249003	0.99	ZFYVE16	79782632	5
ENSG00000039319	5_79782940_A_G_b37	0.000728741	5.18321e-06	-0.106956	rs249004	0.99	ZFYVE16	79782940	5
ENSG00000039319	5_79786405_T_C_b37	0.000771786	5.53775e-06	-0.106691	rs249006	0.99	ZFYVE16	79786405	5
ENSG00000039319	5_79794102_A_G_b37	0.00107531	8.1359e-06	-0.105069	rs248999	0.99	ZFYVE16	79794102	5
ENSG00000075826	10_102201320_T_C_b37	0.0314847	0.000509577	0.0693479		0.99	SEC31B	102201320	10
ENSG00000075826	10_102214762_G_C_b37	0.038291	0.000659968	-0.0735331	rs4919463	0.99	SEC31B	102214762	10
ENSG00000075826	10_102217780_T_C_b37	0.0353715	0.000593658	-0.0754095	rs7906394	0.99	SEC31B	102217780	10
ENSG00000039537	5_41044836_T_A_b37	0.00600173	6.2514e-05	-0.973538	rs189190497	0.2	C6	41044836	5
ENSG00000039537	5_41155088_T_C_b37	0.005604	5.75019e-05	-1.02844	rs41271067	0.2	C6	41155088	5
ENSG00000039537	5_41171395_G_A_b37	0.00637532	6.73703e-05	-1.02186	rs77444140	0.2	C6	41171395	5
ENSG00000039537	5_41173985_T_C_b37	0.00573707	5.91533e-05	-1.03045	rs191791682	0.2	C6	41173985	5
ENSG00000039537	5_41210195_T_A_b37	0.00609702	6.37698e-05	-1.03353	rs181908440	0.2	C6	41210195	5
ENSG00000004478	12_2999675_C_T_b37	0.0287615	0.000452442	-0.891027	rs147193140	0.7	FKBP4	2999675	12
ENSG00000075856	12_108820341_T_TG_b37	0.0326567	0.000534021	-0.19685	rs142966129	0.9	SART3	108820341	12
ENSG00000075856	12_108820343_G_GA_b37	0.0246887	0.000370762	-0.21025		0.9	SART3	108820343	12
ENSG00000075856	12_108912178_G_A_b37	0.00339276	3.14261e-05	0.161627	rs35664142	0.9	SART3	108912178	12
ENSG00000075856	12_108929750_G_A_b37	0.00343571	3.19124e-05	0.161584	rs61936009	0.9	SART3	108929750	12
ENSG00000075856	12_109011645_G_A_b37	0.0150396	0.000196339	0.152146	rs117922411	0.9	SART3	109011645	12
ENSG00000075856	12_109026887_A_G_b37	0.0200452	0.000283766	0.203244	rs8179109	0.9	SART3	109026887	12
ENSG00000039560	5_34913362_T_TA_b37	0.0025064	2.18711e-05	-0.568809		0.9	RAI14	34913362	5
ENSG00000004487	1_23343913_G_A_b37	0.0489661	0.000922756	-0.0601874	rs146670573	0.8	KDM1A	23343913	1
ENSG00000004487	1_23434819_C_T_b37	0.0219835	0.000319088	-0.0593409	rs67056484	0.8	KDM1A	23434819	1
ENSG00000004487	1_23435669_T_C_b37	0.018789	0.000261288	-0.0598739	rs2274687	0.8	KDM1A	23435669	1
ENSG00000004487	1_23441569_T_A_b37	0.0344026	0.000572451	-0.055723	rs12067252	0.8	KDM1A	23441569	1
ENSG00000004487	1_23446911_A_G_b37	0.0267272	0.000410015	-0.0577575	rs7519813	0.8	KDM1A	23446911	1
ENSG00000004487	1_23447610_A_T_b37	0.0304154	0.000487114	-0.0570197	rs12563566	0.8	KDM1A	23447610	1
ENSG00000004487	1_23451178_C_G_b37	0.0371054	0.000632917	-0.0553232	rs12087937	0.8	KDM1A	23451178	1
ENSG00000004487	1_23455997_C_T_b37	0.0206353	0.000294482	-0.0594978	rs12047391	0.8	KDM1A	23455997	1
ENSG00000004487	1_23461006_T_C_b37	0.0372262	0.000635556	-0.0552996	rs66479435	0.8	KDM1A	23461006	1
ENSG00000004487	1_23461151_C_G_b37	0.0370195	0.000631043	-0.0553639	rs12094690	0.8	KDM1A	23461151	1
ENSG00000004487	1_23461360_C_T_b37	0.0372315	0.000635684	-0.0552984	rs12094793	0.8	KDM1A	23461360	1
ENSG00000004487	1_23466270_G_A_b37	0.0197699	0.000278934	-0.0597973	rs12044911	0.8	KDM1A	23466270	1
ENSG00000004487	1_23471096_G_T_b37	0.0372418	0.000635938	-0.0552961	rs12044504	0.8	KDM1A	23471096	1
ENSG00000004487	1_23472341_T_C_b37	0.0181583	0.000250118	-0.060003	rs3845521	0.8	KDM1A	23472341	1
ENSG00000004487	1_23474862_AAAC_A_b37	0.0194865	0.000273821	-0.0598996	rs138178761	0.8	KDM1A	23474862	1
ENSG00000004487	1_23474869_AACG_A_b37	0.0194865	0.000273821	-0.0598996		0.8	KDM1A	23474869	1
ENSG00000004487	1_23475376_AAGACC_A_b37	0.0210207	0.000301274	-0.0593526	rs59111787	0.8	KDM1A	23475376	1
ENSG00000004487	1_23477807_G_C_b37	0.0220146	0.000319684	-0.0592202	rs12046218	0.8	KDM1A	23477807	1
ENSG00000004487	1_23481076_C_G_b37	0.0194884	0.000273854	-0.0599001	rs12028442	0.8	KDM1A	23481076	1
ENSG00000004487	1_23482926_A_G_b37	0.0372418	0.000635938	-0.0552961	rs66692403	0.8	KDM1A	23482926	1
ENSG00000004487	1_23484335_AC_A_b37	0.0355211	0.000596967	-0.05567		0.8	KDM1A	23484335	1
ENSG00000004487	1_23491591_G_T_b37	0.0371469	0.000633846	-0.0553549	rs35623043	0.8	KDM1A	23491591	1
ENSG00000004487	1_23492956_C_T_b37	0.037252	0.000636179	-0.0552947	rs6689082	0.8	KDM1A	23492956	1
ENSG00000004487	1_23499336_A_T_b37	0.0257263	0.0003907	-0.0576768		0.8	KDM1A	23499336	1
ENSG00000004487	1_23500387_A_G_b37	0.0255673	0.000387668	-0.0574353	rs67472800	0.8	KDM1A	23500387	1
ENSG00000004487	1_23501512_T_C_b37	0.0287823	0.000452921	-0.0564204	rs589254	0.8	KDM1A	23501512	1
ENSG00000004487	1_23501774_T_C_b37	0.0299786	0.000477972	-0.0561308	rs2806555	0.8	KDM1A	23501774	1
ENSG00000004487	1_23505894_G_A_b37	0.0375964	0.000644352	-0.0542312	rs1757042	0.8	KDM1A	23505894	1
ENSG00000004487	1_23507172_A_C_b37	0.0396357	0.000691848	-0.0537482	rs2806566	0.8	KDM1A	23507172	1
ENSG00000004487	1_23508472_C_T_b37	0.0396357	0.000691848	-0.0537482	rs2473852	0.8	KDM1A	23508472	1
ENSG00000061987	12_62847085_C_G_b37	0.00197136	1.64709e-05	0.0565226	rs34366016	0.95	MON2	62847085	12
ENSG00000061987	12_62848152_G_A_b37	0.00136978	1.07434e-05	0.0576372	rs11174486	0.95	MON2	62848152	12
ENSG00000061987	12_62849418_G_A_b37	0.00188302	1.55958e-05	0.056617	rs2220980	0.95	MON2	62849418	12
ENSG00000061987	12_62851080_AC_A_b37	0.000786431	5.65979e-06	0.0584656	rs397736314	0.95	MON2	62851080	12
ENSG00000061987	12_62852271_G_A_b37	0.00184505	1.5237e-05	0.0562155	rs11174489	0.95	MON2	62852271	12
ENSG00000061987	12_62852916_G_A_b37	0.00112172	8.54111e-06	0.0581079	rs4763021	0.95	MON2	62852916	12
ENSG00000061987	12_62855388_C_T_b37	0.000882044	6.46226e-06	0.0592528	rs2029937	0.95	MON2	62855388	12
ENSG00000061987	12_62858342_G_A_b37	0.000928275	6.85395e-06	0.0593329	rs11174493	0.95	MON2	62858342	12
ENSG00000061987	12_62858561_C_T_b37	0.000733625	5.22469e-06	0.0598154	rs12578200	0.95	MON2	62858561	12
ENSG00000061987	12_62859241_AC_A_b37	0.000642967	4.48543e-06	0.0606654	rs796645544	0.95	MON2	62859241	12
ENSG00000061987	12_62862739_T_G_b37	0.000742797	5.2989e-06	0.0592297		0.95	MON2	62862739	12
ENSG00000061987	12_62865152_C_T_b37	0.00137682	1.08085e-05	0.0577673	rs11174497	0.95	MON2	62865152	12
ENSG00000061987	12_62865291_G_A_b37	0.000649715	4.53903e-06	0.0600815	rs12810119	0.95	MON2	62865291	12
ENSG00000061987	12_62868455_C_T_b37	0.00234965	2.02765e-05	0.0560368	rs10735907	0.95	MON2	62868455	12
ENSG00000061987	12_62870574_C_G_b37	0.00148749	1.18192e-05	0.0565643	rs10747966	0.95	MON2	62870574	12
ENSG00000061987	12_62875839_C_T_b37	0.000741048	5.2848e-06	0.0592326	rs7975560	0.95	MON2	62875839	12
ENSG00000061987	12_62880276_C_G_b37	0.000740906	5.28355e-06	0.0592342	rs10784299	0.95	MON2	62880276	12
ENSG00000061987	12_62884714_ATTT_A_b37	0.00151132	1.20474e-05	0.0565601	rs34591945	0.95	MON2	62884714	12
ENSG00000061987	12_62884972_G_A_b37	0.000741048	5.2848e-06	0.0592326	rs10877860	0.95	MON2	62884972	12
ENSG00000061987	12_62886001_T_A_b37	0.00165769	1.34268e-05	0.0567503	rs11174507	0.95	MON2	62886001	12
ENSG00000061987	12_62886372_C_G_b37	0.0010413	7.83339e-06	0.058087		0.95	MON2	62886372	12
ENSG00000061987	12_62888219_A_C_b37	0.000700317	4.95233e-06	0.05951	rs12309683	0.95	MON2	62888219	12
ENSG00000061987	12_62889402_A_G_b37	0.000744406	5.31161e-06	0.059532	rs10877863	0.95	MON2	62889402	12
ENSG00000061987	12_62889409_G_A_b37	0.000934552	6.90784e-06	0.0590146	rs10784302	0.95	MON2	62889409	12
ENSG00000061987	12_62890491_C_A_b37	0.000728004	5.17754e-06	0.0592078	rs11174513	0.95	MON2	62890491	12
ENSG00000061987	12_62894058_A_G_b37	0.000741048	5.2848e-06	0.0592326	rs10784303	0.95	MON2	62894058	12
ENSG00000061987	12_62897930_G_A_b37	0.000728635	5.18231e-06	0.0592058	rs12305077	0.95	MON2	62897930	12
ENSG00000061987	12_62898111_G_A_b37	0.0014878	1.18228e-05	0.0570284	rs10877865	0.95	MON2	62898111	12
ENSG00000061987	12_62898463_C_CT_b37	0.000669369	4.7025e-06	0.059207	rs386376744	0.95	MON2	62898463	12
ENSG00000061987	12_62898490_C_T_b37	0.000728911	5.18447e-06	0.0592078	rs10877866	0.95	MON2	62898490	12
ENSG00000061987	12_62902420_C_T_b37	0.000748002	5.34058e-06	0.0592251	rs7294404	0.95	MON2	62902420	12
ENSG00000061987	12_62903639_A_G_b37	0.000748044	5.34108e-06	0.0592258	rs7298782	0.95	MON2	62903639	12
ENSG00000061987	12_62903793_A_G_b37	0.000748044	5.34108e-06	0.0592258	rs7302027	0.95	MON2	62903793	12
ENSG00000061987	12_62904252_C_T_b37	0.0015002	1.19426e-05	0.0565546	rs11174520	0.95	MON2	62904252	12
ENSG00000061987	12_62905380_CA_C_b37	0.00162954	1.3163e-05	0.0571629	rs796952117	0.95	MON2	62905380	12
ENSG00000061987	12_62905772_A_AC_b37	0.00150045	1.19454e-05	0.056554	rs398116506	0.95	MON2	62905772	12
ENSG00000061987	12_62906488_G_A_b37	0.00137758	1.08154e-05	0.0578937	rs6581452	0.95	MON2	62906488	12
ENSG00000061987	12_62910714_A_T_b37	0.00073491	5.2353e-06	0.0591995	rs1498713	0.95	MON2	62910714	12
ENSG00000061987	12_62917704_A_G_b37	0.00055068	3.75729e-06	0.0603209	rs11174534	0.95	MON2	62917704	12
ENSG00000061987	12_62920860_C_G_b37	0.000566935	3.88469e-06	0.0602041	rs10877868	0.95	MON2	62920860	12
ENSG00000061987	12_62921257_C_T_b37	0.000566257	3.87862e-06	0.0602321	rs10877869	0.95	MON2	62921257	12
ENSG00000061987	12_62922143_G_A_b37	0.000584002	4.01769e-06	0.0601632	rs4763174	0.95	MON2	62922143	12
ENSG00000061987	12_62926398_G_A_b37	0.00108205	8.19283e-06	0.0580464	rs7957417	0.95	MON2	62926398	12
ENSG00000061987	12_62928633_G_A_b37	0.000568185	3.89523e-06	0.0601962	rs10219555	0.95	MON2	62928633	12
ENSG00000061987	12_62930621_G_A_b37	0.000529179	3.59151e-06	0.0604873	rs7316612	0.95	MON2	62930621	12
ENSG00000061987	12_62930798_C_T_b37	0.000529179	3.59151e-06	0.0604877	rs7134302	0.95	MON2	62930798	12
ENSG00000061987	12_62931846_ATTTGT_A_b37	0.000648126	4.526e-06	0.0599856	rs10554980	0.95	MON2	62931846	12
ENSG00000061987	12_62932816_A_G_b37	0.000568185	3.89528e-06	0.060205	rs10877873	0.95	MON2	62932816	12
ENSG00000061987	12_62935705_C_T_b37	0.000535524	3.64056e-06	0.0607716	rs7975183	0.95	MON2	62935705	12
ENSG00000061987	12_62937532_C_T_b37	0.00132291	1.03194e-05	0.058725	rs11174539	0.95	MON2	62937532	12
ENSG00000061987	12_62941929_A_T_b37	0.000563618	3.85778e-06	0.0610046	rs2047478	0.95	MON2	62941929	12
ENSG00000061987	12_62942258_C_T_b37	0.000563618	3.85778e-06	0.0610046	rs11174542	0.95	MON2	62942258	12
ENSG00000061987	12_62951708_TTATATATATATATATATA_T_b37	0.000184432	1.0771e-06	0.0655107		0.95	MON2	62951708	12
ENSG00000061987	12_62961299_C_T_b37	0.000389293	2.52771e-06	0.0621249	rs10128830	0.95	MON2	62961299	12
ENSG00000061987	12_62961801_G_A_b37	0.000412468	2.70358e-06	0.0615936	rs11174550	0.95	MON2	62961801	12
ENSG00000061987	12_62985871_C_A_b37	0.0024322	2.10954e-05	0.0554312	rs12829103	0.95	MON2	62985871	12
ENSG00000061987	12_62986620_G_A_b37	0.00272723	2.41688e-05	0.0544487	rs12357	0.95	MON2	62986620	12
ENSG00000061987	12_62988288_G_A_b37	0.000441536	2.92302e-06	0.0616623	rs10161549	0.95	MON2	62988288	12
ENSG00000061987	12_62992896_GA_G_b37	0.00184221	1.52108e-05	0.0569106	rs398019871	0.95	MON2	62992896	12
ENSG00000061987	12_62993793_G_A_b37	0.000441536	2.92302e-06	0.0616623	rs12580048	0.95	MON2	62993793	12
ENSG00000061987	12_62995340_G_A_b37	0.000441536	2.92302e-06	0.0616623	rs4763180	0.95	MON2	62995340	12
ENSG00000061987	12_62995984_C_T_b37	0.000441536	2.92302e-06	0.0616623	rs10877885	0.95	MON2	62995984	12
ENSG00000061987	12_62996061_G_A_b37	0.000441536	2.92302e-06	0.0616623	rs10877886	0.95	MON2	62996061	12
ENSG00000075914	3_45005529_C_T_b37	0.0292059	0.000461732	0.111026	rs60122785	0.6	EXOSC7	45005529	3
ENSG00000075914	3_45052354_AG_A_b37	0.023898	0.000355474	-0.215641	rs200539850	0.6	EXOSC7	45052354	3
ENSG00000075914	3_45053671_C_T_b37	0.0127826	0.000159993	0.144054	rs60431938	0.6	EXOSC7	45053671	3
ENSG00000075914	3_45061798_G_T_b37	0.0018471	1.52563e-05	0.131576		0.6	EXOSC7	45061798	3
ENSG00000075914	3_45063652_C_T_b37	0.00108097	8.18345e-06	0.135661	rs57924904	0.6	EXOSC7	45063652	3
ENSG00000075914	3_45067481_A_C_b37	0.00160685	1.29464e-05	0.137332	rs72864862	0.6	EXOSC7	45067481	3
ENSG00000075914	3_45077119_C_T_b37	0.00395719	3.78501e-05	0.128146	rs11545365	0.6	EXOSC7	45077119	3
ENSG00000075914	3_45081201_C_T_b37	0.00244237	2.12132e-05	0.134206	rs6806004	0.6	EXOSC7	45081201	3
ENSG00000075914	3_45094977_A_G_b37	0.00906871	0.000103938	0.124986	rs78874816	0.6	EXOSC7	45094977	3
ENSG00000075914	3_45100079_AAG_A_b37	0.00737843	8.06472e-05	0.239583		0.6	EXOSC7	45100079	3
ENSG00000075914	3_45107264_G_A_b37	0.0115391	0.000140692	0.135314	rs77725000	0.6	EXOSC7	45107264	3
ENSG00000075914	3_45107619_C_T_b37	0.00992257	0.00011625	0.131963	rs75103123	0.6	EXOSC7	45107619	3
ENSG00000075914	3_45107922_C_A_b37	0.0115545	0.000140952	0.135296	rs76321151	0.6	EXOSC7	45107922	3
ENSG00000075914	3_45112265_A_G_b37	0.010992	0.000132264	0.136407	rs75741874	0.6	EXOSC7	45112265	3
ENSG00000075914	3_45114009_T_C_b37	0.00869448	9.87159e-05	0.134435	rs145699427	0.6	EXOSC7	45114009	3
ENSG00000075914	3_45114051_G_T_b37	0.00997123	0.000117	0.138253	rs114482682	0.6	EXOSC7	45114051	3
ENSG00000075914	3_45114680_C_T_b37	0.00939614	0.000108596	0.139384	rs138490272	0.6	EXOSC7	45114680	3
ENSG00000075914	3_45115158_G_T_b37	0.0088245	0.000100499	0.140548	rs116354539	0.6	EXOSC7	45115158	3
ENSG00000075914	3_45115199_C_T_b37	0.0157021	0.00020716	0.13382	rs115529592	0.6	EXOSC7	45115199	3
ENSG00000075914	3_45116191_A_C_b37	0.00779467	8.6324e-05	0.142771	rs74580253	0.6	EXOSC7	45116191	3
ENSG00000075914	3_45117909_C_T_b37	0.00388834	3.70537e-05	0.150375	rs141416760	0.6	EXOSC7	45117909	3
ENSG00000075914	3_45119328_G_C_b37	0.00249971	2.18004e-05	0.150535	rs116145121	0.6	EXOSC7	45119328	3
ENSG00000075914	3_45125167_C_T_b37	0.00182913	1.50841e-05	0.151143	rs143593142	0.6	EXOSC7	45125167	3
ENSG00000075914	3_45128105_G_A_b37	0.0137036	0.000174612	0.122309	rs77779567	0.6	EXOSC7	45128105	3
ENSG00000075914	3_45130609_G_A_b37	0.0162826	0.000216855	0.125073	rs35428731	0.6	EXOSC7	45130609	3
ENSG00000075914	3_45130679_G_T_b37	0.0106725	0.000127474	0.110013	rs79885994	0.6	EXOSC7	45130679	3
ENSG00000075914	3_45138515_C_T_b37	0.0213629	0.000307696	0.0765612	rs17077267	0.6	EXOSC7	45138515	3
ENSG00000075914	3_45139423_G_A_b37	0.00088283	6.46832e-06	0.10577	rs80051342	0.6	EXOSC7	45139423	3
ENSG00000075914	3_45155315_G_A_b37	0.0280316	0.000437017	0.0763375	rs7638635	0.6	EXOSC7	45155315	3
ENSG00000075914	3_45161070_C_A_b37	0.0288394	0.000454079	0.076801	rs13325398	0.6	EXOSC7	45161070	3
ENSG00000039650	19_50368361_T_A_b37	0.0318628	0.000517359	-0.0477816	rs1290649	0.7	PNKP	50368361	19
ENSG00000039650	19_50370066_C_T_b37	0.0333383	0.000548902	-0.0473786	rs2257103	0.7	PNKP	50370066	19
ENSG00000039650	19_50370106_T_G_b37	0.0267959	0.000411525	-0.0487981	rs2305922	0.7	PNKP	50370106	19
ENSG00000039650	19_50375035_T_C_b37	0.0322897	0.000526235	-0.047786	rs2290774	0.7	PNKP	50375035	19
ENSG00000039650	19_50375446_C_G_b37	0.0257295	0.00039076	-0.0498601	rs8112937	0.7	PNKP	50375446	19
ENSG00000039650	19_50375447_A_G_b37	0.0256364	0.000388988	-0.0498661	rs8112830	0.7	PNKP	50375447	19
ENSG00000039650	19_50377757_C_T_b37	0.032843	0.000538036	-0.0472416	rs4802634	0.7	PNKP	50377757	19
ENSG00000039650	19_50378143_T_C_b37	0.0427573	0.000766783	-0.0453973	rs11083985	0.7	PNKP	50378143	19
ENSG00000039650	19_50379053_A_G_b37	0.0294398	0.000466726	-0.0480492	rs3810267	0.7	PNKP	50379053	19
ENSG00000013561	5_141339522_A_G_b37	0.000805808	5.82263e-06	-0.102571	rs252110	0.4	RNF14	141339522	5
ENSG00000013561	5_141344511_T_A_b37	0.00128724	1.00017e-05	-0.0936313	rs164516	0.4	RNF14	141344511	5
ENSG00000013561	5_141344794_G_T_b37	0.000515944	3.4881e-06	-0.103778	rs252142	0.4	RNF14	141344794	5
ENSG00000013561	5_141345218_T_C_b37	0.000509728	3.44049e-06	-0.103841	rs252139	0.4	RNF14	141345218	5
ENSG00000013561	5_141346830_T_C_b37	0.000386471	2.50722e-06	-0.10461	rs252137	0.4	RNF14	141346830	5
ENSG00000013561	5_141347931_A_G_b37	0.00108224	8.19492e-06	-0.0998882	rs252135	0.4	RNF14	141347931	5
ENSG00000013561	5_141348708_C_T_b37	0.000340419	2.16759e-06	-0.106144	rs252133	0.4	RNF14	141348708	5
ENSG00000013561	5_141349401_G_A_b37	0.00069008	4.87035e-06	-0.0831027	rs252132	0.4	RNF14	141349401	5
ENSG00000013561	5_141350953_C_T_b37	0.000731638	5.20687e-06	-0.0829859	rs252131	0.4	RNF14	141350953	5
ENSG00000013561	5_141352387_T_C_b37	0.000599237	4.13701e-06	-0.103182	rs252130	0.4	RNF14	141352387	5
ENSG00000013561	5_141354040_C_T_b37	0.00069008	4.87035e-06	-0.0831027	rs164495	0.4	RNF14	141354040	5
ENSG00000013561	5_141354116_T_C_b37	0.000340419	2.16759e-06	-0.106144	rs164494	0.4	RNF14	141354116	5
ENSG00000013561	5_141354220_G_C_b37	0.000694924	4.90896e-06	-0.083144	rs187542	0.4	RNF14	141354220	5
ENSG00000013561	5_141357083_T_C_b37	0.000405876	2.6531e-06	-0.10554	rs194042	0.4	RNF14	141357083	5
ENSG00000013561	5_141357719_TTGTA_T_b37	0.000536552	3.64847e-06	-0.103988	rs555218075	0.4	RNF14	141357719	5
ENSG00000013561	5_141359525_A_G_b37	0.00122708	9.465e-06	-0.0807335	rs365916	0.4	RNF14	141359525	5
ENSG00000013561	5_141361232_T_C_b37	0.000506577	3.41583e-06	-0.10454	rs411264	0.4	RNF14	141361232	5
ENSG00000013561	5_141362162_A_G_b37	0.000535036	3.6365e-06	-0.104262	rs252095	0.4	RNF14	141362162	5
ENSG00000013561	5_141362272_G_A_b37	0.000538639	3.66401e-06	-0.104228	rs252096	0.4	RNF14	141362272	5
ENSG00000013561	5_141364109_T_G_b37	0.000606187	4.19265e-06	-0.10359	rs252098	0.4	RNF14	141364109	5
ENSG00000013561	5_141364511_A_G_b37	0.000613646	4.2526e-06	-0.103524	rs252099	0.4	RNF14	141364511	5
ENSG00000013561	5_141364637_C_T_b37	0.000615648	4.2681e-06	-0.103507	rs252100	0.4	RNF14	141364637	5
ENSG00000013561	5_141364713_AAC_A_b37	0.00061691	4.27807e-06	-0.103496	rs34181518	0.4	RNF14	141364713	5
ENSG00000013561	5_141364752_G_A_b37	0.00147314	1.16839e-05	-0.0801069	rs252101	0.4	RNF14	141364752	5
ENSG00000013561	5_141366415_A_T_b37	0.000645985	4.50934e-06	-0.10324	rs252104	0.4	RNF14	141366415	5
ENSG00000013561	5_141366651_A_G_b37	0.000656928	4.59985e-06	-0.103189	rs434934	0.4	RNF14	141366651	5
ENSG00000013561	5_141368091_C_T_b37	0.000659633	4.62337e-06	-0.103114	rs407749	0.4	RNF14	141368091	5
ENSG00000013561	5_141369422_G_A_b37	0.000659633	4.62337e-06	-0.103114	rs252089	0.4	RNF14	141369422	5
ENSG00000013561	5_141370370_A_G_b37	0.000659633	4.62337e-06	-0.103114	rs164493	0.4	RNF14	141370370	5
ENSG00000013561	5_141370457_C_T_b37	0.000538593	3.66363e-06	-0.102291	rs164492	0.4	RNF14	141370457	5
ENSG00000013561	5_141373086_A_G_b37	0.000659633	4.62337e-06	-0.103114	rs435124	0.4	RNF14	141373086	5
ENSG00000013561	5_141373372_C_A_b37	0.000709078	5.02347e-06	-0.098744	rs408152	0.4	RNF14	141373372	5
ENSG00000013561	5_141373459_A_AAAGAG_b37	0.000183624	1.07192e-06	-0.108087		0.4	RNF14	141373459	5
ENSG00000013561	5_141373761_G_A_b37	0.000659633	4.62337e-06	-0.103114	rs366749	0.4	RNF14	141373761	5
ENSG00000013561	5_141373949_T_C_b37	0.000659633	4.62337e-06	-0.103114	rs418921	0.4	RNF14	141373949	5
ENSG00000013561	5_141374203_C_T_b37	0.000659633	4.62337e-06	-0.103114	rs409037	0.4	RNF14	141374203	5
ENSG00000013561	5_141374426_T_C_b37	0.000659633	4.62337e-06	-0.103114	rs376287	0.4	RNF14	141374426	5
ENSG00000013561	5_141374766_G_A_b37	0.000659633	4.62337e-06	-0.103114	rs425773	0.4	RNF14	141374766	5
ENSG00000013561	5_141375543_G_C_b37	0.000659633	4.62337e-06	-0.103114	rs596444	0.4	RNF14	141375543	5
ENSG00000013561	5_141375560_A_G_b37	0.000659633	4.62337e-06	-0.103114	rs482452	0.4	RNF14	141375560	5
ENSG00000013561	5_141375658_A_G_b37	0.000659633	4.62337e-06	-0.103114	rs481518	0.4	RNF14	141375658	5
ENSG00000013561	5_141375798_A_G_b37	0.000345158	2.20191e-06	-0.105649	rs479801	0.4	RNF14	141375798	5
ENSG00000013561	5_141376025_C_G_b37	0.000659633	4.62337e-06	-0.103114	rs611687	0.4	RNF14	141376025	5
ENSG00000013561	5_141376251_T_C_b37	0.000659633	4.62337e-06	-0.103114		0.4	RNF14	141376251	5
ENSG00000013561	5_141376570_T_C_b37	0.000659633	4.62337e-06	-0.103114	rs392582	0.4	RNF14	141376570	5
ENSG00000013561	5_141377000_G_T_b37	0.000659633	4.62337e-06	-0.103114	rs451522	0.4	RNF14	141377000	5
ENSG00000013561	5_141377017_G_A_b37	0.000659633	4.62337e-06	-0.103114	rs451515	0.4	RNF14	141377017	5
ENSG00000013561	5_141377217_T_C_b37	0.000659633	4.62337e-06	-0.103114	rs390572	0.4	RNF14	141377217	5
ENSG00000013561	5_141377237_A_G_b37	0.000620755	4.30765e-06	-0.10378	rs404510	0.4	RNF14	141377237	5
ENSG00000013561	5_141377422_C_T_b37	0.000659633	4.62337e-06	-0.103114	rs369592	0.4	RNF14	141377422	5
ENSG00000013561	5_141377469_G_A_b37	0.000659633	4.62337e-06	-0.103114	rs439466	0.4	RNF14	141377469	5
ENSG00000013561	5_141377838_A_G_b37	0.000659633	4.62337e-06	-0.103114	rs372473	0.4	RNF14	141377838	5
ENSG00000013561	5_141378136_T_G_b37	0.000659633	4.62337e-06	-0.103114	rs379784	0.4	RNF14	141378136	5
ENSG00000013561	5_141378206_T_A_b37	0.000659633	4.62337e-06	-0.103114		0.4	RNF14	141378206	5
ENSG00000013561	5_141378602_T_C_b37	0.000659633	4.62337e-06	-0.103114	rs428205	0.4	RNF14	141378602	5
ENSG00000013561	5_141379055_G_A_b37	0.000659633	4.62337e-06	-0.103114	rs379553	0.4	RNF14	141379055	5
ENSG00000013561	5_141379091_G_A_b37	0.000659633	4.62337e-06	-0.103114	rs379285	0.4	RNF14	141379091	5
ENSG00000013561	5_141379376_G_A_b37	0.000632552	4.40176e-06	-0.103505	rs370150	0.4	RNF14	141379376	5
ENSG00000013561	5_141379467_T_C_b37	0.000659633	4.62337e-06	-0.103114	rs644639	0.4	RNF14	141379467	5
ENSG00000013561	5_141379739_T_C_b37	0.000615249	4.26508e-06	-0.103533	rs252125	0.4	RNF14	141379739	5
ENSG00000013561	5_141379866_C_A_b37	0.000659633	4.62337e-06	-0.103114	rs252123	0.4	RNF14	141379866	5
ENSG00000013561	5_141379911_T_A_b37	0.000659633	4.62337e-06	-0.103114	rs252122	0.4	RNF14	141379911	5
ENSG00000013561	5_141380728_C_T_b37	0.000659633	4.62337e-06	-0.103114	rs252120	0.4	RNF14	141380728	5
ENSG00000013561	5_141380838_G_GC_b37	0.000659633	4.62337e-06	-0.103114	rs397702433	0.4	RNF14	141380838	5
ENSG00000013561	5_141381850_T_C_b37	0.000659633	4.62337e-06	-0.103114	rs252119	0.4	RNF14	141381850	5
ENSG00000013561	5_141382039_T_C_b37	0.000659633	4.62337e-06	-0.103114	rs252118	0.4	RNF14	141382039	5
ENSG00000013561	5_141382324_G_A_b37	0.00152337	1.21572e-05	-0.0799273	rs252116	0.4	RNF14	141382324	5
ENSG00000013561	5_141382472_A_G_b37	0.000877525	6.4255e-06	-0.10222	rs252115	0.4	RNF14	141382472	5
ENSG00000013561	5_141382584_T_C_b37	0.000659633	4.62337e-06	-0.103114	rs252114	0.4	RNF14	141382584	5
ENSG00000013561	5_141383028_A_G_b37	0.000877525	6.4255e-06	-0.10222	rs252113	0.4	RNF14	141383028	5
ENSG00000013561	5_141385250_T_C_b37	0.000455424	3.02797e-06	-0.100421	rs252111	0.4	RNF14	141385250	5
ENSG00000013561	5_141386638_G_A_b37	0.000940413	6.95707e-06	-0.077216	rs108593	0.4	RNF14	141386638	5
ENSG00000013561	5_141387158_G_C_b37	0.000614693	4.26067e-06	-0.104876	rs351251	0.4	RNF14	141387158	5
ENSG00000062194	5_56385649_C_T_b37	0.0458801	0.000844513	-0.0570598	rs56714416	0.9	GPBP1	56385649	5
ENSG00000062194	5_56388306_C_G_b37	0.0410437	0.000724878	-0.0575567	rs61375478	0.9	GPBP1	56388306	5
ENSG00000062194	5_56390038_C_T_b37	0.0383514	0.000661282	-0.0578199	rs113431994	0.9	GPBP1	56390038	5
ENSG00000062194	5_56392868_A_C_b37	0.0277454	0.00043118	-0.060747		0.9	GPBP1	56392868	5
ENSG00000062194	5_56395327_A_G_b37	0.0187754	0.000261048	-0.0623404	rs111743525	0.9	GPBP1	56395327	5
ENSG00000062194	5_56405872_C_A_b37	0.0419221	0.000746763	-0.052856	rs34546695	0.9	GPBP1	56405872	5
ENSG00000062194	5_56405992_C_T_b37	0.0400184	0.000700997	-0.0530164	rs34532048	0.9	GPBP1	56405992	5
ENSG00000062194	5_56407444_A_C_b37	0.0426195	0.00076348	-0.0523155	rs1002533	0.9	GPBP1	56407444	5
ENSG00000062194	5_56420495_C_T_b37	0.0478658	0.000894534	-0.0517046	rs34618350	0.9	GPBP1	56420495	5
ENSG00000062194	5_56442667_C_T_b37	0.0474324	0.000883507	-0.0523003		0.9	GPBP1	56442667	5
ENSG00000062194	5_56641049_G_A_b37	0.0316229	0.000512404	-0.0502649	rs10940536	0.9	GPBP1	56641049	5
ENSG00000062194	5_56643862_G_T_b37	0.0208814	0.000298774	-0.0525792	rs35418139	0.9	GPBP1	56643862	5
ENSG00000062194	5_56651434_C_A_b37	0.0333871	0.00055007	-0.0503685	rs186091606	0.9	GPBP1	56651434	5
ENSG00000076003	2_136648920_G_T_b37	0.0370616	0.000631899	-0.211962	rs62159054	0.7	MCM6	136648920	2
ENSG00000040275	5_169127352_A_G_b37	0.0443163	0.000805727	-0.459951	rs2306561	0.3	SPDL1	169127352	5
ENSG00000063015	17_27351467_T_A_b37	0.0326982	0.000534876	0.718472	rs4795489	0.01	SEZ6	27351467	17
ENSG00000076053	11_114271207_T_C_b37	0.046211	0.000852582	0.0921622	rs606671	0.4	RBM7	114271207	11
ENSG00000076053	11_114287823_C_T_b37	0.0112474	0.000136215	0.329035	rs77328336	0.4	RBM7	114287823	11
ENSG00000040531	17_3534833_T_A_b37	0.0138686	0.000177219	0.0724705		0.5	CTNS	3534833	17
ENSG00000040531	17_3546886_TCTCA_T_b37	0.0486281	0.000914232	0.0566879	rs398058524	0.5	CTNS	3546886	17
ENSG00000040531	17_3548784_C_T_b37	0.0478343	0.000893782	0.057061	rs224503	0.5	CTNS	3548784	17
ENSG00000040531	17_3552038_G_A_b37	0.0277595	0.000431484	0.0604803	rs222778	0.5	CTNS	3552038	17
ENSG00000013573	12_31175230_T_C_b37	0.0171928	0.000233126	-0.0826493	rs7967978	0.2	DDX11	31175230	12
ENSG00000013573	12_31175617_A_C_b37	0.0208124	0.00029754	-0.0819726	rs35036	0.2	DDX11	31175617	12
ENSG00000013573	12_31176335_G_A_b37	0.0340348	0.000564292	0.0767151	rs13377722	0.2	DDX11	31176335	12
ENSG00000013573	12_31176849_C_G_b37	0.0348881	0.000583053	0.0765648	rs10843874	0.2	DDX11	31176849	12
ENSG00000013573	12_31177803_A_G_b37	0.0339926	0.000563347	0.0769944	rs10771793	0.2	DDX11	31177803	12
ENSG00000013573	12_31180354_A_T_b37	0.0423727	0.00075762	0.0750375	rs918256	0.2	DDX11	31180354	12
ENSG00000013573	12_31187083_G_A_b37	0.0376805	0.000646304	0.077565	rs16907160	0.2	DDX11	31187083	12
ENSG00000013573	12_31205358_T_A_b37	0.00525841	5.33091e-05	-0.103269		0.2	DDX11	31205358	12
ENSG00000013573	12_31221455_C_T_b37	0.0358538	0.000604358	-0.080664	rs11051232	0.2	DDX11	31221455	12
ENSG00000013573	12_31222178_G_T_b37	0.0294206	0.000466338	-0.082726	rs12425683	0.2	DDX11	31222178	12
ENSG00000013573	12_31223277_A_G_b37	0.0131172	0.000165194	-0.101497		0.2	DDX11	31223277	12
ENSG00000013573	12_31223430_G_A_b37	0.0400739	0.000702281	-0.0813033	rs2543246	0.2	DDX11	31223430	12
ENSG00000013573	12_31224851_G_C_b37	0.0360457	0.000608519	-0.0788291	rs4930950	0.2	DDX11	31224851	12
ENSG00000013573	12_31225213_A_G_b37	0.0423985	0.000758231	-0.0786586	rs6487965	0.2	DDX11	31225213	12
ENSG00000013573	12_31227175_ACAG_A_b37	0.0370501	0.000631653	-0.0811329	rs57389219	0.2	DDX11	31227175	12
ENSG00000013573	12_31227461_C_G_b37	0.0299985	0.000478385	-0.0801189	rs7305663	0.2	DDX11	31227461	12
ENSG00000013573	12_31227480_G_T_b37	0.0290264	0.00045792	-0.0804257	rs7305885	0.2	DDX11	31227480	12
ENSG00000013573	12_31227521_T_G_b37	0.0299843	0.000478094	-0.0801213	rs7136400	0.2	DDX11	31227521	12
ENSG00000013573	12_31235395_A_G_b37	0.032577	0.000532342	-0.080732		0.2	DDX11	31235395	12
ENSG00000013573	12_31236244_C_CT_b37	0.0209356	0.000299787	-0.0849751		0.2	DDX11	31236244	12
ENSG00000013573	12_31236290_G_A_b37	0.00582548	6.02594e-05	-0.0971493	rs2111766	0.2	DDX11	31236290	12
ENSG00000013573	12_31236294_A_G_b37	0.028393	0.000445063	-0.0854348	rs2111767	0.2	DDX11	31236294	12
ENSG00000013573	12_31237196_T_C_b37	0.0363589	0.000616229	-0.0791337	rs10843879	0.2	DDX11	31237196	12
ENSG00000013573	12_31237372_A_T_b37	0.0360325	0.000608264	-0.0792106	rs3930906	0.2	DDX11	31237372	12
ENSG00000013573	12_31239333_T_C_b37	0.00664012	7.07982e-05	-0.0979894		0.2	DDX11	31239333	12
ENSG00000013573	12_31239505_G_A_b37	0.0290171	0.000457713	-0.0811233	rs2352622	0.2	DDX11	31239505	12
ENSG00000013573	12_31239659_T_C_b37	0.0271607	0.000418973	-0.0851008	rs61119439	0.2	DDX11	31239659	12
ENSG00000013573	12_31240334_C_T_b37	0.0282881	0.000442805	-0.0811756	rs10743750	0.2	DDX11	31240334	12
ENSG00000013573	12_31240622_C_G_b37	0.0284155	0.000445502	-0.0811385	rs7308494	0.2	DDX11	31240622	12
ENSG00000013573	12_31240925_A_G_b37	0.0283359	0.000443813	-0.0811898	rs7308773	0.2	DDX11	31240925	12
ENSG00000013573	12_31240960_G_A_b37	0.0282292	0.000441579	-0.0811964	rs7309189	0.2	DDX11	31240960	12
ENSG00000013573	12_31241310_T_G_b37	0.0282881	0.000442805	-0.0811756	rs10843880	0.2	DDX11	31241310	12
ENSG00000013573	12_31241345_A_G_b37	0.0282881	0.000442805	-0.0811756	rs10843881	0.2	DDX11	31241345	12
ENSG00000013573	12_31241530_T_TC_b37	0.0308185	0.00049538	-0.081542	rs397785582	0.2	DDX11	31241530	12
ENSG00000013573	12_31242271_G_A_b37	0.0128306	0.000160736	-0.0901068	rs2005896	0.2	DDX11	31242271	12
ENSG00000013573	12_31242725_T_C_b37	0.0260651	0.000397217	-0.082438	rs41313157	0.2	DDX11	31242725	12
ENSG00000013573	12_31244846_C_G_b37	0.0217381	0.00031458	-0.0842041	rs1808348	0.2	DDX11	31244846	12
ENSG00000013573	12_31244924_G_A_b37	0.0233297	0.000344799	-0.0836904	rs1808349	0.2	DDX11	31244924	12
ENSG00000013573	12_31246371_C_T_b37	0.0230425	0.000339193	-0.0838697	rs10843882	0.2	DDX11	31246371	12
ENSG00000013573	12_31246438_T_C_b37	0.0281721	0.000440372	-0.084052		0.2	DDX11	31246438	12
ENSG00000013573	12_31246751_A_T_b37	0.0114196	0.000138905	-0.0961854		0.2	DDX11	31246751	12
ENSG00000013573	12_31246840_A_G_b37	0.0149338	0.000194657	-0.094732		0.2	DDX11	31246840	12
ENSG00000013573	12_31247098_G_A_b37	0.00984765	0.000115128	-0.0906354	rs11051241	0.2	DDX11	31247098	12
ENSG00000013573	12_31247986_G_T_b37	0.00726019	7.90485e-05	-0.093015	rs10771800	0.2	DDX11	31247986	12
ENSG00000013573	12_31248336_G_A_b37	0.00611318	6.39901e-05	-0.0954405	rs10771801	0.2	DDX11	31248336	12
ENSG00000013573	12_31248430_C_T_b37	0.028757	0.000452348	-0.0855442		0.2	DDX11	31248430	12
ENSG00000013573	12_31249861_C_G_b37	0.00912857	0.000104782	-0.091275	rs2075322	0.2	DDX11	31249861	12
ENSG00000013573	12_31250669_G_A_b37	0.0101283	0.000119304	-0.0913939	rs7971579	0.2	DDX11	31250669	12
ENSG00000013573	12_31251544_C_T_b37	0.00905021	0.000103653	-0.0918368	rs4931431	0.2	DDX11	31251544	12
ENSG00000013573	12_31252348_GTTTACTTGACCTTTTA_G_b37	0.0164309	0.000219359	-0.091634	rs60429105	0.2	DDX11	31252348	12
ENSG00000013573	12_31252886_C_T_b37	0.0196214	0.000276282	-0.0877747	rs4931432	0.2	DDX11	31252886	12
ENSG00000013573	12_31254256_C_T_b37	0.014757	0.00019171	-0.0925462	rs6487975	0.2	DDX11	31254256	12
ENSG00000013573	12_31254642_T_A_b37	0.00741638	8.11811e-05	-0.0950966	rs79853258	0.2	DDX11	31254642	12
ENSG00000013573	12_31254701_G_T_b37	0.0210753	0.00030236	-0.092635	rs7966366	0.2	DDX11	31254701	12
ENSG00000013573	12_31254752_C_T_b37	0.00807406	9.01139e-05	-0.093453	rs7966272	0.2	DDX11	31254752	12
ENSG00000013573	12_31254959_C_T_b37	0.0138201	0.000176461	-0.0897202	rs7966523	0.2	DDX11	31254959	12
ENSG00000013573	12_31255263_G_A_b37	0.00461052	4.55536e-05	-0.101962	rs10771803	0.2	DDX11	31255263	12
ENSG00000013573	12_31255626_T_C_b37	0.0233761	0.000345652	-0.0874153	rs10771804	0.2	DDX11	31255626	12
ENSG00000013573	12_31255654_A_G_b37	0.00861478	9.75867e-05	-0.0929265	rs2287463	0.2	DDX11	31255654	12
ENSG00000013573	12_31255772_A_AG_b37	0.010026	0.000117793	-0.0962618	rs397715359	0.2	DDX11	31255772	12
ENSG00000013573	12_31256075_G_A_b37	0.00887536	0.000101218	-0.0927295	rs3825318	0.2	DDX11	31256075	12
ENSG00000013573	12_31256164_G_T_b37	0.0200762	0.00028431	-0.0914355	rs3825321	0.2	DDX11	31256164	12
ENSG00000013573	12_31256342_G_A_b37	0.00890447	0.000101624	-0.0927118	rs3925641	0.2	DDX11	31256342	12
ENSG00000013573	12_31256368_G_T_b37	0.00582401	6.02404e-05	-0.0953414	rs3925642	0.2	DDX11	31256368	12
ENSG00000013573	12_31257464_G_A_b37	0.0163482	0.000217936	-0.0895648	rs9750	0.2	DDX11	31257464	12
ENSG00000013573	12_31257695_T_C_b37	0.0105812	0.000126134	-0.0910937	rs11219	0.2	DDX11	31257695	12
ENSG00000013573	12_31258718_C_G_b37	0.00891006	0.0001017	-0.0940119	rs1974751	0.2	DDX11	31258718	12
ENSG00000013573	12_31258728_C_T_b37	0.00899181	0.00010285	-0.0938589	rs1974752	0.2	DDX11	31258728	12
ENSG00000013573	12_31259027_C_CAGGT_b37	0.0111225	0.000134296	-0.0909694	rs58192880	0.2	DDX11	31259027	12
ENSG00000013573	12_31259935_T_C_b37	0.0214474	0.000309272	-0.0904907	rs11051245	0.2	DDX11	31259935	12
ENSG00000013573	12_31260085_T_C_b37	0.0209532	0.00030008	-0.0871539	rs11051246	0.2	DDX11	31260085	12
ENSG00000013573	12_31260135_A_G_b37	0.00902185	0.000103257	-0.0927907	rs4930952	0.2	DDX11	31260135	12
ENSG00000013573	12_31260348_CCAAT_C_b37	0.0139465	0.000178453	-0.0920831	rs3065184	0.2	DDX11	31260348	12
ENSG00000013573	12_31260353_CA_C_b37	0.00762292	8.40191e-05	-0.121434		0.2	DDX11	31260353	12
ENSG00000013573	12_31260682_C_T_b37	0.0088366	0.000100664	-0.0929548	rs731138	0.2	DDX11	31260682	12
ENSG00000013573	12_31261402_G_A_b37	0.0237346	0.000352435	-0.0902169	rs882055	0.2	DDX11	31261402	12
ENSG00000013573	12_31261698_T_C_b37	0.00878527	9.99605e-05	-0.0930222	rs2005900	0.2	DDX11	31261698	12
ENSG00000013573	12_31261813_ATG_A_b37	0.0078522	8.71091e-05	-0.094336		0.2	DDX11	31261813	12
ENSG00000013573	12_31263752_A_C_b37	0.0138183	0.000176431	-0.0925157	rs4931433	0.2	DDX11	31263752	12
ENSG00000013573	12_31264743_C_T_b37	0.00873904	9.93368e-05	-0.0931989	rs4930953	0.2	DDX11	31264743	12
ENSG00000013573	12_31264770_A_G_b37	0.0087528	9.95175e-05	-0.093189	rs1053552	0.2	DDX11	31264770	12
ENSG00000013573	12_31265823_A_G_b37	0.0142732	0.000183843	-0.0947332	rs2302848	0.2	DDX11	31265823	12
ENSG00000013573	12_31265925_C_G_b37	0.0150198	0.000196024	-0.0936483	rs2302850	0.2	DDX11	31265925	12
ENSG00000013573	12_31265983_G_A_b37	0.0172608	0.000234333	-0.0928436	rs1053534	0.2	DDX11	31265983	12
ENSG00000013573	12_31266042_C_T_b37	0.014089	0.000180853	-0.0937783	rs2302853	0.2	DDX11	31266042	12
ENSG00000013573	12_31266313_A_G_b37	0.00831093	9.3395e-05	-0.0974484	rs4244856	0.2	DDX11	31266313	12
ENSG00000013573	12_31266659_A_G_b37	0.0141996	0.000182655	-0.0946778		0.2	DDX11	31266659	12
ENSG00000013573	12_31266682_C_G_b37	0.0181037	0.000249136	-0.0964137		0.2	DDX11	31266682	12
ENSG00000013573	12_31267744_A_C_b37	0.0206288	0.000294367	-0.0927154	rs7968684	0.2	DDX11	31267744	12
ENSG00000063127	19_49756708_C_T_b37	0.0331267	0.000544499	-0.0964667	rs1183071	0.3	SLC6A16	49756708	19
ENSG00000063127	19_49757130_C_T_b37	0.0271714	0.000419216	-0.097716	rs2548473	0.3	SLC6A16	49757130	19
ENSG00000063127	19_49757290_G_C_b37	0.0310023	0.000499176	-0.0971204	rs446531	0.3	SLC6A16	49757290	19
ENSG00000063127	19_49757337_T_A_b37	0.0277404	0.000431085	-0.0987847		0.3	SLC6A16	49757337	19
ENSG00000063127	19_49758638_G_GT_b37	0.0339342	0.000561945	-0.0931147	rs111313050	0.3	SLC6A16	49758638	19
ENSG00000063127	19_49766043_G_A_b37	0.0274376	0.000424787	-0.100003	rs1654316	0.3	SLC6A16	49766043	19
ENSG00000063127	19_49768180_T_C_b37	0.0264047	0.000403761	0.100338	rs9304682	0.3	SLC6A16	49768180	19
ENSG00000063127	19_49768214_G_T_b37	0.0206924	0.000295473	0.165717	rs12986007	0.3	SLC6A16	49768214	19
ENSG00000063127	19_49775969_G_T_b37	0.0250979	0.000378584	0.100485	rs12978114	0.3	SLC6A16	49775969	19
ENSG00000063127	19_49777095_C_T_b37	0.0267497	0.000410482	0.100284	rs7245446	0.3	SLC6A16	49777095	19
ENSG00000063127	19_49779925_TATATATATAC_T_b37	0.0197756	0.000279043	0.119203		0.3	SLC6A16	49779925	19
ENSG00000063127	19_49781351_A_C_b37	0.00738362	8.0722e-05	0.112573	rs10405117	0.3	SLC6A16	49781351	19
ENSG00000063127	19_49782676_A_G_b37	0.0101979	0.000120374	0.108786	rs10426283	0.3	SLC6A16	49782676	19
ENSG00000063127	19_49783843_AAAAG_A_b37	0.0153899	0.000202032	0.10815	rs796917259	0.3	SLC6A16	49783843	19
ENSG00000063127	19_49784042_G_A_b37	0.011163	0.000134915	0.108774	rs7507919	0.3	SLC6A16	49784042	19
ENSG00000063127	19_49790602_G_A_b37	0.0262851	0.000401527	0.0993491	rs7249040	0.3	SLC6A16	49790602	19
ENSG00000063127	19_49794028_G_T_b37	0.0110072	0.000132503	0.10242	rs45549132	0.3	SLC6A16	49794028	19
ENSG00000063127	19_49801169_T_C_b37	0.00539104	5.49232e-05	0.110951	rs12982246	0.3	SLC6A16	49801169	19
ENSG00000063127	19_49804609_TG_T_b37	0.00404882	3.88995e-05	0.114408	rs146498909	0.3	SLC6A16	49804609	19
ENSG00000063127	19_49808894_G_A_b37	0.00575826	5.94153e-05	0.112265	rs66967196	0.3	SLC6A16	49808894	19
ENSG00000063127	19_49812403_G_T_b37	0.00504704	5.0724e-05	0.111329	rs2278405	0.3	SLC6A16	49812403	19
ENSG00000063127	19_49814832_C_T_b37	0.00503755	5.06073e-05	0.111353	rs3760667	0.3	SLC6A16	49814832	19
ENSG00000063127	19_49823047_C_T_b37	0.00504704	5.0724e-05	0.111329	rs10414921	0.3	SLC6A16	49823047	19
ENSG00000063127	19_49824290_C_T_b37	0.00508605	5.12066e-05	0.111293	rs10422677	0.3	SLC6A16	49824290	19
ENSG00000063127	19_49826480_A_T_b37	0.00524046	5.30851e-05	0.111127	rs10411679	0.3	SLC6A16	49826480	19
ENSG00000063127	19_49827804_C_T_b37	0.00519607	5.25496e-05	0.111196	rs7256363	0.3	SLC6A16	49827804	19
ENSG00000063127	19_49828774_C_T_b37	0.0082152	9.2059e-05	0.173111	rs8099837	0.3	SLC6A16	49828774	19
ENSG00000063127	19_49828855_C_T_b37	0.00522856	5.29363e-05	0.111173	rs8102658	0.3	SLC6A16	49828855	19
ENSG00000063127	19_49828897_A_G_b37	0.00523075	5.29692e-05	0.111169	rs8102574	0.3	SLC6A16	49828897	19
ENSG00000063127	19_49835880_T_C_b37	0.00836546	9.41505e-05	0.186594	rs12981865	0.3	SLC6A16	49835880	19
ENSG00000063127	19_49837246_C_T_b37	0.00388876	3.70587e-05	0.109177	rs1465697	0.3	SLC6A16	49837246	19
ENSG00000063127	19_49837377_G_GT_b37	0.00442419	4.33289e-05	0.108194	rs5828386	0.3	SLC6A16	49837377	19
ENSG00000063127	19_49845895_C_T_b37	0.0162105	0.000215651	0.0972496	rs8108669	0.3	SLC6A16	49845895	19
ENSG00000063127	19_49861252_G_A_b37	0.0194012	0.000272324	0.0967878	rs12983800	0.3	SLC6A16	49861252	19
ENSG00000063127	19_49861390_C_T_b37	0.0193831	0.000271981	0.0968006	rs12709914	0.3	SLC6A16	49861390	19
ENSG00000063127	19_49867016_C_G_b37	0.0208743	0.000298635	0.0961756	rs2288480	0.3	SLC6A16	49867016	19
ENSG00000063127	19_49869051_T_G_b37	0.021093	0.00030269	0.0960216	rs2303759	0.3	SLC6A16	49869051	19
ENSG00000063127	19_49869298_C_T_b37	0.0336006	0.000554695	0.0912198	rs10405465	0.3	SLC6A16	49869298	19
ENSG00000063127	19_49870643_T_C_b37	0.0258981	0.000393938	0.0952532	rs8107548	0.3	SLC6A16	49870643	19
ENSG00000063127	19_49878115_G_A_b37	0.0210086	0.000301058	0.0962664	rs1054770	0.3	SLC6A16	49878115	19
ENSG00000063127	19_49878196_G_A_b37	0.0151938	0.000198853	0.105883	rs2288481	0.3	SLC6A16	49878196	19
ENSG00000063127	19_49878766_G_A_b37	0.021093	0.00030269	0.0960216	rs2115385	0.3	SLC6A16	49878766	19
ENSG00000063127	19_49884495_G_A_b37	0.0258981	0.000393938	0.0952532	rs10412811	0.3	SLC6A16	49884495	19
ENSG00000063127	19_49885005_G_A_b37	0.0324112	0.000528809	0.0917356	rs9749416	0.3	SLC6A16	49885005	19
ENSG00000063127	19_49886575_G_A_b37	0.0121277	0.000149744	0.183073	rs68128780	0.3	SLC6A16	49886575	19
ENSG00000063127	19_49887176_T_C_b37	0.0121146	0.000149542	0.182924	rs35828275	0.3	SLC6A16	49887176	19
ENSG00000063127	19_49888009_T_C_b37	0.0204806	0.000291679	0.0966397	rs7254187	0.3	SLC6A16	49888009	19
ENSG00000063127	19_49890873_T_G_b37	0.0187885	0.000261277	0.0972938	rs7251704	0.3	SLC6A16	49890873	19
ENSG00000013583	12_13058610_T_C_b37	0.0399864	0.000700222	-0.0696418	rs850938	0.9	HEBP1	13058610	12
ENSG00000013583	12_13058638_T_C_b37	0.0393664	0.000685392	-0.0697769	rs850937	0.9	HEBP1	13058638	12
ENSG00000013583	12_13059376_C_T_b37	0.022897	0.000336105	-0.0755254	rs850935	0.9	HEBP1	13059376	12
ENSG00000013583	12_13065704_T_A_b37	0.0186463	0.000258726	-0.0759262	rs1061036	0.9	HEBP1	13065704	12
ENSG00000013583	12_13067487_T_C_b37	0.0174162	0.000236951	-0.0948445		0.9	HEBP1	13067487	12
ENSG00000013583	12_13069524_A_T_b37	0.00964917	0.000112309	-0.0785399	rs1640875	0.9	HEBP1	13069524	12
ENSG00000013583	12_13070752_A_G_b37	0.00896398	0.000102461	-0.0786302	rs1056927	0.9	HEBP1	13070752	12
ENSG00000013583	12_13072952_G_A_b37	0.00718117	7.79308e-05	-0.0796154	rs1684387	0.9	HEBP1	13072952	12
ENSG00000013583	12_13073148_A_G_b37	0.00705707	7.627e-05	-0.0797714	rs1684388	0.9	HEBP1	13073148	12
ENSG00000013583	12_13073584_T_C_b37	0.00710957	7.69749e-05	-0.0797941	rs11055151	0.9	HEBP1	13073584	12
ENSG00000013583	12_13073965_A_G_b37	0.0115503	0.000140885	-0.0775855		0.9	HEBP1	13073965	12
ENSG00000013583	12_13075202_A_G_b37	0.00649361	6.88818e-05	-0.0804864	rs2111398	0.9	HEBP1	13075202	12
ENSG00000013583	12_13075379_G_A_b37	0.00702089	7.57939e-05	-0.0800802	rs4763899	0.9	HEBP1	13075379	12
ENSG00000013583	12_13076853_T_C_b37	0.0474862	0.000884825	-0.173307		0.9	HEBP1	13076853	12
ENSG00000013583	12_13077159_G_A_b37	0.00652684	6.93103e-05	-0.0824935	rs1642201	0.9	HEBP1	13077159	12
ENSG00000013583	12_13077164_T_C_b37	0.00400803	3.84382e-05	-0.0854369	rs1642200	0.9	HEBP1	13077164	12
ENSG00000013583	12_13078064_C_T_b37	0.0425272	0.000761109	-0.294064	rs73288526	0.9	HEBP1	13078064	12
ENSG00000013583	12_13078680_C_A_b37	0.00691897	7.44228e-05	-0.0864575		0.9	HEBP1	13078680	12
ENSG00000013583	12_13080329_T_G_b37	0.00740468	8.10256e-05	-0.0811876	rs1642199	0.9	HEBP1	13080329	12
ENSG00000013583	12_13082306_A_G_b37	0.0257844	0.00039183	-0.0797082		0.9	HEBP1	13082306	12
ENSG00000013583	12_13082332_T_G_b37	0.0304437	0.000487691	-0.0739665		0.9	HEBP1	13082332	12
ENSG00000013583	12_13086311_C_G_b37	0.0348003	0.000581074	-0.0889945	rs113720939	0.9	HEBP1	13086311	12
ENSG00000013583	12_13087061_T_C_b37	0.0378985	0.000651189	-0.0683847	rs741433	0.9	HEBP1	13087061	12
ENSG00000013583	12_13091286_T_A_b37	0.00728101	7.93426e-05	-0.102128	rs11055163	0.9	HEBP1	13091286	12
ENSG00000013583	12_13093385_T_A_b37	0.0230915	0.000340131	-0.091607	rs1291344	0.9	HEBP1	13093385	12
ENSG00000013588	12_12987584_G_A_b37	0.00873498	9.92802e-05	0.391016		0.99	GPRC5A	12987584	12
ENSG00000013588	12_12988686_G_A_b37	0.0367446	0.000624919	0.497554	rs7316194	0.99	GPRC5A	12988686	12
ENSG00000013588	12_12990259_G_A_b37	0.0367446	0.000624919	0.497554	rs2287020	0.99	GPRC5A	12990259	12
ENSG00000013588	12_12990920_T_G_b37	0.0367446	0.000624919	0.497554	rs11055094	0.99	GPRC5A	12990920	12
ENSG00000013588	12_12994363_G_C_b37	0.0223878	0.00032668	0.622327	rs12231064	0.99	GPRC5A	12994363	12
ENSG00000013588	12_13021797_A_C_b37	0.0465533	0.000861276	0.799248	rs114214973	0.99	GPRC5A	13021797	12
ENSG00000013588	12_13053527_GT_G_b37	0.0416424	0.000739543	-0.914418	rs772020200	0.99	GPRC5A	13053527	12
ENSG00000013588	12_13078064_C_T_b37	0.0473641	0.000881747	-0.575321	rs73288526	0.99	GPRC5A	13078064	12
ENSG00000013588	12_13084955_G_A_b37	0.0244493	0.000366163	0.396155	rs12580375	0.99	GPRC5A	13084955	12
ENSG00000013588	12_13089901_T_C_b37	0.0483883	0.000907671	0.358719	rs850950	0.99	GPRC5A	13089901	12
ENSG00000063169	19_48173591_T_C_b37	0.0172695	0.00023447	-0.0886618	rs11083889	0.8	GLTSCR1	48173591	19
ENSG00000014123	6_96873341_C_A_b37	0.0478389	0.000893907	-0.0595584	rs9386473	0.8	UFL1	96873341	6
ENSG00000014123	6_96875058_T_C_b37	0.0482709	0.000904694	-0.0595134	rs9372106	0.8	UFL1	96875058	6
ENSG00000014123	6_96969537_C_A_b37	0.0432683	0.000779724	-0.0604351	rs4240554	0.8	UFL1	96969537	6
ENSG00000014123	6_96970854_G_GT_b37	0.0299939	0.000478286	-0.0642163	rs397823797	0.8	UFL1	96970854	6
ENSG00000014123	6_96981189_G_A_b37	0.0382096	0.000658124	-0.0613824	rs9373907	0.8	UFL1	96981189	6
ENSG00000014123	6_97022938_C_G_b37	0.0334259	0.000550889	0.0621787	rs211158	0.8	UFL1	97022938	6
ENSG00000014123	6_97023026_G_A_b37	0.0334166	0.000550689	0.0621794	rs211159	0.8	UFL1	97023026	6
ENSG00000014123	6_97047322_T_C_b37	0.0406316	0.000715431	0.059177	rs2983902	0.8	UFL1	97047322	6
ENSG00000014123	6_97059666_A_G_b37	0.0402733	0.000707206	0.0587812	rs11153082	0.8	UFL1	97059666	6
ENSG00000014123	6_97059769_A_C_b37	0.033939	0.000562043	0.0603148	rs9486715	0.8	UFL1	97059769	6
ENSG00000014123	6_97060688_C_A_b37	0.0440592	0.000799217	0.0590138	rs9386670	0.8	UFL1	97060688	6
ENSG00000063176	19_49116359_T_C_b37	0.00463275	4.58159e-05	0.126108	rs447802	0.01	SPHK2	49116359	19
ENSG00000063176	19_49116760_C_G_b37	0.00829438	9.31685e-05	0.118482	rs443527	0.01	SPHK2	49116760	19
ENSG00000063176	19_49117104_C_T_b37	0.0276423	0.000428913	0.114835	rs433852	0.01	SPHK2	49117104	19
ENSG00000063176	19_49120774_T_G_b37	0.0120197	0.000148115	0.112363	rs430989	0.01	SPHK2	49120774	19
ENSG00000063176	19_49122248_T_C_b37	0.0122479	0.000151686	0.112419	rs3094287	0.01	SPHK2	49122248	19
ENSG00000063176	19_49127490_C_T_b37	0.0117535	0.000144053	0.114344	rs386243	0.01	SPHK2	49127490	19
ENSG00000063176	19_49141406_AAGAC_A_b37	0.037833	0.000649759	-0.104448	rs5828358	0.01	SPHK2	49141406	19
ENSG00000063176	19_49145513_C_T_b37	0.0338294	0.000559651	-0.107065	rs4365394	0.01	SPHK2	49145513	19
ENSG00000063176	19_49148781_C_T_b37	0.0403231	0.000708319	-0.103497	rs10426317	0.01	SPHK2	49148781	19
ENSG00000063176	19_49162498_G_C_b37	0.0116008	0.000141669	-0.119921	rs113040517	0.01	SPHK2	49162498	19
ENSG00000063176	19_49162501_G_A_b37	0.00925326	0.000106541	-0.123612	rs62130338	0.01	SPHK2	49162501	19
ENSG00000063176	19_49178752_C_T_b37	0.0445296	0.000810916	0.141673	rs62130341	0.01	SPHK2	49178752	19
ENSG00000063176	19_49179388_G_C_b37	0.0296642	0.000471335	0.156655	rs62130342	0.01	SPHK2	49179388	19
ENSG00000076258	1_171298063_C_CA_b37	0.000934666	6.90893e-06	0.180777	rs146309454	0.3	FMO4	171298063	1
ENSG00000076258	1_171305948_C_T_b37	0.000719451	5.10676e-06	0.144146	rs7555359	0.3	FMO4	171305948	1
ENSG00000076258	1_171308832_A_G_b37	0.00099743	7.44971e-06	0.133588	rs2223477	0.3	FMO4	171308832	1
ENSG00000076258	1_171309078_C_G_b37	0.00099743	7.44971e-06	0.133588	rs12057885	0.3	FMO4	171309078	1
ENSG00000076258	1_171309619_A_G_b37	0.000442392	2.92962e-06	0.145265	rs12737633	0.3	FMO4	171309619	1
ENSG00000076258	1_171311355_T_G_b37	0.000199387	1.17599e-06	0.145873	rs12121479	0.3	FMO4	171311355	1
ENSG00000076258	1_171311685_T_TTCTGTCTTAGAGACAGAGTCTCAC_b37	0.000197334	1.16257e-06	0.147928	rs147773384	0.3	FMO4	171311685	1
ENSG00000076258	1_171311796_C_T_b37	0.000441168	2.91985e-06	0.145284	rs34668298	0.3	FMO4	171311796	1
ENSG00000076258	1_171312031_G_A_b37	0.000199387	1.17599e-06	0.145873	rs36112567	0.3	FMO4	171312031	1
ENSG00000076258	1_171312216_A_G_b37	0.000199387	1.17599e-06	0.145873	rs10912810	0.3	FMO4	171312216	1
ENSG00000076258	1_171313741_C_T_b37	0.000199387	1.17599e-06	0.145873	rs7518648	0.3	FMO4	171313741	1
ENSG00000076258	1_171313935_G_T_b37	0.000199387	1.17599e-06	0.145873	rs2235508	0.3	FMO4	171313935	1
ENSG00000076258	1_171313991_T_A_b37	0.000199387	1.17599e-06	0.145873	rs2235509	0.3	FMO4	171313991	1
ENSG00000076258	1_171314142_T_C_b37	0.000199387	1.17599e-06	0.145873	rs2235510	0.3	FMO4	171314142	1
ENSG00000076258	1_171314257_T_G_b37	0.000462627	3.08286e-06	0.144243	rs2235511	0.3	FMO4	171314257	1
ENSG00000076258	1_171316890_C_T_b37	0.000409877	2.684e-06	0.143944	rs6425167	0.3	FMO4	171316890	1
ENSG00000076258	1_171317158_T_A_b37	0.000462963	3.08562e-06	0.144245		0.3	FMO4	171317158	1
ENSG00000076258	1_171317357_G_A_b37	0.000441454	2.92227e-06	0.145287	rs7548166	0.3	FMO4	171317357	1
ENSG00000076258	1_171318087_C_A_b37	0.000463046	3.08635e-06	0.144246	rs35062585	0.3	FMO4	171318087	1
ENSG00000076258	1_171318175_T_C_b37	0.000424312	2.79278e-06	0.145083	rs6667507	0.3	FMO4	171318175	1
ENSG00000076258	1_171318481_C_T_b37	0.000463063	3.08653e-06	0.144246	rs6662297	0.3	FMO4	171318481	1
ENSG00000076258	1_171319530_G_A_b37	0.00046317	3.08746e-06	0.144247	rs67595287	0.3	FMO4	171319530	1
ENSG00000076258	1_171319609_G_A_b37	0.000504317	3.3988e-06	0.138269	rs6656219	0.3	FMO4	171319609	1
ENSG00000076258	1_171320395_A_T_b37	0.000504317	3.3988e-06	0.138269	rs10912830	0.3	FMO4	171320395	1
ENSG00000076258	1_171320722_T_C_b37	0.000463281	3.0884e-06	0.144248	rs12735239	0.3	FMO4	171320722	1
ENSG00000076258	1_171321371_G_A_b37	0.000463355	3.08897e-06	0.144248	rs12747017	0.3	FMO4	171321371	1
ENSG00000076258	1_171321399_T_A_b37	0.000441838	2.9254e-06	0.14529	rs12736204	0.3	FMO4	171321399	1
ENSG00000076258	1_171321417_C_CA_b37	0.000742126	5.29323e-06	0.148685		0.3	FMO4	171321417	1
ENSG00000076258	1_171321421_TA_T_b37	0.000739905	5.27509e-06	0.148696		0.3	FMO4	171321421	1
ENSG00000076258	1_171321421_T_A_b37	0.000739524	5.27203e-06	0.148712	rs12736343	0.3	FMO4	171321421	1
ENSG00000076258	1_171321422_A_T_b37	0.000833287	6.05596e-06	0.14657	rs12731461	0.3	FMO4	171321422	1
ENSG00000076258	1_171321549_T_C_b37	0.00099743	7.44971e-06	0.133588	rs12064618	0.3	FMO4	171321549	1
ENSG00000076258	1_171321788_A_G_b37	0.000441882	2.92578e-06	0.14529	rs1024171	0.3	FMO4	171321788	1
ENSG00000076258	1_171322446_C_T_b37	0.000525086	3.55936e-06	0.143384	rs1963273	0.3	FMO4	171322446	1
ENSG00000076258	1_171322798_C_T_b37	0.00099743	7.44971e-06	0.133588	rs1024173	0.3	FMO4	171322798	1
ENSG00000076258	1_171323028_A_C_b37	0.00107001	8.08869e-06	0.133443	rs4615872	0.3	FMO4	171323028	1
ENSG00000076258	1_171323199_G_A_b37	0.000520954	3.52642e-06	0.14344	rs2011548	0.3	FMO4	171323199	1
ENSG00000076258	1_171324181_G_T_b37	0.00064689	4.51634e-06	0.144095	rs6670627	0.3	FMO4	171324181	1
ENSG00000076258	1_171324348_T_C_b37	0.000465287	3.10398e-06	0.144247	rs6688317	0.3	FMO4	171324348	1
ENSG00000076258	1_171325388_G_A_b37	0.000495241	3.33062e-06	0.144009	rs10157634	0.3	FMO4	171325388	1
ENSG00000076258	1_171325686_AT_A_b37	0.000783865	5.6382e-06	0.140723	rs398049738	0.3	FMO4	171325686	1
ENSG00000076258	1_171327160_T_A_b37	0.000842238	6.12936e-06	0.142354	rs12564530	0.3	FMO4	171327160	1
ENSG00000076258	1_171327628_T_C_b37	0.00186266	1.54014e-05	0.129305	rs6425192	0.3	FMO4	171327628	1
ENSG00000076258	1_171328083_T_C_b37	0.00161067	1.29827e-05	0.130053	rs6425194	0.3	FMO4	171328083	1
ENSG00000076258	1_171329277_A_G_b37	0.000774703	5.5615e-06	0.135186	rs10912833	0.3	FMO4	171329277	1
ENSG00000076258	1_171330006_A_C_b37	0.00161277	1.30028e-05	0.130228	rs10912834	0.3	FMO4	171330006	1
ENSG00000076258	1_171330725_T_C_b37	0.00211445	1.79171e-05	0.130211	rs10912836	0.3	FMO4	171330725	1
ENSG00000076258	1_171332593_G_C_b37	0.00142107	1.12059e-05	0.13185	rs4564181	0.3	FMO4	171332593	1
ENSG00000076258	1_171332969_T_C_b37	0.00118554	9.09937e-06	0.138551	rs12743212	0.3	FMO4	171332969	1
ENSG00000076258	1_171333572_T_C_b37	0.000894678	6.5659e-06	0.14327	rs10912841	0.3	FMO4	171333572	1
ENSG00000076258	1_171333992_G_T_b37	0.00102463	7.68814e-06	0.1406		0.3	FMO4	171333992	1
ENSG00000076258	1_171334827_C_G_b37	0.000663033	4.64991e-06	0.141438	rs10912842	0.3	FMO4	171334827	1
ENSG00000076258	1_171335073_C_T_b37	0.00133574	1.04368e-05	0.133298	rs6699676	0.3	FMO4	171335073	1
ENSG00000076258	1_171340692_A_C_b37	0.00178121	1.46144e-05	0.133502	rs12407579	0.3	FMO4	171340692	1
ENSG00000076258	1_171341099_A_G_b37	0.000898865	6.60101e-06	0.139569	rs11807475	0.3	FMO4	171341099	1
ENSG00000076258	1_171341836_A_G_b37	0.00247087	2.15113e-05	0.127056	rs7516677	0.3	FMO4	171341836	1
ENSG00000076258	1_171348710_A_T_b37	0.000392558	2.55335e-06	0.146541		0.3	FMO4	171348710	1
ENSG00000076258	1_171353864_C_T_b37	0.00198639	1.66192e-05	0.131896	rs1018392	0.3	FMO4	171353864	1
ENSG00000076258	1_171354536_G_C_b37	0.00198552	1.66098e-05	0.134478	rs4916225	0.3	FMO4	171354536	1
ENSG00000076344	16_249270_G_A_b37	0.0368653	0.000627583	-0.351841	rs117910937	0.2	RGS11	249270	16
ENSG00000076344	16_261116_C_T_b37	0.0386136	0.000667336	-0.350125	rs117064493	0.2	RGS11	261116	16
ENSG00000076344	16_418092_C_T_b37	0.031094	0.000501224	-0.344542	rs146353706	0.2	RGS11	418092	16
ENSG00000063177	19_49062979_C_T_b37	0.0116454	0.000142354	0.0968839	rs75116578	0.99	RPL18	49062979	19
ENSG00000063438	5_298829_C_T_b37	0.019352	0.000271391	1.30551		0.4	AHRR	298829	5
ENSG00000063438	5_387749_C_T_b37	0.0173415	0.00023571	-2.09617	rs114456580	0.4	AHRR	387749	5
ENSG00000076356	1_208294409_C_T_b37	0.0135087	0.00017151	-0.254013	rs115469188	0.99	PLXNA2	208294409	1
ENSG00000076356	1_208344945_G_A_b37	0.00927515	0.000106865	0.11347	rs2246244	0.99	PLXNA2	208344945	1
ENSG00000076356	1_208391098_T_C_b37	0.0334327	0.000551017	-0.144824	rs11119014	0.99	PLXNA2	208391098	1
ENSG00000076356	1_208393991_G_A_b37	0.0285836	0.000448856	-0.150838	rs114096062	0.99	PLXNA2	208393991	1
ENSG00000076356	1_208422824_C_A_b37	0.0196497	0.000276816	-0.301559	rs12096025	0.99	PLXNA2	208422824	1
ENSG00000076356	1_208428328_G_A_b37	0.00156759	1.25778e-05	-0.454708	rs75545058	0.99	PLXNA2	208428328	1
ENSG00000076356	1_208438413_G_A_b37	0.000111511	6.09374e-07	-0.535184	rs12086035	0.99	PLXNA2	208438413	1
ENSG00000076356	1_208444730_G_A_b37	0.00177103	1.45167e-05	-0.363134	rs10159100	0.99	PLXNA2	208444730	1
ENSG00000076356	1_208455102_A_G_b37	0.000109208	5.95206e-07	-0.535303	rs75692604	0.99	PLXNA2	208455102	1
ENSG00000076554	8_81078118_TA_T_b37	0.0220316	0.00032001	-0.105951		0.01	TPD52	81078118	8
ENSG00000076554	8_81078125_GT_G_b37	0.0469206	0.000870935	-0.0928349		0.01	TPD52	81078125	8
ENSG00000063660	2_241314325_G_T_b37	0.0170919	0.000230889	-0.219251	rs115605008	0.7	GPC1	241314325	2
ENSG00000063660	2_241331019_G_A_b37	0.0121696	0.00015045	-0.229035	rs146632089	0.7	GPC1	241331019	2
ENSG00000063660	2_241338101_G_A_b37	0.00851026	9.61488e-05	-0.228355	rs147326433	0.7	GPC1	241338101	2
ENSG00000063660	2_241340401_G_A_b37	0.0120889	0.000149148	-0.216935	rs77263011	0.7	GPC1	241340401	2
ENSG00000063660	2_241351988_A_G_b37	0.00917588	0.000105449	-0.226847	rs116344205	0.7	GPC1	241351988	2
ENSG00000063660	2_241362690_T_A_b37	0.0152572	0.000199902	-0.212843	rs115755606	0.7	GPC1	241362690	2
ENSG00000063660	2_241363526_G_A_b37	0.0149439	0.000194811	-0.213242	rs147542023	0.7	GPC1	241363526	2
ENSG00000063660	2_241368128_G_A_b37	0.0147141	0.00019103	-0.213564	rs77055139	0.7	GPC1	241368128	2
ENSG00000063660	2_241368668_C_T_b37	0.0139591	0.000178653	-0.214575	rs115271255	0.7	GPC1	241368668	2
ENSG00000063660	2_241371724_T_C_b37	0.014149	0.000181843	-0.214355	rs147152877	0.7	GPC1	241371724	2
ENSG00000063660	2_241376714_G_C_b37	0.0191909	0.000268474	-0.211502	rs143774989	0.7	GPC1	241376714	2
ENSG00000063660	2_241385823_A_G_b37	0.016386	0.000218572	0.102174	rs7589322	0.7	GPC1	241385823	2
ENSG00000063660	2_241385889_G_C_b37	0.0104786	0.0001246	0.123099	rs35667044	0.7	GPC1	241385889	2
ENSG00000063660	2_241386405_T_C_b37	0.00301564	2.72376e-05	0.136543	rs55928262	0.7	GPC1	241386405	2
ENSG00000063660	2_241386772_G_A_b37	0.00293193	2.63551e-05	0.135808	rs35140969	0.7	GPC1	241386772	2
ENSG00000063660	2_241387036_G_T_b37	0.00293193	2.63551e-05	0.135808	rs55963077	0.7	GPC1	241387036	2
ENSG00000063660	2_241387339_T_G_b37	0.00496219	4.97098e-05	0.130004	rs13034612	0.7	GPC1	241387339	2
ENSG00000063660	2_241387445_G_A_b37	0.00421558	4.08975e-05	0.135191	rs34174647	0.7	GPC1	241387445	2
ENSG00000063660	2_241387480_G_C_b37	0.00419983	4.07158e-05	0.135218	rs35066644	0.7	GPC1	241387480	2
ENSG00000063660	2_241387629_C_T_b37	0.00470099	4.66045e-05	0.133639	rs35638217	0.7	GPC1	241387629	2
ENSG00000063660	2_241387711_G_A_b37	0.00414566	4.00441e-05	0.135294	rs71428436	0.7	GPC1	241387711	2
ENSG00000063660	2_241387826_C_T_b37	0.00534263	5.43346e-05	0.140967		0.7	GPC1	241387826	2
ENSG00000063660	2_241387984_A_G_b37	0.00135882	1.06474e-05	0.137028	rs71428437	0.7	GPC1	241387984	2
ENSG00000063660	2_241388159_A_G_b37	0.026333	0.000402401	0.0998177	rs7599776	0.7	GPC1	241388159	2
ENSG00000063660	2_241388747_C_T_b37	0.0075321	8.27888e-05	0.130953	rs71428438	0.7	GPC1	241388747	2
ENSG00000063660	2_241390827_C_T_b37	0.00849122	9.58949e-05	0.135028	rs34412658	0.7	GPC1	241390827	2
ENSG00000063660	2_241393687_G_C_b37	0.0126044	0.00015726	0.129823	rs35406163	0.7	GPC1	241393687	2
ENSG00000063660	2_241393922_G_A_b37	0.00908176	0.000104122	0.135842	rs12997581	0.7	GPC1	241393922	2
ENSG00000063660	2_241395500_A_G_b37	0.0152169	0.000199253	0.127558	rs71428439	0.7	GPC1	241395500	2
ENSG00000063660	2_241400671_G_A_b37	0.010371	0.00012292	0.155961	rs35328490	0.7	GPC1	241400671	2
ENSG00000076650	19_33546283_G_A_b37	0.036245	0.00061351	0.0755669	rs2003950	0.5	GPATCH1	33546283	19
ENSG00000076650	19_33556665_A_AT_b37	0.0420926	0.000750924	0.0831089		0.5	GPATCH1	33556665	19
ENSG00000076650	19_33557165_G_C_b37	0.0288182	0.000453654	0.0792455	rs8105200	0.5	GPATCH1	33557165	19
ENSG00000076650	19_33559874_G_T_b37	0.0498908	0.000946067	0.0891416	rs60203782	0.5	GPATCH1	33559874	19
ENSG00000076650	19_33565935_G_A_b37	0.026739	0.000410257	0.0797456	rs4805849	0.5	GPATCH1	33565935	19
ENSG00000076650	19_33565938_A_G_b37	0.038829	0.000672528	0.0739636	rs4805850	0.5	GPATCH1	33565938	19
ENSG00000076650	19_33566297_C_A_b37	0.0329289	0.000539874	0.076846		0.5	GPATCH1	33566297	19
ENSG00000076650	19_33567740_C_A_b37	0.0323055	0.000526579	0.0766336	rs6510342	0.5	GPATCH1	33567740	19
ENSG00000076650	19_33569500_G_A_b37	0.0310815	0.000500974	0.093768	rs12461839	0.5	GPATCH1	33569500	19
ENSG00000076650	19_33570089_G_A_b37	0.0207251	0.000296063	0.0795597	rs7253877	0.5	GPATCH1	33570089	19
ENSG00000076650	19_33570744_T_G_b37	0.0181405	0.000249774	0.0804683	rs8112722	0.5	GPATCH1	33570744	19
ENSG00000076650	19_33572763_A_G_b37	0.0124402	0.000154662	0.0827672		0.5	GPATCH1	33572763	19
ENSG00000076650	19_33574845_G_A_b37	0.0388423	0.000672903	0.0740418	rs10413009	0.5	GPATCH1	33574845	19
ENSG00000076650	19_33581150_C_T_b37	0.0441137	0.000800471	0.0735199	rs10407255	0.5	GPATCH1	33581150	19
ENSG00000076650	19_33583942_C_A_b37	0.0458534	0.000843922	0.0719425	rs6510344	0.5	GPATCH1	33583942	19
ENSG00000076650	19_33589144_T_C_b37	0.0492177	0.000929189	0.0713039	rs7249097	0.5	GPATCH1	33589144	19
ENSG00000076650	19_33589618_A_T_b37	0.0493107	0.000931522	0.071288	rs7246566	0.5	GPATCH1	33589618	19
ENSG00000076650	19_33608733_C_A_b37	0.0239477	0.000356425	0.0805284	rs2287681	0.5	GPATCH1	33608733	19
ENSG00000076650	19_33609441_C_T_b37	0.0416418	0.000739508	0.0731988	rs4805852	0.5	GPATCH1	33609441	19
ENSG00000076650	19_33704492_T_C_b37	0.036103	0.000609819	0.111029	rs73575735	0.5	GPATCH1	33704492	19
ENSG00000063761	14_78171751_TAA_T_b37	0.0127089	0.000158889	0.116231		0.2	ADCK1	78171751	14
ENSG00000063761	14_78214083_T_C_b37	0.037577	0.000643965	-0.0969162	rs4903636	0.2	ADCK1	78214083	14
ENSG00000063761	14_78293316_G_A_b37	0.020306	0.00028851	-0.0891351	rs4899677	0.2	ADCK1	78293316	14
ENSG00000063761	14_78298521_G_A_b37	0.0312204	0.00050383	-0.110849	rs2112129	0.2	ADCK1	78298521	14
ENSG00000076864	1_21882548_G_A_b37	0.0294871	0.000467755	-0.798055	rs111542083	0.01	RAP1GAP	21882548	1
ENSG00000076864	1_21889899_A_G_b37	0.0400855	0.000702539	-0.419397	rs72874294	0.01	RAP1GAP	21889899	1
ENSG00000040933	2_98998983_G_C_b37	0.0289927	0.00045725	-0.134449	rs78303077	0.4	INPP4A	98998983	2
ENSG00000040933	2_99009030_A_G_b37	0.0238178	0.000353975	-0.136791		0.4	INPP4A	99009030	2
ENSG00000040933	2_99016808_G_A_b37	0.00945004	0.000109354	-0.144307	rs77969922	0.4	INPP4A	99016808	2
ENSG00000040933	2_99028695_A_G_b37	0.0458608	0.000844091	-0.0676055	rs10514774	0.4	INPP4A	99028695	2
ENSG00000040933	2_99029185_C_A_b37	0.0363435	0.000615864	-0.0696661	rs148615100	0.4	INPP4A	99029185	2
ENSG00000040933	2_99031745_A_G_b37	0.0458021	0.000842657	-0.0676145	rs17502889	0.4	INPP4A	99031745	2
ENSG00000040933	2_99032101_C_T_b37	0.0322021	0.000524364	-0.0703314	rs148772397	0.4	INPP4A	99032101	2
ENSG00000040933	2_99032298_G_A_b37	0.0458021	0.000842657	-0.0676145	rs56232707	0.4	INPP4A	99032298	2
ENSG00000040933	2_99034198_G_A_b37	0.0457443	0.000841224	-0.0676234	rs113342082	0.4	INPP4A	99034198	2
ENSG00000040933	2_99034846_T_G_b37	0.0456897	0.000839794	-0.0676324	rs72819971	0.4	INPP4A	99034846	2
ENSG00000040933	2_99038352_C_T_b37	0.0371815	0.000634579	-0.0702154	rs141602732	0.4	INPP4A	99038352	2
ENSG00000040933	2_99040696_T_C_b37	0.0456897	0.000839794	-0.0676324	rs72819981	0.4	INPP4A	99040696	2
ENSG00000040933	2_99041269_A_C_b37	0.0456897	0.000839794	-0.0676324	rs1587835	0.4	INPP4A	99041269	2
ENSG00000040933	2_99045485_T_G_b37	0.0456897	0.000839794	-0.0676324		0.4	INPP4A	99045485	2
ENSG00000040933	2_99049528_G_C_b37	0.0463088	0.000854983	-0.0675552	rs4069739	0.4	INPP4A	99049528	2
ENSG00000040933	2_99050646_A_C_b37	0.0291964	0.00046153	-0.0729101	rs4851134	0.4	INPP4A	99050646	2
ENSG00000040933	2_99052685_G_A_b37	0.0279767	0.000435898	-0.0721946	rs142858366	0.4	INPP4A	99052685	2
ENSG00000040933	2_99056836_G_A_b37	0.0463088	0.000854983	-0.0675552	rs116051325	0.4	INPP4A	99056836	2
ENSG00000040933	2_99059983_G_A_b37	0.0463088	0.000854983	-0.0675552	rs72819996	0.4	INPP4A	99059983	2
ENSG00000040933	2_99060873_A_T_b37	0.0463088	0.000854983	-0.0675552	rs4851136	0.4	INPP4A	99060873	2
ENSG00000040933	2_99063149_T_A_b37	0.0397039	0.000693493	-0.0696596	rs3754893	0.4	INPP4A	99063149	2
ENSG00000040933	2_99064029_T_A_b37	0.0463641	0.000856408	-0.0675448	rs12618524	0.4	INPP4A	99064029	2
ENSG00000040933	2_99065156_TTCTC_T_b37	0.0325142	0.000531005	-0.0728632		0.4	INPP4A	99065156	2
ENSG00000040933	2_99066827_A_G_b37	0.0280155	0.000436676	-0.0721838	rs10496327	0.4	INPP4A	99066827	2
ENSG00000040933	2_99074680_A_T_b37	0.0280155	0.000436676	-0.0721838	rs12622341	0.4	INPP4A	99074680	2
ENSG00000040933	2_99075817_G_C_b37	0.0273456	0.000422958	-0.0723874	rs17444095	0.4	INPP4A	99075817	2
ENSG00000040933	2_99076524_T_TTC_b37	0.0206206	0.00029423	-0.0751654	rs397949897	0.4	INPP4A	99076524	2
ENSG00000040933	2_99085296_A_G_b37	0.027996	0.000436257	-0.072198	rs72821907	0.4	INPP4A	99085296	2
ENSG00000040933	2_99086016_A_T_b37	0.0280155	0.000436676	-0.0721838	rs12052639	0.4	INPP4A	99086016	2
ENSG00000040933	2_99106690_A_T_b37	0.00366796	3.45595e-05	-0.129894	rs78442054	0.4	INPP4A	99106690	2
ENSG00000040933	2_99112966_A_C_b37	0.0345173	0.000574946	-0.0698681	rs4851141	0.4	INPP4A	99112966	2
ENSG00000040933	2_99118005_C_T_b37	0.00634129	6.69298e-05	-0.0855251	rs76362434	0.4	INPP4A	99118005	2
ENSG00000040933	2_99135738_C_T_b37	0.0280155	0.000436676	-0.0721838	rs2278214	0.4	INPP4A	99135738	2
ENSG00000040933	2_99139832_T_G_b37	0.0290264	0.000457907	-0.0719846		0.4	INPP4A	99139832	2
ENSG00000040933	2_99139982_C_T_b37	0.0284133	0.000445462	-0.0714003	rs56141907	0.4	INPP4A	99139982	2
ENSG00000040933	2_99140725_TG_T_b37	0.0442403	0.00080393	-0.0671701	rs11322760	0.4	INPP4A	99140725	2
ENSG00000040933	2_99146855_C_T_b37	0.0280269	0.000436896	-0.0721815	rs3769715	0.4	INPP4A	99146855	2
ENSG00000040933	2_99149946_G_A_b37	0.0372756	0.000636747	-0.0703174	rs2278211	0.4	INPP4A	99149946	2
ENSG00000040933	2_99151434_A_G_b37	0.0186036	0.000257968	-0.0767236	rs3769713	0.4	INPP4A	99151434	2
ENSG00000040933	2_99153443_A_T_b37	0.0254233	0.000384963	-0.0750066	rs3769712	0.4	INPP4A	99153443	2
ENSG00000040933	2_99153756_C_T_b37	0.00951795	0.000110375	-0.0907839	rs3769710	0.4	INPP4A	99153756	2
ENSG00000040933	2_99154229_C_T_b37	0.0254544	0.00038554	-0.0750062	rs2278208	0.4	INPP4A	99154229	2
ENSG00000040933	2_99156807_T_A_b37	0.0132967	0.000168152	-0.080586	rs17505326	0.4	INPP4A	99156807	2
ENSG00000040933	2_99157009_A_C_b37	0.0189035	0.000263258	-0.0767826	rs72821951	0.4	INPP4A	99157009	2
ENSG00000040933	2_99159792_G_A_b37	0.0161921	0.000215359	-0.078045	rs72821955	0.4	INPP4A	99159792	2
ENSG00000040933	2_99159966_G_T_b37	0.0150972	0.000197255	-0.0784384	rs72821956	0.4	INPP4A	99159966	2
ENSG00000040933	2_99163261_T_A_b37	0.0248712	0.000374198	-0.0751339	rs2278207	0.4	INPP4A	99163261	2
ENSG00000040933	2_99164160_A_G_b37	0.0248101	0.000373066	-0.0751462	rs17446058	0.4	INPP4A	99164160	2
ENSG00000040933	2_99164541_G_T_b37	0.0247916	0.000372708	-0.0751498	rs3754879	0.4	INPP4A	99164541	2
ENSG00000040933	2_99164591_AG_A_b37	0.0247847	0.000372578	-0.0751506	rs10719549	0.4	INPP4A	99164591	2
ENSG00000040933	2_99172244_A_G_b37	0.0176348	0.000240898	-0.0772249	rs2278206	0.4	INPP4A	99172244	2
ENSG00000040933	2_99172854_G_A_b37	0.00938972	0.000108498	-0.0909791	rs3820942	0.4	INPP4A	99172854	2
ENSG00000040933	2_99179384_G_A_b37	0.0187283	0.000260219	-0.0750682	rs3754878	0.4	INPP4A	99179384	2
ENSG00000040933	2_99181315_AT_A_b37	0.028839	0.00045407	-0.0739406	rs3214545	0.4	INPP4A	99181315	2
ENSG00000040933	2_99184019_A_G_b37	0.010546	0.000125611	-0.0799699	rs3754877	0.4	INPP4A	99184019	2
ENSG00000040933	2_99185423_C_G_b37	0.0260585	0.000397093	-0.0676944	rs1001856	0.4	INPP4A	99185423	2
ENSG00000040933	2_99185867_C_T_b37	0.010444	0.000123982	-0.0864737	rs3754876	0.4	INPP4A	99185867	2
ENSG00000040933	2_99187433_A_T_b37	0.0182107	0.000251026	-0.0751709	rs3769709	0.4	INPP4A	99187433	2
ENSG00000040933	2_99187650_T_C_b37	0.0138719	0.000177264	-0.076519	rs3769708	0.4	INPP4A	99187650	2
ENSG00000040933	2_99188783_T_C_b37	0.0136395	0.000173593	-0.0766901	rs72821965	0.4	INPP4A	99188783	2
ENSG00000040933	2_99192649_T_C_b37	0.0309485	0.000498086	-0.0663432	rs10201079	0.4	INPP4A	99192649	2
ENSG00000040933	2_99193007_A_G_b37	0.0259865	0.000395687	-0.0676839	rs4851143	0.4	INPP4A	99193007	2
ENSG00000040933	2_99193496_C_T_b37	0.0169629	0.000228648	-0.0756187	rs2230388	0.4	INPP4A	99193496	2
ENSG00000040933	2_99195111_A_C_b37	0.0124462	0.000154766	-0.0772554	rs3769701	0.4	INPP4A	99195111	2
ENSG00000040933	2_99196483_G_A_b37	0.0143201	0.000184586	-0.0765789	rs17033813	0.4	INPP4A	99196483	2
ENSG00000040933	2_99199024_C_G_b37	0.033024	0.000541919	-0.0703526	rs113512605	0.4	INPP4A	99199024	2
ENSG00000040933	2_99202747_G_C_b37	0.0115145	0.000140327	-0.0777055	rs3754875	0.4	INPP4A	99202747	2
ENSG00000040933	2_99203008_A_G_b37	0.0259766	0.000395506	-0.0676857	rs3754874	0.4	INPP4A	99203008	2
ENSG00000040933	2_99204428_C_T_b37	0.0226202	0.000330955	-0.0710582	rs6736755	0.4	INPP4A	99204428	2
ENSG00000040933	2_99205962_T_C_b37	0.0111878	0.000135278	-0.07779	rs2276603	0.4	INPP4A	99205962	2
ENSG00000040933	2_99209314_G_A_b37	0.0228658	0.000335509	-0.0710264	rs13402379	0.4	INPP4A	99209314	2
ENSG00000040933	2_99210261_T_TGGTCTGTATCAGTCCC_b37	0.0104914	0.000124774	-0.0779	rs397936186	0.4	INPP4A	99210261	2
ENSG00000040933	2_99213080_C_T_b37	0.010996	0.000132332	-0.0778136	rs72823788	0.4	INPP4A	99213080	2
ENSG00000040933	2_99213899_T_C_b37	0.0112639	0.000136491	-0.0776868	rs78518453	0.4	INPP4A	99213899	2
ENSG00000040933	2_99215142_G_A_b37	0.00819279	9.17661e-05	-0.0792109	rs72823792	0.4	INPP4A	99215142	2
ENSG00000040933	2_99215623_TAA_T_b37	0.0109256	0.000131254	-0.0778243	rs797017377	0.4	INPP4A	99215623	2
ENSG00000040933	2_99216531_A_G_b37	0.010899	0.000130866	-0.0778281	rs11537554	0.4	INPP4A	99216531	2
ENSG00000040933	2_99216593_T_A_b37	0.00816222	9.13525e-05	-0.0792165	rs72823794	0.4	INPP4A	99216593	2
ENSG00000040933	2_99217551_C_T_b37	0.00816222	9.13525e-05	-0.0792165	rs7562232	0.4	INPP4A	99217551	2
ENSG00000040933	2_99217785_G_T_b37	0.0224259	0.000327383	-0.0711098	rs7588254	0.4	INPP4A	99217785	2
ENSG00000040933	2_99219071_T_C_b37	0.00816222	9.13525e-05	-0.0792165	rs7585747	0.4	INPP4A	99219071	2
ENSG00000040933	2_99219206_T_A_b37	0.00816222	9.13525e-05	-0.0792165	rs7585939	0.4	INPP4A	99219206	2
ENSG00000040933	2_99219841_G_C_b37	0.0106088	0.000126533	-0.0780107	rs34906456	0.4	INPP4A	99219841	2
ENSG00000040933	2_99220707_T_C_b37	0.010899	0.000130866	-0.0778281	rs4851144	0.4	INPP4A	99220707	2
ENSG00000040933	2_99221088_A_G_b37	0.00816222	9.13525e-05	-0.0792165	rs76525766	0.4	INPP4A	99221088	2
ENSG00000040933	2_99221095_A_G_b37	0.00816222	9.13525e-05	-0.0792165	rs17034171	0.4	INPP4A	99221095	2
ENSG00000040933	2_99221939_C_T_b37	0.0256509	0.000389261	-0.0678258	rs6542834	0.4	INPP4A	99221939	2
ENSG00000040933	2_99222834_G_C_b37	0.010899	0.000130866	-0.0778281	rs17506535	0.4	INPP4A	99222834	2
ENSG00000040933	2_99222916_C_T_b37	0.0129978	0.000163284	-0.0765185	rs4851145	0.4	INPP4A	99222916	2
ENSG00000040933	2_99223925_A_T_b37	0.0129978	0.000163284	-0.0765185	rs3754872	0.4	INPP4A	99223925	2
ENSG00000040933	2_99224309_A_T_b37	0.0129978	0.000163284	-0.0765185	rs3754871	0.4	INPP4A	99224309	2
ENSG00000040933	2_99224998_C_G_b37	0.0130377	0.000163907	-0.0765118	rs17034241	0.4	INPP4A	99224998	2
ENSG00000040933	2_99225168_C_T_b37	0.010899	0.000130866	-0.0778281	rs1139829	0.4	INPP4A	99225168	2
ENSG00000040933	2_99225645_T_C_b37	0.0129978	0.000163284	-0.0765185	rs11896729	0.4	INPP4A	99225645	2
ENSG00000040933	2_99225766_TGATG_T_b37	0.0124078	0.000154159	-0.0769323	rs60416840	0.4	INPP4A	99225766	2
ENSG00000040933	2_99226021_C_T_b37	0.010899	0.000130866	-0.0778281	rs3203856	0.4	INPP4A	99226021	2
ENSG00000040933	2_99226173_T_A_b37	0.00816222	9.13525e-05	-0.0792165	rs1062847	0.4	INPP4A	99226173	2
ENSG00000040933	2_99227812_C_T_b37	0.00816222	9.13525e-05	-0.0792165	rs72823796	0.4	INPP4A	99227812	2
ENSG00000040933	2_99229907_T_G_b37	0.0289239	0.000455908	-0.0667738	rs7604208	0.4	INPP4A	99229907	2
ENSG00000040933	2_99231805_C_G_b37	0.0151924	0.000198826	-0.0755004	rs7595120	0.4	INPP4A	99231805	2
ENSG00000040933	2_99233781_C_T_b37	0.0128444	0.000160952	-0.076752	rs3820941	0.4	INPP4A	99233781	2
ENSG00000040933	2_99233894_T_C_b37	0.00816222	9.13489e-05	-0.079216	rs3769698	0.4	INPP4A	99233894	2
ENSG00000040933	2_99234023_CT_C_b37	0.0110932	0.000133841	-0.078181		0.4	INPP4A	99234023	2
ENSG00000040933	2_99234025_TC_T_b37	0.0122916	0.000152349	-0.0772492	rs796289446	0.4	INPP4A	99234025	2
ENSG00000040933	2_99235055_A_G_b37	0.0154323	0.000202728	-0.0754539	rs72823801	0.4	INPP4A	99235055	2
ENSG00000040933	2_99235169_T_G_b37	0.00879979	0.00010016	-0.0787689	rs17513468	0.4	INPP4A	99235169	2
ENSG00000040933	2_99237439_A_G_b37	0.00766317	8.4556e-05	-0.0791316	rs4851146	0.4	INPP4A	99237439	2
ENSG00000040933	2_99237792_C_T_b37	0.0107283	0.000128334	-0.0800894	rs11892744	0.4	INPP4A	99237792	2
ENSG00000040933	2_99239164_T_C_b37	0.00401863	3.85592e-05	-0.0928805	rs72825704	0.4	INPP4A	99239164	2
ENSG00000040933	2_99239269_C_T_b37	0.00478497	4.75852e-05	-0.0919335	rs72825708	0.4	INPP4A	99239269	2
ENSG00000040933	2_99239497_G_A_b37	0.00401863	3.85592e-05	-0.0928805	rs72825710	0.4	INPP4A	99239497	2
ENSG00000040933	2_99239931_C_T_b37	0.00478248	4.75553e-05	-0.0919346	rs12618769	0.4	INPP4A	99239931	2
ENSG00000040933	2_99240243_A_T_b37	0.00401738	3.85451e-05	-0.0928831	rs72825711	0.4	INPP4A	99240243	2
ENSG00000040933	2_99242580_C_A_b37	0.0032021	2.93217e-05	-0.0939664	rs3769697	0.4	INPP4A	99242580	2
ENSG00000040933	2_99243861_T_C_b37	0.00418248	4.05125e-05	-0.0952096	rs11887056	0.4	INPP4A	99243861	2
ENSG00000040933	2_99245917_T_G_b37	0.00293241	2.63605e-05	-0.0950738	rs12623494	0.4	INPP4A	99245917	2
ENSG00000040933	2_99246559_T_C_b37	0.00316393	2.88774e-05	-0.0959696	rs17513621	0.4	INPP4A	99246559	2
ENSG00000040933	2_99246687_C_T_b37	0.00800712	8.92073e-05	0.0823645	rs76023335	0.4	INPP4A	99246687	2
ENSG00000040933	2_99246885_T_C_b37	0.00316915	2.89381e-05	-0.0959596	rs55934348	0.4	INPP4A	99246885	2
ENSG00000040933	2_99247152_C_T_b37	0.00293088	2.6344e-05	-0.0950798	rs72825718	0.4	INPP4A	99247152	2
ENSG00000040933	2_99247465_C_T_b37	0.00320902	2.93979e-05	-0.0959075	rs72825719	0.4	INPP4A	99247465	2
ENSG00000040933	2_99247508_T_C_b37	0.0031753	2.90255e-05	-0.0959446	rs72825720	0.4	INPP4A	99247508	2
ENSG00000040933	2_99247820_T_G_b37	0.00525216	5.32339e-05	-0.0902868	rs7560357	0.4	INPP4A	99247820	2
ENSG00000040933	2_99249501_A_G_b37	0.00292265	2.62541e-05	-0.0951072	rs111936748	0.4	INPP4A	99249501	2
ENSG00000040933	2_99251259_C_A_b37	0.00348468	3.24593e-05	-0.0941789	rs72825725	0.4	INPP4A	99251259	2
ENSG00000040933	2_99252750_G_C_b37	0.00291714	2.61926e-05	-0.0951268	rs72825727	0.4	INPP4A	99252750	2
ENSG00000040933	2_99257659_C_CA_b37	0.0029249	2.62789e-05	-0.0952085	rs113929415	0.4	INPP4A	99257659	2
ENSG00000040933	2_99258030_G_C_b37	0.00346724	3.22565e-05	-0.0943027	rs111534951	0.4	INPP4A	99258030	2
ENSG00000040933	2_99258487_G_T_b37	0.00290393	2.60545e-05	-0.0951721	rs6741558	0.4	INPP4A	99258487	2
ENSG00000040933	2_99258927_A_G_b37	0.0112394	0.00013609	-0.0851351	rs3769696	0.4	INPP4A	99258927	2
ENSG00000040933	2_99259020_G_T_b37	0.00290378	2.60526e-05	-0.0951726	rs3769695	0.4	INPP4A	99259020	2
ENSG00000040933	2_99259239_C_G_b37	0.0042982	4.18724e-05	-0.0964154	rs3769694	0.4	INPP4A	99259239	2
ENSG00000040933	2_99259346_T_G_b37	0.0034625	3.22024e-05	-0.0942406	rs3769693	0.4	INPP4A	99259346	2
ENSG00000040933	2_99259778_T_C_b37	0.00346242	3.22011e-05	-0.0942408	rs72825732	0.4	INPP4A	99259778	2
ENSG00000040933	2_99260939_G_A_b37	0.00399867	3.83334e-05	-0.0943756	rs17513782	0.4	INPP4A	99260939	2
ENSG00000040933	2_99261120_G_A_b37	0.00403026	3.86903e-05	-0.0946993	rs72825733	0.4	INPP4A	99261120	2
ENSG00000040933	2_99261396_T_C_b37	0.0115806	0.000141372	-0.0848622	rs13416843	0.4	INPP4A	99261396	2
ENSG00000041988	1_6636385_C_T_b37	0.0494022	0.000933695	-0.395094	rs113004821	0.01	THAP3	6636385	1
ENSG00000063854	16_1763906_C_G_b37	7.35907e-05	3.79625e-07	-0.369178	rs142547096	0.5	HAGH	1763906	16
ENSG00000063854	16_1803893_G_A_b37	3.5025e-05	1.62691e-07	-0.328136	rs117959643	0.5	HAGH	1803893	16
ENSG00000063854	16_1815487_T_G_b37	0.00154606	1.23728e-05	-0.132559	rs2974847	0.5	HAGH	1815487	16
ENSG00000063854	16_1819835_T_C_b37	0.00107089	8.09618e-06	0.13512	rs12448520	0.5	HAGH	1819835	16
ENSG00000063854	16_1826041_G_A_b37	0.000298269	1.86178e-06	-0.379097	rs190542947	0.5	HAGH	1826041	16
ENSG00000063854	16_1826668_T_C_b37	0.000304185	1.90327e-06	-0.37906	rs191479216	0.5	HAGH	1826668	16
ENSG00000063854	16_1892733_C_G_b37	1.261e-05	5.11055e-08	-0.3479	rs190221363	0.5	HAGH	1892733	16
ENSG00000076924	19_7678412_G_A_b37	0.000127143	7.06887e-07	-0.0938998	rs62113421	0.95	XAB2	7678412	19
ENSG00000076924	19_7679461_T_C_b37	0.000104512	5.654e-07	-0.0938258	rs62113425	0.95	XAB2	7679461	19
ENSG00000076924	19_7680003_G_C_b37	0.000128284	7.14075e-07	-0.0919045	rs62113426	0.95	XAB2	7680003	19
ENSG00000076924	19_7681134_G_A_b37	4.60145e-05	2.22583e-07	-0.0955229	rs62113429	0.95	XAB2	7681134	19
ENSG00000076924	19_7681910_C_T_b37	6.71044e-05	3.42025e-07	-0.0940129	rs62113430	0.95	XAB2	7681910	19
ENSG00000076924	19_7682030_C_T_b37	5.35661e-05	2.64655e-07	-0.0946695	rs62113431	0.95	XAB2	7682030	19
ENSG00000076924	19_7685981_G_A_b37	5.69285e-05	2.83387e-07	-0.0943879	rs4134863	0.95	XAB2	7685981	19
ENSG00000076924	19_7686282_A_T_b37	5.69005e-05	2.83229e-07	-0.0943806	rs4134861	0.95	XAB2	7686282	19
ENSG00000076924	19_7686647_C_T_b37	5.65376e-05	2.81202e-07	-0.09417	rs4134859	0.95	XAB2	7686647	19
ENSG00000076924	19_7687626_C_G_b37	5.6579e-05	2.8143e-07	-0.0941699	rs4134851	0.95	XAB2	7687626	19
ENSG00000076924	19_7687908_A_G_b37	5.65403e-05	2.81219e-07	-0.0941778		0.95	XAB2	7687908	19
ENSG00000076924	19_7688039_C_T_b37	7.19472e-05	3.70005e-07	-0.0936784	rs4134846	0.95	XAB2	7688039	19
ENSG00000076924	19_7688614_T_C_b37	5.65048e-05	2.80994e-07	-0.0941984	rs2335521	0.95	XAB2	7688614	19
ENSG00000076924	19_7689729_T_C_b37	5.66623e-05	2.81893e-07	-0.0941698	rs4134842	0.95	XAB2	7689729	19
ENSG00000076924	19_7691001_G_C_b37	5.65376e-05	2.81202e-07	-0.09417	rs4134838	0.95	XAB2	7691001	19
ENSG00000076924	19_7691465_G_A_b37	5.65376e-05	2.81202e-07	-0.09417	rs1035465	0.95	XAB2	7691465	19
ENSG00000076924	19_7691949_A_G_b37	5.65376e-05	2.81202e-07	-0.09417	rs4134831	0.95	XAB2	7691949	19
ENSG00000076924	19_7692076_T_C_b37	5.65376e-05	2.81202e-07	-0.09417	rs4134826	0.95	XAB2	7692076	19
ENSG00000076924	19_7692083_G_A_b37	7.18752e-05	3.69597e-07	-0.0936791	rs4134825	0.95	XAB2	7692083	19
ENSG00000076924	19_7693528_A_AGGCCTCT_b37	3.54581e-05	1.65055e-07	-0.096416	rs76661282	0.95	XAB2	7693528	19
ENSG00000076924	19_7693751_A_G_b37	5.65376e-05	2.81202e-07	-0.09417	rs4134816	0.95	XAB2	7693751	19
ENSG00000076924	19_7693814_G_A_b37	7.18242e-05	3.69296e-07	-0.0936833	rs4134815	0.95	XAB2	7693814	19
ENSG00000076924	19_7712161_C_T_b37	8.26167e-05	4.32218e-07	-0.0951437	rs55954306	0.95	XAB2	7712161	19
ENSG00000076924	19_7714990_T_C_b37	2.27074e-05	9.95118e-08	-0.108176	rs4804760	0.95	XAB2	7714990	19
ENSG00000076924	19_7714991_C_A_b37	2.17081e-05	9.44979e-08	-0.109036	rs4804220	0.95	XAB2	7714991	19
ENSG00000076924	19_7715056_C_G_b37	0.000267365	1.64151e-06	-0.0878388	rs4804761	0.95	XAB2	7715056	19
ENSG00000076924	19_7715678_T_C_b37	0.000283002	1.75149e-06	-0.0875665	rs72994477	0.95	XAB2	7715678	19
ENSG00000076924	19_7729382_C_A_b37	0.000543441	3.70085e-06	-0.0878395	rs56273563	0.95	XAB2	7729382	19
ENSG00000076924	19_7731619_G_A_b37	0.000472615	3.16099e-06	-0.0885544	rs55954126	0.95	XAB2	7731619	19
ENSG00000042088	14_90531417_C_T_b37	0.00515388	5.20354e-05	0.0895937	rs12880183	0.2	TDP1	90531417	14
ENSG00000042088	14_90531792_G_A_b37	0.0171951	0.000233161	0.0808896	rs6575101	0.2	TDP1	90531792	14
ENSG00000042088	14_90543623_C_T_b37	0.0497408	0.000942239	-0.296521	rs1286911	0.2	TDP1	90543623	14
ENSG00000076944	19_7614168_T_G_b37	0.0247996	0.00037287	0.0487594	rs12460390	0.99	STXBP2	7614168	19
ENSG00000076944	19_7662529_T_C_b37	0.0495389	0.000937156	0.0416048	rs1644759	0.99	STXBP2	7662529	19
ENSG00000076944	19_7709052_C_T_b37	0.0304398	0.000487588	-0.0672901		0.99	STXBP2	7709052	19
ENSG00000076944	19_7797779_A_G_b37	0.0392893	0.000683701	0.0530359		0.99	STXBP2	7797779	19
ENSG00000063978	4_2381757_A_T_b37	0.0112654	0.000136534	0.0593282	rs4444901	0.7	RNF4	2381757	4
ENSG00000063978	4_2399763_A_AG_b37	0.0353609	0.000593433	0.0661533		0.7	RNF4	2399763	4
ENSG00000063978	4_2399946_T_C_b37	0.043577	0.000787165	0.0691813	rs3128790	0.7	RNF4	2399946	4
ENSG00000063978	4_2403270_A_G_b37	0.0373827	0.00063936	0.0677182	rs1894430	0.7	RNF4	2403270	4
ENSG00000063978	4_2405454_C_A_b37	0.027233	0.000420558	0.0709676	rs3128767	0.7	RNF4	2405454	4
ENSG00000063978	4_2451694_T_C_b37	0.0449264	0.000820988	0.0840524	rs3108494	0.7	RNF4	2451694	4
ENSG00000063978	4_2466083_T_C_b37	0.0409688	0.000723141	0.0652323	rs846251	0.7	RNF4	2466083	4
ENSG00000063978	4_2470613_A_G_b37	0.0373802	0.000639271	0.0629058	rs704347	0.7	RNF4	2470613	4
ENSG00000063978	4_2474207_A_G_b37	0.0316491	0.000512931	0.0636952	rs1070969	0.7	RNF4	2474207	4
ENSG00000063978	4_2474906_T_C_b37	0.0381257	0.000656267	0.0629763	rs1099777	0.7	RNF4	2474906	4
ENSG00000063978	4_2475657_A_G_b37	0.0368711	0.000627706	0.0630384	rs1099774	0.7	RNF4	2475657	4
ENSG00000063978	4_2476325_G_A_b37	0.0174144	0.00023692	0.0653913	rs1099786	0.7	RNF4	2476325	4
ENSG00000063978	4_2477805_A_G_b37	0.0329138	0.000539494	0.0640719	rs846239	0.7	RNF4	2477805	4
ENSG00000063978	4_2480318_T_C_b37	0.0265297	0.000406107	0.0722819	rs3121162	0.7	RNF4	2480318	4
ENSG00000063978	4_2482251_T_C_b37	0.0219468	0.000318425	0.0731852	rs3108496	0.7	RNF4	2482251	4
ENSG00000063978	4_2490698_A_C_b37	0.0360768	0.000609235	0.0695095	rs3108493	0.7	RNF4	2490698	4
ENSG00000063978	4_2494702_A_T_b37	0.036063	0.000608915	0.0696939	rs3121161	0.7	RNF4	2494702	4
ENSG00000063978	4_2496031_A_G_b37	0.0357447	0.00060183	0.0697398	rs3121160	0.7	RNF4	2496031	4
ENSG00000063978	4_2504357_T_C_b37	0.025104	0.000378752	0.0720037	rs3108490	0.7	RNF4	2504357	4
ENSG00000063978	4_2507299_G_A_b37	0.0255743	0.000387812	0.0712868	rs3128765	0.7	RNF4	2507299	4
ENSG00000063978	4_2513842_A_G_b37	0.0318371	0.000516842	0.0703368	rs2269490	0.7	RNF4	2513842	4
ENSG00000063978	4_2518978_G_C_b37	0.0305109	0.000489158	-0.0704642	rs61790185	0.7	RNF4	2518978	4
ENSG00000063978	4_2519924_A_G_b37	0.0303229	0.000485293	-0.0704665	rs61790186	0.7	RNF4	2519924	4
ENSG00000076984	19_7897307_C_T_b37	0.0253096	0.000382762	-0.165392	rs117797142	0.4	MAP2K7	7897307	19
ENSG00000076984	19_7923776_A_C_b37	0.0396201	0.000691484	-0.0569452	rs552163	0.4	MAP2K7	7923776	19
ENSG00000076984	19_7934192_G_A_b37	0.0328409	0.000537971	0.24135	rs181586972	0.4	MAP2K7	7934192	19
ENSG00000076984	19_7962491_G_GC_b37	0.0260787	0.00039747	-0.132665	rs200848300	0.4	MAP2K7	7962491	19
ENSG00000076984	19_7997575_C_T_b37	0.012661	0.000158171	0.24634	rs75137889	0.4	MAP2K7	7997575	19
ENSG00000042317	14_88829975_T_A_b37	0.0385333	0.000665523	0.0970758	rs1028455	0.2	SPATA7	88829975	14
ENSG00000042317	14_88858230_A_G_b37	0.0317721	0.000515499	-0.100097	rs376698	0.2	SPATA7	88858230	14
ENSG00000042317	14_88859001_A_G_b37	0.0248847	0.000374443	-0.102015	rs453112	0.2	SPATA7	88859001	14
ENSG00000042317	14_88862529_G_A_b37	0.0277544	0.000431382	0.0988128	rs3179969	0.2	SPATA7	88862529	14
ENSG00000042317	14_88874915_T_C_b37	0.0280316	0.000437012	0.0988085	rs60503594	0.2	SPATA7	88874915	14
ENSG00000042317	14_88878571_T_TC_b37	0.0277329	0.000430907	-0.100534		0.2	SPATA7	88878571	14
ENSG00000042317	14_88878572_T_C_b37	0.0114867	0.000139898	-0.10989		0.2	SPATA7	88878572	14
ENSG00000042317	14_88880128_G_C_b37	0.0231269	0.000340805	-0.102066	rs1627444	0.2	SPATA7	88880128	14
ENSG00000042317	14_88881248_C_T_b37	0.0358113	0.000603333	-0.0956251	rs1099698	0.2	SPATA7	88881248	14
ENSG00000042317	14_88881882_T_A_b37	0.0289795	0.000456993	-0.0992371		0.2	SPATA7	88881882	14
ENSG00000042317	14_88900986_C_T_b37	0.0357932	0.00060297	-0.0983863	rs2747081	0.2	SPATA7	88900986	14
ENSG00000042317	14_88907471_T_A_b37	0.016255	0.000216408	-0.106739	rs429999	0.2	SPATA7	88907471	14
ENSG00000042317	14_88913924_C_T_b37	0.0173255	0.000235431	-0.1059		0.2	SPATA7	88913924	14
ENSG00000042317	14_88915632_G_T_b37	0.0216467	0.000312924	-0.102835	rs1758846	0.2	SPATA7	88915632	14
ENSG00000042317	14_88919841_AT_A_b37	0.0208556	0.000298313	-0.104533	rs398026071	0.2	SPATA7	88919841	14
ENSG00000042317	14_88921716_G_A_b37	0.0221375	0.000321967	-0.102196	rs845757	0.2	SPATA7	88921716	14
ENSG00000042317	14_88926823_C_G_b37	0.0221715	0.000322601	-0.102186	rs1099700	0.2	SPATA7	88926823	14
ENSG00000042317	14_88927799_A_G_b37	0.0232049	0.000342432	-0.102041	rs845769	0.2	SPATA7	88927799	14
ENSG00000042317	14_88935925_A_G_b37	0.0269142	0.000414009	0.097369	rs2297129	0.2	SPATA7	88935925	14
ENSG00000042317	14_88936702_A_G_b37	0.0295331	0.000468681	0.0965774	rs61542857	0.2	SPATA7	88936702	14
ENSG00000042317	14_88938176_C_G_b37	0.0269142	0.000414009	0.097369	rs7161660	0.2	SPATA7	88938176	14
ENSG00000042317	14_88938223_T_A_b37	0.0269142	0.000414009	0.097369	rs7141363	0.2	SPATA7	88938223	14
ENSG00000042317	14_88938652_A_G_b37	0.0269142	0.000414009	0.097369	rs2274736	0.2	SPATA7	88938652	14
ENSG00000042317	14_88939080_G_A_b37	0.0280738	0.000437919	-0.0990029	rs1288122	0.2	SPATA7	88939080	14
ENSG00000042317	14_88941981_A_T_b37	0.0269142	0.000414009	0.097369	rs3783889	0.2	SPATA7	88941981	14
ENSG00000042317	14_88945591_A_G_b37	0.0269142	0.000414009	0.097369	rs879932	0.2	SPATA7	88945591	14
ENSG00000042317	14_88949786_T_C_b37	0.0269116	0.000413952	0.0973715	rs8017689	0.2	SPATA7	88949786	14
ENSG00000042317	14_88950679_T_C_b37	0.0384311	0.000663096	-0.0958426	rs816072	0.2	SPATA7	88950679	14
ENSG00000042317	14_88951006_C_G_b37	0.0269103	0.000413931	0.0973731	rs1864744	0.2	SPATA7	88951006	14
ENSG00000042317	14_88951062_A_G_b37	0.0269103	0.000413931	0.0973731	rs28509444	0.2	SPATA7	88951062	14
ENSG00000042317	14_88952456_A_C_b37	0.0269095	0.00041391	0.0973748	rs28371093	0.2	SPATA7	88952456	14
ENSG00000042317	14_88955957_A_G_b37	0.0295606	0.000469274	0.0959033	rs10150594	0.2	SPATA7	88955957	14
ENSG00000042317	14_88956000_A_T_b37	0.0384217	0.000662888	-0.0958456	rs816075	0.2	SPATA7	88956000	14
ENSG00000042317	14_88961465_G_A_b37	0.0379979	0.000653369	-0.0960031	rs1152376	0.2	SPATA7	88961465	14
ENSG00000042317	14_88962587_C_T_b37	0.0383636	0.000661527	-0.0959011	rs1152377	0.2	SPATA7	88962587	14
ENSG00000042317	14_88966494_C_CT_b37	0.0222564	0.000324184	0.10302	rs139708767	0.2	SPATA7	88966494	14
ENSG00000042317	14_88970082_TA_T_b37	0.0205364	0.000292707	0.105129	rs138178068	0.2	SPATA7	88970082	14
ENSG00000042317	14_88973585_C_T_b37	0.0237833	0.000353343	0.103182	rs7160471	0.2	SPATA7	88973585	14
ENSG00000042317	14_88973604_G_A_b37	0.0237833	0.000353343	0.103182	rs9323830	0.2	SPATA7	88973604	14
ENSG00000042317	14_88973684_C_T_b37	0.0237833	0.000353343	0.103182	rs7160647	0.2	SPATA7	88973684	14
ENSG00000042317	14_88973960_A_G_b37	0.0222374	0.000323795	0.103019	rs7143642	0.2	SPATA7	88973960	14
ENSG00000042317	14_88974131_GAT_G_b37	0.0237833	0.000353343	0.103182	rs376706571	0.2	SPATA7	88974131	14
ENSG00000042317	14_88974417_T_C_b37	0.0237833	0.000353343	0.103182	rs10143744	0.2	SPATA7	88974417	14
ENSG00000042317	14_88974642_T_C_b37	0.0213101	0.000306698	0.104503	rs1999177	0.2	SPATA7	88974642	14
ENSG00000042317	14_88974715_T_G_b37	0.0228	0.000334286	0.103634	rs1999176	0.2	SPATA7	88974715	14
ENSG00000042317	14_88974799_A_G_b37	0.0237833	0.000353343	0.103182	rs1864746	0.2	SPATA7	88974799	14
ENSG00000042317	14_88974867_A_G_b37	0.0237833	0.000353343	0.103182	rs1864747	0.2	SPATA7	88974867	14
ENSG00000042317	14_88975673_C_T_b37	0.0237833	0.000353343	0.103182	rs7151164	0.2	SPATA7	88975673	14
ENSG00000042317	14_88975839_G_T_b37	0.0237833	0.000353343	0.103182	rs12433026	0.2	SPATA7	88975839	14
ENSG00000042317	14_88976217_T_G_b37	0.0228	0.000334286	0.103634	rs10150041	0.2	SPATA7	88976217	14
ENSG00000042317	14_88976335_G_A_b37	0.0225991	0.000330559	0.103691	rs10138061	0.2	SPATA7	88976335	14
ENSG00000042317	14_88976371_G_C_b37	0.0237833	0.000353343	0.103182	rs10138139	0.2	SPATA7	88976371	14
ENSG00000042317	14_88976415_C_T_b37	0.0222374	0.000323795	0.103019	rs10138002	0.2	SPATA7	88976415	14
ENSG00000042317	14_88976472_T_C_b37	0.0237833	0.000353343	0.103182	rs10150311	0.2	SPATA7	88976472	14
ENSG00000042317	14_88976696_C_T_b37	0.022704	0.000332543	0.10334	rs10138309	0.2	SPATA7	88976696	14
ENSG00000042317	14_88976950_C_T_b37	0.0237144	0.000352057	0.103244	rs11847417	0.2	SPATA7	88976950	14
ENSG00000042317	14_88977058_C_A_b37	0.0235336	0.000348635	0.103428	rs3783885	0.2	SPATA7	88977058	14
ENSG00000042317	14_88977140_C_T_b37	0.0235266	0.000348498	0.103465	rs11159857	0.2	SPATA7	88977140	14
ENSG00000042317	14_88977197_A_C_b37	0.0235788	0.000349529	0.10344	rs4390529	0.2	SPATA7	88977197	14
ENSG00000042317	14_88977221_G_A_b37	0.0235808	0.000349569	0.10344	rs4301952	0.2	SPATA7	88977221	14
ENSG00000042317	14_88977297_C_T_b37	0.0159006	0.000210443	0.106084	rs4516145	0.2	SPATA7	88977297	14
ENSG00000042317	14_88977744_C_T_b37	0.0229535	0.000337278	0.103577	rs73317739	0.2	SPATA7	88977744	14
ENSG00000042317	14_88983670_G_A_b37	0.0237532	0.00035278	0.103323	rs10150986	0.2	SPATA7	88983670	14
ENSG00000042317	14_88987362_A_T_b37	0.0114861	0.00013989	-0.11312	rs11625009	0.2	SPATA7	88987362	14
ENSG00000077097	3_25609020_T_G_b37	0.0122232	0.000151312	-0.13048	rs138970809	0.99	TOP2B	25609020	3
ENSG00000077097	3_25628435_G_A_b37	0.0137077	0.000174679	-0.142332	rs79443185	0.99	TOP2B	25628435	3
ENSG00000042429	11_93495975_A_G_b37	0.010084	0.000118632	0.0672344	rs7310	0.7	MED17	93495975	11
ENSG00000042429	11_93507066_C_T_b37	0.00586854	6.0791e-05	0.0690129	rs643261	0.7	MED17	93507066	11
ENSG00000042429	11_93511638_A_G_b37	0.00747859	8.20575e-05	0.0676242	rs2895508	0.7	MED17	93511638	11
ENSG00000042429	11_93513087_T_C_b37	0.00766068	8.4525e-05	0.0675814	rs621801	0.7	MED17	93513087	11
ENSG00000042429	11_93513370_A_G_b37	0.00747859	8.20575e-05	0.0676242	rs677867	0.7	MED17	93513370	11
ENSG00000042429	11_93513530_A_C_b37	0.00241138	2.08904e-05	0.0744259	rs607349	0.7	MED17	93513530	11
ENSG00000042429	11_93520315_C_T_b37	0.000615834	4.26956e-06	0.0834845	rs591709	0.7	MED17	93520315	11
ENSG00000042429	11_93527433_C_G_b37	0.00442115	4.3295e-05	0.0700603	rs685865	0.7	MED17	93527433	11
ENSG00000042429	11_93535313_C_G_b37	0.00320228	2.93242e-05	0.072113	rs10831103	0.7	MED17	93535313	11
ENSG00000042429	11_93537577_C_T_b37	0.00357528	3.34967e-05	0.0716079	rs113023493	0.7	MED17	93537577	11
ENSG00000042429	11_93540914_T_G_b37	0.000413982	2.71474e-06	0.0817501	rs72978409	0.7	MED17	93540914	11
ENSG00000042429	11_93544175_C_T_b37	0.00319722	2.92697e-05	0.0721232	rs11603339	0.7	MED17	93544175	11
ENSG00000042429	11_93544242_C_T_b37	0.00392528	3.7479e-05	0.071302	rs11603364	0.7	MED17	93544242	11
ENSG00000042429	11_93576553_G_T_b37	0.00911209	0.000104557	0.0715998	rs11020534	0.7	MED17	93576553	11
ENSG00000042429	11_93576556_T_C_b37	0.0135326	0.000171893	0.0694337	rs55841324	0.7	MED17	93576556	11
ENSG00000014164	8_144565680_A_G_b37	2.33206e-18	1.05078e-21	-0.168915	rs391615	0.99	ZC3H3	144565680	8
ENSG00000014164	8_144578319_A_G_b37	2.29211e-18	1.03005e-21	-0.16816	rs378184	0.99	ZC3H3	144578319	8
ENSG00000014164	8_144579744_C_G_b37	2.33078e-18	1.05005e-21	-0.168126	rs440379	0.99	ZC3H3	144579744	8
ENSG00000014164	8_144581372_A_G_b37	2.3433e-18	1.056e-21	-0.168136	rs670425	0.99	ZC3H3	144581372	8
ENSG00000014164	8_144581382_G_A_b37	4.23991e-18	1.98108e-21	-0.167638	rs4874141	0.99	ZC3H3	144581382	8
ENSG00000014164	8_144581948_A_G_b37	4.08044e-18	1.89712e-21	-0.167583	rs4873801	0.99	ZC3H3	144581948	8
ENSG00000014164	8_144582305_A_C_b37	2.06181e-18	9.20149e-22	-0.168752	rs685028	0.99	ZC3H3	144582305	8
ENSG00000014164	8_144582799_A_T_b37	1.32574e-18	5.68163e-22	-0.169381	rs9886386	0.99	ZC3H3	144582799	8
ENSG00000014164	8_144589212_A_G_b37	6.6694e-18	3.234e-21	-0.165973	rs2980274	0.99	ZC3H3	144589212	8
ENSG00000014164	8_144601299_A_G_b37	6.19977e-18	2.98823e-21	-0.168665	rs1563152	0.99	ZC3H3	144601299	8
ENSG00000014164	8_144606567_G_C_b37	1.08048e-18	4.58728e-22	-0.170283	rs28539132	0.99	ZC3H3	144606567	8
ENSG00000014164	8_144607145_C_G_b37	1.00568e-18	4.26275e-22	-0.170496	rs7834306	0.99	ZC3H3	144607145	8
ENSG00000014164	8_144609557_A_G_b37	4.39748e-19	1.76391e-22	-0.17134	rs10103541	0.99	ZC3H3	144609557	8
ENSG00000014164	8_144609952_T_C_b37	1.17737e-18	5.02161e-22	-0.17086	rs921668	0.99	ZC3H3	144609952	8
ENSG00000014164	8_144611729_A_C_b37	6.05024e-19	2.49048e-22	-0.171716	rs4242488	0.99	ZC3H3	144611729	8
ENSG00000014164	8_144618232_G_C_b37	1.91237e-18	8.50674e-22	-0.172209	rs10101193	0.99	ZC3H3	144618232	8
ENSG00000014164	8_144633556_T_C_b37	7.64109e-18	3.73902e-21	-0.170396	rs2085018	0.99	ZC3H3	144633556	8
ENSG00000014164	8_144633728_A_G_b37	6.74802e-18	3.27792e-21	-0.170696	rs2100423	0.99	ZC3H3	144633728	8
ENSG00000014164	8_144636949_T_C_b37	8.87746e-18	4.3716e-21	-0.170115	rs7844860	0.99	ZC3H3	144636949	8
ENSG00000014216	11_65079008_A_T_b37	0.0292586	0.000462817	-0.0912211	rs74810810	0.99	CAPN1	65079008	11
ENSG00000042445	2_85554885_G_A_b37	3.10245e-05	1.41844e-07	-0.200392	rs57481159	0.7	RETSAT	85554885	2
ENSG00000042445	2_85555210_A_G_b37	2.87334e-05	1.29929e-07	-0.204915	rs56742524	0.7	RETSAT	85555210	2
ENSG00000042445	2_85557680_G_A_b37	0.000285268	1.7681e-06	-0.178861	rs56657848	0.7	RETSAT	85557680	2
ENSG00000042445	2_85559163_A_G_b37	0.000202292	1.19516e-06	-0.1932	rs74793774	0.7	RETSAT	85559163	2
ENSG00000042445	2_85560659_C_G_b37	2.2206e-05	9.6993e-08	0.0916182	rs10198290	0.7	RETSAT	85560659	2
ENSG00000042445	2_85560961_C_T_b37	9.75763e-05	5.22346e-07	-0.187116	rs56297424	0.7	RETSAT	85560961	2
ENSG00000042445	2_85561221_G_C_b37	0.000248681	1.50966e-06	-0.17765	rs58928438	0.7	RETSAT	85561221	2
ENSG00000042445	2_85561843_C_G_b37	0.000226651	1.35869e-06	0.0977819	rs4567936	0.7	RETSAT	85561843	2
ENSG00000042445	2_85563215_C_T_b37	0.000368283	2.37266e-06	-0.174444	rs139294012	0.7	RETSAT	85563215	2
ENSG00000042445	2_85568373_C_T_b37	0.000255801	1.5588e-06	-0.179173	rs58132870	0.7	RETSAT	85568373	2
ENSG00000042445	2_85570942_G_C_b37	0.000455709	3.03027e-06	0.0870172		0.7	RETSAT	85570942	2
ENSG00000042445	2_85573033_G_A_b37	0.000308598	1.93452e-06	0.0854726	rs908302	0.7	RETSAT	85573033	2
ENSG00000042445	2_85574015_G_A_b37	0.000103198	5.57212e-07	0.08993	rs4474882	0.7	RETSAT	85574015	2
ENSG00000042445	2_85574456_A_G_b37	3.63552e-05	1.69822e-07	0.104916	rs6547616	0.7	RETSAT	85574456	2
ENSG00000042445	2_85588329_GTTT_G_b37	6.14778e-05	3.09123e-07	-0.0970456	rs398060356	0.7	RETSAT	85588329	2
ENSG00000042753	19_47297672_A_G_b37	0.0490164	0.000924018	-0.073121	rs313855	0.5	AP2S1	47297672	19
ENSG00000042753	19_47335627_T_C_b37	0.0216191	0.000312407	-0.104419	rs312177	0.5	AP2S1	47335627	19
ENSG00000042753	19_47342867_A_C_b37	0.011162	0.000134894	-0.0627931	rs312185	0.5	AP2S1	47342867	19
ENSG00000042753	19_47343098_A_AG_b37	0.0116059	0.000141751	-0.0627422	rs397703763	0.5	AP2S1	47343098	19
ENSG00000068654	2_86230921_C_T_b37	3.56203e-07	9.84082e-10	-0.249697	rs13384563	0.6	POLR1A	86230921	2
ENSG00000068654	2_86236099_G_T_b37	7.95412e-07	2.38571e-09	-0.244015	rs1036554	0.6	POLR1A	86236099	2
ENSG00000068654	2_86237935_C_T_b37	1.09392e-06	3.39525e-09	-0.235416	rs13390702	0.6	POLR1A	86237935	2
ENSG00000068654	2_86253508_A_T_b37	1.43327e-10	1.91978e-13	-0.348099	rs12124	0.6	POLR1A	86253508	2
ENSG00000068654	2_86267068_T_C_b37	8.19369e-07	2.46536e-09	-0.243894	rs3770087	0.6	POLR1A	86267068	2
ENSG00000068654	2_86272758_G_A_b37	8.19369e-07	2.46536e-09	-0.243894	rs1561328	0.6	POLR1A	86272758	2
ENSG00000068654	2_86277190_G_A_b37	8.1796e-07	2.46074e-09	-0.243908	rs9789563	0.6	POLR1A	86277190	2
ENSG00000068654	2_86281905_G_A_b37	1.8786e-06	6.14486e-09	-0.237464	rs2278086	0.6	POLR1A	86281905	2
ENSG00000068654	2_86282419_AG_A_b37	1.233e-06	3.87152e-09	-0.267915		0.6	POLR1A	86282419	2
ENSG00000068654	2_86283195_A_C_b37	1.8786e-06	6.14486e-09	-0.237464	rs78646493	0.6	POLR1A	86283195	2
ENSG00000068654	2_86283357_T_C_b37	9.15992e-07	2.79201e-09	-0.241943	rs111295372	0.6	POLR1A	86283357	2
ENSG00000068654	2_86289436_C_T_b37	1.88572e-06	6.17026e-09	-0.237434	rs59947468	0.6	POLR1A	86289436	2
ENSG00000068654	2_86300308_C_T_b37	1.39859e-06	4.44325e-09	-0.232099	rs6750765	0.6	POLR1A	86300308	2
ENSG00000068654	2_86304922_G_GCA_b37	9.11271e-08	2.15093e-10	-0.254198	rs756367716	0.6	POLR1A	86304922	2
ENSG00000068654	2_86305534_T_C_b37	8.04838e-07	2.41765e-09	-0.245348	rs74607112	0.6	POLR1A	86305534	2
ENSG00000068654	2_86306251_T_C_b37	2.73397e-08	5.69675e-11	-0.221931	rs7562837	0.6	POLR1A	86306251	2
ENSG00000068654	2_86307624_G_A_b37	8.11752e-07	2.44035e-09	-0.245511	rs17584578	0.6	POLR1A	86307624	2
ENSG00000068654	2_86307884_CAG_C_b37	4.5325e-07	1.28883e-09	-0.203423	rs397840354	0.6	POLR1A	86307884	2
ENSG00000068654	2_86309032_G_A_b37	6.89493e-07	2.04404e-09	-0.261461	rs78032828	0.6	POLR1A	86309032	2
ENSG00000068654	2_86312222_C_T_b37	6.11952e-07	1.79126e-09	-0.262367	rs113143529	0.6	POLR1A	86312222	2
ENSG00000068654	2_86331347_C_T_b37	1.4804e-06	4.73192e-09	0.164626	rs12714168	0.6	POLR1A	86331347	2
ENSG00000068654	2_86342206_C_T_b37	1.4804e-06	4.73192e-09	0.164626	rs4832246	0.6	POLR1A	86342206	2
ENSG00000068654	2_86352785_G_A_b37	1.4804e-06	4.73192e-09	0.164626	rs4618054	0.6	POLR1A	86352785	2
ENSG00000014257	3_132121669_A_G_b37	0.00567775	5.84088e-05	0.640796	rs79784282	0.01	ACPP	132121669	3
ENSG00000014257	3_132149263_C_G_b37	0.00509362	5.1298e-05	0.646223	rs16839243	0.01	ACPP	132149263	3
ENSG00000014257	3_132171029_C_T_b37	0.0167654	0.000225109	0.64187	rs75806535	0.01	ACPP	132171029	3
ENSG00000077147	10_98270696_A_T_b37	0.014106	0.000181137	0.0755039	rs7069429	0.99	TM9SF3	98270696	10
ENSG00000077147	10_98275970_C_A_b37	0.0117031	0.000143273	0.0760817	rs11188809	0.99	TM9SF3	98275970	10
ENSG00000077147	10_98275988_G_C_b37	0.0123757	0.000153635	0.0760783	rs11188810	0.99	TM9SF3	98275988	10
ENSG00000077147	10_98275999_A_G_b37	0.017824	0.000244296	0.0760033	rs11188811	0.99	TM9SF3	98275999	10
ENSG00000077147	10_98278115_T_C_b37	0.0116388	0.000142258	0.0761004	rs3689	0.99	TM9SF3	98278115	10
ENSG00000077147	10_98279122_A_T_b37	0.0116015	0.000141681	0.0761119	rs10882809	0.99	TM9SF3	98279122	10
ENSG00000077147	10_98279190_A_G_b37	0.0116015	0.000141681	0.0761119	rs11188813	0.99	TM9SF3	98279190	10
ENSG00000077147	10_98280601_G_C_b37	0.0176132	0.000240496	0.0760572	rs1132914	0.99	TM9SF3	98280601	10
ENSG00000077147	10_98282986_C_T_b37	0.0115419	0.000140747	0.0761196	rs4534508	0.99	TM9SF3	98282986	10
ENSG00000077147	10_98283080_T_C_b37	0.0115434	0.000140776	0.076118	rs17482382	0.99	TM9SF3	98283080	10
ENSG00000077147	10_98284065_T_C_b37	0.0115434	0.000140776	0.076118	rs12221143	0.99	TM9SF3	98284065	10
ENSG00000077147	10_98284805_T_C_b37	0.0115434	0.000140776	0.076118	rs12416646	0.99	TM9SF3	98284805	10
ENSG00000077147	10_98285219_T_A_b37	0.0113177	0.000137332	0.076246	rs1156036	0.99	TM9SF3	98285219	10
ENSG00000077147	10_98285321_A_C_b37	0.0115434	0.000140776	0.076118	rs1156035	0.99	TM9SF3	98285321	10
ENSG00000077147	10_98285539_C_T_b37	0.0121986	0.000150893	0.0761183	rs11188814	0.99	TM9SF3	98285539	10
ENSG00000077147	10_98285599_A_G_b37	0.0212222	0.000305031	0.0703555	rs11188815	0.99	TM9SF3	98285599	10
ENSG00000077147	10_98286342_T_C_b37	0.0115434	0.000140776	0.076118	rs4485036	0.99	TM9SF3	98286342	10
ENSG00000077147	10_98288269_T_C_b37	0.0175725	0.00023978	0.076054	rs17391547	0.99	TM9SF3	98288269	10
ENSG00000077147	10_98292601_G_A_b37	0.0115419	0.000140747	0.0761196	rs11188817	0.99	TM9SF3	98292601	10
ENSG00000077147	10_98294265_AC_A_b37	0.0165644	0.000221646	0.0762576	rs34939843	0.99	TM9SF3	98294265	10
ENSG00000077147	10_98295969_T_C_b37	0.0115419	0.000140747	0.0761196	rs12218847	0.99	TM9SF3	98295969	10
ENSG00000077147	10_98298904_T_C_b37	0.0115419	0.000140747	0.0761196	rs12414612	0.99	TM9SF3	98298904	10
ENSG00000077147	10_98300266_T_C_b37	0.0124373	0.000154621	0.0759113	rs12415048	0.99	TM9SF3	98300266	10
ENSG00000077147	10_98301384_G_A_b37	0.0175725	0.00023978	0.076054	rs11188821	0.99	TM9SF3	98301384	10
ENSG00000077147	10_98301502_G_A_b37	0.0115419	0.000140747	0.0761196	rs10882815	0.99	TM9SF3	98301502	10
ENSG00000077147	10_98305551_T_C_b37	0.0115419	0.000140747	0.0761196	rs9664955	0.99	TM9SF3	98305551	10
ENSG00000077147	10_98308278_C_G_b37	0.0158093	0.000208947	0.0741177	rs2011190	0.99	TM9SF3	98308278	10
ENSG00000077147	10_98309053_C_T_b37	0.0115419	0.000140747	0.0761196	rs9664749	0.99	TM9SF3	98309053	10
ENSG00000077147	10_98309277_T_C_b37	0.0128331	0.000160777	0.0743635	rs12221262	0.99	TM9SF3	98309277	10
ENSG00000077147	10_98309878_C_T_b37	0.0115419	0.000140747	0.0761196	rs7087478	0.99	TM9SF3	98309878	10
ENSG00000077147	10_98311680_AT_A_b37	0.0115419	0.000140747	0.0761196	rs368949199	0.99	TM9SF3	98311680	10
ENSG00000077147	10_98311920_T_C_b37	0.0115419	0.000140747	0.0761196	rs11188825	0.99	TM9SF3	98311920	10
ENSG00000077147	10_98314625_G_C_b37	0.0115419	0.000140747	0.0761196	rs1324255	0.99	TM9SF3	98314625	10
ENSG00000077147	10_98315021_C_G_b37	0.0138432	0.000176832	0.0747618	rs7086240	0.99	TM9SF3	98315021	10
ENSG00000077147	10_98315487_T_C_b37	0.0211212	0.000303208	0.0745304	rs12766248	0.99	TM9SF3	98315487	10
ENSG00000077147	10_98318063_G_GA_b37	0.0187199	0.000260027	0.0708897	rs397826897	0.99	TM9SF3	98318063	10
ENSG00000077147	10_98320441_T_C_b37	0.0137688	0.000175657	0.0747872	rs35217901	0.99	TM9SF3	98320441	10
ENSG00000077147	10_98320693_G_C_b37	0.0105586	0.000125797	0.0779193	rs12775533	0.99	TM9SF3	98320693	10
ENSG00000077147	10_98322695_T_G_b37	0.0137688	0.000175657	0.0747872	rs7082873	0.99	TM9SF3	98322695	10
ENSG00000077147	10_98323095_T_C_b37	0.0137439	0.000175254	0.0748076	rs10882821	0.99	TM9SF3	98323095	10
ENSG00000077147	10_98323591_T_G_b37	0.0149133	0.000194314	-0.0596402		0.99	TM9SF3	98323591	10
ENSG00000077147	10_98324489_T_C_b37	0.0230842	0.000339989	0.0764512	rs12413053	0.99	TM9SF3	98324489	10
ENSG00000077147	10_98325612_C_T_b37	0.00881965	0.000100432	0.0792508	rs1324256	0.99	TM9SF3	98325612	10
ENSG00000077147	10_98326780_A_G_b37	0.0202025	0.000286585	0.0718478	rs12220047	0.99	TM9SF3	98326780	10
ENSG00000077147	10_98328512_G_A_b37	0.00881965	0.000100432	0.0792508	rs11188831	0.99	TM9SF3	98328512	10
ENSG00000077147	10_98329958_T_C_b37	0.0105586	0.000125797	0.0779193	rs11188832	0.99	TM9SF3	98329958	10
ENSG00000077147	10_98330260_G_A_b37	0.0105555	0.000125749	0.0779207	rs11188833	0.99	TM9SF3	98330260	10
ENSG00000077147	10_98330501_G_GA_b37	0.00742095	8.12537e-05	0.0800163		0.99	TM9SF3	98330501	10
ENSG00000077147	10_98330940_G_C_b37	0.0137543	0.000175415	0.0747941	rs2031326	0.99	TM9SF3	98330940	10
ENSG00000077147	10_98331129_C_T_b37	0.0162436	0.000216208	0.077886	rs12219275	0.99	TM9SF3	98331129	10
ENSG00000077147	10_98331793_A_G_b37	0.0210032	0.000300949	0.0745616	rs1408367	0.99	TM9SF3	98331793	10
ENSG00000077147	10_98342214_A_C_b37	0.0137505	0.000175357	0.0747961	rs7071881	0.99	TM9SF3	98342214	10
ENSG00000077147	10_98344282_C_T_b37	0.0105424	0.000125552	0.077929	rs12776810	0.99	TM9SF3	98344282	10
ENSG00000077147	10_98344607_A_G_b37	0.0132843	0.000167953	0.0751594	rs7085389	0.99	TM9SF3	98344607	10
ENSG00000077147	10_98345056_C_T_b37	0.00881111	0.00010031	0.0792577	rs7086213	0.99	TM9SF3	98345056	10
ENSG00000077147	10_98345880_G_A_b37	0.0175725	0.00023978	0.076054	rs3748237	0.99	TM9SF3	98345880	10
ENSG00000077147	10_98347281_T_C_b37	0.0064078	6.78017e-05	0.0780879	rs61859300	0.99	TM9SF3	98347281	10
ENSG00000077147	10_98348572_A_G_b37	0.0151233	0.000197688	0.0708926	rs7070686	0.99	TM9SF3	98348572	10
ENSG00000077147	10_98348595_G_A_b37	0.00640446	6.77557e-05	0.0780879	rs7071044	0.99	TM9SF3	98348595	10
ENSG00000077147	10_98350215_G_T_b37	0.0135037	0.000171429	0.0793885	rs11188840	0.99	TM9SF3	98350215	10
ENSG00000077147	10_98350392_C_CAT_b37	0.00514117	5.18711e-05	0.0792867		0.99	TM9SF3	98350392	10
ENSG00000077147	10_98350393_G_A_b37	0.00514117	5.18711e-05	0.0792867	rs11188841	0.99	TM9SF3	98350393	10
ENSG00000077147	10_98350395_C_G_b37	0.00514001	5.18565e-05	0.0792881	rs11188842	0.99	TM9SF3	98350395	10
ENSG00000077147	10_98351763_G_T_b37	0.00560869	5.75578e-05	0.0789833	rs11188844	0.99	TM9SF3	98351763	10
ENSG00000077147	10_98353421_A_G_b37	0.0111343	0.000134481	0.0728301	rs8578	0.99	TM9SF3	98353421	10
ENSG00000077147	10_98354373_T_C_b37	0.00949997	0.000110072	0.0739155	rs1063605	0.99	TM9SF3	98354373	10
ENSG00000077147	10_98354924_C_T_b37	0.00813485	9.09257e-05	0.0758306	rs7074516	0.99	TM9SF3	98354924	10
ENSG00000077147	10_98357114_T_TCC_b37	0.0219199	0.000317903	0.0775121		0.99	TM9SF3	98357114	10
ENSG00000077147	10_98357129_CTCTCTTTCTT_C_b37	0.0163544	0.000218045	0.0788425		0.99	TM9SF3	98357129	10
ENSG00000077147	10_98357561_C_T_b37	0.00813658	9.09503e-05	0.0758341	rs61858194	0.99	TM9SF3	98357561	10
ENSG00000077147	10_98360072_C_T_b37	0.00615201	6.45382e-05	0.0783441	rs11188847	0.99	TM9SF3	98360072	10
ENSG00000077147	10_98360575_C_T_b37	0.0117014	0.000143247	0.0725864	rs11188848	0.99	TM9SF3	98360575	10
ENSG00000077147	10_98364597_C_A_b37	0.0120451	0.000148492	0.0734644	rs7073017	0.99	TM9SF3	98364597	10
ENSG00000077147	10_98364910_G_C_b37	0.0282356	0.000441719	0.0670845	rs7073682	0.99	TM9SF3	98364910	10
ENSG00000077147	10_98364983_T_C_b37	0.0232238	0.000342794	0.0685223	rs7091606	0.99	TM9SF3	98364983	10
ENSG00000068724	2_47228929_CGGA_C_b37	0.0459868	0.000847095	-0.194854	rs202185326	0.7	TTC7A	47228929	2
ENSG00000014824	4_42125420_G_GA_b37	0.0111331	0.000134456	-0.397165		0.99	SLC30A9	42125420	4
ENSG00000077238	16_27381712_C_T_b37	0.0267695	0.0004109	0.0652923	rs16976728	0.99	IL4R	27381712	16
ENSG00000042832	8_133805213_T_TC_b37	0.021189	0.000304378	1.90861		0.2	TG	133805213	8
ENSG00000042832	8_133805463_T_G_b37	0.0239956	0.000357371	-0.338917	rs1469263	0.2	TG	133805463	8
ENSG00000042832	8_133805889_T_G_b37	0.0235734	0.000349418	-0.339732	rs2739045	0.2	TG	133805889	8
ENSG00000042832	8_133809975_T_G_b37	0.0249532	0.000375744	-0.337134	rs2245068	0.2	TG	133809975	8
ENSG00000042832	8_133866257_C_T_b37	0.0412799	0.000730668	0.316744	rs2472541	0.2	TG	133866257	8
ENSG00000042832	8_133867342_A_AT_b37	0.026883	0.000413351	0.336645		0.2	TG	133867342	8
ENSG00000042832	8_133867344_T_TA_b37	0.0411789	0.000728229	0.316791	rs35487109	0.2	TG	133867344	8
ENSG00000042832	8_133867413_G_A_b37	0.0411732	0.000728056	0.316794	rs2472542	0.2	TG	133867413	8
ENSG00000042832	8_133867457_G_A_b37	0.0411652	0.000727883	0.316798	rs2467996	0.2	TG	133867457	8
ENSG00000042832	8_133867750_T_C_b37	0.0407527	0.000718094	0.317702	rs2467995	0.2	TG	133867750	8
ENSG00000042832	8_133868991_T_C_b37	0.0410891	0.000725992	0.316834	rs2472544	0.2	TG	133868991	8
ENSG00000042832	8_133869164_T_G_b37	0.0411	0.000726226	0.316825	rs2472545	0.2	TG	133869164	8
ENSG00000042832	8_133869288_C_T_b37	0.0410819	0.000725822	0.316837	rs1916272	0.2	TG	133869288	8
ENSG00000042832	8_133869471_G_A_b37	0.0410963	0.000726141	0.316827	rs1916271	0.2	TG	133869471	8
ENSG00000042832	8_133869824_A_C_b37	0.0410842	0.000725884	0.316831	rs2467993	0.2	TG	133869824	8
ENSG00000042832	8_133870432_A_C_b37	0.0410545	0.00072514	0.31685	rs2467992	0.2	TG	133870432	8
ENSG00000042832	8_133872307_G_A_b37	0.0410109	0.000724122	0.316868	rs2142377	0.2	TG	133872307	8
ENSG00000042832	8_133876246_C_T_b37	0.0409292	0.000722255	0.316898	rs2244060	0.2	TG	133876246	8
ENSG00000042832	8_133877262_T_C_b37	0.0409001	0.000721588	0.31691	rs180193	0.2	TG	133877262	8
ENSG00000042832	8_133877623_A_G_b37	0.0402825	0.000707404	0.317916	rs180195	0.2	TG	133877623	8
ENSG00000042832	8_133902100_T_C_b37	0.0442138	0.000803232	-0.322563	rs853309	0.2	TG	133902100	8
ENSG00000042832	8_133904380_G_A_b37	0.0413931	0.000733528	-0.32064	rs864898	0.2	TG	133904380	8
ENSG00000042832	8_133994687_A_G_b37	7.26805e-05	3.74267e-07	3.37445	rs142338573	0.2	TG	133994687	8
ENSG00000042832	8_133999050_G_A_b37	6.04599e-05	3.03369e-07	3.41405	rs144513174	0.2	TG	133999050	8
ENSG00000042832	8_134005629_A_G_b37	6.02679e-05	3.02234e-07	3.41486	rs79175200	0.2	TG	134005629	8
ENSG00000042832	8_134167026_C_CA_b37	0.0185344	0.000256721	2.38098	rs200445612	0.2	TG	134167026	8
ENSG00000016402	6_137368147_G_A_b37	0.0250095	0.000376841	-0.163219	rs9376244	0.3	IL20RA	137368147	6
ENSG00000043039	11_129243417_T_G_b37	0.0345121	0.000574806	0.232139	rs7939702	0.01	BARX2	129243417	11
ENSG00000043039	11_129247916_A_T_b37	0.0204683	0.000291455	0.260191	rs1493544	0.01	BARX2	129247916	11
ENSG00000043039	11_129251118_G_A_b37	0.0412605	0.000730196	0.241231	rs4937424	0.01	BARX2	129251118	11
ENSG00000043039	11_129259722_T_A_b37	0.0303409	0.000485645	0.241119	rs1353110	0.01	BARX2	129259722	11
ENSG00000043039	11_129259876_C_T_b37	0.0303503	0.000485841	0.24111	rs959862	0.01	BARX2	129259876	11
ENSG00000068793	15_22964259_T_C_b37	0.03387	0.000560487	0.17047	rs151231870	0.99	CYFIP1	22964259	15
ENSG00000068793	15_23004441_TAACA_T_b37	0.0473606	0.000881639	0.0389318	rs373894578	0.99	CYFIP1	23004441	15
ENSG00000068793	15_23004501_T_TTAA_b37	0.0384215	0.000662845	0.0394432		0.99	CYFIP1	23004501	15
ENSG00000068793	15_23004808_C_T_b37	0.0449246	0.000820951	0.0391711	rs1051288	0.99	CYFIP1	23004808	15
ENSG00000068793	15_23007273_A_AG_b37	0.0491203	0.00092664	0.0392927		0.99	CYFIP1	23007273	15
ENSG00000068793	15_23007277_G_GT_b37	0.0474354	0.000883577	0.0389391	rs71411208	0.99	CYFIP1	23007277	15
ENSG00000068831	11_64511322_T_G_b37	0.0408725	0.000720955	0.0767857	rs2073798	0.95	RASGRP2	64511322	11
ENSG00000068831	11_64511886_G_T_b37	0.025543	0.000387206	-0.104095	rs12223914	0.95	RASGRP2	64511886	11
ENSG00000068831	11_64514506_A_G_b37	0.035707	0.000600923	-0.100905	rs569602	0.95	RASGRP2	64514506	11
ENSG00000016602	1_87096897_T_C_b37	0.00575646	5.93946e-05	0.933367	rs146511069	0.01	CLCA4	87096897	1
ENSG00000017260	3_130472781_T_C_b37	0.0194361	0.000272919	0.341526	rs13314375	0.99	ATP2C1	130472781	3
ENSG00000018189	4_71487073_T_C_b37	0.0395614	0.000690006	0.15531		0.2	RUFY3	71487073	4
ENSG00000018189	4_71601338_G_T_b37	0.048926	0.000921699	0.146804	rs149498601	0.2	RUFY3	71601338	4
ENSG00000018189	4_71601339_C_T_b37	0.048926	0.000921699	0.146804	rs144038161	0.2	RUFY3	71601339	4
ENSG00000018189	4_71765339_A_G_b37	0.0234937	0.00034788	0.114767	rs71599974	0.2	RUFY3	71765339	4
ENSG00000068903	19_39350521_T_C_b37	0.0034854	3.24669e-05	0.419298	rs142866117	0.99	SIRT2	39350521	19
ENSG00000043514	1_40303627_C_T_b37	5.27792e-08	1.17339e-10	-0.176373	rs12123609	0.8	TRIT1	40303627	1
ENSG00000043514	1_40312053_TG_T_b37	5.27792e-08	1.17339e-10	-0.176373	rs68013172	0.8	TRIT1	40312053	1
ENSG00000043514	1_40313107_G_A_b37	5.27792e-08	1.17339e-10	-0.176373	rs79540048	0.8	TRIT1	40313107	1
ENSG00000043514	1_40321194_T_C_b37	5.27821e-08	1.1736e-10	-0.176372	rs12125901	0.8	TRIT1	40321194	1
ENSG00000043514	1_40330141_C_T_b37	5.27821e-08	1.1736e-10	-0.176372	rs148064937	0.8	TRIT1	40330141	1
ENSG00000043514	1_40339467_G_A_b37	5.27821e-08	1.1736e-10	-0.176372	rs12136268	0.8	TRIT1	40339467	1
ENSG00000043514	1_40345512_C_A_b37	5.27499e-08	1.1726e-10	-0.176376	rs55752496	0.8	TRIT1	40345512	1
ENSG00000043514	1_40346661_G_A_b37	5.30356e-08	1.18001e-10	-0.175454	rs137882240	0.8	TRIT1	40346661	1
ENSG00000069188	17_71304177_G_A_b37	0.0424082	0.000758461	0.246648	rs11870534	0.2	SDK2	71304177	17
ENSG00000069188	17_71304503_C_T_b37	0.0424082	0.000758461	0.246648	rs11870739	0.2	SDK2	71304503	17
ENSG00000069188	17_71306723_GGA_G_b37	0.0405018	0.000712399	0.250995	rs145827325	0.2	SDK2	71306723	17
ENSG00000069188	17_71334473_G_A_b37	0.0425512	0.000761714	0.143718	rs3195414	0.2	SDK2	71334473	17
ENSG00000069188	17_71591752_G_A_b37	0.0146633	0.000190206	-0.180152	rs11654227	0.2	SDK2	71591752	17
ENSG00000069188	17_71592256_G_A_b37	0.00480632	4.78442e-05	-0.193465	rs73998936	0.2	SDK2	71592256	17
ENSG00000069188	17_71592305_G_A_b37	0.0229009	0.000336183	-0.172652	rs72845799	0.2	SDK2	71592305	17
ENSG00000069188	17_71592694_T_C_b37	0.0207334	0.000296193	-0.174402	rs11652296	0.2	SDK2	71592694	17
ENSG00000069188	17_71594204_C_T_b37	0.0129842	0.000163069	-0.179897	rs72847606	0.2	SDK2	71594204	17
ENSG00000069188	17_71594243_TC_T_b37	0.014846	0.000193241	-0.178264	rs149576828	0.2	SDK2	71594243	17
ENSG00000069188	17_71594785_CACG_C_b37	0.0155065	0.000203909	-0.181684	rs3070638	0.2	SDK2	71594785	17
ENSG00000069188	17_71595328_A_C_b37	0.0132137	0.000166795	-0.214951	rs72847607	0.2	SDK2	71595328	17
[truncated: 106,414 more rows]
