# Supplementary material for: Genetic variants associated mRNA stability in lung
Source: BMC Genomics. 2022 Mar 11;23:196. doi: 10.1186/s12864-022-08405-y (PMC8915503; doi:10.1186/s12864-022-08405-y)
Supplement: Supplementary file 5 — Additional file 5. Contains additional Table S6 which includes eQTLs that identified after adding PEER factors and filtered by CAVIAR. [file 12864_2022_8405_MOESM5_ESM.xlsx]

## Sheet: Table S6
Table S6. eQTLs that identified after PEER and CAVIAR.
Gene	SNV	FDR_BH	Pvalue	Coef	rsID	stability_stringency	Symbol	snv_loc	chr
ENSG00000000460	1_169567478_A_G_b37	0.0114709	0.000245708	-0.234521	rs78359189	0.01	C1orf112	169567478	1
ENSG00000000460	1_169769854_C_CT_b37	0.00472439	8.37302e-05	-0.293958		0.01	C1orf112	169769854	1
ENSG00000000460	1_169782109_T_G_b37	0.0250656	0.000650349	-0.0453954	rs11576078	0.01	C1orf112	169782109	1
ENSG00000000460	1_169784563_C_G_b37	0.0250208	0.000648867	-0.0454077	rs10919250	0.01	C1orf112	169784563	1
ENSG00000000460	1_169798745_C_G_b37	0.0256911	0.000671219	-0.0451794	rs17529513	0.01	C1orf112	169798745	1
ENSG00000000460	1_169802112_G_A_b37	0.0248051	0.000641826	-0.0454193	rs12760399	0.01	C1orf112	169802112	1
ENSG00000000460	1_169816182_G_T_b37	0.0247988	0.000641632	-0.0454194	rs10919255	0.01	C1orf112	169816182	1
ENSG00000000460	1_169823660_C_T_b37	0.0247976	0.000641592	-0.0454194	rs1062976	0.01	C1orf112	169823660	1
ENSG00000000460	1_169824379_G_A_b37	0.0244673	0.000630714	-0.0454751	rs10489172	0.01	C1orf112	169824379	1
ENSG00000000460	1_169831690_CTCTT_C_b37	0.0222962	0.000560577	-0.0468276	rs67387301	0.01	C1orf112	169831690	1
ENSG00000000460	1_169838278_G_A_b37	0.0237775	0.000608257	-0.0456056	rs17603022	0.01	C1orf112	169838278	1
ENSG00000000460	1_169845756_T_A_b37	0.0240985	0.000618756	-0.0453778	rs12089057	0.01	C1orf112	169845756	1
ENSG00000000460	1_169850374_T_C_b37	0.0230475	0.000584618	-0.0454968	rs73026213	0.01	C1orf112	169850374	1
ENSG00000000460	1_169851579_C_T_b37	0.021564	0.000537705	-0.0475881	rs6678351	0.01	C1orf112	169851579	1
ENSG00000000460	1_169852513_G_A_b37	0.021337	0.000530639	-0.0455714	rs73026223	0.01	C1orf112	169852513	1
ENSG00000000460	1_169852851_T_C_b37	0.0219167	0.000548679	-0.0457004	rs6694855	0.01	C1orf112	169852851	1
ENSG00000000460	1_169860199_C_T_b37	0.02509	0.000651164	-0.0447917	rs16862745	0.01	C1orf112	169860199	1
ENSG00000000460	1_169880031_G_T_b37	0.0193031	0.000467684	-0.0463435	rs73026243	0.01	C1orf112	169880031	1
ENSG00000000460	1_169881461_T_A_b37	0.0179765	0.000428036	-0.0466481	rs73026245	0.01	C1orf112	169881461	1
ENSG00000000460	1_169882910_C_T_b37	0.0157609	0.000363337	-0.0473023	rs11589247	0.01	C1orf112	169882910	1
ENSG00000000460	1_169890041_C_T_b37	0.0105131	0.00022086	-0.0472583	rs549002	0.01	C1orf112	169890041	1
ENSG00000000460	1_169899427_C_T_b37	0.0129647	0.000285497	-0.0465081	rs648576	0.01	C1orf112	169899427	1
ENSG00000000460	1_169907215_T_G_b37	0.0142656	0.000321181	-0.0454562	rs516793	0.01	C1orf112	169907215	1
ENSG00000000460	1_169907493_G_A_b37	0.0142633	0.000321089	-0.0454617	rs659476	0.01	C1orf112	169907493	1
ENSG00000000938	1_27888990_T_C_b37	0.0315483	0.000873368	0.0398858	rs6598888	0.99	FGR	27888990	1
ENSG00000000938	1_27889163_T_C_b37	0.0221467	0.000555805	0.04192	rs6703312	0.99	FGR	27889163	1
ENSG00000000938	1_27890533_A_G_b37	0.0289491	0.000782166	0.0410749	rs12146138	0.99	FGR	27890533	1
ENSG00000000938	1_27893357_A_AG_b37	0.0403956	0.00120059	0.0436859		0.99	FGR	27893357	1
ENSG00000000971	1_196582775_G_A_b37	0.0276463	0.000737795	-0.167319	rs1360144	0.99	CFH	196582775	1
ENSG00000000971	1_196587975_A_C_b37	0.0276461	0.000737784	-0.167254	rs6428355	0.99	CFH	196587975	1
ENSG00000000971	1_196588963_C_T_b37	0.0204374	0.000502175	-0.168792	rs1571490	0.99	CFH	196588963	1
ENSG00000000971	1_196592404_G_C_b37	0.0336019	0.000947149	0.197419	rs6675120	0.99	CFH	196592404	1
ENSG00000000971	1_196593111_T_G_b37	0.0360065	0.00103571	0.194868	rs78081753	0.99	CFH	196593111	1
ENSG00000000971	1_196594035_C_A_b37	0.0282313	0.000757661	0.166595	rs471554	0.99	CFH	196594035	1
ENSG00000000971	1_196601455_A_G_b37	0.037658	0.00109683	0.193203	rs16840333	0.99	CFH	196601455	1
ENSG00000000971	1_196608448_C_T_b37	0.037658	0.00109683	0.193203	rs146079553	0.99	CFH	196608448	1
ENSG00000000971	1_196608608_G_C_b37	0.0265685	0.000700488	0.168514	rs800300	0.99	CFH	196608608	1
ENSG00000000971	1_196609879_C_T_b37	0.0372971	0.00108345	0.193561	rs74134392	0.99	CFH	196609879	1
ENSG00000000971	1_196611318_A_G_b37	0.0233264	0.000593503	0.173067	rs472466	0.99	CFH	196611318	1
ENSG00000000971	1_196615838_G_T_b37	0.0226246	0.000571192	0.174132	rs512822	0.99	CFH	196615838	1
ENSG00000000971	1_196616928_T_C_b37	0.0175712	0.00041619	0.194154	rs481538	0.99	CFH	196616928	1
ENSG00000000971	1_196620698_T_A_b37	0.0376573	0.00109679	0.195104	rs36049386	0.99	CFH	196620698	1
ENSG00000000971	1_196621509_T_A_b37	0.0144828	0.000327189	0.199939	rs520992	0.99	CFH	196621509	1
ENSG00000000971	1_196622901_A_C_b37	0.0228228	0.000577494	0.174714	rs487114	0.99	CFH	196622901	1
ENSG00000000971	1_196625745_G_A_b37	0.0390636	0.00114937	0.191809	rs508505	0.99	CFH	196625745	1
ENSG00000001167	6_40965206_C_A_b37	0.0479483	0.00150293	-0.0285672	rs2223592	0.3	NFYA	40965206	6
ENSG00000001167	6_41041947_T_A_b37	0.033196	0.000932446	0.0488691	rs62396284	0.3	NFYA	41041947	6
ENSG00000001167	6_41068257_CA_C_b37	0.0447267	0.00137176	0.0451025	rs147185322	0.3	NFYA	41068257	6
ENSG00000001167	6_41068500_G_A_b37	0.0447267	0.00137176	0.0451025	rs72856259	0.3	NFYA	41068500	6
ENSG00000001167	6_41068580_G_C_b37	0.0447267	0.00137176	0.0451025	rs62396300	0.3	NFYA	41068580	6
ENSG00000001167	6_41068600_A_G_b37	0.0240668	0.000617762	0.049653	rs76209811	0.3	NFYA	41068600	6
ENSG00000001167	6_41068601_A_C_b37	0.0240668	0.000617762	0.049653	rs62396301	0.3	NFYA	41068601	6
ENSG00000001167	6_41069193_C_G_b37	0.0240459	0.000617086	0.049657	rs11961582	0.3	NFYA	41069193	6
ENSG00000001167	6_41069194_C_G_b37	0.0240459	0.000617086	0.049657	rs67151216	0.3	NFYA	41069194	6
ENSG00000001167	6_41076198_A_G_b37	0.0446261	0.00136762	0.0451164	rs61730401	0.3	NFYA	41076198	6
ENSG00000001167	6_41076267_G_C_b37	0.0456389	0.00140888	0.0450024	rs72856266	0.3	NFYA	41076267	6
ENSG00000001167	6_41076693_CT_C_b37	0.0445113	0.00136281	0.0448344	rs144698929	0.3	NFYA	41076693	6
ENSG00000001167	6_41077224_T_C_b37	0.0446313	0.00136785	0.0451156	rs62396305	0.3	NFYA	41077224	6
ENSG00000001167	6_41077891_A_T_b37	0.0359318	0.00103298	0.0448268	rs62396306	0.3	NFYA	41077891	6
ENSG00000001167	6_41081034_CA_C_b37	0.0446153	0.00136716	0.0451169	rs202120161	0.3	NFYA	41081034	6
ENSG00000001167	6_41086655_T_A_b37	0.0446473	0.00136854	0.0451118	rs78609059	0.3	NFYA	41086655	6
ENSG00000001167	6_41090170_A_G_b37	0.0446597	0.001369	0.0451101	rs6924867	0.3	NFYA	41090170	6
ENSG00000001167	6_41090249_T_C_b37	0.0446597	0.001369	0.0451101	rs6905117	0.3	NFYA	41090249	6
ENSG00000001167	6_41094335_T_G_b37	0.0436941	0.00133061	0.0453371	rs11970568	0.3	NFYA	41094335	6
ENSG00000001167	6_41097153_G_C_b37	0.0399508	0.00118375	0.0507956	rs62396322	0.3	NFYA	41097153	6
ENSG00000001167	6_41099165_T_C_b37	0.0338526	0.000956153	0.0469235	rs11964090	0.3	NFYA	41099165	6
ENSG00000001167	6_41100861_C_G_b37	0.0333885	0.000939416	0.0470555	rs6911977	0.3	NFYA	41100861	6
ENSG00000001167	6_41102083_G_A_b37	0.0330541	0.000927338	0.0471534	rs6923053	0.3	NFYA	41102083	6
ENSG00000001167	6_41103527_G_C_b37	0.0327602	0.000916379	0.0472518	rs72856286	0.3	NFYA	41103527	6
ENSG00000001167	6_41103950_C_T_b37	0.032652	0.000912554	0.0472795	rs62396337	0.3	NFYA	41103950	6
ENSG00000001167	6_41105030_T_A_b37	0.0321882	0.000895956	0.0474	rs62396338	0.3	NFYA	41105030	6
ENSG00000001167	6_41105721_A_C_b37	0.040919	0.00122107	0.046401	rs72856290	0.3	NFYA	41105721	6
ENSG00000001167	6_41106213_A_C_b37	0.0407992	0.00121657	0.0464332	rs62396340	0.3	NFYA	41106213	6
ENSG00000001167	6_41106543_T_G_b37	0.0319096	0.000886026	0.0474893	rs62396341	0.3	NFYA	41106543	6
ENSG00000001167	6_41106855_A_G_b37	0.0317948	0.000881993	0.0475223	rs62396342	0.3	NFYA	41106855	6
ENSG00000001167	6_41107828_G_C_b37	0.0316283	0.000876168	0.0475813	rs72856293	0.3	NFYA	41107828	6
ENSG00000001167	6_41109864_A_G_b37	0.0399318	0.00118298	0.0466656	rs62396343	0.3	NFYA	41109864	6
ENSG00000001167	6_41111281_A_G_b37	0.0396517	0.00117185	0.0467459	rs62396344	0.3	NFYA	41111281	6
ENSG00000001167	6_41113377_G_A_b37	0.0393639	0.00116072	0.0468124	rs62396347	0.3	NFYA	41113377	6
ENSG00000001167	6_41113528_T_G_b37	0.0393081	0.00115869	0.046823	rs62396348	0.3	NFYA	41113528	6
ENSG00000001167	6_41113920_T_C_b37	0.0392912	0.00115806	0.0468325	rs72856298	0.3	NFYA	41113920	6
ENSG00000001167	6_41119520_G_C_b37	0.0278719	0.000745406	0.0491321	rs62396351	0.3	NFYA	41119520	6
ENSG00000001167	6_41121034_G_C_b37	0.0272337	0.000723112	0.0495457	rs62396352	0.3	NFYA	41121034	6
ENSG00000001167	6_41121097_G_A_b37	0.0272168	0.000722485	0.0495597	rs62396353	0.3	NFYA	41121097	6
ENSG00000001460	1_24667300_G_A_b37	0.00760025	0.000148869	0.0417712	rs12568599	0.3	STPG1	24667300	1
ENSG00000001460	1_24667423_G_A_b37	0.00795736	0.000157449	0.0416666	rs12568609	0.3	STPG1	24667423	1
ENSG00000001460	1_24668667_C_G_b37	0.0100595	0.000209181	0.0408884	rs11576645	0.3	STPG1	24668667	1
ENSG00000001460	1_24668842_T_C_b37	0.00444064	7.76671e-05	-0.0395583	rs4648974	0.3	STPG1	24668842	1
ENSG00000001460	1_24669794_T_C_b37	0.00266479	4.23508e-05	-0.0412342	rs3887581	0.3	STPG1	24669794	1
ENSG00000001460	1_24669808_C_T_b37	0.00246058	3.85191e-05	-0.0414874	rs3887580	0.3	STPG1	24669808	1
ENSG00000001460	1_24670091_C_T_b37	0.00258198	4.07964e-05	-0.0411015	rs3887582	0.3	STPG1	24670091	1
ENSG00000001460	1_24670264_A_G_b37	0.0023235	3.60035e-05	-0.0413633	rs4648975	0.3	STPG1	24670264	1
ENSG00000001460	1_24673282_G_C_b37	0.00762664	0.0001495	-0.0385027	rs2272932	0.3	STPG1	24673282	1
ENSG00000001460	1_24677825_G_C_b37	0.00880128	0.000177962	-0.0373296	rs12024148	0.3	STPG1	24677825	1
ENSG00000001460	1_24680665_C_T_b37	0.0058991	0.00010956	-0.0383924	rs12029270	0.3	STPG1	24680665	1
ENSG00000001460	1_24680915_C_T_b37	0.00591654	0.000109939	-0.0383747	rs12030057	0.3	STPG1	24680915	1
ENSG00000001460	1_24682201_C_A_b37	0.00591654	0.000109939	-0.0383747	rs12031179	0.3	STPG1	24682201	1
ENSG00000001460	1_24685735_T_C_b37	0.00417099	7.20339e-05	-0.0396001	rs4648976	0.3	STPG1	24685735	1
ENSG00000001460	1_24690080_A_G_b37	0.00311891	5.09971e-05	-0.0357184	rs486575	0.3	STPG1	24690080	1
ENSG00000001460	1_24698696_A_C_b37	0.000486739	5.82808e-06	-0.055582		0.3	STPG1	24698696	1
ENSG00000001460	1_24699452_C_T_b37	0.000233324	2.4987e-06	-0.0490849	rs7536873	0.3	STPG1	24699452	1
ENSG00000001460	1_24700990_C_A_b37	0.000246817	2.66424e-06	-0.0489935	rs3765426	0.3	STPG1	24700990	1
ENSG00000001460	1_24701330_G_T_b37	0.000249417	2.69693e-06	-0.0489714	rs77255885	0.3	STPG1	24701330	1
ENSG00000001460	1_24704499_ATCC_A_b37	0.000243983	2.6288e-06	-0.0490351	rs60101910	0.3	STPG1	24704499	1
ENSG00000001460	1_24727678_C_T_b37	0.0147093	0.00033349	-0.033087	rs2078445	0.3	STPG1	24727678	1
ENSG00000001460	1_24730027_G_A_b37	0.0140484	0.000315127	-0.114564	rs114600457	0.3	STPG1	24730027	1
ENSG00000001460	1_24747624_C_T_b37	0.0176489	0.000418496	-0.0367353	rs11249108	0.3	STPG1	24747624	1
ENSG00000001460	1_24784139_A_G_b37	0.0144698	0.000326839	-0.036123	rs10903089	0.3	STPG1	24784139	1
ENSG00000001460	1_24785069_G_A_b37	0.000214848	2.27481e-06	-0.0576954	rs6675235	0.3	STPG1	24785069	1
ENSG00000001460	1_24796838_A_G_b37	0.0173697	0.00041034	-0.0415296	rs12117331	0.3	STPG1	24796838	1
ENSG00000001461	1_24653792_A_G_b37	0.0255054	0.000665129	0.0336007	rs483202	0.3	NIPAL3	24653792	1
ENSG00000001461	1_24898169_C_T_b37	0.0473544	0.00147796	0.124724		0.3	NIPAL3	24898169	1
ENSG00000001561	6_46067273_G_A_b37	5.24332e-08	2.53957e-10	0.0509095	rs7754582	0.4	ENPP4	46067273	6
ENSG00000001561	6_46068138_C_G_b37	1.29664e-08	5.72931e-11	0.0523836	rs7759506	0.4	ENPP4	46068138	6
ENSG00000001561	6_46069508_A_G_b37	1.29649e-08	5.72846e-11	0.0523837	rs9367233	0.4	ENPP4	46069508	6
ENSG00000001561	6_46071116_G_A_b37	8.39555e-09	3.60161e-11	0.0537985	rs10807334	0.4	ENPP4	46071116	6
ENSG00000001561	6_46074005_C_A_b37	8.26746e-09	3.54328e-11	0.0541939	rs13210366	0.4	ENPP4	46074005	6
ENSG00000001561	6_46075632_C_T_b37	8.26746e-09	3.54328e-11	0.0541939	rs11754760	0.4	ENPP4	46075632	6
ENSG00000001561	6_46081498_C_T_b37	1.55291e-08	6.93539e-11	0.0537806	rs8180644	0.4	ENPP4	46081498	6
ENSG00000001561	6_46082810_C_T_b37	1.55291e-08	6.93539e-11	0.0537806	rs995564	0.4	ENPP4	46082810	6
ENSG00000001561	6_46085548_A_G_b37	1.55291e-08	6.93539e-11	0.0537806		0.4	ENPP4	46085548	6
ENSG00000001561	6_46087905_A_T_b37	1.52155e-08	6.78721e-11	0.053812	rs2206968	0.4	ENPP4	46087905	6
ENSG00000001561	6_46093128_C_T_b37	1.44016e-08	6.40451e-11	0.053974	rs71566566	0.4	ENPP4	46093128	6
ENSG00000001561	6_46095836_G_A_b37	1.59161e-08	7.11709e-11	0.0539152	rs3756802	0.4	ENPP4	46095836	6
ENSG00000001561	6_46095892_C_T_b37	1.59467e-08	7.13138e-11	0.0539149	rs9369599	0.4	ENPP4	46095892	6
ENSG00000001561	6_46096038_T_C_b37	1.60345e-08	7.17342e-11	0.0539134	rs3756803	0.4	ENPP4	46096038	6
ENSG00000001561	6_46097580_T_G_b37	1.7395e-08	7.81899e-11	0.0538366	rs9357500	0.4	ENPP4	46097580	6
ENSG00000001561	6_46097629_T_C_b37	1.7395e-08	7.81899e-11	0.0538366	rs7775082	0.4	ENPP4	46097629	6
ENSG00000001561	6_46100888_TGGAG_T_b37	1.78348e-08	8.02729e-11	0.0538482	rs56859866	0.4	ENPP4	46100888	6
ENSG00000001561	6_46104105_C_T_b37	1.7395e-08	7.81899e-11	0.0538366	rs12215921	0.4	ENPP4	46104105	6
ENSG00000001561	6_46104120_T_C_b37	1.7395e-08	7.81899e-11	0.0538366	rs12196107	0.4	ENPP4	46104120	6
ENSG00000001561	6_46104424_G_A_b37	1.7395e-08	7.81899e-11	0.0538366	rs7357078	0.4	ENPP4	46104424	6
ENSG00000001561	6_46105419_T_C_b37	1.80508e-08	8.13321e-11	0.0538114	rs2143747	0.4	ENPP4	46105419	6
ENSG00000001561	6_46105497_A_T_b37	1.7395e-08	7.81899e-11	0.0538366	rs910179	0.4	ENPP4	46105497	6
ENSG00000001561	6_46105901_T_A_b37	1.7395e-08	7.81899e-11	0.0538366	rs872859	0.4	ENPP4	46105901	6
ENSG00000001561	6_46106405_G_A_b37	1.7395e-08	7.81899e-11	0.0538366	rs2179760	0.4	ENPP4	46106405	6
ENSG00000001561	6_46106424_C_A_b37	1.7395e-08	7.81899e-11	0.0538366	rs6458490	0.4	ENPP4	46106424	6
ENSG00000001561	6_46106992_C_A_b37	1.7395e-08	7.81899e-11	0.0538366	rs6458491	0.4	ENPP4	46106992	6
ENSG00000001561	6_46107752_C_G_b37	1.69885e-08	7.62626e-11	0.0538597	rs7451713	0.4	ENPP4	46107752	6
ENSG00000001561	6_46109576_G_T_b37	1.60025e-08	7.15792e-11	0.053803	rs9395158	0.4	ENPP4	46109576	6
ENSG00000001561	6_46110405_G_A_b37	1.43661e-08	6.38779e-11	0.0538639	rs9472698	0.4	ENPP4	46110405	6
ENSG00000001561	6_46110726_A_G_b37	1.62326e-08	7.26708e-11	0.0536973	rs7769738	0.4	ENPP4	46110726	6
ENSG00000001561	6_46110821_A_G_b37	3.3663e-09	1.365e-11	0.0553594	rs7769902	0.4	ENPP4	46110821	6
ENSG00000001561	6_46112372_T_C_b37	1.98356e-08	8.98555e-11	0.0534211	rs1048076	0.4	ENPP4	46112372	6
ENSG00000001561	6_46113221_A_T_b37	1.64605e-08	7.37554e-11	0.0535027	rs1048082	0.4	ENPP4	46113221	6
ENSG00000001561	6_46113552_T_G_b37	1.96143e-08	8.88011e-11	0.0534314	rs1048083	0.4	ENPP4	46113552	6
ENSG00000001561	6_46114531_G_A_b37	2.15171e-08	9.79209e-11	0.0533451	rs3777634	0.4	ENPP4	46114531	6
ENSG00000001561	6_46114653_G_A_b37	2.17366e-08	9.89904e-11	0.0533353	rs9463185	0.4	ENPP4	46114653	6
ENSG00000001561	6_46116332_A_G_b37	2.49529e-08	1.14562e-10	0.0531992	rs9472700	0.4	ENPP4	46116332	6
ENSG00000001561	6_46117646_G_A_b37	2.78233e-08	1.28656e-10	0.0530858	rs9395159	0.4	ENPP4	46117646	6
ENSG00000001561	6_46117984_G_A_b37	2.43507e-08	1.11626e-10	0.0533246	rs9472704	0.4	ENPP4	46117984	6
ENSG00000001561	6_46118247_T_TCA_b37	2.16002e-08	9.83234e-11	0.0536687	rs59887153	0.4	ENPP4	46118247	6
ENSG00000001561	6_46119669_T_C_b37	2.44478e-08	1.12113e-10	0.0535242	rs9472707	0.4	ENPP4	46119669	6
ENSG00000001561	6_46120103_A_G_b37	2.54011e-08	1.16772e-10	0.0534808	rs9349348	0.4	ENPP4	46120103	6
ENSG00000001561	6_46120231_G_A_b37	2.56969e-08	1.18214e-10	0.0534677	rs9357501	0.4	ENPP4	46120231	6
ENSG00000001561	6_46121855_T_C_b37	2.97791e-08	1.38385e-10	0.053295	rs9369600	0.4	ENPP4	46121855	6
ENSG00000001561	6_46121885_C_T_b37	2.98588e-08	1.38773e-10	0.0532919	rs9381430	0.4	ENPP4	46121885	6
ENSG00000001561	6_46123614_G_A_b37	3.50217e-08	1.64744e-10	0.0530966	rs2206965	0.4	ENPP4	46123614	6
ENSG00000001561	6_46124799_T_A_b37	3.91685e-08	1.85776e-10	0.0529557	rs9367237	0.4	ENPP4	46124799	6
ENSG00000001561	6_46124855_T_C_b37	3.93826e-08	1.86864e-10	0.0529487	rs3905440	0.4	ENPP4	46124855	6
ENSG00000001561	6_46125002_T_C_b37	2.28273e-08	1.04243e-10	0.0537888	rs2894662	0.4	ENPP4	46125002	6
ENSG00000001561	6_46126282_A_T_b37	4.52258e-08	2.16558e-10	0.0527712	rs6923745	0.4	ENPP4	46126282	6
ENSG00000001561	6_46128688_G_C_b37	5.15622e-08	2.49388e-10	0.052597	rs2235883	0.4	ENPP4	46128688	6
ENSG00000001561	6_46129345_G_A_b37	5.15622e-08	2.49388e-10	0.052597	rs2235881	0.4	ENPP4	46129345	6
ENSG00000001617	3_50131458_TA_T_b37	0.00737708	0.000143613	0.0530084	rs199633753	0.99	SEMA3F	50131458	3
ENSG00000001617	3_50181134_T_TG_b37	0.0186184	0.000447046	-0.0440364		0.99	SEMA3F	50181134	3
ENSG00000001617	3_50181136_C_T_b37	0.0165412	0.000385983	-0.0446597	rs2526384	0.99	SEMA3F	50181136	3
ENSG00000001617	3_50187596_G_C_b37	0.0114479	0.000245098	-0.0458657	rs2526398	0.99	SEMA3F	50187596	3
ENSG00000001617	3_50187790_G_T_b37	0.0114707	0.000245702	-0.0458341	rs2526397	0.99	SEMA3F	50187790	3
ENSG00000001617	3_50201924_G_T_b37	0.031888	0.000885283	-0.0395876	rs2188151	0.99	SEMA3F	50201924	3
ENSG00000001617	3_50202231_T_C_b37	0.0135354	0.000301094	-0.0438792	rs2624839	0.99	SEMA3F	50202231	3
ENSG00000001617	3_50205642_C_G_b37	0.0103083	0.000215534	-0.0461609	rs2624838	0.99	SEMA3F	50205642	3
ENSG00000001617	3_50207075_T_C_b37	0.0263727	0.000693943	-0.0402719	rs2518796	0.99	SEMA3F	50207075	3
ENSG00000001617	3_50208819_C_T_b37	0.026682	0.000704229	-0.0402949	rs2518795	0.99	SEMA3F	50208819	3
ENSG00000001617	3_50209049_G_A_b37	0.0273882	0.000728431	-0.0421297	rs2624835	0.99	SEMA3F	50209049	3
ENSG00000001617	3_50210289_C_G_b37	0.0134244	0.000297987	-0.0444679	rs1005678	0.99	SEMA3F	50210289	3
ENSG00000001617	3_50212512_G_T_b37	0.0312536	0.000862684	-0.0414062	rs2624833	0.99	SEMA3F	50212512	3
ENSG00000001617	3_50216421_T_C_b37	0.0367936	0.0010645	0.040721	rs13059311	0.99	SEMA3F	50216421	3
ENSG00000001617	3_50224225_A_G_b37	0.0195154	0.000474137	0.0440356	rs12632110	0.99	SEMA3F	50224225	3
ENSG00000001617	3_50226151_T_C_b37	0.0441369	0.00134798	0.0400009	rs14321	0.99	SEMA3F	50226151	3
ENSG00000001617	3_50233215_T_G_b37	0.0187416	0.000450711	-0.0450486	rs11919418	0.99	SEMA3F	50233215	3
ENSG00000001617	3_50233317_C_T_b37	0.0332371	0.000933977	-0.0411859	rs13064381	0.99	SEMA3F	50233317	3
ENSG00000001617	3_50243801_C_T_b37	0.0290973	0.00078752	-0.0422161	rs35219849	0.99	SEMA3F	50243801	3
ENSG00000001617	3_50243948_G_A_b37	0.0291766	0.000790224	-0.0421455	rs35137368	0.99	SEMA3F	50243948	3
ENSG00000001630	7_91729127_A_G_b37	4.69844e-05	4.12494e-07	-0.426263	rs34327395	0.2	CYP51A1	91729127	7
ENSG00000001630	7_91844423_A_G_b37	4.82217e-05	4.24425e-07	-0.42581	rs183546174	0.2	CYP51A1	91844423	7
ENSG00000002016	12_1021682_A_AAT_b37	0.0163	0.000378872	-0.0512573		0.2	RAD52	1021682	12
ENSG00000002016	12_1043834_T_C_b37	7.04725e-05	6.45645e-07	-0.0604852	rs10849594	0.2	RAD52	1043834	12
ENSG00000002016	12_1051495_C_T_b37	0.000474864	5.66338e-06	-0.0579114	rs2887532	0.2	RAD52	1051495	12
ENSG00000002016	12_1052488_A_G_b37	0.000104709	1.00411e-06	-0.0598711	rs7307680	0.2	RAD52	1052488	12
ENSG00000002016	12_1054956_C_T_b37	9.5941e-05	9.10585e-07	-0.0606819	rs147560086	0.2	RAD52	1054956	12
ENSG00000002016	12_1056030_C_G_b37	4.65018e-05	4.07873e-07	-0.060971	rs12822733	0.2	RAD52	1056030	12
ENSG00000002016	12_1068184_T_C_b37	9.32772e-05	8.8122e-07	-0.0601533	rs12812346	0.2	RAD52	1068184	12
ENSG00000002016	12_1071302_AG_A_b37	9.32772e-05	8.8122e-07	-0.0601533	rs71055110	0.2	RAD52	1071302	12
ENSG00000002016	12_1072696_T_C_b37	0.000144692	1.44382e-06	-0.0603544	rs12816367	0.2	RAD52	1072696	12
ENSG00000002549	4_17569571_T_C_b37	0.00681852	0.000130615	-0.0399405	rs4698616	0.99	LAP3	17569571	4
ENSG00000002549	4_17569673_G_A_b37	0.00724994	0.000140594	-0.0394262	rs4698195	0.99	LAP3	17569673	4
ENSG00000002549	4_17570063_T_A_b37	0.0223406	0.000562022	-0.0356869	rs12233712	0.99	LAP3	17570063	4
ENSG00000002549	4_17570658_T_C_b37	0.0108	0.000228251	-0.036772	rs10939733	0.99	LAP3	17570658	4
ENSG00000002549	4_17570709_C_T_b37	0.0107293	0.000226452	-0.0367862	rs10939734	0.99	LAP3	17570709	4
ENSG00000002549	4_17571480_C_G_b37	0.00975572	0.00020151	-0.036975	rs7435102	0.99	LAP3	17571480	4
ENSG00000002549	4_17571496_G_A_b37	0.0100484	0.000208852	-0.0369411	rs4479701	0.99	LAP3	17571496	4
ENSG00000002549	4_17572162_G_A_b37	0.00907242	0.000184621	-0.0371335	rs2109518	0.99	LAP3	17572162	4
ENSG00000002549	4_17573208_C_T_b37	0.0207156	0.000511097	-0.0352556	rs6449309	0.99	LAP3	17573208	4
ENSG00000002549	4_17573502_G_A_b37	0.00771421	0.000151619	-0.0373262	rs2041416	0.99	LAP3	17573502	4
ENSG00000002549	4_17573754_G_GA_b37	0.0118865	0.000256692	-0.0361253		0.99	LAP3	17573754	4
ENSG00000002549	4_17573840_TTGC_T_b37	0.00857565	0.000172395	-0.0370614		0.99	LAP3	17573840	4
ENSG00000002549	4_17574023_A_G_b37	0.00820078	0.000163359	-0.0371543	rs28822977	0.99	LAP3	17574023	4
ENSG00000002549	4_17574197_T_C_b37	0.00295844	4.79252e-05	-0.0407243	rs6816696	0.99	LAP3	17574197	4
ENSG00000002549	4_17574205_C_T_b37	0.00467144	8.25767e-05	-0.039105	rs6834966	0.99	LAP3	17574205	4
ENSG00000002549	4_17575376_T_G_b37	0.011676	0.000251051	-0.036182	rs7678654	0.99	LAP3	17575376	4
ENSG00000002549	4_17575530_T_C_b37	0.00839231	0.000167942	-0.0370119	rs6449310	0.99	LAP3	17575530	4
ENSG00000002549	4_17575687_T_TTC_b37	0.00561745	0.000103296	-0.0383131		0.99	LAP3	17575687	4
ENSG00000002549	4_17577028_C_G_b37	0.00549123	0.000100488	-0.0379828	rs1860592	0.99	LAP3	17577028	4
ENSG00000002549	4_17577163_G_A_b37	0.00559177	0.000102733	-0.0379805	rs2079892	0.99	LAP3	17577163	4
ENSG00000002549	4_17577329_A_G_b37	0.0116766	0.000251065	-0.0369026	rs1860591	0.99	LAP3	17577329	4
ENSG00000002549	4_17577490_T_C_b37	0.00472438	8.37293e-05	-0.0383951	rs2098151	0.99	LAP3	17577490	4
ENSG00000002549	4_17577776_C_T_b37	0.00550664	0.000100848	-0.037965	rs6825133	0.99	LAP3	17577776	4
ENSG00000002549	4_17578079_G_A_b37	0.00552345	0.000101214	-0.0379519	rs10019482	0.99	LAP3	17578079	4
ENSG00000002549	4_17578253_G_A_b37	0.0128969	0.000283704	-0.0367219	rs62296304	0.99	LAP3	17578253	4
ENSG00000002549	4_17578355_CA_C_b37	0.0177802	0.000422281	-0.0355406		0.99	LAP3	17578355	4
ENSG00000002549	4_17578891_A_G_b37	0.0110302	0.000234126	-0.0369754		0.99	LAP3	17578891	4
ENSG00000002549	4_17579678_G_C_b37	0.00589378	0.00010944	-0.0379379	rs2315645	0.99	LAP3	17579678	4
ENSG00000002549	4_17580165_TACCAC_T_b37	0.00546102	9.98253e-05	-0.0381162	rs36212776	0.99	LAP3	17580165	4
ENSG00000002549	4_17580955_G_A_b37	0.00501104	8.98757e-05	-0.0382582	rs4698619	0.99	LAP3	17580955	4
ENSG00000002549	4_17581617_T_A_b37	0.00596136	0.000110963	-0.0378842	rs10939736	0.99	LAP3	17581617	4
ENSG00000002549	4_17582051_G_A_b37	0.0126553	0.000277211	-0.0367904	rs3796812	0.99	LAP3	17582051	4
ENSG00000002549	4_17583806_A_C_b37	0.00598132	0.000111421	-0.0378753	rs2010053	0.99	LAP3	17583806	4
ENSG00000002549	4_17585014_G_C_b37	0.0059927	0.000111682	-0.0378699	rs1476836	0.99	LAP3	17585014	4
ENSG00000002549	4_17585625_T_C_b37	0.0174904	0.000413875	-0.0356832	rs3775923	0.99	LAP3	17585625	4
ENSG00000002549	4_17585984_T_C_b37	0.0059745	0.00011127	-0.0378792	rs3775924	0.99	LAP3	17585984	4
ENSG00000002549	4_17586703_T_C_b37	0.0191828	0.000464096	-0.0353868	rs3733576	0.99	LAP3	17586703	4
ENSG00000002549	4_17586957_A_G_b37	0.00601176	0.000112112	-0.0378614	rs7670500	0.99	LAP3	17586957	4
ENSG00000002549	4_17587137_T_A_b37	0.00601786	0.000112245	-0.0378588	rs7675735	0.99	LAP3	17587137	4
ENSG00000002549	4_17587361_C_T_b37	0.00602575	0.00011241	-0.0378556	rs4698620	0.99	LAP3	17587361	4
ENSG00000002549	4_17587565_C_T_b37	0.00601403	0.00011216	-0.0378617	rs4698621	0.99	LAP3	17587565	4
ENSG00000002549	4_17588320_A_G_b37	0.00389609	6.63836e-05	-0.0392036	rs6449313	0.99	LAP3	17588320	4
ENSG00000002549	4_17588437_A_G_b37	0.00606796	0.00011334	-0.0378376	rs3775925	0.99	LAP3	17588437	4
ENSG00000002549	4_17588950_G_A_b37	0.0119011	0.00025707	-0.0369025	rs7658240	0.99	LAP3	17588950	4
ENSG00000002549	4_17590219_A_G_b37	0.0119499	0.000258355	-0.0368953	rs6449315	0.99	LAP3	17590219	4
ENSG00000002549	4_17590671_G_A_b37	0.0182848	0.000437084	-0.0357627		0.99	LAP3	17590671	4
ENSG00000002549	4_17590734_A_T_b37	0.00618056	0.000115912	-0.0377886	rs11737120	0.99	LAP3	17590734	4
ENSG00000002549	4_17591648_A_G_b37	0.00609992	0.000114109	-0.0378299	rs3796813	0.99	LAP3	17591648	4
ENSG00000002549	4_17593594_CT_C_b37	0.00602654	0.000112428	-0.0378889	rs367550743	0.99	LAP3	17593594	4
ENSG00000002549	4_17593849_G_C_b37	0.00601095	0.000112089	-0.0378806	rs10008337	0.99	LAP3	17593849	4
ENSG00000002549	4_17593905_A_G_b37	0.0112757	0.00024058	-0.037106	rs9998130	0.99	LAP3	17593905	4
ENSG00000002549	4_17593978_G_T_b37	0.00600401	0.000111933	-0.0378846	rs10008445	0.99	LAP3	17593978	4
ENSG00000002549	4_17595145_CAT_C_b37	0.0118496	0.000255693	-0.0370345	rs34802213	0.99	LAP3	17595145	4
ENSG00000002549	4_17597549_A_G_b37	0.0188181	0.00045314	-0.0356538	rs6812675	0.99	LAP3	17597549	4
ENSG00000002549	4_17598384_G_A_b37	0.0089077	0.000180636	-0.0376384	rs28441502	0.99	LAP3	17598384	4
ENSG00000002549	4_17599500_G_T_b37	0.0224274	0.000564846	-0.035204	rs4698625	0.99	LAP3	17599500	4
ENSG00000002549	4_17599837_G_A_b37	0.0101052	0.000210356	-0.0364574	rs3775926	0.99	LAP3	17599837	4
ENSG00000002549	4_17599894_G_T_b37	0.00877356	0.000177279	-0.0376728	rs3775927	0.99	LAP3	17599894	4
ENSG00000002549	4_17612312_C_T_b37	0.0319999	0.000889249	-0.0331111	rs28754811	0.99	LAP3	17612312	4
ENSG00000002549	4_17612537_A_G_b37	0.0331028	0.00092914	-0.0333341	rs12648232	0.99	LAP3	17612537	4
ENSG00000002549	4_17613268_T_G_b37	0.0305323	0.000837481	-0.0332519	rs58804521	0.99	LAP3	17613268	4
ENSG00000002549	4_17614817_A_G_b37	0.0112942	0.000241068	-0.0361604	rs4698631	0.99	LAP3	17614817	4
ENSG00000002549	4_17615430_C_T_b37	0.0223525	0.000562448	-0.0340805	rs4334752	0.99	LAP3	17615430	4
ENSG00000002549	4_17615742_T_A_b37	0.0151825	0.000346947	-0.0348869	rs10019856	0.99	LAP3	17615742	4
ENSG00000002549	4_17616214_C_A_b37	0.0122752	0.000266968	-0.0347755	rs2286773	0.99	LAP3	17616214	4
ENSG00000002549	4_17617111_T_C_b37	0.0252179	0.000655445	-0.0334417	rs4642241	0.99	LAP3	17617111	4
ENSG00000002549	4_17617208_G_A_b37	0.0144415	0.000326038	-0.0351312	rs11736333	0.99	LAP3	17617208	4
ENSG00000002549	4_17617261_T_C_b37	0.0123855	0.000269859	-0.0351014	rs11733505	0.99	LAP3	17617261	4
ENSG00000002549	4_17617490_T_C_b37	0.014348	0.000323454	-0.0350653	rs10939740	0.99	LAP3	17617490	4
ENSG00000002549	4_17617961_G_T_b37	0.0141677	0.000318558	-0.0348205	rs7697889	0.99	LAP3	17617961	4
ENSG00000002549	4_17619691_A_G_b37	0.0286723	0.000772677	-0.0331506	rs62298066	0.99	LAP3	17619691	4
ENSG00000002549	4_17620066_A_G_b37	0.0122461	0.000266172	-0.0347809	rs17507481	0.99	LAP3	17620066	4
ENSG00000002549	4_17620568_G_A_b37	0.0141645	0.000318429	-0.034821	rs2159584	0.99	LAP3	17620568	4
ENSG00000002549	4_17621310_G_A_b37	0.0230811	0.000585684	-0.0338209	rs11724495	0.99	LAP3	17621310	4
ENSG00000002549	4_17621383_C_T_b37	0.0141645	0.000318429	-0.034821	rs7673500	0.99	LAP3	17621383	4
ENSG00000002549	4_17625209_G_C_b37	0.0122461	0.000266172	-0.0347809	rs11733730	0.99	LAP3	17625209	4
ENSG00000002549	4_17627294_A_G_b37	0.0326296	0.000911753	-0.0327057	rs2315552	0.99	LAP3	17627294	4
ENSG00000002549	4_17627332_T_C_b37	0.0122694	0.000266813	-0.0347749	rs2315553	0.99	LAP3	17627332	4
ENSG00000002549	4_17628630_C_G_b37	0.017811	0.000423161	-0.0342239	rs10012335	0.99	LAP3	17628630	4
ENSG00000002549	4_17629939_A_G_b37	0.0182019	0.000434673	-0.0341541		0.99	LAP3	17629939	4
ENSG00000002549	4_17630242_C_A_b37	0.0182965	0.000437418	-0.0341368	rs4698635	0.99	LAP3	17630242	4
ENSG00000002549	4_17630717_A_T_b37	0.0195528	0.000475295	-0.0339145	rs10032326	0.99	LAP3	17630717	4
ENSG00000002549	4_17632834_T_C_b37	0.0221916	0.000557244	-0.0341418	rs4698636	0.99	LAP3	17632834	4
ENSG00000002549	4_17632843_A_T_b37	0.0241131	0.000619236	-0.0333354	rs4698637	0.99	LAP3	17632843	4
ENSG00000002549	4_17632988_G_C_b37	0.0222347	0.000558629	-0.0342037	rs4698638	0.99	LAP3	17632988	4
ENSG00000002549	4_17633049_A_G_b37	0.0222495	0.000559093	-0.0342035	rs6818639	0.99	LAP3	17633049	4
ENSG00000002549	4_17634442_G_T_b37	0.0190769	0.000460938	-0.0333036	rs6848360	0.99	LAP3	17634442	4
ENSG00000002549	4_17635887_A_T_b37	0.0227002	0.000573578	-0.0340542	rs3846357	0.99	LAP3	17635887	4
ENSG00000002549	4_17636032_C_T_b37	0.0182375	0.000435719	-0.0349355	rs3846358	0.99	LAP3	17636032	4
ENSG00000002549	4_17636319_A_C_b37	0.0143845	0.000324469	-0.034439	rs3933453	0.99	LAP3	17636319	4
ENSG00000002549	4_17637664_AT_A_b37	0.0123968	0.000270154	-0.0350053	rs869171377	0.99	LAP3	17637664	4
ENSG00000002549	4_17638020_A_C_b37	0.0188795	0.000454995	-0.033332	rs7659718	0.99	LAP3	17638020	4
ENSG00000002549	4_17638900_T_C_b37	0.0222722	0.000559815	-0.0341291	rs1860599	0.99	LAP3	17638900	4
ENSG00000002549	4_17640283_T_A_b37	0.0188723	0.000454772	-0.0333307	rs6449319	0.99	LAP3	17640283	4
ENSG00000002549	4_17640463_A_G_b37	0.0280612	0.000751753	-0.0331487	rs6831115	0.99	LAP3	17640463	4
ENSG00000002549	4_17640526_C_T_b37	0.0332578	0.000934701	-0.0327449	rs6854733	0.99	LAP3	17640526	4
ENSG00000002549	4_17640858_C_T_b37	0.0281571	0.000754989	-0.0331214	rs6811887	0.99	LAP3	17640858	4
ENSG00000002549	4_17641734_CG_C_b37	0.0288558	0.000778862	-0.0331919	rs79941076	0.99	LAP3	17641734	4
ENSG00000002549	4_17641834_A_G_b37	0.024702	0.000638463	-0.0328846	rs62295565	0.99	LAP3	17641834	4
ENSG00000002549	4_17641855_G_A_b37	0.0325616	0.000909289	-0.0332325	rs62295566	0.99	LAP3	17641855	4
ENSG00000002549	4_17641966_G_A_b37	0.0157737	0.000363695	-0.036585	rs7660630	0.99	LAP3	17641966	4
ENSG00000002549	4_17642630_C_T_b37	0.0214384	0.000533773	-0.0331889	rs4698641	0.99	LAP3	17642630	4
ENSG00000002549	4_17642937_T_A_b37	0.0281571	0.000754989	-0.0331214	rs55939327	0.99	LAP3	17642937	4
ENSG00000002549	4_17643848_G_A_b37	0.0332709	0.000935203	-0.0327431	rs2286771	0.99	LAP3	17643848	4
ENSG00000002549	4_17645376_C_T_b37	0.0332709	0.000935203	-0.0327431	rs28545485	0.99	LAP3	17645376	4
ENSG00000002549	4_17645710_G_A_b37	0.0332709	0.000935203	-0.0327431	rs10011865	0.99	LAP3	17645710	4
ENSG00000002549	4_17646881_T_C_b37	0.00632014	0.000119141	-0.0364014	rs78019222	0.99	LAP3	17646881	4
ENSG00000002549	4_17647064_A_G_b37	0.0268171	0.00070875	-0.033591	rs28811615	0.99	LAP3	17647064	4
ENSG00000002549	4_17649494_T_C_b37	0.0279959	0.000749624	-0.0320525	rs6813374	0.99	LAP3	17649494	4
ENSG00000002549	4_17649499_T_G_b37	0.0287215	0.000774321	-0.0319736	rs6813375	0.99	LAP3	17649499	4
ENSG00000002549	4_17650281_A_G_b37	0.0220882	0.000553953	-0.0331099	rs1974624	0.99	LAP3	17650281	4
ENSG00000002549	4_17650351_T_C_b37	0.0279959	0.000749624	-0.0320525	rs1558378	0.99	LAP3	17650351	4
ENSG00000002549	4_17650758_A_G_b37	0.0279959	0.000749624	-0.0320525	rs1558377	0.99	LAP3	17650758	4
ENSG00000002549	4_17651164_A_G_b37	0.028287	0.000759536	-0.0324537	rs6821139	0.99	LAP3	17651164	4
ENSG00000002549	4_17651304_C_G_b37	0.0214384	0.000533773	-0.0331889	rs6844984	0.99	LAP3	17651304	4
ENSG00000002549	4_17651757_C_A_b37	0.0279959	0.000749624	-0.0320525	rs2872957	0.99	LAP3	17651757	4
ENSG00000002549	4_17652031_G_C_b37	0.0332709	0.000935203	-0.0327431	rs6849704	0.99	LAP3	17652031	4
ENSG00000002549	4_17652352_G_A_b37	0.0332709	0.000935203	-0.0327431	rs10805357	0.99	LAP3	17652352	4
ENSG00000002549	4_17652450_A_C_b37	0.0329748	0.000924437	-0.0327769	rs10805358	0.99	LAP3	17652450	4
ENSG00000002549	4_17652956_C_T_b37	0.027637	0.000737438	-0.0339597	rs28459785	0.99	LAP3	17652956	4
ENSG00000002549	4_17653086_A_G_b37	0.0288048	0.000777125	-0.0321506	rs9884787	0.99	LAP3	17653086	4
ENSG00000002549	4_17654341_G_A_b37	0.0281571	0.000754989	-0.0331214	rs2302393	0.99	LAP3	17654341	4
ENSG00000002549	4_17654648_T_C_b37	0.0279959	0.000749624	-0.0320525	rs3815413	0.99	LAP3	17654648	4
ENSG00000002549	4_17656103_A_G_b37	0.0214384	0.000533773	-0.0331889	rs12507142	0.99	LAP3	17656103	4
ENSG00000002549	4_17656107_C_T_b37	0.033258	0.000934723	-0.0327444	rs12503164	0.99	LAP3	17656107	4
ENSG00000002549	4_17656536_G_A_b37	0.033258	0.000934723	-0.0327444	rs4698198	0.99	LAP3	17656536	4
ENSG00000002549	4_17656738_G_C_b37	0.033258	0.000934723	-0.0327444	rs4698199	0.99	LAP3	17656738	4
ENSG00000002549	4_17657360_G_A_b37	0.0257154	0.000672024	-0.0327185	rs1860598	0.99	LAP3	17657360	4
ENSG00000002549	4_17657650_C_T_b37	0.0333798	0.000939088	-0.0327612	rs1860597	0.99	LAP3	17657650	4
ENSG00000002549	4_17657986_G_A_b37	0.033258	0.000934723	-0.0327444	rs11737138	0.99	LAP3	17657986	4
ENSG00000002549	4_17658645_T_A_b37	0.033258	0.000934723	-0.0327444	rs2109522	0.99	LAP3	17658645	4
ENSG00000002549	4_17658838_T_C_b37	0.033258	0.000934723	-0.0327444	rs2159583	0.99	LAP3	17658838	4
ENSG00000002549	4_17659526_C_G_b37	0.0270077	0.000715393	-0.0329719	rs10015354	0.99	LAP3	17659526	4
ENSG00000002549	4_17659936_G_T_b37	0.0340674	0.000963957	-0.0326966	rs10939742	0.99	LAP3	17659936	4
ENSG00000002549	4_17660082_C_T_b37	0.0274516	0.00073086	-0.0325611	rs1860596	0.99	LAP3	17660082	4
ENSG00000002822	7_1943531_G_A_b37	0.048146	0.00151139	0.0727589		0.6	MAD1L1	1943531	7
ENSG00000002919	17_46270651_C_T_b37	1.73462e-06	1.11086e-08	-0.47609	rs191944219	0.2	SNX11	46270651	17
ENSG00000002919	17_46281514_C_T_b37	1.11326e-05	8.46646e-08	-0.499033	rs186002148	0.2	SNX11	46281514	17
ENSG00000002933	7_150497496_C_A_b37	1.25914e-08	5.55271e-11	-0.158256	rs115946508	0.7	TMEM176A	150497496	7
ENSG00000002933	7_150498245_T_C_b37	3.49513e-09	1.42066e-11	-0.162949	rs114949263	0.7	TMEM176A	150498245	7
ENSG00000002933	7_150502468_AT_A_b37	2.93163e-10	1.01743e-12	-0.1716	rs146541367	0.7	TMEM176A	150502468	7
ENSG00000002933	7_150510915_G_A_b37	5.46317e-06	3.88658e-08	0.0837201	rs2888674	0.7	TMEM176A	150510915	7
ENSG00000002933	7_150510973_C_G_b37	5.45778e-06	3.88216e-08	0.0837216	rs10267707	0.7	TMEM176A	150510973	7
ENSG00000002933	7_150512790_TC_T_b37	1.00559e-06	6.16173e-09	-0.0966473	rs796263418	0.7	TMEM176A	150512790	7
ENSG00000002933	7_150512803_C_A_b37	8.05681e-06	5.94553e-08	0.0835267		0.7	TMEM176A	150512803	7
ENSG00000003056	12_9085099_G_A_b37	9.94227e-07	6.08625e-09	0.0242048	rs887783	0.99	M6PR	9085099	12
ENSG00000003056	12_9095226_T_C_b37	7.19055e-07	4.2848e-09	0.0241462	rs1805731	0.99	M6PR	9095226	12
ENSG00000003056	12_9097234_C_A_b37	6.88044e-07	4.0874e-09	0.0243659	rs1805728	0.99	M6PR	9097234	12
ENSG00000003056	12_9097795_A_G_b37	8.22413e-07	4.95486e-09	0.0243433	rs1805726	0.99	M6PR	9097795	12
ENSG00000003056	12_9099034_G_A_b37	7.03706e-07	4.18747e-09	0.0243482	rs4140911	0.99	M6PR	9099034	12
ENSG00000003056	12_9108874_G_A_b37	6.55254e-07	3.87688e-09	0.024384	rs11048208	0.99	M6PR	9108874	12
ENSG00000003056	12_9110832_G_A_b37	6.01026e-07	3.5327e-09	0.0245307	rs11048241	0.99	M6PR	9110832	12
ENSG00000003056	12_9113511_C_T_b37	4.71913e-07	2.71739e-09	0.024708	rs12371962	0.99	M6PR	9113511	12
ENSG00000003056	12_9116542_C_T_b37	5.76406e-07	3.37637e-09	0.0246965	rs11494758	0.99	M6PR	9116542	12
ENSG00000003056	12_9120883_AAG_A_b37	5.1366e-07	2.97971e-09	0.02469	rs145372769	0.99	M6PR	9120883	12
ENSG00000003056	12_9121965_G_A_b37	4.77172e-07	2.75032e-09	0.0247009	rs11834163	0.99	M6PR	9121965	12
ENSG00000003056	12_9125376_C_A_b37	2.74112e-07	1.50633e-09	0.0252931	rs11048353	0.99	M6PR	9125376	12
ENSG00000003056	12_9131391_A_AC_b37	4.22148e-07	2.40925e-09	0.0251469		0.99	M6PR	9131391	12
ENSG00000003056	12_9135088_A_G_b37	3.1616e-07	1.75553e-09	0.0252323	rs74753972	0.99	M6PR	9135088	12
ENSG00000003056	12_9138239_C_T_b37	2.526e-07	1.37935e-09	0.0253524	rs55939602	0.99	M6PR	9138239	12
ENSG00000003056	12_9138530_C_T_b37	3.54642e-07	1.98764e-09	0.0250811	rs12426857	0.99	M6PR	9138530	12
ENSG00000003056	12_9139282_G_A_b37	3.54085e-07	1.98428e-09	0.0250784	rs7296295	0.99	M6PR	9139282	12
ENSG00000003137	2_72376714_C_G_b37	0.00553175	0.000101392	-0.825362	rs76831017	0.01	CYP26B1	72376714	2
ENSG00000003137	2_72462925_C_T_b37	0.00377893	6.39549e-05	-0.680467	rs74437940	0.01	CYP26B1	72462925	2
ENSG00000003147	7_8277691_G_A_b37	0.0488079	0.00153885	-0.090299	rs75171967	0.5	ICA1	8277691	7
ENSG00000003147	7_8388625_TC_T_b37	0.016688	0.000390286	-0.164076	rs201939932	0.5	ICA1	8388625	7
ENSG00000003249	16_89998648_T_G_b37	0.0408207	0.00121738	-0.451259	rs58336812	0.01	DBNDD1	89998648	16
ENSG00000003249	16_90011261_A_G_b37	0.022215	0.000557979	-0.602396	rs74037137	0.01	DBNDD1	90011261	16
ENSG00000003249	16_90012737_T_C_b37	0.0208833	0.000516337	-0.498726	rs79833791	0.01	DBNDD1	90012737	16
ENSG00000003249	16_90014727_A_G_b37	0.00904107	0.000183847	-0.688959	rs148684844	0.01	DBNDD1	90014727	16
ENSG00000003249	16_90054015_G_A_b37	0.0499041	0.00158502	0.280839	rs113923060	0.01	DBNDD1	90054015	16
ENSG00000003249	16_90119115_A_G_b37	0.045672	0.00141029	-0.328921	rs33965851	0.01	DBNDD1	90119115	16
ENSG00000003393	2_202540598_C_T_b37	0.0244676	0.000630725	-0.495389	rs114934507	0.01	ALS2	202540598	2
ENSG00000003393	2_202713676_T_G_b37	0.0489848	0.00154636	-0.24231	rs115205045	0.01	ALS2	202713676	2
ENSG00000003402	2_201904301_C_T_b37	9.50027e-06	7.11036e-08	-0.0489951	rs10185136	0.7	CFLAR	201904301	2
ENSG00000003402	2_201930930_A_G_b37	9.40071e-06	7.02932e-08	-0.049292	rs61436149	0.7	CFLAR	201930930	2
ENSG00000003402	2_201963772_T_C_b37	2.91264e-06	1.95336e-08	-0.0503313	rs57631609	0.7	CFLAR	201963772	2
ENSG00000003402	2_201982544_T_C_b37	1.01282e-06	6.20925e-09	-0.0546827	rs2881928	0.7	CFLAR	201982544	2
ENSG00000003402	2_201992407_C_A_b37	1.82816e-06	1.17623e-08	-0.0536984	rs6728771	0.7	CFLAR	201992407	2
ENSG00000003402	2_201993688_A_T_b37	1.21735e-06	7.572e-09	-0.0545763	rs6706980	0.7	CFLAR	201993688	2
ENSG00000003402	2_201999550_C_T_b37	3.61001e-06	2.46948e-08	-0.0558153	rs28636431	0.7	CFLAR	201999550	2
ENSG00000003402	2_201999845_C_T_b37	2.45569e-06	1.62035e-08	-0.0562863	rs16836710	0.7	CFLAR	201999845	2
ENSG00000003402	2_202000426_C_CACT_b37	2.54395e-06	1.68492e-08	-0.0568635		0.7	CFLAR	202000426	2
ENSG00000003402	2_202000429_T_TACA_b37	2.54395e-06	1.68492e-08	-0.0568635	rs4034920	0.7	CFLAR	202000429	2
ENSG00000003402	2_202003010_T_C_b37	1.89554e-06	1.22314e-08	-0.0563895	rs7560613	0.7	CFLAR	202003010	2
ENSG00000003402	2_202003170_A_G_b37	1.87995e-06	1.21224e-08	-0.0563997	rs7573256	0.7	CFLAR	202003170	2
ENSG00000003402	2_202003767_G_A_b37	1.85618e-06	1.19546e-08	-0.0564216	rs113350756	0.7	CFLAR	202003767	2
ENSG00000003402	2_202004190_G_C_b37	3.06393e-07	1.69714e-09	-0.0573851	rs10184098	0.7	CFLAR	202004190	2
ENSG00000003402	2_202005472_CTGTA_C_b37	6.91704e-07	4.11125e-09	-0.0572015		0.7	CFLAR	202005472	2
ENSG00000003402	2_202006096_G_A_b37	7.69854e-07	4.61194e-09	-0.0571775	rs10190751	0.7	CFLAR	202006096	2
ENSG00000003402	2_202006860_A_G_b37	7.69854e-07	4.61194e-09	-0.0571775	rs56160734	0.7	CFLAR	202006860	2
ENSG00000003402	2_202007012_AT_A_b37	8.25978e-07	4.97858e-09	-0.0570331		0.7	CFLAR	202007012	2
ENSG00000003402	2_202007013_T_A_b37	8.42308e-07	5.0852e-09	-0.0576958		0.7	CFLAR	202007013	2
ENSG00000003402	2_202008298_C_T_b37	7.69854e-07	4.61194e-09	-0.0571775	rs4487072	0.7	CFLAR	202008298	2
ENSG00000003402	2_202008700_T_A_b37	7.73613e-07	4.63614e-09	-0.0571722	rs1981726	0.7	CFLAR	202008700	2
ENSG00000003402	2_202010626_C_T_b37	7.69854e-07	4.61194e-09	-0.0571775	rs7573529	0.7	CFLAR	202010626	2
ENSG00000003402	2_202013956_T_C_b37	7.69854e-07	4.61194e-09	-0.0571775	rs12104442	0.7	CFLAR	202013956	2
ENSG00000003402	2_202014238_G_C_b37	7.69854e-07	4.61194e-09	-0.0571775	rs12721505	0.7	CFLAR	202014238	2
ENSG00000003402	2_202015028_G_T_b37	7.69854e-07	4.61194e-09	-0.0571775	rs7571899	0.7	CFLAR	202015028	2
ENSG00000003402	2_202015114_T_G_b37	7.73273e-07	4.63395e-09	-0.057172	rs7585993	0.7	CFLAR	202015114	2
ENSG00000003402	2_202015250_A_T_b37	8.35645e-07	5.04265e-09	-0.057031	rs61289882	0.7	CFLAR	202015250	2
ENSG00000003402	2_202016281_G_GTCT_b37	7.43613e-07	4.44247e-09	-0.0572908		0.7	CFLAR	202016281	2
ENSG00000003402	2_202016284_T_TTC_b37	7.43998e-07	4.44494e-09	-0.0572892		0.7	CFLAR	202016284	2
ENSG00000003402	2_202016287_T_TCC_b37	6.73113e-07	3.99207e-09	-0.0576734		0.7	CFLAR	202016287	2
ENSG00000003402	2_202017080_T_C_b37	7.24473e-07	4.31957e-09	-0.0573019	rs68044560	0.7	CFLAR	202017080	2
ENSG00000003402	2_202017647_C_T_b37	7.71206e-07	4.62068e-09	-0.0569077	rs56863085	0.7	CFLAR	202017647	2
ENSG00000003402	2_202017674_T_C_b37	6.67001e-07	3.953e-09	-0.0574875	rs59743803	0.7	CFLAR	202017674	2
ENSG00000003402	2_202017860_G_T_b37	8.02201e-07	4.82412e-09	-0.0568652	rs719125	0.7	CFLAR	202017860	2
ENSG00000003402	2_202019094_C_G_b37	7.59527e-07	4.546e-09	-0.0569327	rs56009967	0.7	CFLAR	202019094	2
ENSG00000003402	2_202019210_A_G_b37	7.59226e-07	4.5441e-09	-0.0569333	rs56161269	0.7	CFLAR	202019210	2
ENSG00000003402	2_202021495_C_T_b37	7.60066e-07	4.54946e-09	-0.0569352	rs2041766	0.7	CFLAR	202021495	2
ENSG00000003402	2_202021747_T_C_b37	6.99721e-07	4.16232e-09	-0.0570042	rs4482462	0.7	CFLAR	202021747	2
ENSG00000003436	2_188305110_A_T_b37	0.00886492	0.00017956	-0.077573	rs72904333	0.99	TFPI	188305110	2
ENSG00000003436	2_188305797_A_G_b37	0.00886492	0.00017956	-0.077573	rs72904336	0.99	TFPI	188305797	2
ENSG00000003436	2_188306768_A_G_b37	0.00886492	0.00017956	-0.077573	rs72904340	0.99	TFPI	188306768	2
ENSG00000003436	2_188323967_GATAA_G_b37	0.00901842	0.000183289	-0.077473	rs371588816	0.99	TFPI	188323967	2
ENSG00000003436	2_188325866_T_G_b37	0.00901439	0.000183196	-0.0774757	rs12479096	0.99	TFPI	188325866	2
ENSG00000003436	2_188326951_C_T_b37	0.00901439	0.000183196	-0.0774757	rs72904371	0.99	TFPI	188326951	2
ENSG00000003436	2_188330682_C_A_b37	0.000727596	9.29646e-06	-0.097199	rs72904378	0.99	TFPI	188330682	2
ENSG00000003436	2_188335647_A_C_b37	0.0124665	0.000271997	-0.0746059	rs8176627	0.99	TFPI	188335647	2
ENSG00000003436	2_188347074_A_T_b37	0.00891009	0.000180711	-0.0775431	rs8176615	0.99	TFPI	188347074	2
ENSG00000003436	2_188356110_A_G_b37	0.000727596	9.29646e-06	-0.097199	rs8176605	0.99	TFPI	188356110	2
ENSG00000003436	2_188356141_A_AC_b37	0.000727596	9.29646e-06	-0.097199	rs8176604	0.99	TFPI	188356141	2
ENSG00000003436	2_188358319_A_G_b37	0.000727596	9.29646e-06	-0.097199	rs8176601	0.99	TFPI	188358319	2
ENSG00000003436	2_188366856_A_G_b37	0.000727596	9.29646e-06	-0.097199	rs8176597	0.99	TFPI	188366856	2
ENSG00000003436	2_188374705_C_T_b37	0.000889969	1.17514e-05	-0.0973668	rs72906206	0.99	TFPI	188374705	2
ENSG00000003436	2_188376830_C_A_b37	0.000993355	1.33462e-05	-0.0972414	rs72906209	0.99	TFPI	188376830	2
ENSG00000003436	2_188388995_C_A_b37	0.00960618	0.000197779	-0.0441827	rs9288142	0.99	TFPI	188388995	2
ENSG00000003436	2_188390172_T_C_b37	0.0119178	0.000257525	-0.0498343		0.99	TFPI	188390172	2
ENSG00000003436	2_188399642_A_T_b37	0.0122027	0.00026504	-0.0494262		0.99	TFPI	188399642	2
ENSG00000003436	2_188403798_C_T_b37	0.00652978	0.000123915	-0.0593433		0.99	TFPI	188403798	2
ENSG00000003436	2_188404283_G_A_b37	0.0124853	0.000272507	-0.0493228	rs13427829	0.99	TFPI	188404283	2
ENSG00000003436	2_188409859_G_T_b37	0.00598749	0.000111564	-0.0499623		0.99	TFPI	188409859	2
ENSG00000003436	2_188411548_CCTGT_C_b37	0.00453115	7.96108e-05	-0.0504986	rs59316390	0.99	TFPI	188411548	2
ENSG00000003436	2_188412244_T_A_b37	0.0045652	8.03516e-05	-0.0504599	rs6434222	0.99	TFPI	188412244	2
ENSG00000003436	2_188412362_A_C_b37	0.0181889	0.000434317	-0.0436503	rs6434223	0.99	TFPI	188412362	2
ENSG00000003436	2_188415501_T_C_b37	0.00722709	0.000140067	-0.0489548	rs13411086	0.99	TFPI	188415501	2
ENSG00000003436	2_188417227_G_T_b37	0.00942307	0.000193272	-0.0484508	rs10185334	0.99	TFPI	188417227	2
ENSG00000003436	2_188419590_G_A_b37	0.00942307	0.000193272	-0.0484508	rs10153820	0.99	TFPI	188419590	2
ENSG00000003436	2_188421099_T_C_b37	0.00350549	5.85122e-05	0.0359067	rs145763517	0.99	TFPI	188421099	2
ENSG00000003436	2_188421317_C_T_b37	0.00845495	0.000169454	-0.243558	rs189811220	0.99	TFPI	188421317	2
ENSG00000003436	2_188424525_G_C_b37	0.00593295	0.000110304	-0.0504364	rs10191373	0.99	TFPI	188424525	2
ENSG00000003436	2_188429174_GA_G_b37	0.0189694	0.000457754	-0.0482593	rs58724617	0.99	TFPI	188429174	2
ENSG00000003436	2_188429851_G_A_b37	0.018584	0.00044599	-0.0479249	rs78277249	0.99	TFPI	188429851	2
ENSG00000003436	2_188436252_C_T_b37	0.0207751	0.000512924	-0.064818	rs79723350	0.99	TFPI	188436252	2
ENSG00000003436	2_188445535_T_C_b37	0.0192056	0.000464808	-0.0477719	rs56141195	0.99	TFPI	188445535	2
ENSG00000003436	2_188446021_G_A_b37	0.0208209	0.000514395	-0.0647989	rs12616095	0.99	TFPI	188446021	2
ENSG00000003436	2_188448778_C_T_b37	0.0192056	0.000464808	-0.0477719	rs4643503	0.99	TFPI	188448778	2
ENSG00000003436	2_188448856_A_C_b37	0.0192056	0.000464808	-0.0477719	rs6715871	0.99	TFPI	188448856	2
ENSG00000003436	2_188452764_A_C_b37	0.0192056	0.000464808	-0.0477719	rs4389300	0.99	TFPI	188452764	2
ENSG00000003436	2_188456838_A_C_b37	0.0191092	0.000461891	-0.0478017	rs73052654	0.99	TFPI	188456838	2
ENSG00000003436	2_188457279_G_T_b37	0.0191092	0.000461891	-0.0478017	rs4366866	0.99	TFPI	188457279	2
ENSG00000003436	2_188457410_A_G_b37	0.0189125	0.000455951	-0.0478561	rs73052656	0.99	TFPI	188457410	2
ENSG00000003436	2_188458054_C_T_b37	0.0191152	0.000462082	-0.0478008	rs73982974	0.99	TFPI	188458054	2
ENSG00000003436	2_188476858_TAGTC_T_b37	0.0220422	0.000552523	-0.0434287	rs35446547	0.99	TFPI	188476858	2
ENSG00000003756	3_50114007_C_T_b37	0.00125691	1.7544e-05	-0.105686		0.99	RBM5	50114007	3
ENSG00000003756	3_50199325_C_G_b37	0.00202503	3.06491e-05	-0.110973	rs76522442	0.99	RBM5	50199325	3
ENSG00000003756	3_50253725_G_A_b37	0.0019159	2.87096e-05	-0.108697	rs34382606	0.99	RBM5	50253725	3
ENSG00000021776	15_35088227_C_T_b37	0.0234561	0.000597677	0.0329381	rs11635130	0.9	AQR	35088227	15
ENSG00000021776	15_35122301_C_T_b37	0.0164678	0.000383838	0.0360553	rs11073071	0.9	AQR	35122301	15
ENSG00000021776	15_35122397_TA_T_b37	0.0164678	0.000383838	0.0360553	rs145901600	0.9	AQR	35122397	15
ENSG00000021776	15_35123752_C_T_b37	0.00341505	5.67251e-05	0.0418666	rs11073073	0.9	AQR	35123752	15
ENSG00000021776	15_35124184_G_A_b37	0.0082145	0.000163678	0.0386838	rs1901418	0.9	AQR	35124184	15
ENSG00000021776	15_35124732_C_A_b37	0.00341505	5.67251e-05	0.0418666	rs116513378	0.9	AQR	35124732	15
ENSG00000021776	15_35128505_T_C_b37	0.00341505	5.67251e-05	0.0418666	rs9806429	0.9	AQR	35128505	15
ENSG00000021776	15_35152017_T_C_b37	0.0153942	0.00035297	0.0543737	rs76299506	0.9	AQR	35152017	15
ENSG00000021776	15_35152039_C_A_b37	0.0153769	0.000352475	0.0543808	rs146289069	0.9	AQR	35152039	15
ENSG00000021776	15_35156147_CAA_C_b37	0.0486105	0.0015306	0.0454342	rs200622220	0.9	AQR	35156147	15
ENSG00000021776	15_35168745_C_T_b37	0.0485871	0.00152959	0.0454368	rs77330503	0.9	AQR	35168745	15
ENSG00000021776	15_35169682_AATGATTAGGTCATT_A_b37	0.0485627	0.00152857	0.0454394	rs200015785	0.9	AQR	35169682	15
ENSG00000021776	15_35174691_A_G_b37	0.0485627	0.00152857	0.0454394	rs147851674	0.9	AQR	35174691	15
ENSG00000021776	15_35174718_G_A_b37	0.0485627	0.00152857	0.0454394	rs17237242	0.9	AQR	35174718	15
ENSG00000021776	15_35180717_G_A_b37	0.0485412	0.00152756	0.045442	rs144732784	0.9	AQR	35180717	15
ENSG00000021776	15_35184305_C_T_b37	0.0485412	0.00152756	0.045442	rs150691478	0.9	AQR	35184305	15
ENSG00000008256	7_6353371_T_C_b37	0.0272658	0.000724189	-0.0233214	rs4724794	0.8	CYTH3	6353371	7
ENSG00000008256	7_6353630_A_G_b37	0.027539	0.000733851	-0.0233031		0.8	CYTH3	6353630	7
ENSG00000008256	7_6353913_A_C_b37	0.027249	0.000723618	-0.023324	rs12668287	0.8	CYTH3	6353913	7
ENSG00000008256	7_6354041_TC_T_b37	0.0347838	0.000990139	-0.0229779	rs397746335	0.8	CYTH3	6354041	7
ENSG00000008256	7_6354558_G_A_b37	0.0212675	0.000528468	-0.0238947	rs17151511	0.8	CYTH3	6354558	7
ENSG00000008256	7_6354737_C_T_b37	0.010539	0.000221518	-0.0243718	rs11980480	0.8	CYTH3	6354737	7
ENSG00000008256	7_6355001_T_C_b37	0.0139757	0.000313161	-0.0238431	rs10951978	0.8	CYTH3	6355001	7
ENSG00000008256	7_6364321_A_G_b37	0.0185869	0.000446078	-0.0238389	rs6967958	0.8	CYTH3	6364321	7
ENSG00000003987	8_17058976_TTC_T_b37	0.0201117	0.000492198	-0.0380812		0.3	MTMR7	17058976	8
ENSG00000003987	8_17058989_TC_T_b37	0.0130189	0.000286935	-0.0390916		0.3	MTMR7	17058989	8
ENSG00000003987	8_17059631_A_T_b37	0.0150037	0.000341753	0.0496927	rs73198517	0.3	MTMR7	17059631	8
ENSG00000003987	8_17059816_A_ACCT_b37	0.00223976	3.44829e-05	-0.0525708		0.3	MTMR7	17059816	8
ENSG00000003987	8_17060048_G_A_b37	0.00224611	3.46009e-05	-0.0524779	rs3793425	0.3	MTMR7	17060048	8
ENSG00000003987	8_17060465_T_G_b37	0.00238683	3.71557e-05	-0.0523081	rs2959621	0.3	MTMR7	17060465	8
ENSG00000003987	8_17065270_A_G_b37	0.00944079	0.0001937	0.0450145	rs12545675	0.3	MTMR7	17065270	8
ENSG00000003987	8_17085989_G_A_b37	0.00659168	0.000125373	0.0480432	rs28549074	0.3	MTMR7	17085989	8
ENSG00000003987	8_17090339_C_T_b37	0.00288021	4.64278e-05	-0.0510211	rs2959607	0.3	MTMR7	17090339	8
ENSG00000003987	8_17090513_G_A_b37	0.00257556	4.06775e-05	-0.0515873	rs2904698	0.3	MTMR7	17090513	8
ENSG00000003987	8_17090968_G_A_b37	0.00644238	0.00012192	0.0480164	rs7828439	0.3	MTMR7	17090968	8
ENSG00000003987	8_17093814_A_G_b37	0.019675	0.000478898	0.045085	rs10113259	0.3	MTMR7	17093814	8
ENSG00000003987	8_17095865_CT_C_b37	0.0193528	0.000469211	0.0453366	rs398086384	0.3	MTMR7	17095865	8
ENSG00000003987	8_17098564_G_C_b37	0.0104117	0.00021823	0.0486129	rs971574	0.3	MTMR7	17098564	8
ENSG00000003987	8_17105766_A_AC_b37	0.00994258	0.000206144	-0.043886		0.3	MTMR7	17105766	8
ENSG00000003987	8_17107048_C_T_b37	0.0136218	0.000303492	-0.0440807	rs1029335	0.3	MTMR7	17107048	8
ENSG00000003987	8_17110788_C_T_b37	0.00188921	2.8232e-05	0.0505808	rs7818793	0.3	MTMR7	17110788	8
ENSG00000003987	8_17111761_T_C_b37	0.00294825	4.7736e-05	0.0496011	rs7834656	0.3	MTMR7	17111761	8
ENSG00000003987	8_17113349_C_A_b37	0.00275503	4.40448e-05	0.0527016	rs11779174	0.3	MTMR7	17113349	8
ENSG00000003987	8_17119024_C_T_b37	0.0118046	0.000254447	0.0442579	rs11779782	0.3	MTMR7	17119024	8
ENSG00000003987	8_17121233_G_A_b37	0.00572475	0.000105688	0.0490116	rs73551480	0.3	MTMR7	17121233	8
ENSG00000003987	8_17122984_C_T_b37	0.00204681	3.10353e-05	0.050706	rs11782959	0.3	MTMR7	17122984	8
ENSG00000003987	8_17125647_G_A_b37	0.0080019	0.000158551	0.047337	rs7814286	0.3	MTMR7	17125647	8
ENSG00000003987	8_17125768_T_C_b37	0.00800225	0.000158566	0.0473371	rs11555738	0.3	MTMR7	17125768	8
ENSG00000003987	8_17127712_A_T_b37	0.0202643	0.000496851	0.0418152	rs2410533	0.3	MTMR7	17127712	8
ENSG00000003987	8_17130532_C_T_b37	0.0165968	0.000387595	0.0428108		0.3	MTMR7	17130532	8
ENSG00000003987	8_17133045_G_A_b37	0.0200669	0.000490696	0.0428768	rs10087602	0.3	MTMR7	17133045	8
ENSG00000003987	8_17142065_C_T_b37	0.0064554	0.000122212	0.0476092	rs2285269	0.3	MTMR7	17142065	8
ENSG00000003987	8_17148509_G_A_b37	0.00934294	0.000191268	0.0466056	rs7011061	0.3	MTMR7	17148509	8
ENSG00000003987	8_17149429_A_G_b37	0.0101948	0.000212679	0.0462653	rs10096891	0.3	MTMR7	17149429	8
ENSG00000003987	8_17151670_G_A_b37	0.00843293	0.000168931	0.0478054	rs11774813	0.3	MTMR7	17151670	8
ENSG00000003987	8_17155358_CT_C_b37	0.00638736	0.000120665	0.0480988	rs3216867	0.3	MTMR7	17155358	8
ENSG00000003987	8_17164074_T_C_b37	0.0218134	0.000545531	0.0377535	rs11779713	0.3	MTMR7	17164074	8
ENSG00000003987	8_17271408_T_G_b37	0.0154405	0.00035427	0.0500741	rs58619125	0.3	MTMR7	17271408	8
ENSG00000008294	17_49029190_T_C_b37	0.00432224	7.5207e-05	0.0200221	rs9910597	0.99	SPAG9	49029190	17
ENSG00000008294	17_49054439_T_C_b37	0.00862684	0.000173659	0.0175689	rs9332407	0.99	SPAG9	49054439	17
ENSG00000008294	17_49166485_A_C_b37	0.027761	0.000741651	0.0162017		0.99	SPAG9	49166485	17
ENSG00000003989	8_17401878_G_A_b37	0.0382795	0.00111989	0.0552724	rs2517252	0.3	SLC7A2	17401878	8
ENSG00000003989	8_17403341_G_C_b37	0.040035	0.00118696	0.0548264	rs2245492	0.3	SLC7A2	17403341	8
ENSG00000003989	8_17406779_A_T_b37	0.0265907	0.000701279	0.0576671	rs2427721	0.3	SLC7A2	17406779	8
ENSG00000003989	8_17410379_G_C_b37	0.048727	0.00153563	0.0556713	rs2244738	0.3	SLC7A2	17410379	8
ENSG00000003989	8_17411810_A_G_b37	0.0136919	0.000305498	0.060074	rs2720590	0.3	SLC7A2	17411810	8
ENSG00000008300	3_48663046_C_T_b37	0.0269257	0.000712508	-0.0544081	rs7631574	0.2	CELSR3	48663046	3
ENSG00000008300	3_48666923_A_G_b37	0.022752	0.00057526	-0.0552706	rs2276852	0.2	CELSR3	48666923	3
ENSG00000008300	3_48671578_A_G_b37	0.0348243	0.0009916	-0.0532956	rs740787	0.2	CELSR3	48671578	3
ENSG00000008300	3_48671834_T_C_b37	0.0277166	0.000740191	-0.0542574	rs2310996	0.2	CELSR3	48671834	3
ENSG00000008300	3_48678971_T_G_b37	0.0347124	0.000987427	-0.0521413	rs9878063	0.2	CELSR3	48678971	3
ENSG00000008323	12_6430860_G_A_b37	0.031217	0.000861411	-0.0907361	rs4764576	0.01	PLEKHG6	6430860	12
ENSG00000008323	12_6439066_C_T_b37	0.0357236	0.00102531	-0.40312		0.01	PLEKHG6	6439066	12
ENSG00000008382	19_4361991_GTT_G_b37	0.0245503	0.000633548	0.02967	rs796982465	0.3	MPND	4361991	19
ENSG00000008382	19_4363170_G_T_b37	0.0442333	0.00135176	0.0280672	rs243260	0.3	MPND	4363170	19
ENSG00000008382	19_4365397_T_C_b37	0.0419104	0.00126027	0.0292923	rs107288	0.3	MPND	4365397	19
ENSG00000008382	19_4369516_T_A_b37	0.033034	0.0009265	0.0290523	rs243256	0.3	MPND	4369516	19
ENSG00000008382	19_4380160_G_T_b37	0.0331744	0.000931669	-0.0292531	rs62129348	0.3	MPND	4380160	19
ENSG00000008382	19_4383072_C_T_b37	0.0438098	0.00133524	-0.0272726	rs8104459	0.3	MPND	4383072	19
ENSG00000008382	19_4391485_C_T_b37	0.0368107	0.00106516	-0.0290092	rs2247205	0.3	MPND	4391485	19
ENSG00000008382	19_4393294_C_CA_b37	0.0244929	0.000631547	0.0327745		0.3	MPND	4393294	19
ENSG00000008382	19_4394310_G_C_b37	0.0311633	0.000859612	0.0280408	rs73234	0.3	MPND	4394310	19
ENSG00000008382	19_4396778_G_C_b37	0.019178	0.000463938	0.0306556	rs243412	0.3	MPND	4396778	19
ENSG00000008382	19_4402840_G_A_b37	0.0407923	0.0012163	-0.0287202	rs77734548	0.3	MPND	4402840	19
ENSG00000008382	19_4403798_T_C_b37	0.0243196	0.000625861	-0.0307527	rs8103986	0.3	MPND	4403798	19
ENSG00000008382	19_4403800_T_C_b37	0.0347273	0.000987955	0.0271782	rs243340	0.3	MPND	4403800	19
ENSG00000008382	19_4406160_G_A_b37	0.0347357	0.000988268	0.0271411	rs243342	0.3	MPND	4406160	19
ENSG00000008382	19_4408626_A_G_b37	0.0245614	0.000633908	-0.0301115	rs2267945	0.3	MPND	4408626	19
ENSG00000008382	19_4408629_G_A_b37	0.0468299	0.00145656	0.026203	rs243346	0.3	MPND	4408629	19
ENSG00000008382	19_4411588_G_GA_b37	0.0241495	0.000620379	-0.03079	rs147288937	0.3	MPND	4411588	19
ENSG00000008382	19_4412106_T_G_b37	0.0454016	0.00139922	0.0262217	rs243352	0.3	MPND	4412106	19
ENSG00000008382	19_4413735_C_T_b37	0.0258345	0.0006761	-0.0298993	rs2267943	0.3	MPND	4413735	19
ENSG00000008382	19_4415005_T_G_b37	0.0211353	0.000524283	-0.0310945	rs2267942	0.3	MPND	4415005	19
ENSG00000008382	19_4416651_G_GC_b37	0.0209624	0.000518796	0.0310934	rs66613341	0.3	MPND	4416651	19
ENSG00000008382	19_4426112_A_G_b37	0.0282898	0.000759617	-0.0296629		0.3	MPND	4426112	19
ENSG00000008382	19_4437089_C_T_b37	0.0198782	0.000484978	0.0302473	rs243375	0.3	MPND	4437089	19
ENSG00000008382	19_4437973_T_C_b37	0.0347448	0.000988608	0.0270434	rs243377	0.3	MPND	4437973	19
ENSG00000008382	19_4437989_C_T_b37	0.0122488	0.000266274	0.0316148	rs243378	0.3	MPND	4437989	19
ENSG00000008382	19_4439525_G_A_b37	0.0290688	0.000786555	-0.0294621	rs932276	0.3	MPND	4439525	19
ENSG00000008382	19_4439725_A_G_b37	0.0290547	0.000786073	-0.0294618	rs932277	0.3	MPND	4439725	19
ENSG00000008382	19_4441315_G_A_b37	0.0338754	0.000956985	0.0271137	rs243379	0.3	MPND	4441315	19
ENSG00000008382	19_4441672_G_A_b37	0.035278	0.0010085	0.0268696	rs243380	0.3	MPND	4441672	19
ENSG00000008382	19_4441954_C_T_b37	0.0183002	0.000437527	-0.0307101	rs7258012	0.3	MPND	4441954	19
ENSG00000008382	19_4444493_G_A_b37	0.023471	0.000598124	0.0295762	rs376624	0.3	MPND	4444493	19
ENSG00000008382	19_4444856_C_T_b37	0.0290361	0.000785443	-0.0293558	rs2293930	0.3	MPND	4444856	19
ENSG00000008382	19_4444950_T_G_b37	0.0191986	0.000464603	0.030339	rs243385	0.3	MPND	4444950	19
ENSG00000008382	19_4445073_A_G_b37	0.0328307	0.000919076	0.0269598	rs2705	0.3	MPND	4445073	19
ENSG00000008382	19_4445156_A_G_b37	0.0328307	0.000919076	0.0269598	rs243387	0.3	MPND	4445156	19
ENSG00000008382	19_4446995_C_T_b37	0.0328243	0.000918856	0.0269627	rs243389	0.3	MPND	4446995	19
ENSG00000008382	19_4448843_G_A_b37	0.0279927	0.000749452	-0.0294444	rs741923	0.3	MPND	4448843	19
ENSG00000008382	19_4449252_C_T_b37	0.0333663	0.000938643	0.0270182	rs243390	0.3	MPND	4449252	19
ENSG00000008382	19_4450325_T_C_b37	0.0283409	0.00076133	-0.0297069	rs62130984	0.3	MPND	4450325	19
ENSG00000008382	19_4450330_C_A_b37	0.0272432	0.000723424	-0.0296391	rs62130985	0.3	MPND	4450330	19
ENSG00000008382	19_4453235_C_T_b37	0.0313481	0.000866018	-0.0290479	rs72990638	0.3	MPND	4453235	19
ENSG00000008382	19_4454000_G_A_b37	0.0309742	0.000853003	-0.0291011	rs11909	0.3	MPND	4454000	19
ENSG00000008382	19_4456153_T_C_b37	0.0398947	0.00118153	0.0263246	rs12609703	0.3	MPND	4456153	19
ENSG00000008382	19_4458063_A_G_b37	0.0481123	0.00150993	0.0307637	rs11670503	0.3	MPND	4458063	19
ENSG00000008405	12_107519497_C_T_b37	0.0261838	0.000687641	-0.0929442	rs117553262	0.9	CRY1	107519497	12
ENSG00000008516	16_3010800_G_A_b37	0.00359071	6.01928e-05	0.29306	rs140458119	0.99	MMP25	3010800	16
ENSG00000008516	16_3016805_T_A_b37	0.00549554	0.000100599	0.121966	rs111506442	0.99	MMP25	3016805	16
ENSG00000008516	16_3030337_C_T_b37	0.000759016	9.77259e-06	0.245107	rs114093517	0.99	MMP25	3030337	16
ENSG00000008516	16_3039605_G_A_b37	0.00453827	7.97633e-05	0.290612	rs150029486	0.99	MMP25	3039605	16
ENSG00000008516	16_3102209_G_A_b37	0.00727606	0.000141192	0.0865576	rs1064875	0.99	MMP25	3102209	16
ENSG00000008516	16_3102629_A_G_b37	0.00640989	0.000121191	0.0883091		0.99	MMP25	3102629	16
ENSG00000008516	16_3102657_C_T_b37	0.00103344	1.39645e-05	0.112151	rs2717671	0.99	MMP25	3102657	16
ENSG00000008516	16_3105807_G_A_b37	0.000917717	1.21661e-05	0.206986	rs117271496	0.99	MMP25	3105807	16
ENSG00000008516	16_3107921_G_T_b37	0.00947004	0.000194414	0.0902983	rs9924885	0.99	MMP25	3107921	16
ENSG00000008516	16_3114077_G_A_b37	0.00566572	0.000104325	0.103459	rs1534864	0.99	MMP25	3114077	16
ENSG00000008516	16_3141366_C_T_b37	0.0113423	0.000242332	0.1054	rs12597087	0.99	MMP25	3141366	16
ENSG00000008516	16_3144205_A_T_b37	0.00702359	0.000135359	0.109662	rs72772565	0.99	MMP25	3144205	16
ENSG00000008516	16_3145279_G_A_b37	0.00652032	0.000123694	0.107631	rs56161091	0.99	MMP25	3145279	16
ENSG00000008516	16_3146285_T_C_b37	0.00996582	0.000206723	0.10582	rs2037984	0.99	MMP25	3146285	16
ENSG00000008988	8_56904006_G_A_b37	0.012067	0.00026139	0.100536	rs6990948	0.6	RPS20	56904006	8
ENSG00000009307	1_115193188_A_G_b37	0.0478425	0.00149794	0.0151239	rs6537840	0.99	CSDE1	115193188	1
ENSG00000009335	7_157055067_G_A_b37	0.013992	0.000313595	-0.146618	rs181194509	0.4	UBE3C	157055067	7
ENSG00000021826	2_211310868_GC_G_b37	0.00367659	6.18953e-05	-0.163381	rs147194727	0.01	CPS1	211310868	2
ENSG00000021826	2_211314977_C_T_b37	0.0103205	0.000215841	0.0504322	rs78844723	0.01	CPS1	211314977	2
ENSG00000021826	2_211315287_T_C_b37	0.00198337	2.99177e-05	0.0566282	rs4672575	0.01	CPS1	211315287	2
ENSG00000021826	2_211320374_G_C_b37	0.00293414	4.74633e-05	0.0551137	rs2042049	0.01	CPS1	211320374	2
ENSG00000021826	2_211324958_G_A_b37	0.00290313	4.68619e-05	0.0551339	rs1396954	0.01	CPS1	211324958	2
ENSG00000021826	2_211326107_T_TG_b37	0.00300301	4.8787e-05	0.054764	rs397871209	0.01	CPS1	211326107	2
ENSG00000021826	2_211327050_G_T_b37	0.00300536	4.88329e-05	0.054765	rs3856340	0.01	CPS1	211327050	2
ENSG00000021826	2_211328965_C_T_b37	0.00300747	4.88753e-05	0.0547756	rs12618926	0.01	CPS1	211328965	2
ENSG00000021826	2_211330342_C_T_b37	0.00360983	6.05727e-05	0.0541474	rs12474078	0.01	CPS1	211330342	2
ENSG00000021826	2_211331248_T_C_b37	0.00116989	1.6131e-05	0.0585891	rs2370948	0.01	CPS1	211331248	2
ENSG00000021826	2_211332890_C_A_b37	0.00305635	4.98062e-05	0.0547809	rs3770691	0.01	CPS1	211332890	2
ENSG00000021826	2_211333049_C_T_b37	0.00318602	5.22791e-05	0.0547534	rs3770690	0.01	CPS1	211333049	2
ENSG00000021826	2_211334090_A_G_b37	0.00245637	3.84437e-05	0.054575	rs3770687	0.01	CPS1	211334090	2
ENSG00000021826	2_211334708_A_C_b37	0.00252924	3.98045e-05	0.0543907		0.01	CPS1	211334708	2
ENSG00000021826	2_211335382_T_C_b37	0.00318235	5.22087e-05	0.0547482	rs62203668	0.01	CPS1	211335382	2
ENSG00000021826	2_211335543_A_G_b37	0.000702073	8.91418e-06	0.0589085	rs62203669	0.01	CPS1	211335543	2
ENSG00000021826	2_211335552_C_G_b37	0.00101935	1.37433e-05	0.0573607	rs62203670	0.01	CPS1	211335552	2
ENSG00000021826	2_211335755_TTTC_T_b37	0.000668161	8.41794e-06	0.0627362		0.01	CPS1	211335755	2
ENSG00000021826	2_211335761_CTTT_C_b37	0.000757831	9.75538e-06	0.0615082		0.01	CPS1	211335761	2
ENSG00000021826	2_211335831_A_C_b37	0.0016069	2.33622e-05	0.0564489	rs3856343	0.01	CPS1	211335831	2
ENSG00000021826	2_211335864_A_G_b37	0.0014761	2.11434e-05	0.0570165	rs3856344	0.01	CPS1	211335864	2
ENSG00000021826	2_211335917_T_C_b37	0.000984014	1.32014e-05	0.0575184	rs3856345	0.01	CPS1	211335917	2
ENSG00000021826	2_211336015_C_T_b37	0.000700368	8.8896e-06	0.0600029	rs3856346	0.01	CPS1	211336015	2
ENSG00000021826	2_211337272_A_G_b37	0.000530424	6.43824e-06	0.0604699		0.01	CPS1	211337272	2
ENSG00000021826	2_211337469_A_T_b37	0.000414764	4.82225e-06	0.0600493	rs2287421	0.01	CPS1	211337469	2
ENSG00000021826	2_211337550_A_C_b37	0.000812026	1.05664e-05	0.0580308	rs4673530	0.01	CPS1	211337550	2
ENSG00000021826	2_211338832_T_C_b37	0.000812463	1.05727e-05	0.0580248	rs3770685	0.01	CPS1	211338832	2
ENSG00000021826	2_211339162_C_A_b37	0.00152487	2.19688e-05	0.0549873	rs6727682	0.01	CPS1	211339162	2
ENSG00000021826	2_211340655_C_T_b37	0.00122669	1.70495e-05	0.0581485	rs2287420	0.01	CPS1	211340655	2
ENSG00000021826	2_211340678_C_A_b37	0.00122669	1.70495e-05	0.0581485	rs2287419	0.01	CPS1	211340678	2
ENSG00000021826	2_211341156_C_G_b37	0.000967815	1.29507e-05	0.0577117	rs2287418	0.01	CPS1	211341156	2
ENSG00000021826	2_211341349_C_T_b37	0.000967815	1.29507e-05	0.0577117	rs10932334	0.01	CPS1	211341349	2
ENSG00000021826	2_211341599_G_T_b37	0.00122669	1.70495e-05	0.0581485	rs2287417	0.01	CPS1	211341599	2
ENSG00000021826	2_211342138_T_G_b37	0.00122669	1.70495e-05	0.0581485	rs3755182	0.01	CPS1	211342138	2
ENSG00000021826	2_211342472_G_A_b37	0.000318696	3.56827e-06	-0.253546	rs111491997	0.01	CPS1	211342472	2
ENSG00000021826	2_211342502_G_A_b37	0.000967815	1.29507e-05	0.0577117	rs17552879	0.01	CPS1	211342502	2
ENSG00000021826	2_211342925_T_C_b37	0.00122432	1.7012e-05	0.0583427	rs12464878	0.01	CPS1	211342925	2
ENSG00000021826	2_211343357_A_G_b37	0.00123143	1.71242e-05	0.0584951	rs62203672	0.01	CPS1	211343357	2
ENSG00000021826	2_211343550_G_T_b37	0.00122141	1.69631e-05	0.0586313	rs62203673	0.01	CPS1	211343550	2
ENSG00000021826	2_211344114_A_G_b37	0.00340514	5.65207e-05	0.0556794	rs4673531	0.01	CPS1	211344114	2
ENSG00000021826	2_211344171_G_C_b37	0.000420771	4.93043e-06	0.0620571	rs4673533	0.01	CPS1	211344171	2
ENSG00000021826	2_211344533_A_T_b37	0.00147608	2.11428e-05	0.0583024	rs4672577	0.01	CPS1	211344533	2
ENSG00000021826	2_211345006_T_C_b37	0.000985635	1.32265e-05	0.0585224	rs62203674	0.01	CPS1	211345006	2
ENSG00000021826	2_211345026_C_A_b37	0.00134862	1.9037e-05	0.0586823	rs62203675	0.01	CPS1	211345026	2
ENSG00000021826	2_211345699_T_C_b37	0.00143426	2.0457e-05	0.0585655	rs3856347	0.01	CPS1	211345699	2
ENSG00000021826	2_211345996_A_C_b37	0.00148069	2.12182e-05	0.0584831	rs3856348	0.01	CPS1	211345996	2
ENSG00000021826	2_211346051_T_C_b37	0.0014834	2.12616e-05	0.0584782	rs3856349	0.01	CPS1	211346051	2
ENSG00000021826	2_211349749_G_A_b37	0.00391546	6.67684e-05	0.0562984	rs2370961	0.01	CPS1	211349749	2
ENSG00000021826	2_211362615_TAC_T_b37	0.00112622	1.54452e-05	-0.0773965		0.01	CPS1	211362615	2
ENSG00000021826	2_211367102_TA_T_b37	0.00800858	0.000158719	0.0565004		0.01	CPS1	211367102	2
ENSG00000021826	2_211376971_T_G_b37	0.00445604	7.79953e-05	0.0556737	rs1396957	0.01	CPS1	211376971	2
ENSG00000021826	2_211377543_G_T_b37	0.00949701	0.000195069	-0.129088		0.01	CPS1	211377543	2
ENSG00000021826	2_211429960_T_G_b37	0.00525918	9.53066e-05	-0.0557823	rs12694201	0.01	CPS1	211429960	2
ENSG00000021826	2_211430103_G_C_b37	0.00346976	5.7795e-05	-0.057885	rs2370997	0.01	CPS1	211430103	2
ENSG00000021826	2_211430333_G_A_b37	0.00522071	9.44719e-05	-0.0557664	rs2370998	0.01	CPS1	211430333	2
ENSG00000021826	2_211433697_A_G_b37	0.00803206	0.000159277	-0.101397	rs71420801	0.01	CPS1	211433697	2
ENSG00000021826	2_211433790_A_G_b37	0.00300879	4.89018e-05	-0.0575507	rs7583822	0.01	CPS1	211433790	2
ENSG00000021826	2_211435485_T_C_b37	0.00321135	5.27699e-05	-0.0569082	rs12694202	0.01	CPS1	211435485	2
ENSG00000021826	2_211437045_T_G_b37	0.00234832	3.64478e-05	-0.057653	rs7582951	0.01	CPS1	211437045	2
ENSG00000021826	2_211437614_T_C_b37	0.00432325	7.52275e-05	-0.0576655	rs12694203	0.01	CPS1	211437614	2
ENSG00000021826	2_211438396_G_A_b37	0.00459422	8.09535e-05	-0.0564303	rs7573258	0.01	CPS1	211438396	2
ENSG00000021826	2_211443503_A_C_b37	0.00876795	0.000177129	-0.0964204	rs33949976	0.01	CPS1	211443503	2
ENSG00000021826	2_211445214_A_G_b37	0.00771815	0.000151716	-0.100982	rs13031200	0.01	CPS1	211445214	2
ENSG00000021826	2_211446121_C_T_b37	0.00927233	0.000189528	-0.0506239	rs10165443	0.01	CPS1	211446121	2
ENSG00000021826	2_211455342_T_C_b37	0.00495022	8.8592e-05	-0.0550479	rs2302910	0.01	CPS1	211455342	2
ENSG00000021826	2_211456637_A_G_b37	0.00219798	3.37313e-05	-0.0572935	rs1047883	0.01	CPS1	211456637	2
ENSG00000021826	2_211456639_C_T_b37	0.00259199	4.09847e-05	-0.0571906	rs2229589	0.01	CPS1	211456639	2
ENSG00000021826	2_211470493_T_G_b37	0.0030974	5.05934e-05	-0.0683448	rs13010668	0.01	CPS1	211470493	2
ENSG00000021826	2_211471071_G_A_b37	0.00147173	2.10722e-05	-0.0617128	rs2371002	0.01	CPS1	211471071	2
ENSG00000021826	2_211481033_A_G_b37	0.0106375	0.000224109	-0.123376	rs114764732	0.01	CPS1	211481033	2
ENSG00000021826	2_211515058_A_T_b37	0.00669349	0.000127744	0.0539891	rs3213784	0.01	CPS1	211515058	2
ENSG00000043514	1_40287819_T_C_b37	0.00013053	1.28412e-06	0.0493263	rs230309	0.8	TRIT1	40287819	1
ENSG00000043514	1_40290964_T_C_b37	9.86838e-05	9.399e-07	-0.0501178	rs742546	0.8	TRIT1	40290964	1
ENSG00000043514	1_40291431_C_T_b37	7.40424e-05	6.81965e-07	-0.0526224	rs78736234	0.8	TRIT1	40291431	1
ENSG00000043514	1_40295403_AG_A_b37	0.000135632	1.34069e-06	0.0375425		0.8	TRIT1	40295403	1
ENSG00000043514	1_40295408_G_A_b37	0.000148929	1.49141e-06	0.0334255		0.8	TRIT1	40295408	1
ENSG00000043514	1_40303627_C_T_b37	9.53812e-06	7.14084e-08	-0.0583382	rs12123609	0.8	TRIT1	40303627	1
ENSG00000043514	1_40312053_TG_T_b37	9.53812e-06	7.14084e-08	-0.0583382	rs68013172	0.8	TRIT1	40312053	1
ENSG00000043514	1_40313107_G_A_b37	9.53812e-06	7.14084e-08	-0.0583382	rs79540048	0.8	TRIT1	40313107	1
ENSG00000043514	1_40317445_C_G_b37	9.55929e-06	7.15813e-08	-0.0583339		0.8	TRIT1	40317445	1
ENSG00000043514	1_40321194_T_C_b37	9.55929e-06	7.15813e-08	-0.0583339	rs12125901	0.8	TRIT1	40321194	1
ENSG00000043514	1_40330141_C_T_b37	9.55929e-06	7.15813e-08	-0.0583339	rs148064937	0.8	TRIT1	40330141	1
ENSG00000043514	1_40339467_G_A_b37	9.55929e-06	7.15813e-08	-0.0583339	rs12136268	0.8	TRIT1	40339467	1
ENSG00000043514	1_40345512_C_A_b37	9.55634e-06	7.15529e-08	-0.0583347	rs55752496	0.8	TRIT1	40345512	1
ENSG00000043514	1_40346661_G_A_b37	6.45465e-06	4.66248e-08	-0.058816	rs137882240	0.8	TRIT1	40346661	1
ENSG00000043514	1_40372928_AT_A_b37	0.000187536	1.94822e-06	-0.0475864		0.8	TRIT1	40372928	1
ENSG00000059145	16_1389993_T_C_b37	0.000973901	1.30469e-05	-0.0745489	rs4984816	0.2	UNKL	1389993	16
ENSG00000059145	16_1398074_T_TCC_b37	0.000867527	1.14128e-05	-0.0699458		0.2	UNKL	1398074	16
ENSG00000059145	16_1398818_G_C_b37	0.000438905	5.18178e-06	-0.074961	rs4984817	0.2	UNKL	1398818	16
ENSG00000059145	16_1403598_C_T_b37	0.000152169	1.52859e-06	-0.0761836	rs4984818	0.2	UNKL	1403598	16
ENSG00000059145	16_1404726_T_C_b37	0.000297321	3.29708e-06	-0.0771488	rs761057	0.2	UNKL	1404726	16
ENSG00000059145	16_1405664_T_C_b37	6.75509e-05	6.1622e-07	-0.0721382	rs742461	0.2	UNKL	1405664	16
ENSG00000059145	16_1407441_A_G_b37	0.000530313	6.43637e-06	-0.0745262	rs6600137	0.2	UNKL	1407441	16
ENSG00000059145	16_1407615_C_T_b37	2.57172e-05	2.13001e-07	-0.0730484	rs7205697	0.2	UNKL	1407615	16
ENSG00000059145	16_1419691_G_A_b37	0.000242305	2.60792e-06	-0.0781318	rs11862246	0.2	UNKL	1419691	16
ENSG00000059145	16_1420487_A_G_b37	0.000352413	4.00162e-06	-0.0772178	rs12597285	0.2	UNKL	1420487	16
ENSG00000059145	16_1420556_A_G_b37	0.000359824	4.09677e-06	-0.0771451	rs10903007	0.2	UNKL	1420556	16
ENSG00000059145	16_1421797_T_G_b37	0.000346063	3.91995e-06	-0.0801464	rs4984824	0.2	UNKL	1421797	16
ENSG00000059145	16_1421858_A_C_b37	0.000241424	2.59721e-06	-0.0781113	rs4984646	0.2	UNKL	1421858	16
ENSG00000059145	16_1426050_T_C_b37	0.000372192	4.26167e-06	-0.0769067	rs2369696	0.2	UNKL	1426050	16
ENSG00000059145	16_1426587_T_C_b37	0.000242178	2.60634e-06	-0.0764018	rs9926672	0.2	UNKL	1426587	16
ENSG00000059145	16_1426994_C_A_b37	0.000118474	1.15247e-06	-0.0687572	rs7192116	0.2	UNKL	1426994	16
ENSG00000059145	16_1428505_G_A_b37	9.04468e-05	8.51645e-07	-0.0715772	rs4984827	0.2	UNKL	1428505	16
ENSG00000059145	16_1429763_GC_G_b37	1.48031e-05	1.1586e-07	-0.0777941	rs796392418	0.2	UNKL	1429763	16
ENSG00000059145	16_1432258_A_G_b37	4.27191e-05	3.71587e-07	-0.073412	rs8054315	0.2	UNKL	1432258	16
ENSG00000059145	16_1432491_G_A_b37	8.23666e-05	7.67697e-07	-0.0718888	rs8052876	0.2	UNKL	1432491	16
ENSG00000059145	16_1432584_G_C_b37	0.000437407	5.16071e-06	-0.0763141	rs4984828	0.2	UNKL	1432584	16
ENSG00000059145	16_1434226_T_C_b37	0.000323891	3.63443e-06	-0.0776249	rs761066	0.2	UNKL	1434226	16
ENSG00000059145	16_1436671_C_G_b37	0.000314922	3.51943e-06	-0.0777566	rs8057170	0.2	UNKL	1436671	16
ENSG00000059145	16_1440091_A_G_b37	0.000141329	1.40559e-06	-0.0751006	rs11248875	0.2	UNKL	1440091	16
ENSG00000059145	16_1440299_G_T_b37	0.000309385	3.44909e-06	-0.0779154	rs11248876	0.2	UNKL	1440299	16
ENSG00000059145	16_1442466_T_C_b37	0.000308664	3.44017e-06	-0.0779607	rs4984829	0.2	UNKL	1442466	16
ENSG00000059145	16_1444729_T_G_b37	0.00031268	3.49122e-06	-0.0778976	rs6600139	0.2	UNKL	1444729	16
ENSG00000059145	16_1446782_A_G_b37	0.000132106	1.3018e-06	-0.0786182	rs2103664	0.2	UNKL	1446782	16
ENSG00000059145	16_1449806_T_C_b37	0.000305608	3.40171e-06	-0.06802	rs9922020	0.2	UNKL	1449806	16
ENSG00000059145	16_1449959_AC_A_b37	0.000305551	3.40099e-06	-0.0680135	rs869104649	0.2	UNKL	1449959	16
ENSG00000059145	16_1452760_T_A_b37	0.00102854	1.3887e-05	-0.0648279	rs9935632	0.2	UNKL	1452760	16
ENSG00000071626	19_1422299_T_C_b37	0.0186284	0.000447351	-0.0150702	rs2271055	0.95	DAZAP1	1422299	19
ENSG00000059377	7_139510239_G_A_b37	0.0194607	0.000472461	-0.18025	rs150819407	0.8	TBXAS1	139510239	7
ENSG00000059377	7_139568943_T_C_b37	0.000517916	6.26477e-06	-0.237223		0.8	TBXAS1	139568943	7
ENSG00000059377	7_139572930_T_C_b37	0.000708246	9.01049e-06	-0.192199	rs140427441	0.8	TBXAS1	139572930	7
ENSG00000059377	7_139579589_C_T_b37	0.00121659	1.68811e-05	-0.213591	rs143426225	0.8	TBXAS1	139579589	7
ENSG00000059377	7_139676574_G_C_b37	0.0475966	0.00148789	-0.06608	rs11772680	0.8	TBXAS1	139676574	7
ENSG00000021852	1_57439145_C_CT_b37	0.0425864	0.00128668	-0.342432	rs149855145	0.01	C8B	57439145	1
ENSG00000021852	1_57442879_C_T_b37	0.0425864	0.00128668	-0.342432	rs2251154	0.01	C8B	57442879	1
ENSG00000021852	1_57444494_A_G_b37	0.0425864	0.00128668	-0.342432	rs1411013	0.01	C8B	57444494	1
ENSG00000021852	1_57444633_C_T_b37	0.0425864	0.00128668	-0.342432	rs1411014	0.01	C8B	57444633	1
ENSG00000021852	1_57444818_G_A_b37	0.0177485	0.000421347	-0.379079	rs947655	0.01	C8B	57444818	1
ENSG00000021852	1_57446468_AT_A_b37	0.0425864	0.00128668	-0.342432	rs144518245	0.01	C8B	57446468	1
ENSG00000021852	1_57446580_C_A_b37	0.0421892	0.0012712	-0.342753	rs1418475	0.01	C8B	57446580	1
ENSG00000021852	1_57446712_G_A_b37	0.0425864	0.00128668	-0.342432	rs1418473	0.01	C8B	57446712	1
ENSG00000021852	1_57452729_G_C_b37	0.0437057	0.0013311	-0.341426	rs1774888	0.01	C8B	57452729	1
ENSG00000021852	1_57453086_T_C_b37	0.0437057	0.0013311	-0.341426		0.01	C8B	57453086	1
ENSG00000021852	1_57463192_CA_C_b37	0.02657	0.000700539	-0.354188	rs397860965	0.01	C8B	57463192	1
ENSG00000021852	1_57469961_G_A_b37	0.02657	0.000700539	-0.354188	rs515493	0.01	C8B	57469961	1
ENSG00000021852	1_57473273_T_C_b37	0.0382796	0.00111991	-0.334088	rs661586	0.01	C8B	57473273	1
ENSG00000009413	6_111647389_G_A_b37	0.0224991	0.000567104	0.0746408	rs411068	0.99	REV3L	111647389	6
ENSG00000071655	19_1529385_C_G_b37	0.0263949	0.000694685	-0.0684765	rs2656862	0.99	MBD3	1529385	19
ENSG00000059378	7_139659141_G_A_b37	0.032099	0.000892754	-0.0314846	rs41728	0.99	PARP12	139659141	7
ENSG00000059378	7_139662904_A_G_b37	0.0425731	0.00128618	-0.0363419	rs41724	0.99	PARP12	139662904	7
ENSG00000081059	5_133386976_C_T_b37	1.48543e-06	9.38873e-09	-0.689225	rs78601927	0.01	TCF7	133386976	5
ENSG00000081059	5_133439094_A_G_b37	1.29714e-07	6.70617e-10	-0.644517	rs114615935	0.01	TCF7	133439094	5
ENSG00000044090	6_43015706_G_A_b37	4.51421e-07	2.58968e-09	-0.0729784	rs1079325	0.9	CUL7	43015706	6
ENSG00000044090	6_43021519_G_A_b37	2.14069e-06	1.39563e-08	-0.0690777	rs3737186	0.9	CUL7	43021519	6
ENSG00000044090	6_43022719_G_A_b37	2.06602e-06	1.34292e-08	-0.0772066	rs111613875	0.9	CUL7	43022719	6
ENSG00000044090	6_43031255_G_A_b37	3.93626e-06	2.7124e-08	-0.0674588	rs4714658	0.9	CUL7	43031255	6
ENSG00000044090	6_43032681_G_A_b37	3.94325e-06	2.71783e-08	-0.0674628	rs57701001	0.9	CUL7	43032681	6
ENSG00000044090	6_43034850_C_T_b37	4.04995e-06	2.79932e-08	-0.0673355	rs4714660	0.9	CUL7	43034850	6
ENSG00000044090	6_43036801_G_A_b37	1.32006e-05	1.02144e-07	-0.0647422	rs4711740	0.9	CUL7	43036801	6
ENSG00000044090	6_43038660_GGGGA_G_b37	1.95874e-05	1.57654e-07	-0.0655604	rs373292542	0.9	CUL7	43038660	6
ENSG00000044090	6_43038661_GGGA_G_b37	1.95874e-05	1.57654e-07	-0.0655604	rs376538810	0.9	CUL7	43038661	6
ENSG00000044090	6_43040126_A_G_b37	4.18582e-06	2.90204e-08	-0.0672437	rs9472003	0.9	CUL7	43040126	6
ENSG00000044090	6_43044957_G_A_b37	4.35441e-06	3.03398e-08	-0.0671211	rs3729616	0.9	CUL7	43044957	6
ENSG00000044090	6_43053452_A_G_b37	4.46501e-06	3.11937e-08	-0.0670947	rs111434496	0.9	CUL7	43053452	6
ENSG00000044090	6_43066124_C_T_b37	5.10282e-05	4.51913e-07	-0.0608504	rs13437190	0.9	CUL7	43066124	6
ENSG00000044090	6_43067487_G_A_b37	5.53078e-05	4.9387e-07	-0.0612444	rs9472006	0.9	CUL7	43067487	6
ENSG00000044090	6_43069517_C_T_b37	4.18462e-05	3.63203e-07	-0.0709671	rs16896279	0.9	CUL7	43069517	6
ENSG00000044090	6_43070030_G_A_b37	5.65805e-05	5.06481e-07	-0.0634665	rs9472008	0.9	CUL7	43070030	6
ENSG00000059804	12_8026124_C_T_b37	0.00778022	0.000153205	0.4152	rs150654738	0.99	SLC2A3	8026124	12
ENSG00000044459	9_17486683_G_T_b37	0.0313872	0.000867501	0.357359	rs4961567	0.01	CNTLN	17486683	9
ENSG00000009765	6_150693469_G_T_b37	0.0346014	0.000983374	-0.448318	rs79962021	0.01	IYD	150693469	6
ENSG00000009765	6_150693753_G_A_b37	0.0407068	0.00121296	-0.379238		0.01	IYD	150693753	6
ENSG00000009765	6_150694545_C_G_b37	0.0491092	0.00155171	-0.418237	rs7761373	0.01	IYD	150694545	6
ENSG00000009765	6_150694707_G_A_b37	0.0492303	0.00155677	-0.418092	rs11969964	0.01	IYD	150694707	6
ENSG00000009765	6_150695237_C_G_b37	0.0493546	0.00156226	-0.417921	rs1339107	0.01	IYD	150695237	6
ENSG00000009765	6_150701641_T_C_b37	0.00861458	0.000173344	-0.234317	rs685819	0.01	IYD	150701641	6
ENSG00000009765	6_150701927_A_C_b37	0.00822943	0.00016403	-0.235428	rs674026	0.01	IYD	150701927	6
ENSG00000009765	6_150702005_C_A_b37	0.0164238	0.000382503	-0.221674	rs694489	0.01	IYD	150702005	6
ENSG00000009765	6_150702387_C_T_b37	0.00999419	0.000207453	-0.23144	rs7772011	0.01	IYD	150702387	6
ENSG00000009765	6_150702439_T_C_b37	0.00992328	0.000205656	-0.231607	rs648205	0.01	IYD	150702439	6
ENSG00000009765	6_150702618_C_A_b37	0.00972297	0.000200706	-0.234506	rs671185	0.01	IYD	150702618	6
ENSG00000009765	6_150703586_T_C_b37	0.00836445	0.000167259	-0.235439	rs640074	0.01	IYD	150703586	6
ENSG00000009765	6_150703721_TA_T_b37	0.0065194	0.000123674	-0.240764	rs397729929	0.01	IYD	150703721	6
ENSG00000009765	6_150704010_A_G_b37	0.00636125	0.000120073	-0.241316	rs620710	0.01	IYD	150704010	6
ENSG00000009765	6_150704341_C_T_b37	0.0061318	0.000114834	-0.242086	rs619252	0.01	IYD	150704341	6
ENSG00000009765	6_150704432_T_C_b37	0.00776619	0.000152873	-0.237037	rs626249	0.01	IYD	150704432	6
ENSG00000009765	6_150704465_A_G_b37	0.00610624	0.000114262	-0.242174	rs608175	0.01	IYD	150704465	6
ENSG00000009765	6_150704519_C_T_b37	0.00797221	0.000157843	-0.237132	rs625825	0.01	IYD	150704519	6
ENSG00000009765	6_150704686_C_T_b37	0.0124677	0.000272027	-0.228288	rs607232	0.01	IYD	150704686	6
ENSG00000009765	6_150704821_G_A_b37	0.0124551	0.000271703	-0.228302	rs624510	0.01	IYD	150704821	6
ENSG00000009765	6_150705173_A_G_b37	0.0100169	0.000208046	-0.2331	rs7757225	0.01	IYD	150705173	6
ENSG00000009765	6_150707750_A_G_b37	0.0134444	0.000298523	-0.226822	rs6906028	0.01	IYD	150707750	6
ENSG00000009765	6_150707781_T_C_b37	0.0146851	0.000332834	-0.225374	rs6911342	0.01	IYD	150707781	6
ENSG00000009765	6_150708234_A_T_b37	0.00884075	0.000178971	-0.237172	rs805993	0.01	IYD	150708234	6
ENSG00000009765	6_150716697_G_A_b37	0.0341114	0.00096553	-0.440889	rs4479949	0.01	IYD	150716697	6
ENSG00000081087	6_108383235_G_GT_b37	0.0496414	0.00157401	0.0522034		0.4	OSTM1	108383235	6
ENSG00000081087	6_108428759_T_A_b37	0.0216822	0.000541429	0.0187315		0.4	OSTM1	108428759	6
ENSG00000075914	3_44955493_T_A_b37	0.00892133	0.00018097	0.0698983	rs150933983	0.6	EXOSC7	44955493	3
ENSG00000075914	3_44963991_G_A_b37	0.0118047	0.00025445	0.0495727	rs72863173	0.6	EXOSC7	44963991	3
ENSG00000075914	3_44965595_C_T_b37	0.0118047	0.00025445	0.0495727	rs72863177	0.6	EXOSC7	44965595	3
ENSG00000075914	3_45005529_C_T_b37	0.0120296	0.000260419	0.0495592	rs60122785	0.6	EXOSC7	45005529	3
ENSG00000075914	3_45017690_G_T_b37	0.00623369	0.00011717	-0.0583716	rs13085466	0.6	EXOSC7	45017690	3
ENSG00000075914	3_45036539_C_T_b37	0.0012321	1.71374e-05	0.072361	rs112446948	0.6	EXOSC7	45036539	3
ENSG00000075914	3_45040889_G_T_b37	0.000748023	9.60926e-06	0.071304	rs72864819	0.6	EXOSC7	45040889	3
ENSG00000075914	3_45048807_T_C_b37	0.000748023	9.60926e-06	0.071304	rs59756259	0.6	EXOSC7	45048807	3
ENSG00000075914	3_45053671_C_T_b37	0.000333828	3.76098e-06	0.0751046	rs60431938	0.6	EXOSC7	45053671	3
ENSG00000075914	3_45057336_C_T_b37	0.00600868	0.000112036	-0.0584766	rs34925738	0.6	EXOSC7	45057336	3
ENSG00000075914	3_45061798_G_T_b37	0.00159272	2.31246e-05	0.0552153		0.6	EXOSC7	45061798	3
ENSG00000075914	3_45063652_C_T_b37	0.00229248	3.54449e-05	0.054038	rs57924904	0.6	EXOSC7	45063652	3
ENSG00000075914	3_45067481_A_C_b37	0.00924811	0.000188957	0.0506206	rs72864862	0.6	EXOSC7	45067481	3
ENSG00000075914	3_45077119_C_T_b37	0.00131108	1.84234e-05	0.0570093	rs11545365	0.6	EXOSC7	45077119	3
ENSG00000075914	3_45081201_C_T_b37	0.00106306	1.44427e-05	0.058621	rs6806004	0.6	EXOSC7	45081201	3
ENSG00000075914	3_45094977_A_G_b37	0.00799484	0.000158381	0.052166	rs78874816	0.6	EXOSC7	45094977	3
ENSG00000075914	3_45107619_C_T_b37	0.0073142	0.000142096	0.0558418	rs75103123	0.6	EXOSC7	45107619	3
ENSG00000075914	3_45114009_T_C_b37	0.00603991	0.000112719	0.0571421	rs145699427	0.6	EXOSC7	45114009	3
ENSG00000075914	3_45114680_C_T_b37	0.00928159	0.000189744	0.0576509	rs138490272	0.6	EXOSC7	45114680	3
ENSG00000075914	3_45115158_G_T_b37	0.00871839	0.000175901	0.0581457	rs116354539	0.6	EXOSC7	45115158	3
ENSG00000075914	3_45116191_A_C_b37	0.00769035	0.000151046	0.0591056	rs74580253	0.6	EXOSC7	45116191	3
ENSG00000075914	3_45117909_C_T_b37	0.00236967	3.68361e-05	0.064457	rs141416760	0.6	EXOSC7	45117909	3
ENSG00000075914	3_45119328_G_C_b37	0.000800994	1.04023e-05	0.0668928	rs116145121	0.6	EXOSC7	45119328	3
ENSG00000075914	3_45125167_C_T_b37	0.000546903	6.66672e-06	0.0673092	rs143593142	0.6	EXOSC7	45125167	3
ENSG00000075914	3_45128105_G_A_b37	0.000958766	1.28134e-05	0.0606446	rs77779567	0.6	EXOSC7	45128105	3
ENSG00000075914	3_45129647_T_G_b37	0.00309298	5.05097e-05	0.0573179	rs112700892	0.6	EXOSC7	45129647	3
ENSG00000075914	3_45130609_G_A_b37	0.0081942	0.000163196	0.0546035	rs35428731	0.6	EXOSC7	45130609	3
ENSG00000022277	20_55029388_A_G_b37	0.00050185	6.03865e-06	-0.0122773	rs4811694	0.8	RTFDC1	55029388	20
ENSG00000022277	20_55029758_T_C_b37	0.000508963	6.13811e-06	-0.0122724	rs401897	0.8	RTFDC1	55029758	20
ENSG00000022277	20_55031145_G_GC_b37	0.000160299	1.62147e-06	-0.0129343	rs397715320	0.8	RTFDC1	55031145	20
ENSG00000022277	20_55036547_C_A_b37	0.000751949	9.66739e-06	-0.0117391	rs428445	0.8	RTFDC1	55036547	20
ENSG00000022277	20_55036647_T_C_b37	0.00111664	1.52861e-05	-0.0137623	rs429095	0.8	RTFDC1	55036647	20
ENSG00000022277	20_55040168_C_T_b37	0.00158509	2.2998e-05	0.0112892	rs13037594	0.8	RTFDC1	55040168	20
ENSG00000022277	20_55040608_T_C_b37	0.000280801	3.08835e-06	0.0125355	rs6064397	0.8	RTFDC1	55040608	20
ENSG00000022277	20_55046735_T_C_b37	0.00109672	1.49708e-05	0.0115822	rs6069758	0.8	RTFDC1	55046735	20
ENSG00000022277	20_55056589_A_G_b37	0.00195873	2.94905e-05	0.0111544	rs16979973	0.8	RTFDC1	55056589	20
ENSG00000022277	20_55057904_G_A_b37	0.00200387	3.02761e-05	0.0111362	rs6064401	0.8	RTFDC1	55057904	20
ENSG00000022277	20_55062871_C_T_b37	0.00301172	4.89594e-05	0.0131775	rs35580747	0.8	RTFDC1	55062871	20
ENSG00000022277	20_55067481_G_A_b37	0.00299162	4.85701e-05	0.01078	rs62210663	0.8	RTFDC1	55067481	20
ENSG00000022277	20_55067936_TA_T_b37	0.00297876	4.83127e-05	0.0107866	rs397781858	0.8	RTFDC1	55067936	20
ENSG00000022277	20_55069310_T_C_b37	0.00185437	2.76163e-05	0.0112411	rs8123062	0.8	RTFDC1	55069310	20
ENSG00000022277	20_55070076_G_A_b37	0.00184886	2.75192e-05	0.0112098	rs1884418	0.8	RTFDC1	55070076	20
ENSG00000022277	20_55070268_A_T_b37	0.00181277	2.69058e-05	0.0114324	rs34552628	0.8	RTFDC1	55070268	20
ENSG00000022277	20_55070539_G_C_b37	0.00182935	2.71862e-05	0.0112151	rs3827107	0.8	RTFDC1	55070539	20
ENSG00000022277	20_55070664_C_G_b37	0.00165421	2.41814e-05	0.0112828	rs7265697	0.8	RTFDC1	55070664	20
ENSG00000022277	20_55070946_C_G_b37	0.00182044	2.70358e-05	0.0112159	rs6064405	0.8	RTFDC1	55070946	20
ENSG00000022277	20_55071253_A_G_b37	0.00179891	2.6668e-05	0.0112296	rs6099171	0.8	RTFDC1	55071253	20
ENSG00000022277	20_55071639_A_G_b37	0.00165147	2.41339e-05	0.0112829	rs6069763	0.8	RTFDC1	55071639	20
ENSG00000022277	20_55073827_T_A_b37	0.00167656	2.45714e-05	0.0115001	rs6064406	0.8	RTFDC1	55073827	20
ENSG00000022277	20_55075250_A_G_b37	0.00181131	2.68809e-05	0.0112228	rs6064407	0.8	RTFDC1	55075250	20
ENSG00000022277	20_55077917_C_T_b37	0.00165612	2.42131e-05	0.0112807	rs60654041	0.8	RTFDC1	55077917	20
ENSG00000022277	20_55078573_G_A_b37	0.00182646	2.71384e-05	0.0112134	rs3787395	0.8	RTFDC1	55078573	20
ENSG00000022277	20_55078789_T_A_b37	0.0018332	2.72515e-05	0.0112116	rs3787396	0.8	RTFDC1	55078789	20
ENSG00000022277	20_55079036_A_G_b37	0.00182646	2.71384e-05	0.0112134		0.8	RTFDC1	55079036	20
ENSG00000022277	20_55079380_G_A_b37	0.00182583	2.71279e-05	0.0112137	rs34983295	0.8	RTFDC1	55079380	20
ENSG00000022277	20_55081353_C_T_b37	0.00231681	3.58831e-05	0.0110617	rs13041953	0.8	RTFDC1	55081353	20
ENSG00000022277	20_55082051_T_C_b37	0.00209849	3.19566e-05	0.0111053	rs6099178	0.8	RTFDC1	55082051	20
ENSG00000022277	20_55086063_T_C_b37	0.00179526	2.66063e-05	0.0113759	rs12106067	0.8	RTFDC1	55086063	20
ENSG00000022277	20_55086281_G_T_b37	0.00195523	2.94273e-05	0.0111437	rs34953792	0.8	RTFDC1	55086281	20
ENSG00000022277	20_55087041_A_C_b37	0.00177424	2.62489e-05	0.0114538	rs11699883	0.8	RTFDC1	55087041	20
ENSG00000022277	20_55087964_T_C_b37	0.00160216	2.32822e-05	0.0113933	rs11699551	0.8	RTFDC1	55087964	20
ENSG00000022277	20_55088798_T_C_b37	0.00176336	2.6052e-05	0.011236	rs13043526	0.8	RTFDC1	55088798	20
ENSG00000022277	20_55093901_A_G_b37	0.00151198	2.17534e-05	0.0114756	rs6999	0.8	RTFDC1	55093901	20
ENSG00000022277	20_55096228_T_G_b37	0.0018826	2.81133e-05	0.0113294	rs6099183	0.8	RTFDC1	55096228	20
ENSG00000022277	20_55097478_A_G_b37	0.00141308	2.01101e-05	0.011557	rs6099184	0.8	RTFDC1	55097478	20
ENSG00000022277	20_55097788_C_T_b37	0.00374623	6.32818e-05	0.010759	rs6092325	0.8	RTFDC1	55097788	20
ENSG00000022277	20_55101317_A_G_b37	0.00191772	2.87642e-05	0.0116282	rs28620942	0.8	RTFDC1	55101317	20
ENSG00000022277	20_55101462_T_C_b37	0.0029801	4.83387e-05	0.0109236	rs11086547	0.8	RTFDC1	55101462	20
ENSG00000081248	1_201079235_C_T_b37	0.0249803	0.000647566	-0.134551	rs1325310	0.01	CACNA1S	201079235	1
ENSG00000081248	1_201085420_G_A_b37	0.0286174	0.000770781	-0.131952	rs12079819	0.01	CACNA1S	201085420	1
ENSG00000081248	1_201096101_AGCCCT_A_b37	0.0379013	0.00110595	-0.134975	rs75919516	0.01	CACNA1S	201096101	1
ENSG00000081248	1_201100482_A_G_b37	0.0347771	0.000989873	-0.131512	rs10753891	0.01	CACNA1S	201100482	1
ENSG00000044524	3_89612951_AC_A_b37	0.0109805	0.000232841	-1.73507		0.01	EPHA3	89612951	3
ENSG00000081307	3_132353865_C_G_b37	0.0444098	0.00135887	0.0541612	rs148891575	0.99	UBA5	132353865	3
ENSG00000046604	18_29037559_CT_C_b37	0.0170535	0.000400939	-0.101881		0.2	DSG2	29037559	18
ENSG00000075975	3_12522873_A_C_b37	0.0140736	0.000315854	0.037772	rs80057172	0.5	MKRN2	12522873	3
ENSG00000075975	3_12543452_T_G_b37	0.0154921	0.000355718	0.0929616	rs78374458	0.5	MKRN2	12543452	3
ENSG00000075975	3_12561138_G_A_b37	0.00687192	0.000131872	0.0404435	rs111973309	0.5	MKRN2	12561138	3
ENSG00000075975	3_12565513_A_G_b37	0.0154979	0.000355883	0.0929581	rs114464931	0.5	MKRN2	12565513	3
ENSG00000075975	3_12572184_G_T_b37	0.0214442	0.000533946	0.0360256	rs75482042	0.5	MKRN2	12572184	3
ENSG00000075975	3_12578237_T_G_b37	0.0226548	0.000572188	0.0367752	rs11714245	0.5	MKRN2	12578237	3
ENSG00000075975	3_12580688_A_G_b37	0.0256118	0.00066867	0.0373966	rs113368836	0.5	MKRN2	12580688	3
ENSG00000075975	3_12581266_C_A_b37	0.0226834	0.000573079	0.0367709	rs79185322	0.5	MKRN2	12581266	3
ENSG00000075975	3_12581592_C_T_b37	0.020982	0.000519442	0.0311623	rs13069599	0.5	MKRN2	12581592	3
ENSG00000075975	3_12584005_G_A_b37	0.0244248	0.000629346	0.030857	rs11710908	0.5	MKRN2	12584005	3
ENSG00000075975	3_12585073_G_A_b37	0.0256118	0.00066867	0.0373966	rs113760078	0.5	MKRN2	12585073	3
ENSG00000075975	3_12585969_A_G_b37	0.0114477	0.000245094	0.0346131	rs11720068	0.5	MKRN2	12585969	3
ENSG00000075975	3_12587133_A_G_b37	0.0216388	0.000540112	0.0365702	rs11706408	0.5	MKRN2	12587133	3
ENSG00000075975	3_12589270_G_T_b37	0.0216388	0.000540112	0.0365702	rs76550376	0.5	MKRN2	12589270	3
ENSG00000075975	3_12590494_C_T_b37	0.0206204	0.000508123	0.0312273	rs62240800	0.5	MKRN2	12590494	3
ENSG00000075975	3_12590581_C_T_b37	0.0206088	0.000507778	0.0312293	rs34741626	0.5	MKRN2	12590581	3
ENSG00000075975	3_12595847_TC_T_b37	0.0208786	0.000516184	0.0316815	rs796165122	0.5	MKRN2	12595847	3
ENSG00000075975	3_12595969_TATATATGAA_T_b37	0.025512	0.00066535	0.0312333		0.5	MKRN2	12595969	3
ENSG00000075975	3_12596507_T_C_b37	0.0215316	0.000536691	0.0315658	rs17036922	0.5	MKRN2	12596507	3
ENSG00000075975	3_12596999_T_C_b37	0.0199383	0.000486762	0.031777	rs35332144	0.5	MKRN2	12596999	3
ENSG00000075975	3_12597248_G_A_b37	0.0198944	0.000485464	0.0317846	rs34398237	0.5	MKRN2	12597248	3
ENSG00000075975	3_12606771_G_A_b37	0.0129563	0.000285272	0.0402875	rs111677937	0.5	MKRN2	12606771	3
ENSG00000075975	3_12614616_T_G_b37	0.00931182	0.000190508	0.0415001	rs113105671	0.5	MKRN2	12614616	3
ENSG00000075975	3_12615964_G_A_b37	0.00888007	0.000179944	0.041617	rs79836657	0.5	MKRN2	12615964	3
ENSG00000075975	3_12622135_T_C_b37	0.0184758	0.000442716	0.0389018	rs11717975	0.5	MKRN2	12622135	3
ENSG00000075975	3_12660466_G_C_b37	0.0230964	0.000586172	0.0283568	rs28462331	0.5	MKRN2	12660466	3
ENSG00000075975	3_12674463_C_A_b37	0.0138904	0.000310872	0.041303	rs11721115	0.5	MKRN2	12674463	3
ENSG00000075975	3_12674988_A_AAG_b37	0.00783114	0.000154409	0.0452001		0.5	MKRN2	12674988	3
ENSG00000075975	3_12674989_A_AG_b37	0.00995076	0.000206355	0.0450181		0.5	MKRN2	12674989	3
ENSG00000075975	3_12688131_C_G_b37	0.0126674	0.00027754	0.0413613	rs111560125	0.5	MKRN2	12688131	3
ENSG00000075975	3_12691412_G_A_b37	0.0281988	0.000756412	0.0370894	rs5746168	0.5	MKRN2	12691412	3
ENSG00000075975	3_12693099_GC_G_b37	0.0126674	0.00027754	0.0413613	rs150807176	0.5	MKRN2	12693099	3
ENSG00000075975	3_12696288_A_G_b37	0.0126564	0.000277241	0.0413629		0.5	MKRN2	12696288	3
ENSG00000075975	3_12700211_A_C_b37	0.0136238	0.000303573	0.0411263	rs11708716	0.5	MKRN2	12700211	3
ENSG00000075975	3_12709024_AAC_A_b37	0.0318596	0.000884263	0.0374667		0.5	MKRN2	12709024	3
ENSG00000075975	3_12720804_C_A_b37	0.0295279	0.000802348	0.0366442	rs6766304	0.5	MKRN2	12720804	3
ENSG00000075975	3_12724773_C_T_b37	0.0363966	0.00104989	0.0371969	rs112358666	0.5	MKRN2	12724773	3
ENSG00000009790	1_210007208_G_A_b37	0.0238641	0.00061098	-0.164604	rs115121347	0.5	TRAF3IP3	210007208	1
ENSG00000009790	1_210017386_C_T_b37	0.0389961	0.00114678	-0.174104	rs79478424	0.5	TRAF3IP3	210017386	1
ENSG00000060140	12_10704350_T_A_b37	0.00261408	4.13953e-05	-0.0724512	rs10772314	0.01	STYK1	10704350	12
ENSG00000060140	12_10704576_T_A_b37	0.00224939	3.46649e-05	-0.0731992	rs11053856	0.01	STYK1	10704576	12
ENSG00000060140	12_10704691_A_T_b37	0.0014422	2.05869e-05	-0.0745869	rs2417903	0.01	STYK1	10704691	12
ENSG00000060140	12_10704853_T_G_b37	0.000684125	8.64997e-06	-0.0775623	rs2417904	0.01	STYK1	10704853	12
ENSG00000060140	12_10705382_T_C_b37	0.00068952	8.72956e-06	-0.0774924	rs7305642	0.01	STYK1	10705382	12
ENSG00000060140	12_10705681_A_G_b37	0.000687414	8.699e-06	-0.0775131	rs7302693	0.01	STYK1	10705681	12
ENSG00000060140	12_10708553_G_C_b37	0.00224369	3.45547e-05	-0.0731374	rs7298785	0.01	STYK1	10708553	12
ENSG00000060140	12_10708600_A_G_b37	0.00149492	2.14607e-05	-0.0743926	rs7315503	0.01	STYK1	10708600	12
ENSG00000060140	12_10708813_C_T_b37	0.00224789	3.46318e-05	-0.0731293	rs7300053	0.01	STYK1	10708813	12
ENSG00000060140	12_10758453_G_A_b37	0.000248746	2.68869e-06	-0.0936431	rs4763565	0.01	STYK1	10758453	12
ENSG00000060140	12_10759573_T_A_b37	0.000239763	2.5773e-06	-0.0939168	rs10772334	0.01	STYK1	10759573	12
ENSG00000060140	12_10760305_G_C_b37	0.000230691	2.46663e-06	-0.0941818	rs2290718	0.01	STYK1	10760305	12
ENSG00000060140	12_10760624_T_C_b37	0.000653645	8.2039e-06	-0.090712	rs10845180	0.01	STYK1	10760624	12
ENSG00000060140	12_10763175_G_A_b37	0.000248746	2.68869e-06	-0.0936431		0.01	STYK1	10763175	12
ENSG00000060140	12_10763205_T_C_b37	0.000229669	2.45415e-06	-0.0942195		0.01	STYK1	10763205	12
ENSG00000060140	12_10768252_A_T_b37	1.35383e-06	8.49204e-09	-0.102156	rs10772336	0.01	STYK1	10768252	12
ENSG00000060140	12_10768253_T_C_b37	2.56028e-05	2.11972e-07	-0.0938351	rs10772337	0.01	STYK1	10768253	12
ENSG00000060140	12_10768343_G_A_b37	2.5671e-05	2.12593e-07	-0.0938623	rs10845184	0.01	STYK1	10768343	12
ENSG00000060140	12_10768446_A_G_b37	2.63119e-05	2.18406e-07	0.0939557	rs12306757	0.01	STYK1	10768446	12
ENSG00000060140	12_10768596_A_G_b37	2.62169e-05	2.17542e-07	0.0939731	rs12306815	0.01	STYK1	10768596	12
ENSG00000060140	12_10768902_G_C_b37	2.61161e-05	2.16642e-07	0.0939966	rs3759265	0.01	STYK1	10768902	12
ENSG00000060140	12_10768957_GATTA_G_b37	2.61393e-05	2.1685e-07	0.0939991	rs149380586	0.01	STYK1	10768957	12
ENSG00000060140	12_10769129_T_C_b37	6.27314e-05	5.67734e-07	-0.0916468	rs3759264	0.01	STYK1	10769129	12
ENSG00000060140	12_10769208_A_G_b37	2.5896e-05	2.14652e-07	0.0940396	rs11053881	0.01	STYK1	10769208	12
ENSG00000060140	12_10769266_A_G_b37	2.57931e-05	2.13712e-07	0.0940586	rs11053882	0.01	STYK1	10769266	12
ENSG00000060140	12_10769411_CAGA_C_b37	2.8156e-05	2.35303e-07	0.0937412		0.01	STYK1	10769411	12
ENSG00000060140	12_10769413_GAAGAA_G_b37	1.60292e-05	1.26364e-07	0.095767	rs3834488	0.01	STYK1	10769413	12
ENSG00000060140	12_10769690_G_A_b37	2.46594e-05	2.03419e-07	0.0940136	rs7312261	0.01	STYK1	10769690	12
ENSG00000060140	12_10774817_A_C_b37	1.56431e-05	1.23022e-07	-0.0950477	rs897880	0.01	STYK1	10774817	12
ENSG00000009830	14_77734456_A_G_b37	0.0453852	0.00139853	0.0614115	rs28988622	0.8	POMT2	77734456	14
ENSG00000009830	14_77772599_G_A_b37	0.0451973	0.00139091	0.0271489	rs3815627	0.8	POMT2	77772599	14
ENSG00000009830	14_77774236_C_T_b37	0.0473673	0.00147853	0.0265527	rs149223518	0.8	POMT2	77774236	14
ENSG00000009830	14_77780926_C_T_b37	0.0437835	0.00133415	0.0272349	rs80112616	0.8	POMT2	77780926	14
ENSG00000009830	14_77782291_T_A_b37	0.0439433	0.00134043	0.02723	rs147463718	0.8	POMT2	77782291	14
ENSG00000009830	14_77783030_C_T_b37	0.0438511	0.00133685	0.0272333	rs74926398	0.8	POMT2	77783030	14
ENSG00000009830	14_77785160_C_T_b37	0.0439977	0.00134245	0.0272517	rs4903571	0.8	POMT2	77785160	14
ENSG00000009830	14_77792824_G_C_b37	0.0317681	0.000881036	0.0160871	rs2270422	0.8	POMT2	77792824	14
ENSG00000009830	14_77799346_A_AT_b37	0.0275316	0.000733624	-0.0159849		0.8	POMT2	77799346	14
ENSG00000009830	14_77801431_T_C_b37	0.0428819	0.00129811	0.0156904	rs6637	0.8	POMT2	77801431	14
ENSG00000009830	14_77801654_G_C_b37	0.0432412	0.00131268	0.0156827	rs6636	0.8	POMT2	77801654	14
ENSG00000009830	14_77824296_A_G_b37	0.0417542	0.0012538	-0.0180479	rs9323642	0.8	POMT2	77824296	14
ENSG00000009830	14_77833594_A_AAAC_b37	0.0460017	0.00142321	0.0723882		0.8	POMT2	77833594	14
ENSG00000009830	14_77837276_T_A_b37	0.00332483	5.49491e-05	0.0206364	rs1811281	0.8	POMT2	77837276	14
ENSG00000009830	14_77840056_T_C_b37	0.00208938	3.17971e-05	0.0212578	rs10143274	0.8	POMT2	77840056	14
ENSG00000009830	14_77842048_A_G_b37	0.0133107	0.000294814	0.0186606	rs4903575	0.8	POMT2	77842048	14
ENSG00000046889	8_68998604_A_T_b37	0.00867476	0.000174848	-0.0597518	rs7004032	0.01	PREX2	68998604	8
ENSG00000046889	8_68998773_C_A_b37	0.0171608	0.000404151	-0.056876	rs7004495	0.01	PREX2	68998773	8
ENSG00000046889	8_68999500_T_C_b37	0.0216222	0.000539577	-0.055223	rs1865427	0.01	PREX2	68999500	8
ENSG00000046889	8_69000445_G_A_b37	0.0171608	0.000404151	-0.056876	rs12547031	0.01	PREX2	69000445	8
ENSG00000046889	8_69000872_T_C_b37	0.0216833	0.00054148	-0.0552045	rs6472382	0.01	PREX2	69000872	8
ENSG00000046889	8_69001468_ATT_A_b37	0.0205218	0.000504938	-0.0563387	rs4009127	0.01	PREX2	69001468	8
ENSG00000046889	8_69001697_A_G_b37	0.0171608	0.000404151	-0.056876	rs4425737	0.01	PREX2	69001697	8
ENSG00000046889	8_69001868_T_A_b37	0.0216833	0.00054148	-0.0552045	rs4625019	0.01	PREX2	69001868	8
ENSG00000046889	8_69002965_A_G_b37	0.0216833	0.00054148	-0.0552045	rs12544121	0.01	PREX2	69002965	8
ENSG00000046889	8_69003009_GT_G_b37	0.0217115	0.000542359	-0.0552026	rs34882769	0.01	PREX2	69003009	8
ENSG00000046889	8_69003160_C_T_b37	0.0118147	0.000254754	-0.0579146	rs10957418	0.01	PREX2	69003160	8
ENSG00000046889	8_69003621_A_G_b37	0.00816571	0.000162491	-0.060042	rs1434762	0.01	PREX2	69003621	8
ENSG00000046889	8_69003881_T_C_b37	0.00824392	0.000164384	-0.0599979	rs1434763	0.01	PREX2	69003881	8
ENSG00000046889	8_69004255_C_T_b37	0.00999846	0.000207557	-0.0588339	rs12549743	0.01	PREX2	69004255	8
ENSG00000046889	8_69004374_G_T_b37	0.00469405	8.30844e-05	-0.0624476	rs12549798	0.01	PREX2	69004374	8
ENSG00000046889	8_69004440_A_G_b37	0.00831925	0.00016616	-0.059947	rs9298127	0.01	PREX2	69004440	8
ENSG00000046889	8_69004625_T_G_b37	0.0112106	0.00023892	-0.0585321	rs9298128	0.01	PREX2	69004625	8
ENSG00000046889	8_69005363_T_C_b37	0.0165209	0.000385381	-0.056649	rs11987691	0.01	PREX2	69005363	8
ENSG00000046889	8_69005507_G_A_b37	0.017465	0.000413118	-0.0562709	rs11984669	0.01	PREX2	69005507	8
ENSG00000046889	8_69005564_T_G_b37	0.0177726	0.000422055	-0.0561753	rs11988445	0.01	PREX2	69005564	8
ENSG00000046889	8_69006214_A_G_b37	0.0206044	0.000507639	-0.0553949	rs3763526	0.01	PREX2	69006214	8
ENSG00000046889	8_69008587_T_C_b37	0.00841976	0.000168624	-0.0589409	rs12542112	0.01	PREX2	69008587	8
ENSG00000046889	8_69010103_G_T_b37	0.0127335	0.000279291	-0.057323	rs768253	0.01	PREX2	69010103	8
ENSG00000046889	8_69010226_G_T_b37	0.0127335	0.000279291	-0.057323	rs768252	0.01	PREX2	69010226	8
ENSG00000046889	8_69014078_G_T_b37	0.0127297	0.000279183	-0.0574044	rs1434764	0.01	PREX2	69014078	8
ENSG00000046889	8_69016055_A_G_b37	0.0109846	0.00023295	-0.0599993	rs13262734	0.01	PREX2	69016055	8
ENSG00000046889	8_69016987_T_C_b37	0.0109618	0.00023238	-0.058456	rs7017171	0.01	PREX2	69016987	8
ENSG00000046889	8_69017965_CAT_C_b37	0.0219865	0.000550776	-0.0558456		0.01	PREX2	69017965	8
ENSG00000046889	8_69019228_T_C_b37	0.0112578	0.000240124	-0.0583648	rs6472383	0.01	PREX2	69019228	8
ENSG00000046889	8_69019294_G_A_b37	0.0112937	0.000241053	-0.0583488	rs7018104	0.01	PREX2	69019294	8
ENSG00000046889	8_69020496_T_C_b37	0.00214252	3.27289e-05	-0.0658393	rs4260880	0.01	PREX2	69020496	8
ENSG00000046889	8_69027387_T_C_b37	0.00951639	0.000195557	-0.0581187	rs2890421	0.01	PREX2	69027387	8
ENSG00000046889	8_69029051_A_G_b37	0.00975159	0.000201407	-0.0579188	rs1434759	0.01	PREX2	69029051	8
ENSG00000046889	8_69033699_G_A_b37	0.0115819	0.000248657	-0.0572654	rs1434758	0.01	PREX2	69033699	8
ENSG00000046889	8_69042143_T_A_b37	0.0383656	0.00112337	-0.0531218	rs2053145	0.01	PREX2	69042143	8
ENSG00000046889	8_69152987_T_C_b37	0.0489123	0.00154336	0.0491161	rs7812912	0.01	PREX2	69152987	8
ENSG00000046889	8_69162697_G_A_b37	0.0476705	0.00149097	-0.35465	rs114135952	0.01	PREX2	69162697	8
ENSG00000046889	8_69167694_A_G_b37	0.0471587	0.00146999	-0.354984	rs77545063	0.01	PREX2	69167694	8
ENSG00000081377	9_99200787_G_C_b37	0.0171099	0.000402623	-0.398841	rs10114513	0.01	CDC14B	99200787	9
ENSG00000081377	9_99283732_T_C_b37	0.00135353	1.91187e-05	-0.287391	rs10125239	0.01	CDC14B	99283732	9
ENSG00000081377	9_99286378_G_C_b37	0.00152968	2.2053e-05	-0.283848	rs7041532	0.01	CDC14B	99286378	9
ENSG00000081377	9_99292126_C_T_b37	0.00161563	2.35092e-05	-0.282198	rs7037498	0.01	CDC14B	99292126	9
ENSG00000081377	9_99293138_T_C_b37	0.00161587	2.35133e-05	-0.282199	rs57494643	0.01	CDC14B	99293138	9
ENSG00000081377	9_99297530_A_G_b37	0.00161682	2.35287e-05	-0.2822	rs10119701	0.01	CDC14B	99297530	9
ENSG00000081377	9_99299918_C_G_b37	0.00594602	0.000110607	-0.489038	rs10115771	0.01	CDC14B	99299918	9
ENSG00000081377	9_99309673_A_G_b37	0.0016192	2.35758e-05	-0.282195	rs55732809	0.01	CDC14B	99309673	9
ENSG00000081377	9_99311177_G_A_b37	0.00162008	2.35908e-05	-0.282191	rs7869415	0.01	CDC14B	99311177	9
ENSG00000081377	9_99323172_T_C_b37	0.00882846	0.000178682	-0.474	rs12339080	0.01	CDC14B	99323172	9
ENSG00000081377	9_99325934_CG_C_b37	0.00238352	3.70871e-05	-0.268736		0.01	CDC14B	99325934	9
ENSG00000081377	9_99325936_GGA_G_b37	0.00158662	2.30243e-05	-0.285331		0.01	CDC14B	99325936	9
ENSG00000081377	9_99330052_C_T_b37	0.00162008	2.35908e-05	-0.282191	rs12338220	0.01	CDC14B	99330052	9
ENSG00000081377	9_99331965_G_T_b37	0.00882846	0.000178682	-0.474	rs28676884	0.01	CDC14B	99331965	9
ENSG00000081377	9_99335133_T_C_b37	0.00125895	1.75775e-05	-0.285057	rs73542924	0.01	CDC14B	99335133	9
ENSG00000081377	9_99340408_G_C_b37	0.00162008	2.35908e-05	-0.282191	rs28555188	0.01	CDC14B	99340408	9
ENSG00000081377	9_99340974_G_A_b37	0.00882846	0.000178682	-0.474	rs10117941	0.01	CDC14B	99340974	9
ENSG00000081377	9_99341793_G_A_b37	0.0100017	0.000207647	-0.372438	rs28409643	0.01	CDC14B	99341793	9
ENSG00000081377	9_99345485_T_C_b37	0.008828	0.000178663	-0.474032	rs73656908	0.01	CDC14B	99345485	9
ENSG00000081377	9_99349094_T_C_b37	0.0190017	0.000458683	-0.314535	rs10118218	0.01	CDC14B	99349094	9
ENSG00000081377	9_99349706_C_T_b37	0.00882846	0.000178682	-0.474	rs12337291	0.01	CDC14B	99349706	9
ENSG00000081377	9_99353268_C_T_b37	0.00162791	2.3726e-05	-0.276422	rs12341383	0.01	CDC14B	99353268	9
ENSG00000081377	9_99360346_G_A_b37	0.00882846	0.000178682	-0.474	rs73656910	0.01	CDC14B	99360346	9
ENSG00000081377	9_99363972_A_G_b37	0.00465812	8.22948e-05	-0.207544	rs59210607	0.01	CDC14B	99363972	9
ENSG00000081377	9_99368098_A_G_b37	0.00169563	2.48946e-05	-0.271577	rs7872822	0.01	CDC14B	99368098	9
ENSG00000081377	9_99370042_C_T_b37	0.00882846	0.000178682	-0.474	rs12349637	0.01	CDC14B	99370042	9
ENSG00000081377	9_99378146_G_A_b37	0.00437528	7.63146e-05	-0.418402	rs10124004	0.01	CDC14B	99378146	9
ENSG00000081377	9_99382250_T_G_b37	0.00882846	0.000178682	-0.474	rs115855585	0.01	CDC14B	99382250	9
ENSG00000081377	9_99383850_T_C_b37	0.00882846	0.000178682	-0.474	rs13440272	0.01	CDC14B	99383850	9
ENSG00000081377	9_99384599_G_T_b37	0.00882846	0.000178682	-0.474	rs10125365	0.01	CDC14B	99384599	9
ENSG00000081377	9_99389590_A_G_b37	0.00882846	0.000178682	-0.474	rs10122369	0.01	CDC14B	99389590	9
ENSG00000081377	9_99392257_T_A_b37	0.0089832	0.000182452	-0.474037	rs28510949	0.01	CDC14B	99392257	9
ENSG00000081377	9_99393025_T_C_b37	0.00688844	0.000132266	-0.262231	rs7028677	0.01	CDC14B	99393025	9
ENSG00000081377	9_99406532_C_A_b37	0.00882846	0.000178682	-0.474	rs28628890	0.01	CDC14B	99406532	9
ENSG00000081377	9_99408316_C_T_b37	0.00460571	8.11961e-05	-0.514957	rs28695264	0.01	CDC14B	99408316	9
ENSG00000081377	9_99410289_C_T_b37	0.0170269	0.000400151	-0.217289	rs7865058	0.01	CDC14B	99410289	9
ENSG00000081377	9_99411960_C_T_b37	0.0201538	0.000493466	-0.21408	rs10978455	0.01	CDC14B	99411960	9
ENSG00000081377	9_99413852_C_T_b37	0.0229101	0.000580243	-0.225498	rs28555085	0.01	CDC14B	99413852	9
ENSG00000081377	9_99413924_A_G_b37	0.0229226	0.000580646	-0.225483	rs28377520	0.01	CDC14B	99413924	9
ENSG00000081377	9_99425033_A_G_b37	0.0228577	0.000578545	-0.225884	rs7041738	0.01	CDC14B	99425033	9
ENSG00000081377	9_99428271_G_T_b37	0.00995947	0.000206568	-0.397222	rs10119912	0.01	CDC14B	99428271	9
ENSG00000081377	9_99432007_G_A_b37	0.0152538	0.000349011	-0.38667	rs58721172	0.01	CDC14B	99432007	9
ENSG00000060237	12_1008196_G_A_b37	0.00903606	0.000183721	0.0271104	rs74238830	0.99	WNK1	1008196	12
ENSG00000060237	12_1044318_T_TA_b37	0.0104947	0.000220391	0.0277501	rs11441999	0.99	WNK1	1044318	12
ENSG00000060237	12_1044888_G_A_b37	0.0174657	0.000413138	0.0259592	rs113654178	0.99	WNK1	1044888	12
ENSG00000060237	12_1091657_C_T_b37	0.0286999	0.000773618	-0.01957	rs10774480	0.99	WNK1	1091657	12
ENSG00000060237	12_1100637_G_C_b37	0.0294641	0.000800251	-0.0201023	rs10774481	0.99	WNK1	1100637	12
ENSG00000060237	12_763870_AC_A_b37	0.0375891	0.0010942	0.0206254		0.99	WNK1	763870	12
ENSG00000060237	12_763871_C_CA_b37	0.0245402	0.000633209	0.0214508	rs148240664	0.99	WNK1	763871	12
ENSG00000060237	12_763872_C_A_b37	0.0245402	0.000633209	0.0214508	rs60759266	0.99	WNK1	763872	12
ENSG00000060237	12_765528_AAAAAT_A_b37	0.00896631	0.000182051	-0.0274392	rs146052060	0.99	WNK1	765528	12
ENSG00000060237	12_768367_A_G_b37	0.00790108	0.00015608	-0.0267352	rs12303868	0.99	WNK1	768367	12
ENSG00000060237	12_768377_C_T_b37	0.0079057	0.000156197	-0.0267336	rs12301300	0.99	WNK1	768377	12
ENSG00000060237	12_768874_T_C_b37	0.00691971	0.000132999	-0.0269348	rs12307171	0.99	WNK1	768874	12
ENSG00000060237	12_768966_C_T_b37	0.00688346	0.000132151	-0.0269512	rs11064120	0.99	WNK1	768966	12
ENSG00000060237	12_769122_C_T_b37	0.00691971	0.000132999	-0.0269348	rs11064121	0.99	WNK1	769122	12
ENSG00000060237	12_769230_C_A_b37	0.00675693	0.000129205	-0.027004	rs11064122	0.99	WNK1	769230	12
ENSG00000060237	12_769277_C_T_b37	0.00670093	0.000127909	-0.0270233	rs11610339	0.99	WNK1	769277	12
ENSG00000060237	12_769312_G_A_b37	0.00665311	0.000126819	-0.0270425	rs11608764	0.99	WNK1	769312	12
ENSG00000060237	12_770241_GA_G_b37	0.00660017	0.000125564	-0.027156	rs139179759	0.99	WNK1	770241	12
ENSG00000060237	12_770536_C_T_b37	0.00570681	0.000105289	-0.0276889	rs12579728	0.99	WNK1	770536	12
ENSG00000060237	12_770541_C_T_b37	0.00392097	6.68862e-05	-0.0288713	rs12579736	0.99	WNK1	770541	12
ENSG00000060237	12_770929_G_T_b37	0.00580927	0.000107536	-0.027141	rs11064128	0.99	WNK1	770929	12
ENSG00000060237	12_771103_A_G_b37	0.0117828	0.00025387	-0.0259078	rs11064129	0.99	WNK1	771103	12
ENSG00000060237	12_771552_C_G_b37	0.0108256	0.00022891	-0.0267944	rs11611524	0.99	WNK1	771552	12
ENSG00000060237	12_771677_G_C_b37	0.00506013	9.09533e-05	-0.0273869	rs11609955	0.99	WNK1	771677	12
ENSG00000060237	12_771790_G_A_b37	0.00601852	0.000112259	-0.0269768	rs11610368	0.99	WNK1	771790	12
ENSG00000060237	12_776371_G_A_b37	0.0142285	0.00032015	-0.0199591	rs7297967	0.99	WNK1	776371	12
ENSG00000060237	12_776471_G_A_b37	0.0141005	0.000316584	-0.0199635	rs7298096	0.99	WNK1	776471	12
ENSG00000060237	12_792956_C_T_b37	0.0319514	0.000887502	0.0193021	rs2045453	0.99	WNK1	792956	12
ENSG00000060237	12_796131_C_T_b37	0.0292855	0.000794088	0.0184339	rs2887474	0.99	WNK1	796131	12
ENSG00000060237	12_851013_A_G_b37	0.0118198	0.0002549	0.024115	rs2040852	0.99	WNK1	851013	12
ENSG00000060237	12_853924_C_A_b37	0.0272494	0.000723632	-0.0236094	rs11064504	0.99	WNK1	853924	12
ENSG00000060237	12_917296_A_AG_b37	0.0106413	0.000224218	0.0290968	rs74309627	0.99	WNK1	917296	12
ENSG00000060237	12_965363_C_T_b37	0.0111747	0.000237973	0.0286901	rs113279814	0.99	WNK1	965363	12
ENSG00000060237	12_979203_C_T_b37	0.0247679	0.000640586	0.0254823	rs11064579	0.99	WNK1	979203	12
ENSG00000060237	12_995378_A_G_b37	0.0077121	0.000151562	0.0270921	rs7975948	0.99	WNK1	995378	12
ENSG00000047056	10_1077480_G_A_b37	0.0302569	0.000827751	-0.015511	rs4880470	0.99	WDR37	1077480	10
ENSG00000047056	10_1095410_CCT_C_b37	0.0357173	0.0010251	0.0168281		0.99	WDR37	1095410	10
ENSG00000047056	10_1141666_A_G_b37	0.0225973	0.000570255	0.0172436	rs56201968	0.99	WDR37	1141666	10
ENSG00000047056	10_1142571_T_C_b37	0.0233863	0.000595481	0.0172581	rs36062650	0.99	WDR37	1142571	10
ENSG00000047056	10_1156815_G_C_b37	0.020031	0.000489602	-0.0170564	rs7922760	0.99	WDR37	1156815	10
ENSG00000081479	2_170300398_T_C_b37	0.0310533	0.000855713	0.277625	rs13009639	0.01	LRP2	170300398	2
ENSG00000076003	2_136503157_A_G_b37	0.00672642	0.000128491	-0.0341148	rs1438304	0.7	MCM6	136503157	2
ENSG00000076003	2_136511575_A_G_b37	0.00604743	0.000112889	-0.0343411	rs3213889	0.7	MCM6	136511575	2
ENSG00000076003	2_136518103_T_A_b37	0.00604743	0.000112889	-0.0343411	rs12994270	0.7	MCM6	136518103	2
ENSG00000076003	2_136521514_G_A_b37	0.00396035	6.76877e-05	-0.0361114	rs10192827	0.7	MCM6	136521514	2
ENSG00000076003	2_136521698_TAAATA_T_b37	0.00291238	4.70402e-05	-0.0342739		0.7	MCM6	136521698	2
ENSG00000076003	2_136522675_C_T_b37	0.00604743	0.000112889	-0.0343411	rs10173394	0.7	MCM6	136522675	2
ENSG00000076003	2_136522941_G_A_b37	0.00571873	0.000105553	-0.034905	rs28453840	0.7	MCM6	136522941	2
ENSG00000076003	2_136526981_T_A_b37	0.00221967	3.41236e-05	-0.0382812		0.7	MCM6	136526981	2
ENSG00000076003	2_136527443_G_GTGAT_b37	0.00471529	8.35337e-05	-0.0347937	rs113881162	0.7	MCM6	136527443	2
ENSG00000076003	2_136535410_G_T_b37	0.00597183	0.000111208	-0.0343666	rs71348715	0.7	MCM6	136535410	2
ENSG00000076003	2_136539122_G_T_b37	0.00597286	0.000111232	-0.0343657	rs11684545	0.7	MCM6	136539122	2
ENSG00000076003	2_136544197_C_T_b37	0.00530073	9.61932e-05	-0.0348246	rs10928546	0.7	MCM6	136544197	2
ENSG00000076003	2_136550109_C_T_b37	0.0061742	0.000115775	-0.0342999	rs2082729	0.7	MCM6	136550109	2
ENSG00000076003	2_136551694_C_T_b37	0.00620925	0.000116578	-0.0343459	rs12998016	0.7	MCM6	136551694	2
ENSG00000076003	2_136554800_G_C_b37	0.00586211	0.000108732	-0.0344493	rs6430589	0.7	MCM6	136554800	2
ENSG00000076003	2_136557319_C_T_b37	0.00250685	3.9375e-05	-0.0364007	rs2322660	0.7	MCM6	136557319	2
ENSG00000076003	2_136558157_C_T_b37	0.00250685	3.9375e-05	-0.0364007	rs748841	0.7	MCM6	136558157	2
ENSG00000076003	2_136569848_C_A_b37	0.00204854	3.10654e-05	-0.0370616	rs12988076	0.7	MCM6	136569848	2
ENSG00000076003	2_136575199_G_T_b37	0.00204854	3.10654e-05	-0.0370616	rs6719488	0.7	MCM6	136575199	2
ENSG00000076003	2_136576577_T_C_b37	0.00204854	3.10654e-05	-0.0370616	rs892715	0.7	MCM6	136576577	2
ENSG00000076003	2_136578536_T_C_b37	0.00307828	5.02353e-05	-0.0366907	rs4954450	0.7	MCM6	136578536	2
ENSG00000076003	2_136580260_T_A_b37	0.001811	2.68758e-05	0.0357143	rs7579771	0.7	MCM6	136580260	2
ENSG00000076003	2_136580287_T_C_b37	0.00204854	3.10654e-05	-0.0370616	rs2164210	0.7	MCM6	136580287	2
ENSG00000076003	2_136583192_G_A_b37	0.00204854	3.10654e-05	-0.0370616	rs745500	0.7	MCM6	136583192	2
ENSG00000076003	2_136583958_A_C_b37	0.00190154	2.84459e-05	0.0354996	rs7569057	0.7	MCM6	136583958	2
ENSG00000076003	2_136586958_C_A_b37	0.00204854	3.10654e-05	-0.0370616	rs10186843	0.7	MCM6	136586958	2
ENSG00000076003	2_136588478_T_A_b37	0.00204854	3.10654e-05	-0.0370616	rs10207652	0.7	MCM6	136588478	2
ENSG00000076003	2_136589612_C_G_b37	0.00180923	2.68469e-05	-0.0372867	rs12620033	0.7	MCM6	136589612	2
ENSG00000076003	2_136591859_G_A_b37	0.00306357	4.99535e-05	-0.0362875	rs62159034	0.7	MCM6	136591859	2
ENSG00000076003	2_136593760_G_T_b37	0.00300247	4.87773e-05	0.0350974	rs6730196	0.7	MCM6	136593760	2
ENSG00000076003	2_136594158_G_A_b37	0.00204854	3.10654e-05	-0.0370616	rs2236783	0.7	MCM6	136594158	2
ENSG00000076003	2_136596867_G_A_b37	0.00285432	4.5935e-05	0.0358336	rs6742283	0.7	MCM6	136596867	2
ENSG00000076003	2_136603276_T_C_b37	0.00238021	3.70285e-05	-0.0368277	rs3754686	0.7	MCM6	136603276	2
ENSG00000076003	2_136603366_C_G_b37	0.00300915	4.89097e-05	-0.0360701	rs3769005	0.7	MCM6	136603366	2
ENSG00000076003	2_136608231_G_A_b37	0.00262592	4.16235e-05	-0.0365993	rs4954490	0.7	MCM6	136608231	2
ENSG00000076003	2_136609975_T_C_b37	0.00291993	4.71842e-05	-0.035949	rs4954493	0.7	MCM6	136609975	2
ENSG00000076003	2_136610598_A_G_b37	0.00325913	5.36774e-05	-0.0355853	rs4988226	0.7	MCM6	136610598	2
ENSG00000076003	2_136611624_C_T_b37	0.00327234	5.39397e-05	-0.0355789	rs309178	0.7	MCM6	136611624	2
ENSG00000076003	2_136613780_G_A_b37	0.00325611	5.36191e-05	-0.0355897	rs309179	0.7	MCM6	136613780	2
ENSG00000076003	2_136614255_G_A_b37	0.00325611	5.36191e-05	-0.0355897	rs309180	0.7	MCM6	136614255	2
ENSG00000076003	2_136614813_C_G_b37	0.00325536	5.36046e-05	-0.0355907	rs309181	0.7	MCM6	136614813	2
ENSG00000076003	2_136616457_G_GT_b37	0.00361084	6.05942e-05	-0.0355969		0.7	MCM6	136616457	2
ENSG00000076003	2_136617524_C_T_b37	0.00325373	5.35737e-05	-0.0356021	rs309173	0.7	MCM6	136617524	2
ENSG00000076003	2_136617805_C_T_b37	0.0034152	5.6729e-05	-0.0358562	rs160329	0.7	MCM6	136617805	2
ENSG00000076003	2_136622216_T_C_b37	0.00321856	5.29056e-05	-0.0356428	rs309176	0.7	MCM6	136622216	2
ENSG00000076003	2_136625602_A_G_b37	0.00286839	4.62081e-05	-0.0365286		0.7	MCM6	136625602	2
ENSG00000076003	2_136629911_G_A_b37	0.00255299	4.02521e-05	-0.0358835	rs309128	0.7	MCM6	136629911	2
ENSG00000076003	2_136630757_A_G_b37	0.00285916	4.6028e-05	-0.0359012	rs680428	0.7	MCM6	136630757	2
ENSG00000076003	2_136630989_A_G_b37	0.0028517	4.5862e-05	-0.0359078	rs188680	0.7	MCM6	136630989	2
ENSG00000076003	2_136631031_C_A_b37	0.00285004	4.58301e-05	-0.0359091	rs309130	0.7	MCM6	136631031	2
ENSG00000076003	2_136631234_ACAGAGGTAC_A_b37	0.00376325	6.36318e-05	-0.0355783	rs56130811	0.7	MCM6	136631234	2
ENSG00000076003	2_136633771_T_C_b37	0.00201207	3.04196e-05	0.0368315	rs191079	0.7	MCM6	136633771	2
ENSG00000076003	2_136638216_T_C_b37	0.00276907	4.4305e-05	0.0359674	rs632632	0.7	MCM6	136638216	2
ENSG00000076003	2_136640233_A_G_b37	0.00269954	4.2998e-05	0.0360196	rs666407	0.7	MCM6	136640233	2
ENSG00000076003	2_136641882_A_T_b37	0.00264232	4.19327e-05	0.036063	rs1435576	0.7	MCM6	136641882	2
ENSG00000076003	2_136643555_C_T_b37	0.0026641	4.23386e-05	0.0359074	rs309125	0.7	MCM6	136643555	2
ENSG00000076003	2_136658345_A_G_b37	0.00521325	9.43068e-05	0.0345111	rs218174	0.7	MCM6	136658345	2
ENSG00000076003	2_136670298_C_T_b37	0.00442196	7.72851e-05	0.0347308	rs309168	0.7	MCM6	136670298	2
ENSG00000076003	2_136685228_C_T_b37	0.00442196	7.72851e-05	0.0347308	rs309160	0.7	MCM6	136685228	2
ENSG00000076003	2_136696138_A_G_b37	0.0039177	6.68162e-05	0.0354976	rs309145	0.7	MCM6	136696138	2
ENSG00000066185	1_42906338_TTTG_T_b37	0.0046165	8.14163e-05	-0.109966	rs374376976	0.01	ZMYND12	42906338	1
ENSG00000066185	1_42906709_A_G_b37	0.00385289	6.54852e-05	-0.114373	rs869608	0.01	ZMYND12	42906709	1
ENSG00000066185	1_42907989_G_A_b37	0.00162131	2.36124e-05	-0.119822	rs79062204	0.01	ZMYND12	42907989	1
ENSG00000066185	1_42908848_T_C_b37	0.00349151	5.8238e-05	-0.114949	rs4660226	0.01	ZMYND12	42908848	1
ENSG00000066185	1_42910092_C_G_b37	0.00198949	3.00253e-05	-0.117894	rs7417606	0.01	ZMYND12	42910092	1
ENSG00000066185	1_42912815_G_A_b37	0.00349151	5.8238e-05	-0.114949	rs4660638	0.01	ZMYND12	42912815	1
ENSG00000066185	1_42913760_C_T_b37	0.00167108	2.44727e-05	-0.118771	rs16829540	0.01	ZMYND12	42913760	1
ENSG00000066185	1_42918075_T_C_b37	0.00376313	6.36296e-05	-0.11997	rs16829546	0.01	ZMYND12	42918075	1
ENSG00000066185	1_42927362_C_T_b37	0.00468524	8.28916e-05	-0.116033	rs138986108	0.01	ZMYND12	42927362	1
ENSG00000066185	1_42930166_C_A_b37	0.00167108	2.44727e-05	-0.118771	rs16829565	0.01	ZMYND12	42930166	1
ENSG00000066185	1_42932991_A_G_b37	0.00376081	6.35839e-05	-0.119972	rs76023379	0.01	ZMYND12	42932991	1
ENSG00000066185	1_42935675_A_G_b37	0.00349151	5.8238e-05	-0.114949	rs16829572	0.01	ZMYND12	42935675	1
ENSG00000066185	1_42936407_G_A_b37	0.00167108	2.44727e-05	-0.118771	rs915329	0.01	ZMYND12	42936407	1
ENSG00000066185	1_42937842_T_G_b37	0.00236543	3.67609e-05	-0.116617	rs113261346	0.01	ZMYND12	42937842	1
ENSG00000066185	1_42939021_C_G_b37	0.00349151	5.8238e-05	-0.114949	rs3748846	0.01	ZMYND12	42939021	1
ENSG00000066185	1_42942096_T_C_b37	0.00167108	2.44727e-05	-0.118771	rs72659914	0.01	ZMYND12	42942096	1
ENSG00000066185	1_42944772_C_T_b37	0.00167108	2.44727e-05	-0.118771	rs72659917	0.01	ZMYND12	42944772	1
ENSG00000066185	1_42945690_G_A_b37	0.00349151	5.8238e-05	-0.114949	rs12402795	0.01	ZMYND12	42945690	1
ENSG00000066185	1_42948202_TCA_T_b37	0.00349151	5.8238e-05	-0.114949		0.01	ZMYND12	42948202	1
ENSG00000066185	1_42956001_G_A_b37	0.00349276	5.82631e-05	-0.114949	rs72659920	0.01	ZMYND12	42956001	1
ENSG00000066185	1_42956034_A_G_b37	0.00349276	5.82631e-05	-0.114949	rs72659921	0.01	ZMYND12	42956034	1
ENSG00000066185	1_42956396_T_C_b37	0.0016174	2.3545e-05	-0.119794	rs72659922	0.01	ZMYND12	42956396	1
ENSG00000066185	1_42956660_AT_A_b37	0.00331965	5.48475e-05	-0.112432	rs139598402	0.01	ZMYND12	42956660	1
ENSG00000066185	1_42956820_T_C_b37	0.00349276	5.82631e-05	-0.114949	rs72659925	0.01	ZMYND12	42956820	1
ENSG00000066185	1_42958453_A_G_b37	0.00161722	2.3542e-05	-0.119794	rs111938672	0.01	ZMYND12	42958453	1
ENSG00000066185	1_42961371_TA_T_b37	0.00158792	2.30462e-05	-0.120034		0.01	ZMYND12	42961371	1
ENSG00000066185	1_42962800_A_T_b37	0.00161705	2.3539e-05	-0.119794	rs3748841	0.01	ZMYND12	42962800	1
ENSG00000066185	1_42963741_A_C_b37	0.00161705	2.3539e-05	-0.119794	rs12564046	0.01	ZMYND12	42963741	1
ENSG00000066185	1_42965989_C_G_b37	0.00349194	5.82463e-05	-0.114949	rs61591226	0.01	ZMYND12	42965989	1
ENSG00000066185	1_42966146_G_A_b37	0.00161705	2.3539e-05	-0.119794	rs143816516	0.01	ZMYND12	42966146	1
ENSG00000066185	1_42966434_GT_G_b37	0.00168164	2.46598e-05	-0.119661	rs142893086	0.01	ZMYND12	42966434	1
ENSG00000066185	1_42967148_T_G_b37	0.00161705	2.3539e-05	-0.119794	rs111915502	0.01	ZMYND12	42967148	1
ENSG00000066185	1_42967724_A_T_b37	0.00349194	5.82463e-05	-0.114949	rs139684072	0.01	ZMYND12	42967724	1
ENSG00000066185	1_42968130_G_A_b37	0.00161223	2.34513e-05	-0.119883	rs72659928	0.01	ZMYND12	42968130	1
ENSG00000066185	1_42969561_C_A_b37	0.00161705	2.3539e-05	-0.119794	rs112669217	0.01	ZMYND12	42969561	1
ENSG00000066185	1_42970885_G_GA_b37	0.00161705	2.3539e-05	-0.119794	rs140202726	0.01	ZMYND12	42970885	1
ENSG00000066185	1_42971073_C_T_b37	0.00161705	2.3539e-05	-0.119794	rs72659931	0.01	ZMYND12	42971073	1
ENSG00000066185	1_42971523_T_C_b37	0.00161705	2.3539e-05	-0.119794	rs72659933	0.01	ZMYND12	42971523	1
ENSG00000066185	1_42973099_A_G_b37	0.00161692	2.35359e-05	-0.119793	rs72659935	0.01	ZMYND12	42973099	1
ENSG00000066185	1_42973407_A_ATAGT_b37	0.00294517	4.76772e-05	-0.120205	rs150014253	0.01	ZMYND12	42973407	1
ENSG00000066185	1_42973666_A_C_b37	0.00161692	2.35359e-05	-0.119793	rs72659936	0.01	ZMYND12	42973666	1
ENSG00000066185	1_42974335_C_T_b37	0.00349151	5.8238e-05	-0.114949	rs2105061	0.01	ZMYND12	42974335	1
ENSG00000066185	1_42976233_C_T_b37	0.00161667	2.35263e-05	-0.120097	rs4603169	0.01	ZMYND12	42976233	1
ENSG00000066185	1_42976343_T_C_b37	0.00349151	5.82324e-05	-0.114952		0.01	ZMYND12	42976343	1
ENSG00000066185	1_42977879_C_T_b37	0.00349151	5.8238e-05	-0.114949	rs4622103	0.01	ZMYND12	42977879	1
ENSG00000066185	1_42977990_G_A_b37	0.00349151	5.8238e-05	-0.114949	rs4405166	0.01	ZMYND12	42977990	1
ENSG00000066185	1_42978242_C_T_b37	0.00161692	2.35359e-05	-0.119793	rs4622104	0.01	ZMYND12	42978242	1
ENSG00000066185	1_42978863_G_A_b37	0.00161692	2.35359e-05	-0.119793	rs72659939	0.01	ZMYND12	42978863	1
ENSG00000066185	1_42980060_T_C_b37	0.00161692	2.35359e-05	-0.119793	rs4292992	0.01	ZMYND12	42980060	1
ENSG00000066185	1_42980469_C_T_b37	0.00161692	2.35359e-05	-0.119793	rs112957474	0.01	ZMYND12	42980469	1
ENSG00000066185	1_42982338_AT_A_b37	0.00161692	2.35359e-05	-0.119793	rs143585823	0.01	ZMYND12	42982338	1
ENSG00000066185	1_42983205_G_T_b37	0.00349151	5.8238e-05	-0.114949	rs4603170	0.01	ZMYND12	42983205	1
ENSG00000066185	1_42983413_G_A_b37	0.000637431	7.97131e-06	-0.125584	rs4607934	0.01	ZMYND12	42983413	1
ENSG00000066185	1_42983458_G_A_b37	0.00250546	3.93508e-05	-0.116179	rs4363459	0.01	ZMYND12	42983458	1
ENSG00000066185	1_42984885_G_T_b37	0.00356894	5.97507e-05	-0.114773	rs4660640	0.01	ZMYND12	42984885	1
ENSG00000066185	1_42985503_C_T_b37	0.00161692	2.35359e-05	-0.119793	rs12401746	0.01	ZMYND12	42985503	1
ENSG00000066185	1_42985921_G_A_b37	0.00161692	2.35359e-05	-0.119793		0.01	ZMYND12	42985921	1
ENSG00000066185	1_42986956_T_C_b37	0.00161692	2.35359e-05	-0.119793	rs72659942	0.01	ZMYND12	42986956	1
ENSG00000066185	1_42987854_C_T_b37	0.00161692	2.35359e-05	-0.119793	rs72659943	0.01	ZMYND12	42987854	1
ENSG00000066185	1_42989031_T_C_b37	0.00350552	5.85129e-05	-0.114891	rs12568124	0.01	ZMYND12	42989031	1
ENSG00000066185	1_42989065_A_G_b37	0.00349151	5.8238e-05	-0.114949	rs34492283	0.01	ZMYND12	42989065	1
ENSG00000066185	1_42989491_A_G_b37	0.00161692	2.35359e-05	-0.119793	rs72659945	0.01	ZMYND12	42989491	1
ENSG00000066185	1_42989622_A_G_b37	0.00349151	5.8238e-05	-0.114949	rs72659946	0.01	ZMYND12	42989622	1
ENSG00000066185	1_42990036_C_T_b37	0.00161692	2.35359e-05	-0.119793	rs12563425	0.01	ZMYND12	42990036	1
ENSG00000066185	1_42990500_G_A_b37	0.00349151	5.8238e-05	-0.114949	rs12569088	0.01	ZMYND12	42990500	1
ENSG00000066185	1_42990999_T_A_b37	0.00167108	2.44727e-05	-0.118771	rs72659948	0.01	ZMYND12	42990999	1
ENSG00000066185	1_42993305_A_G_b37	0.00349151	5.8238e-05	-0.114949	rs60412816	0.01	ZMYND12	42993305	1
ENSG00000066185	1_42994163_G_A_b37	0.00161692	2.35359e-05	-0.119793	rs72659951	0.01	ZMYND12	42994163	1
ENSG00000066185	1_42994585_T_C_b37	0.00161692	2.35359e-05	-0.119793	rs12408085	0.01	ZMYND12	42994585	1
ENSG00000066185	1_42994905_A_G_b37	0.00161692	2.35359e-05	-0.119793	rs12407867	0.01	ZMYND12	42994905	1
ENSG00000066185	1_42995510_T_A_b37	0.00161692	2.35359e-05	-0.119793	rs78307732	0.01	ZMYND12	42995510	1
ENSG00000066185	1_42996485_G_A_b37	0.00161692	2.35359e-05	-0.119793	rs72659953	0.01	ZMYND12	42996485	1
ENSG00000066185	1_42997304_A_G_b37	0.00161692	2.35359e-05	-0.119793	rs75951450	0.01	ZMYND12	42997304	1
ENSG00000066185	1_42999322_C_T_b37	0.00161692	2.35359e-05	-0.119793	rs4660641	0.01	ZMYND12	42999322	1
ENSG00000066185	1_42999325_T_C_b37	0.00161692	2.35359e-05	-0.119793	rs4660229	0.01	ZMYND12	42999325	1
ENSG00000066185	1_42999461_A_C_b37	0.00349151	5.8238e-05	-0.114949	rs4660642	0.01	ZMYND12	42999461	1
ENSG00000066185	1_43001574_A_G_b37	0.0016315	2.37859e-05	-0.119739	rs12568659	0.01	ZMYND12	43001574	1
ENSG00000066185	1_43001615_T_C_b37	0.00161692	2.35359e-05	-0.119793	rs12568842	0.01	ZMYND12	43001615	1
ENSG00000066185	1_43002347_A_G_b37	0.00349151	5.8238e-05	-0.114949	rs72659956	0.01	ZMYND12	43002347	1
ENSG00000066185	1_43002358_A_G_b37	0.00161692	2.35359e-05	-0.119793	rs72659958	0.01	ZMYND12	43002358	1
ENSG00000066185	1_43003465_A_T_b37	0.00156521	2.26655e-05	-0.122259	rs141722107	0.01	ZMYND12	43003465	1
ENSG00000066185	1_43003709_T_A_b37	0.00164618	2.40432e-05	-0.119691	rs72659959	0.01	ZMYND12	43003709	1
ENSG00000066185	1_43006320_C_T_b37	0.00161692	2.35359e-05	-0.119793		0.01	ZMYND12	43006320	1
ENSG00000066185	1_43006510_C_T_b37	0.00161692	2.35359e-05	-0.119793	rs72659965	0.01	ZMYND12	43006510	1
ENSG00000066185	1_43006992_C_A_b37	0.00161692	2.35359e-05	-0.119793	rs12563827	0.01	ZMYND12	43006992	1
ENSG00000066185	1_43007212_G_C_b37	0.00161692	2.35359e-05	-0.119793	rs12561879	0.01	ZMYND12	43007212	1
ENSG00000066185	1_43007310_T_C_b37	0.00161692	2.35359e-05	-0.119793	rs12410599	0.01	ZMYND12	43007310	1
ENSG00000066185	1_43007327_C_A_b37	0.00161692	2.35359e-05	-0.119793	rs12404048	0.01	ZMYND12	43007327	1
ENSG00000066185	1_43007596_A_G_b37	0.00161692	2.35359e-05	-0.119793	rs77268334	0.01	ZMYND12	43007596	1
ENSG00000066185	1_43008018_G_A_b37	0.00161692	2.35359e-05	-0.119793	rs7411957	0.01	ZMYND12	43008018	1
ENSG00000066185	1_43008131_G_A_b37	0.00161692	2.35359e-05	-0.119793	rs72659969	0.01	ZMYND12	43008131	1
ENSG00000066185	1_43008769_T_C_b37	0.00161692	2.35359e-05	-0.119793	rs12411236	0.01	ZMYND12	43008769	1
ENSG00000066185	1_43009048_T_C_b37	0.00161692	2.35359e-05	-0.119793	rs4604733	0.01	ZMYND12	43009048	1
ENSG00000066185	1_43009319_T_C_b37	0.00161692	2.35359e-05	-0.119793	rs16829623	0.01	ZMYND12	43009319	1
ENSG00000066185	1_43010819_T_A_b37	0.00161534	2.3504e-05	-0.119803		0.01	ZMYND12	43010819	1
ENSG00000066185	1_43011484_G_T_b37	0.00161692	2.35359e-05	-0.119793	rs72659971	0.01	ZMYND12	43011484	1
ENSG00000066185	1_43013503_C_T_b37	0.00161692	2.35359e-05	-0.119793	rs58716352	0.01	ZMYND12	43013503	1
ENSG00000066185	1_43013510_G_A_b37	0.00161692	2.35359e-05	-0.119793	rs58768286	0.01	ZMYND12	43013510	1
ENSG00000066185	1_43013751_A_G_b37	0.00161692	2.35359e-05	-0.119793	rs16829648	0.01	ZMYND12	43013751	1
ENSG00000066185	1_43013970_A_T_b37	0.00161692	2.35359e-05	-0.119793	rs16829651	0.01	ZMYND12	43013970	1
ENSG00000066185	1_43014168_G_C_b37	0.00161692	2.35359e-05	-0.119793	rs60477448	0.01	ZMYND12	43014168	1
ENSG00000066185	1_43014544_A_T_b37	0.00161692	2.35359e-05	-0.119793	rs74734474	0.01	ZMYND12	43014544	1
ENSG00000066185	1_43014649_G_A_b37	0.00162405	2.36627e-05	-0.119814	rs16829655	0.01	ZMYND12	43014649	1
ENSG00000066185	1_43015147_CA_C_b37	0.00161692	2.35359e-05	-0.119793	rs147892229	0.01	ZMYND12	43015147	1
ENSG00000066185	1_43015775_A_AG_b37	0.00163303	2.38135e-05	-0.11968	rs147664963	0.01	ZMYND12	43015775	1
ENSG00000066185	1_43016232_C_A_b37	0.00349151	5.8238e-05	-0.114949	rs72659979	0.01	ZMYND12	43016232	1
ENSG00000066185	1_43017403_G_A_b37	0.00349151	5.8238e-05	-0.114949	rs57493036	0.01	ZMYND12	43017403	1
ENSG00000066185	1_43018239_A_AT_b37	0.00161692	2.35359e-05	-0.119793	rs148867855	0.01	ZMYND12	43018239	1
ENSG00000066185	1_43018401_A_C_b37	0.00234284	3.63473e-05	-0.116966	rs72659980	0.01	ZMYND12	43018401	1
ENSG00000066185	1_43019076_A_G_b37	0.00250546	3.93508e-05	-0.116179		0.01	ZMYND12	43019076	1
ENSG00000066185	1_43019111_A_T_b37	0.00161692	2.35359e-05	-0.119793	rs72659984	0.01	ZMYND12	43019111	1
ENSG00000066185	1_43019826_CAT_C_b37	0.00161692	2.35359e-05	-0.119793	rs142229044	0.01	ZMYND12	43019826	1
ENSG00000066185	1_43020168_C_T_b37	0.00345558	5.75203e-05	-0.115019	rs140893767	0.01	ZMYND12	43020168	1
ENSG00000066185	1_43020276_A_C_b37	0.00161692	2.35359e-05	-0.119793	rs16829685	0.01	ZMYND12	43020276	1
ENSG00000066185	1_43021567_G_T_b37	0.00161692	2.35359e-05	-0.119793	rs12564455	0.01	ZMYND12	43021567	1
ENSG00000081665	19_19798234_T_C_b37	0.0101851	0.000212406	-0.355657		0.01	ZNF506	19798234	19
ENSG00000081665	19_19846039_C_T_b37	1.51909e-06	9.6238e-09	-1.60487	rs78306622	0.01	ZNF506	19846039	19
ENSG00000081665	19_19882476_C_T_b37	0.00833614	0.000166555	0.194123	rs4808983	0.01	ZNF506	19882476	19
ENSG00000081665	19_19887292_C_T_b37	0.00795811	0.000157468	0.187301	rs16996320	0.01	ZNF506	19887292	19
ENSG00000081665	19_19896767_G_C_b37	0.0079474	0.000157212	0.192543	rs11085277	0.01	ZNF506	19896767	19
ENSG00000081665	19_19897161_A_AC_b37	0.00671082	0.000128138	0.193398	rs59112946	0.01	ZNF506	19897161	19
ENSG00000081665	19_19905169_A_C_b37	0.00795811	0.000157468	0.187301	rs72620573	0.01	ZNF506	19905169	19
ENSG00000081665	19_19910250_T_C_b37	0.00795811	0.000157468	0.187301	rs72620574	0.01	ZNF506	19910250	19
ENSG00000081665	19_19910658_AAGAC_A_b37	0.00842616	0.000168769	0.186651	rs58264358	0.01	ZNF506	19910658	19
ENSG00000081665	19_19919409_C_CT_b37	0.0109265	0.00023147	0.183175	rs76885892	0.01	ZNF506	19919409	19
ENSG00000081665	19_19920912_T_C_b37	0.00738627	0.00014383	0.18892	rs4808992	0.01	ZNF506	19920912	19
ENSG00000081665	19_19920967_C_A_b37	0.00737958	0.000143672	0.188952	rs4808993	0.01	ZNF506	19920967	19
ENSG00000081665	19_19926560_A_G_b37	0.0071812	0.000139015	0.194497	rs72620575	0.01	ZNF506	19926560	19
ENSG00000076067	12_57079884_T_A_b37	0.0403621	0.00119934	0.260335	rs114415888	0.01	RBMS2	57079884	12
ENSG00000009844	6_142520709_A_G_b37	0.0462087	0.00143149	0.0250375	rs3804517	0.4	VTA1	142520709	6
ENSG00000009844	6_142541553_T_C_b37	0.0462087	0.00143149	0.0250375	rs12665758	0.4	VTA1	142541553	6
ENSG00000009844	6_142541769_A_T_b37	0.0449951	0.00138263	0.0251415	rs1835	0.4	VTA1	142541769	6
ENSG00000009844	6_142611964_A_G_b37	0.0155165	0.00035642	-0.0848824	rs79063197	0.4	VTA1	142611964	6
ENSG00000060339	10_70384123_C_T_b37	0.0297895	0.000811217	-0.0578466	rs139141191	0.99	CCAR1	70384123	10
ENSG00000060339	10_70385042_C_T_b37	0.0242575	0.000623865	-0.0587937	rs79084652	0.99	CCAR1	70385042	10
ENSG00000060339	10_70391735_T_C_b37	0.0223946	0.000563852	-0.0592859	rs7101335	0.99	CCAR1	70391735	10
ENSG00000060339	10_70392365_A_AATTATG_b37	0.0451088	0.00138738	-0.0589239	rs140191249	0.99	CCAR1	70392365	10
ENSG00000060339	10_70471577_C_T_b37	0.0473601	0.00147818	0.0644688	rs144922055	0.99	CCAR1	70471577	10
ENSG00000076108	12_56953569_AC_A_b37	0.0295841	0.000804238	-0.0281923		0.99	BAZ2A	56953569	12
ENSG00000076108	12_57071770_G_A_b37	0.0173323	0.000409181	0.0410411	rs143999261	0.99	BAZ2A	57071770	12
ENSG00000076108	12_57105151_G_C_b37	0.0112471	0.000239854	0.0433406	rs144947785	0.99	BAZ2A	57105151	12
ENSG00000076242	3_36976483_G_A_b37	0.0411978	0.00123212	0.0965234	rs75719820	0.7	MLH1	36976483	3
ENSG00000009950	7_72913168_G_C_b37	0.00177617	2.6282e-05	0.110328	rs2353082	0.3	MLXIPL	72913168	7
ENSG00000009950	7_73002455_G_A_b37	0.00231124	3.57836e-05	-0.225517	rs79578725	0.3	MLXIPL	73002455	7
ENSG00000009950	7_73015862_G_C_b37	0.000754294	9.70237e-06	-0.144113	rs11772762	0.3	MLXIPL	73015862	7
ENSG00000009950	7_73062019_C_G_b37	9.32785e-09	4.02722e-11	0.275211	rs2178026	0.3	MLXIPL	73062019	7
ENSG00000009950	7_73099007_CT_C_b37	0.00162474	2.36741e-05	-0.197036	rs376197758	0.3	MLXIPL	73099007	7
ENSG00000009950	7_73105100_G_A_b37	0.00158143	2.2937e-05	-0.198029	rs34535343	0.3	MLXIPL	73105100	7
ENSG00000009950	7_73135624_C_T_b37	0.000517686	6.26161e-06	-0.344352	rs13247891	0.3	MLXIPL	73135624	7
ENSG00000081721	1_161685131_AG_A_b37	0.00833426	0.000166513	-0.0693587	rs11284775	0.6	DUSP12	161685131	1
ENSG00000081721	1_161686885_C_A_b37	0.00861917	0.000173453	-0.0689154	rs4468140	0.6	DUSP12	161686885	1
ENSG00000081721	1_161688431_T_C_b37	0.0251812	0.000654171	-0.0335493	rs7549830	0.6	DUSP12	161688431	1
ENSG00000081721	1_161693679_C_G_b37	0.0135206	0.000300692	-0.0574222	rs67476681	0.6	DUSP12	161693679	1
ENSG00000081721	1_161697149_G_T_b37	0.00752475	0.000147076	-0.0713416	rs16858529	0.6	DUSP12	161697149	1
ENSG00000081721	1_161701641_T_C_b37	0.0164656	0.000383761	-0.0687606	rs12048671	0.6	DUSP12	161701641	1
ENSG00000009954	7_72820971_C_A_b37	0.00440422	7.69189e-05	-0.0903689		0.99	BAZ1B	72820971	7
ENSG00000009954	7_72842302_G_A_b37	0.0102758	0.000214718	-0.0919322		0.99	BAZ1B	72842302	7
ENSG00000009954	7_72912032_AAAAAAG_A_b37	0.0246372	0.000636361	-0.0231211		0.99	BAZ1B	72912032	7
ENSG00000009954	7_73026378_C_T_b37	0.0393897	0.00116168	-0.0185257	rs17145750	0.99	BAZ1B	73026378	7
ENSG00000060491	20_61381140_C_A_b37	0.00248804	3.90256e-05	0.0383539	rs71325406	0.99	OGFR	61381140	20
ENSG00000060491	20_61382667_T_C_b37	0.00479196	8.51691e-05	-0.0366797	rs2243399	0.99	OGFR	61382667	20
ENSG00000060491	20_61421277_C_T_b37	0.000146289	1.46165e-06	-0.0284659	rs34397820	0.99	OGFR	61421277	20
ENSG00000060491	20_61422554_T_C_b37	0.00183041	2.7205e-05	-0.0256435		0.99	OGFR	61422554	20
ENSG00000060491	20_61429144_G_A_b37	8.48651e-06	6.29113e-08	-0.032225	rs6010746	0.99	OGFR	61429144	20
ENSG00000060491	20_61435594_G_C_b37	3.20177e-05	2.70884e-07	-0.0308943	rs11907427	0.99	OGFR	61435594	20
ENSG00000060491	20_61438026_C_A_b37	5.04592e-05	4.46357e-07	-0.030366	rs36052174	0.99	OGFR	61438026	20
ENSG00000060491	20_61442043_C_T_b37	0.00192173	2.8845e-05	-0.0245186	rs6010749	0.99	OGFR	61442043	20
ENSG00000060491	20_61443636_G_A_b37	0.00094957	1.26691e-05	-0.0245863	rs13038939	0.99	OGFR	61443636	20
ENSG00000060491	20_61443660_G_A_b37	0.00230977	3.57568e-05	-0.0249173	rs3204347	0.99	OGFR	61443660	20
ENSG00000060491	20_61443870_C_G_b37	0.00188621	2.81794e-05	-0.0245861	rs11086139	0.99	OGFR	61443870	20
ENSG00000060491	20_61444629_A_G_b37	0.000215027	2.27694e-06	-0.0345565		0.99	OGFR	61444629	20
ENSG00000060491	20_61444697_G_C_b37	0.00239882	3.7375e-05	-0.0238304		0.99	OGFR	61444697	20
ENSG00000060491	20_61446762_T_G_b37	0.0007828	1.01298e-05	-0.0308798	rs1883849	0.99	OGFR	61446762	20
ENSG00000060491	20_61452047_G_C_b37	0.00053414	6.48889e-06	-0.0326783	rs6011402	0.99	OGFR	61452047	20
ENSG00000060491	20_61465237_T_TTTG_b37	0.00119579	1.65469e-05	-0.0311292		0.99	OGFR	61465237	20
ENSG00000060491	20_61465242_T_TG_b37	0.0022695	3.50378e-05	-0.0330549		0.99	OGFR	61465242	20
ENSG00000060491	20_61465246_T_TG_b37	0.000411143	4.77385e-06	-0.0506206		0.99	OGFR	61465246	20
ENSG00000081791	5_141248994_G_A_b37	0.0381397	0.00111463	-0.0649443	rs12517385	0.8	KIAA0141	141248994	5
ENSG00000081791	5_141309824_G_A_b37	0.0319271	0.000886645	-0.0167665	rs351260	0.8	KIAA0141	141309824	5
ENSG00000081791	5_141310649_T_C_b37	0.0331477	0.000930759	-0.0167473	rs351259	0.8	KIAA0141	141310649	5
ENSG00000081791	5_141329339_GAGTA_G_b37	0.0380743	0.00111224	0.0641624	rs375118182	0.8	KIAA0141	141329339	5
ENSG00000081791	5_141335498_C_T_b37	0.037946	0.00110755	-0.0175699	rs164515	0.8	KIAA0141	141335498	5
ENSG00000081791	5_141338105_C_T_b37	0.0284298	0.000764288	-0.0736649	rs78928330	0.8	KIAA0141	141338105	5
ENSG00000060558	19_3091094_ACCCCATCT_A_b37	0.0122615	0.000266605	-0.154912	rs199732470	0.8	GNA15	3091094	19
ENSG00000060642	1_27036915_C_T_b37	0.0240263	0.00061635	0.120411	rs183722858	0.3	PIGV	27036915	1
ENSG00000060642	1_27172633_G_A_b37	0.0471904	0.0014713	-0.123775		0.3	PIGV	27172633	1
ENSG00000071894	8_145603114_A_C_b37	1.41164e-70	6.5062e-75	-0.151436	rs6599528	0.99	CPSF1	145603114	8
ENSG00000071894	8_145622923_T_C_b37	2.0154e-78	6.45026e-83	-0.158712	rs2977835	0.99	CPSF1	145622923	8
ENSG00000071894	8_145623098_T_C_b37	3.7459e-79	1.13942e-83	-0.159007	rs2977834	0.99	CPSF1	145623098	8
ENSG00000081803	7_121970507_C_T_b37	0.0368525	0.00106682	-0.0238784	rs35285118	0.99	CADPS2	121970507	7
ENSG00000076258	1_171305948_C_T_b37	0.000333232	3.75315e-06	0.0522194	rs7555359	0.3	FMO4	171305948	1
ENSG00000076258	1_171308832_A_G_b37	0.000484124	5.78991e-06	0.048297	rs2223477	0.3	FMO4	171308832	1
ENSG00000076258	1_171309078_C_G_b37	0.000484124	5.78991e-06	0.048297	rs12057885	0.3	FMO4	171309078	1
ENSG00000076258	1_171309619_A_G_b37	0.000297538	3.2998e-06	0.051662	rs12737633	0.3	FMO4	171309619	1
ENSG00000076258	1_171311355_T_G_b37	0.000199967	2.09458e-06	0.0509533	rs12121479	0.3	FMO4	171311355	1
ENSG00000076258	1_171311685_T_TTCTGTCTTAGAGACAGAGTCTCAC_b37	0.00017699	1.82379e-06	0.0519391	rs147773384	0.3	FMO4	171311685	1
ENSG00000076258	1_171311796_C_T_b37	0.000296921	3.29189e-06	0.0516667	rs34668298	0.3	FMO4	171311796	1
ENSG00000076258	1_171312031_G_A_b37	0.000199967	2.09458e-06	0.0509533	rs36112567	0.3	FMO4	171312031	1
ENSG00000076258	1_171312216_A_G_b37	0.000199967	2.09458e-06	0.0509533	rs10912810	0.3	FMO4	171312216	1
ENSG00000076258	1_171313741_C_T_b37	0.000199967	2.09458e-06	0.0509533	rs7518648	0.3	FMO4	171313741	1
ENSG00000076258	1_171313935_G_T_b37	0.000199967	2.09458e-06	0.0509533	rs2235508	0.3	FMO4	171313935	1
ENSG00000076258	1_171313991_T_A_b37	0.000199967	2.09458e-06	0.0509533	rs2235509	0.3	FMO4	171313991	1
ENSG00000076258	1_171314142_T_C_b37	0.000199967	2.09458e-06	0.0509533	rs2235510	0.3	FMO4	171314142	1
ENSG00000076258	1_171314257_T_G_b37	0.000302402	3.36128e-06	0.0513686	rs2235511	0.3	FMO4	171314257	1
ENSG00000076258	1_171315577_T_C_b37	0.000483201	5.77718e-06	0.0483045	rs2143090	0.3	FMO4	171315577	1
ENSG00000076258	1_171315646_T_C_b37	0.000484124	5.78991e-06	0.048297	rs2179375	0.3	FMO4	171315646	1
ENSG00000076258	1_171316890_C_T_b37	0.000223916	2.38511e-06	0.0517032	rs6425167	0.3	FMO4	171316890	1
ENSG00000076258	1_171317158_T_A_b37	0.000303018	3.36889e-06	0.0513662		0.3	FMO4	171317158	1
ENSG00000076258	1_171317357_G_A_b37	0.000297479	3.29908e-06	0.0516648	rs7548166	0.3	FMO4	171317357	1
ENSG00000076258	1_171318087_C_A_b37	0.000303177	3.3709e-06	0.0513657	rs35062585	0.3	FMO4	171318087	1
ENSG00000076258	1_171318175_T_C_b37	0.000269855	2.95144e-06	0.0517374	rs6667507	0.3	FMO4	171318175	1
ENSG00000076258	1_171318481_C_T_b37	0.000303217	3.37141e-06	0.0513656	rs6662297	0.3	FMO4	171318481	1
ENSG00000076258	1_171319530_G_A_b37	0.000303422	3.37394e-06	0.0513649	rs67595287	0.3	FMO4	171319530	1
ENSG00000076258	1_171320395_A_T_b37	0.000462512	5.49859e-06	0.0483968	rs10912830	0.3	FMO4	171320395	1
ENSG00000076258	1_171320722_T_C_b37	0.000303633	3.37649e-06	0.0513641	rs12735239	0.3	FMO4	171320722	1
ENSG00000076258	1_171321371_G_A_b37	0.000303751	3.37803e-06	0.0513637	rs12747017	0.3	FMO4	171321371	1
ENSG00000076258	1_171321399_T_A_b37	0.000298184	3.30771e-06	0.0516622	rs12736204	0.3	FMO4	171321399	1
ENSG00000076258	1_171321417_C_CA_b37	0.000444624	5.25862e-06	0.0531605		0.3	FMO4	171321417	1
ENSG00000076258	1_171321421_TA_T_b37	0.000443402	5.24261e-06	0.0531636		0.3	FMO4	171321421	1
ENSG00000076258	1_171321421_T_A_b37	0.00044316	5.23938e-06	0.0531691	rs12736343	0.3	FMO4	171321421	1
ENSG00000076258	1_171321422_A_T_b37	0.000517461	6.25807e-06	0.0523116	rs12731461	0.3	FMO4	171321422	1
ENSG00000076258	1_171321549_T_C_b37	0.000484124	5.78991e-06	0.048297	rs12064618	0.3	FMO4	171321549	1
ENSG00000076258	1_171321788_A_G_b37	0.000298257	3.30874e-06	0.0516619	rs1024171	0.3	FMO4	171321788	1
ENSG00000076258	1_171322446_C_T_b37	0.00037067	4.24187e-06	0.0508638	rs1963273	0.3	FMO4	171322446	1
ENSG00000076258	1_171322798_C_T_b37	0.000484124	5.78991e-06	0.048297	rs1024173	0.3	FMO4	171322798	1
ENSG00000076258	1_171323028_A_C_b37	0.000524451	6.35464e-06	0.0482253	rs4615872	0.3	FMO4	171323028	1
ENSG00000076258	1_171323199_G_A_b37	0.00034671	3.92826e-06	0.051033	rs2011548	0.3	FMO4	171323199	1
ENSG00000076258	1_171324181_G_T_b37	0.000536216	6.51751e-06	0.0506708	rs6670627	0.3	FMO4	171324181	1
ENSG00000076258	1_171324348_T_C_b37	0.000303002	3.3687e-06	0.0513798	rs6688317	0.3	FMO4	171324348	1
ENSG00000076258	1_171325388_G_A_b37	0.000307875	3.43032e-06	0.0514089	rs10157634	0.3	FMO4	171325388	1
ENSG00000076258	1_171325686_AT_A_b37	0.000495235	5.94645e-06	0.0501796	rs398049738	0.3	FMO4	171325686	1
ENSG00000076258	1_171327160_T_A_b37	0.00062902	7.85016e-06	0.050312	rs12564530	0.3	FMO4	171327160	1
ENSG00000076258	1_171327628_T_C_b37	0.000990194	1.32973e-05	0.0465508	rs6425192	0.3	FMO4	171327628	1
ENSG00000076258	1_171328083_T_C_b37	0.000734178	9.39517e-06	0.0472066	rs6425194	0.3	FMO4	171328083	1
ENSG00000076258	1_171332593_G_C_b37	0.00107551	1.46401e-05	0.0465229	rs4564181	0.3	FMO4	171332593	1
ENSG00000076258	1_171332969_T_C_b37	0.000992278	1.3329e-05	0.048631	rs12743212	0.3	FMO4	171332969	1
ENSG00000076258	1_171333572_T_C_b37	0.00046034	5.46829e-06	0.0516317	rs10912841	0.3	FMO4	171333572	1
ENSG00000076258	1_171333992_G_T_b37	0.000836519	1.09365e-05	0.0494337		0.3	FMO4	171333992	1
ENSG00000076258	1_171334827_C_G_b37	0.000459094	5.4518e-06	0.0502005	rs10912842	0.3	FMO4	171334827	1
ENSG00000076258	1_171335073_C_T_b37	0.000983418	1.31926e-05	0.0471135	rs6699676	0.3	FMO4	171335073	1
ENSG00000076258	1_171340692_A_C_b37	0.000675523	8.52544e-06	0.0489598	rs12407579	0.3	FMO4	171340692	1
ENSG00000076258	1_171341099_A_G_b37	0.000382422	4.39501e-06	0.0507969	rs11807475	0.3	FMO4	171341099	1
ENSG00000076258	1_171341836_A_G_b37	0.000851415	1.11653e-05	0.046905	rs7516677	0.3	FMO4	171341836	1
ENSG00000076258	1_171348710_A_T_b37	0.000220441	2.34328e-06	0.052565		0.3	FMO4	171348710	1
ENSG00000076258	1_171353864_C_T_b37	0.001061	1.44092e-05	0.0474765	rs1018392	0.3	FMO4	171353864	1
ENSG00000076258	1_171354536_G_C_b37	0.0010542	1.42978e-05	0.0484228	rs4916225	0.3	FMO4	171354536	1
ENSG00000060656	1_29649189_C_T_b37	0.0469158	0.00145992	0.0364368	rs12749276	0.8	PTPRU	29649189	1
ENSG00000060656	1_29651392_C_T_b37	0.0438385	0.00133639	0.0368135	rs34339625	0.8	PTPRU	29651392	1
ENSG00000060656	1_29651995_C_T_b37	0.0326089	0.000911007	0.0391836	rs35787885	0.8	PTPRU	29651995	1
ENSG00000060656	1_29652327_T_C_b37	0.0325658	0.000909432	0.0391891	rs68078224	0.8	PTPRU	29652327	1
ENSG00000060656	1_29652675_T_A_b37	0.0416137	0.00124829	0.035575	rs1062921	0.8	PTPRU	29652675	1
ENSG00000060656	1_29654122_T_G_b37	0.0113165	0.000241656	0.0407948	rs12760061	0.8	PTPRU	29654122	1
ENSG00000060656	1_29654192_T_C_b37	0.0387199	0.0011366	0.0373135	rs12760099	0.8	PTPRU	29654192	1
ENSG00000060656	1_29654327_C_T_b37	0.032761	0.000916406	0.0391512	rs34673047	0.8	PTPRU	29654327	1
ENSG00000060656	1_29654540_A_G_b37	0.0230286	0.000583989	0.0361263	rs1002017	0.8	PTPRU	29654540	1
ENSG00000060656	1_29655912_T_C_b37	0.0216073	0.000539064	0.0375099	rs6685116	0.8	PTPRU	29655912	1
ENSG00000060656	1_29656734_T_C_b37	0.0365417	0.00105523	0.0386013	rs72651227	0.8	PTPRU	29656734	1
ENSG00000060656	1_29659361_C_G_b37	0.0480414	0.00150686	0.0363113	rs67000584	0.8	PTPRU	29659361	1
ENSG00000081913	18_60567660_T_C_b37	0.0352664	0.0010081	-0.0211949		0.5	PHLPP1	60567660	18
ENSG00000081985	1_67708105_G_A_b37	0.000920679	1.22117e-05	-0.537674	rs111512085	0.01	IL12RB2	67708105	1
ENSG00000081985	1_67711404_T_C_b37	0.0010162	1.3695e-05	-0.533284	rs142446932	0.01	IL12RB2	67711404	1
ENSG00000081985	1_67718502_AG_A_b37	0.000112602	1.08914e-06	0.838314		0.01	IL12RB2	67718502	1
ENSG00000081985	1_67728762_T_C_b37	0.000580165	7.14146e-06	-0.651934		0.01	IL12RB2	67728762	1
ENSG00000081985	1_67920529_C_T_b37	0.020211	0.00049523	0.103342	rs4655711	0.01	IL12RB2	67920529	1
ENSG00000081985	1_67921243_C_T_b37	0.0189283	0.000456532	-0.11423	rs4655712	0.01	IL12RB2	67921243	1
ENSG00000081985	1_67923913_A_G_b37	0.0331781	0.000931789	0.098647	rs4454520	0.01	IL12RB2	67923913	1
ENSG00000081985	1_67924391_A_G_b37	0.0341265	0.000966086	0.0983993	rs1340589	0.01	IL12RB2	67924391	1
ENSG00000076344	16_326040_A_T_b37	0.000372452	4.26502e-06	-0.0836557	rs3743881	0.2	RGS11	326040	16
ENSG00000076344	16_328178_T_G_b37	0.000308601	3.4392e-06	-0.158035		0.2	RGS11	328178	16
ENSG00000076344	16_329578_G_A_b37	0.000101086	9.6578e-07	-0.160904	rs421123	0.2	RGS11	329578	16
ENSG00000076344	16_329671_T_C_b37	9.74823e-05	9.27328e-07	-0.161675	rs373271	0.2	RGS11	329671	16
ENSG00000076344	16_329710_C_T_b37	4.90368e-05	4.32442e-07	-0.16895	rs2858001	0.2	RGS11	329710	16
ENSG00000076344	16_352823_C_A_b37	0.00028412	3.13098e-06	-0.216343	rs384624	0.2	RGS11	352823	16
ENSG00000076344	16_389785_G_T_b37	1.65935e-06	1.05885e-08	-0.422658	rs117974129	0.2	RGS11	389785	16
ENSG00000060688	1_31722400_C_T_b37	0.00205833	3.12363e-05	-0.0696733	rs113471907	0.7	SNRNP40	31722400	1
ENSG00000060688	1_31740453_G_A_b37	0.000583323	7.18679e-06	-0.07267	rs112527453	0.7	SNRNP40	31740453	1
ENSG00000060688	1_31747336_C_T_b37	0.000103446	9.90682e-07	-0.119267	rs146213092	0.7	SNRNP40	31747336	1
ENSG00000060688	1_31749741_C_T_b37	0.00246164	3.85378e-05	-0.0633831	rs111468458	0.7	SNRNP40	31749741	1
ENSG00000060688	1_31796059_A_G_b37	0.00320919	5.27291e-05	-0.0621856	rs58768571	0.7	SNRNP40	31796059	1
ENSG00000060688	1_31816771_G_A_b37	0.00320919	5.27291e-05	-0.0621856	rs112596246	0.7	SNRNP40	31816771	1
ENSG00000060688	1_31819164_T_G_b37	8.79863e-05	8.26161e-07	-0.108278	rs77312670	0.7	SNRNP40	31819164	1
ENSG00000060688	1_31839136_A_G_b37	0.00338346	5.60956e-05	-0.0620936	rs7523777	0.7	SNRNP40	31839136	1
ENSG00000071909	2_171049634_C_T_b37	0.0400944	0.00118927	0.101357	rs2113654	0.01	MYO3B	171049634	2
ENSG00000071909	2_171470349_G_A_b37	0.0281618	0.000755158	-0.69175	rs114020694	0.01	MYO3B	171470349	2
ENSG00000076356	1_208113918_G_GT_b37	0.0201559	0.000493539	-0.110346	rs199738944	0.99	PLXNA2	208113918	1
ENSG00000076356	1_208339738_A_G_b37	0.0473502	0.00147777	0.0347292	rs12743454	0.99	PLXNA2	208339738	1
ENSG00000047188	5_112757972_A_AT_b37	0.0221304	0.000555295	0.0200641	rs397936749	0.99	YTHDC2	112757972	5
ENSG00000047188	5_112760874_T_C_b37	0.0241189	0.000619424	0.0198027	rs10063334	0.99	YTHDC2	112760874	5
ENSG00000047188	5_112761112_A_AAG_b37	0.0243616	0.000627222	0.0197943		0.99	YTHDC2	112761112	5
ENSG00000047188	5_112761114_G_GAC_b37	0.0243614	0.000627212	0.019794	rs3985062	0.99	YTHDC2	112761114	5
ENSG00000047188	5_112765075_T_C_b37	0.0241069	0.000619017	0.019804	rs57530930	0.99	YTHDC2	112765075	5
ENSG00000047188	5_112766498_T_A_b37	0.0241189	0.000619424	0.0198027	rs4705820	0.99	YTHDC2	112766498	5
ENSG00000047188	5_112767197_G_A_b37	0.0241189	0.000619424	0.0198027	rs60810500	0.99	YTHDC2	112767197	5
ENSG00000047188	5_112768340_T_A_b37	0.0241189	0.000619424	0.0198027	rs7730801	0.99	YTHDC2	112768340	5
ENSG00000047188	5_112771323_T_C_b37	0.0241189	0.000619424	0.0198027	rs7709110	0.99	YTHDC2	112771323	5
ENSG00000047188	5_112773784_A_G_b37	0.0241189	0.000619424	0.0198027	rs4705821	0.99	YTHDC2	112773784	5
ENSG00000047188	5_112774379_C_A_b37	0.0228497	0.000578306	0.0199374	rs6864278	0.99	YTHDC2	112774379	5
ENSG00000047188	5_112788540_T_C_b37	0.00294513	4.76763e-05	-0.0212067	rs26991	0.99	YTHDC2	112788540	5
ENSG00000047188	5_112790404_C_T_b37	0.00830967	0.000165934	0.0211504	rs6594718	0.99	YTHDC2	112790404	5
ENSG00000047188	5_112791412_C_T_b37	0.00859124	0.000172773	0.0211232	rs3842917	0.99	YTHDC2	112791412	5
ENSG00000047188	5_112792464_G_A_b37	0.0193977	0.000470552	-0.018538	rs255879	0.99	YTHDC2	112792464	5
ENSG00000047188	5_112792864_G_C_b37	0.0235201	0.000599734	0.019713	rs11750449	0.99	YTHDC2	112792864	5
ENSG00000047188	5_112792948_G_C_b37	0.0169482	0.000397899	0.0200446	rs11750488	0.99	YTHDC2	112792948	5
ENSG00000047188	5_112793950_T_C_b37	0.010545	0.000221664	0.0207766	rs7706796	0.99	YTHDC2	112793950	5
ENSG00000047188	5_112794026_T_C_b37	0.00790492	0.000156177	0.0212188	rs6594719	0.99	YTHDC2	112794026	5
ENSG00000047188	5_112794052_T_C_b37	0.0116463	0.000250289	0.020597	rs6594720	0.99	YTHDC2	112794052	5
ENSG00000047188	5_112795606_T_C_b37	0.0089594	0.000181894	0.0210779	rs4705823	0.99	YTHDC2	112795606	5
ENSG00000047188	5_112798498_A_C_b37	0.0153604	0.000352001	-0.0186547	rs461034	0.99	YTHDC2	112798498	5
ENSG00000047188	5_112803261_C_T_b37	0.0229579	0.000581812	-0.017795		0.99	YTHDC2	112803261	5
ENSG00000047188	5_112827399_A_G_b37	0.0108141	0.000228616	0.0208406	rs6876448	0.99	YTHDC2	112827399	5
ENSG00000047188	5_112827550_G_A_b37	0.0117928	0.000254133	0.0206702	rs28848005	0.99	YTHDC2	112827550	5
ENSG00000047188	5_112828060_A_G_b37	0.011536	0.000247431	0.0206731	rs10040430	0.99	YTHDC2	112828060	5
ENSG00000047188	5_112828262_G_A_b37	0.0117956	0.000254199	0.0206701	rs10046057	0.99	YTHDC2	112828262	5
ENSG00000047188	5_112829107_AAC_A_b37	0.0218471	0.000546578	0.0196978		0.99	YTHDC2	112829107	5
ENSG00000047188	5_112829249_G_A_b37	0.0118204	0.000254924	0.0206699	rs6887816	0.99	YTHDC2	112829249	5
ENSG00000047188	5_112829305_A_G_b37	0.013224	0.000292495	0.0204787	rs6594721	0.99	YTHDC2	112829305	5
ENSG00000047188	5_112830355_T_C_b37	0.0118083	0.000254556	0.0206739	rs11241210	0.99	YTHDC2	112830355	5
ENSG00000047188	5_112831387_T_C_b37	0.0121918	0.000264756	0.0206419	rs6880447	0.99	YTHDC2	112831387	5
ENSG00000047188	5_112849297_C_A_b37	0.0146161	0.000330912	0.0204026	rs7701913	0.99	YTHDC2	112849297	5
ENSG00000047188	5_112849478_A_G_b37	0.0185214	0.000444043	0.0200555	rs929774	0.99	YTHDC2	112849478	5
ENSG00000047188	5_112849801_A_C_b37	0.0185214	0.000444043	0.0200555	rs1862315	0.99	YTHDC2	112849801	5
ENSG00000047188	5_112850526_A_G_b37	0.0146184	0.000330971	0.0204025	rs1833681	0.99	YTHDC2	112850526	5
ENSG00000047188	5_112851109_A_G_b37	0.00764466	0.000149979	0.0214511	rs1820057	0.99	YTHDC2	112851109	5
ENSG00000047188	5_112851439_A_G_b37	0.0145825	0.000329924	0.0204037	rs1833680	0.99	YTHDC2	112851439	5
ENSG00000047188	5_112851899_G_A_b37	0.0145985	0.000330424	0.0204035	rs7713846	0.99	YTHDC2	112851899	5
ENSG00000047188	5_112852038_G_A_b37	0.0145825	0.000329924	0.0204037	rs7717644	0.99	YTHDC2	112852038	5
ENSG00000047188	5_112852396_G_A_b37	0.0145825	0.000329924	0.0204037	rs67915940	0.99	YTHDC2	112852396	5
ENSG00000047188	5_112852420_CGGTA_C_b37	0.018472	0.000442604	0.020057	rs111268359	0.99	YTHDC2	112852420	5
ENSG00000047188	5_112852624_A_G_b37	0.0145825	0.000329924	0.0204037	rs6878355	0.99	YTHDC2	112852624	5
ENSG00000047188	5_112857917_G_C_b37	0.0177732	0.000422076	0.020195	rs13362066	0.99	YTHDC2	112857917	5
ENSG00000047188	5_112859769_A_G_b37	0.0138125	0.000308776	0.0205904	rs4705552	0.99	YTHDC2	112859769	5
ENSG00000047188	5_112860285_A_G_b37	0.0135124	0.000300466	0.0206511	rs7732310	0.99	YTHDC2	112860285	5
ENSG00000047188	5_112862029_T_TGA_b37	0.0181574	0.000433377	0.0202161	rs113112611	0.99	YTHDC2	112862029	5
ENSG00000047188	5_112862047_T_G_b37	0.0172255	0.000406025	0.020297		0.99	YTHDC2	112862047	5
ENSG00000047188	5_112864239_C_A_b37	0.0170542	0.00040103	0.0203373	rs57134656	0.99	YTHDC2	112864239	5
ENSG00000047188	5_112864414_G_C_b37	0.0170047	0.000399477	0.0203454	rs58391392	0.99	YTHDC2	112864414	5
ENSG00000047188	5_112865189_C_A_b37	0.0168712	0.000395653	0.0203685	rs10036298	0.99	YTHDC2	112865189	5
ENSG00000047188	5_112865225_C_G_b37	0.0092084	0.000187986	0.0215656		0.99	YTHDC2	112865225	5
ENSG00000047188	5_112866275_T_C_b37	0.0231773	0.00058867	0.0194757	rs6594729	0.99	YTHDC2	112866275	5
ENSG00000047188	5_112866927_C_G_b37	0.0229229	0.000580656	0.0195069	rs6898425	0.99	YTHDC2	112866927	5
ENSG00000047188	5_112868693_C_A_b37	0.0221257	0.000555147	0.0195974	rs6594732	0.99	YTHDC2	112868693	5
ENSG00000047188	5_112868878_A_G_b37	0.0221257	0.000555147	0.0195974	rs6594733	0.99	YTHDC2	112868878	5
ENSG00000047188	5_112872471_CAG_C_b37	0.0258017	0.000674953	0.0192389	rs10589493	0.99	YTHDC2	112872471	5
ENSG00000047188	5_112910505_CCTA_C_b37	0.00950844	0.000195354	0.0219709	rs371120752	0.99	YTHDC2	112910505	5
ENSG00000047188	5_112911703_T_A_b37	0.0096025	0.000197685	0.0219698	rs6865809	0.99	YTHDC2	112911703	5
ENSG00000047188	5_112912533_T_TA_b37	0.00957787	0.000197071	0.021962		0.99	YTHDC2	112912533	5
ENSG00000047188	5_112913059_GTGTT_G_b37	0.0116035	0.000249183	0.0222172	rs71719068	0.99	YTHDC2	112913059	5
ENSG00000047188	5_112913284_C_G_b37	0.00959075	0.000197388	0.0219573	rs13359625	0.99	YTHDC2	112913284	5
ENSG00000047188	5_112913318_C_T_b37	0.00959075	0.000197388	0.0219573	rs13359648	0.99	YTHDC2	112913318	5
ENSG00000047188	5_112913356_C_T_b37	0.0095914	0.000197406	0.0219572	rs13359652	0.99	YTHDC2	112913356	5
ENSG00000047188	5_112914284_T_C_b37	0.0130703	0.000288327	0.0211337	rs4705555	0.99	YTHDC2	112914284	5
ENSG00000047188	5_112914566_C_T_b37	0.00960743	0.000197812	0.021954	rs4705556	0.99	YTHDC2	112914566	5
ENSG00000047188	5_112914843_C_G_b37	0.00793326	0.000156875	0.0223898	rs10072547	0.99	YTHDC2	112914843	5
ENSG00000047188	5_112916239_A_G_b37	0.0192415	0.000465862	0.0206115	rs10478129	0.99	YTHDC2	112916239	5
ENSG00000047188	5_112921133_G_A_b37	0.0187224	0.000450152	0.0203055	rs7711078	0.99	YTHDC2	112921133	5
ENSG00000047188	5_112922214_G_C_b37	0.0188114	0.000452954	0.0202927	rs2416319	0.99	YTHDC2	112922214	5
ENSG00000047188	5_112923212_G_A_b37	0.0148131	0.00033643	0.0210624		0.99	YTHDC2	112923212	5
ENSG00000047188	5_112924159_G_T_b37	0.0127541	0.000279845	0.0215895	rs11241215	0.99	YTHDC2	112924159	5
ENSG00000047188	5_112924599_C_T_b37	0.0131236	0.000289758	0.0214946	rs12514105	0.99	YTHDC2	112924599	5
ENSG00000047188	5_112924792_T_G_b37	0.0107976	0.000228185	0.0216926	rs12516911	0.99	YTHDC2	112924792	5
ENSG00000047188	5_112925149_C_G_b37	0.0132584	0.000293402	0.0214672		0.99	YTHDC2	112925149	5
ENSG00000047188	5_112926181_T_C_b37	0.0142986	0.000322103	0.0210321	rs7729306	0.99	YTHDC2	112926181	5
ENSG00000047188	5_112928865_G_T_b37	0.0195159	0.000474154	0.0204091	rs3763138	0.99	YTHDC2	112928865	5
ENSG00000047188	5_112930203_G_A_b37	0.0142967	0.000322054	0.0210321	rs7730949	0.99	YTHDC2	112930203	5
ENSG00000047188	5_112930565_T_C_b37	0.0142967	0.000322054	0.0210321	rs7713451	0.99	YTHDC2	112930565	5
ENSG00000047188	5_112930952_A_G_b37	0.0142967	0.000322054	0.0210321	rs1052896	0.99	YTHDC2	112930952	5
ENSG00000047188	5_112932413_G_T_b37	0.0142967	0.000322054	0.0210321	rs7704170	0.99	YTHDC2	112932413	5
ENSG00000047188	5_112932811_G_C_b37	0.0142994	0.000322127	0.0210321	rs10477499	0.99	YTHDC2	112932811	5
ENSG00000047188	5_112932826_T_G_b37	0.019519	0.000474258	0.0204091	rs10477500	0.99	YTHDC2	112932826	5
ENSG00000047188	5_112932891_T_G_b37	0.0142994	0.000322127	0.0210321	rs10478132	0.99	YTHDC2	112932891	5
ENSG00000047188	5_112933861_T_C_b37	0.0143001	0.000322152	0.0210321	rs17135766	0.99	YTHDC2	112933861	5
ENSG00000047188	5_112934004_C_T_b37	0.0143001	0.000322152	0.0210321	rs11742968	0.99	YTHDC2	112934004	5
ENSG00000047188	5_112934688_A_G_b37	0.0143001	0.000322152	0.0210321	rs1035888	0.99	YTHDC2	112934688	5
ENSG00000047188	5_112934926_G_T_b37	0.0143001	0.000322152	0.0210321	rs7715601	0.99	YTHDC2	112934926	5
ENSG00000047188	5_112935397_C_T_b37	0.0143262	0.000322872	0.0210309	rs17135776	0.99	YTHDC2	112935397	5
ENSG00000047188	5_112936240_T_G_b37	0.0143734	0.000324166	0.0210287	rs1549628	0.99	YTHDC2	112936240	5
ENSG00000047188	5_112936719_T_C_b37	0.0196547	0.000478281	0.0204039	rs4705832	0.99	YTHDC2	112936719	5
ENSG00000047188	5_112937962_T_C_b37	0.00946251	0.000194232	0.0214808	rs7723108	0.99	YTHDC2	112937962	5
ENSG00000047188	5_112938546_C_A_b37	0.0129033	0.000283867	0.0209207	rs7707895	0.99	YTHDC2	112938546	5
ENSG00000047188	5_112940242_C_G_b37	0.0158484	0.000365813	0.0203882	rs754573	0.99	YTHDC2	112940242	5
ENSG00000047188	5_112940413_A_G_b37	0.0180753	0.000430924	0.0203538	rs6878282	0.99	YTHDC2	112940413	5
ENSG00000047188	5_112942820_T_C_b37	0.0185945	0.000446318	0.0200834	rs10076131	0.99	YTHDC2	112942820	5
ENSG00000047188	5_112943948_G_C_b37	0.0157901	0.000364174	0.0203974	rs10042563	0.99	YTHDC2	112943948	5
ENSG00000047188	5_112944083_C_A_b37	0.0157738	0.000363702	0.0203995	rs10043066	0.99	YTHDC2	112944083	5
ENSG00000047188	5_112945340_C_G_b37	0.0156658	0.000360572	0.020415	rs9885245	0.99	YTHDC2	112945340	5
ENSG00000047188	5_112946201_C_T_b37	0.0155947	0.000358591	0.0204248	rs10040516	0.99	YTHDC2	112946201	5
ENSG00000047188	5_112946746_G_A_b37	0.0155455	0.000357251	0.0204314	rs10065616	0.99	YTHDC2	112946746	5
ENSG00000047188	5_112947010_A_G_b37	0.0155185	0.000356485	0.0204348	rs10052077	0.99	YTHDC2	112947010	5
ENSG00000047188	5_112948942_T_C_b37	0.020232	0.000495871	0.0199901	rs1080858	0.99	YTHDC2	112948942	5
ENSG00000047188	5_112949202_G_A_b37	0.0177795	0.000422248	0.0197554	rs2115216	0.99	YTHDC2	112949202	5
ENSG00000047188	5_112950045_A_G_b37	0.00437101	7.62282e-05	0.0226442	rs2162847	0.99	YTHDC2	112950045	5
ENSG00000047188	5_112950177_T_C_b37	0.0168925	0.000396267	0.020278	rs9326897	0.99	YTHDC2	112950177	5
ENSG00000076554	8_81053379_C_G_b37	4.3325e-08	2.06897e-10	-0.772334	rs116981375	0.01	TPD52	81053379	8
ENSG00000076554	8_81073281_A_T_b37	1.11024e-07	5.67166e-10	-0.762481	rs183446425	0.01	TPD52	81073281	8
ENSG00000060709	12_131109206_C_A_b37	0.000507177	6.11374e-06	0.302388	rs12581505	0.01	RIMBP2	131109206	12
ENSG00000060709	12_131109663_A_G_b37	0.00122162	1.69674e-05	0.29025	rs12828218	0.01	RIMBP2	131109663	12
ENSG00000060709	12_131111100_C_T_b37	0.00174273	2.57028e-05	0.287403	rs34477189	0.01	RIMBP2	131111100	12
ENSG00000060709	12_131117217_G_T_b37	6.67619e-05	6.07986e-07	0.303691	rs12819498	0.01	RIMBP2	131117217	12
ENSG00000060709	12_131117928_C_T_b37	0.000135867	1.34357e-06	0.294421	rs12582765	0.01	RIMBP2	131117928	12
ENSG00000060709	12_131120477_C_T_b37	8.85054e-05	8.31498e-07	0.299275	rs12817950	0.01	RIMBP2	131120477	12
ENSG00000060709	12_131120539_C_T_b37	8.91211e-05	8.3783e-07	0.299168	rs12817995	0.01	RIMBP2	131120539	12
ENSG00000060709	12_131120693_C_T_b37	9.07872e-05	8.55283e-07	0.298879	rs7313152	0.01	RIMBP2	131120693	12
ENSG00000060709	12_131121030_A_C_b37	9.40317e-05	8.89846e-07	0.298302	rs7298706	0.01	RIMBP2	131121030	12
ENSG00000060709	12_131121632_C_A_b37	9.40317e-05	8.89846e-07	0.298302	rs12813236	0.01	RIMBP2	131121632	12
ENSG00000060709	12_131121934_G_A_b37	9.39509e-05	8.88982e-07	0.298326	rs12816948	0.01	RIMBP2	131121934	12
ENSG00000060709	12_131125427_A_T_b37	0.000795034	1.03145e-05	0.299251	rs35104411	0.01	RIMBP2	131125427	12
ENSG00000060709	12_131125778_G_A_b37	9.6374e-05	9.15154e-07	0.295263		0.01	RIMBP2	131125778	12
ENSG00000060709	12_131125868_C_G_b37	0.00163791	2.38994e-05	0.282596	rs12299608	0.01	RIMBP2	131125868	12
ENSG00000060709	12_131131146_CAAG_C_b37	0.00775197	0.000152546	0.275624	rs35940232	0.01	RIMBP2	131131146	12
ENSG00000060709	12_131137436_C_T_b37	0.00242402	3.78536e-05	0.32004	rs34428385	0.01	RIMBP2	131137436	12
ENSG00000060709	12_131139761_A_T_b37	0.00625643	0.000117676	0.332756	rs34011370	0.01	RIMBP2	131139761	12
ENSG00000047249	8_54665955_A_C_b37	0.000258581	2.81073e-06	-0.17158	rs140487523	0.8	ATP6V1H	54665955	8
ENSG00000047249	8_54690023_C_A_b37	0.000255868	2.77748e-06	-0.171651	rs150510359	0.8	ATP6V1H	54690023	8
ENSG00000047249	8_54785399_T_G_b37	0.000363206	4.14224e-06	-0.163354	rs186234427	0.8	ATP6V1H	54785399	8
ENSG00000071967	2_172357903_G_A_b37	0.042126	0.00126876	-0.0409828	rs6759487	0.4	CYBRD1	172357903	2
ENSG00000071967	2_172361152_A_T_b37	0.00828185	0.000165279	-0.0455962	rs10172434	0.4	CYBRD1	172361152	2
ENSG00000071967	2_172364004_C_G_b37	0.034748	0.000988721	0.0439027	rs17287624	0.4	CYBRD1	172364004	2
ENSG00000071967	2_172408391_G_A_b37	0.0233105	0.00059294	0.0424595	rs56299511	0.4	CYBRD1	172408391	2
ENSG00000082014	7_150907352_C_T_b37	0.0115641	0.000248164	-0.0575866	rs75632478	0.9	SMARCD3	150907352	7
ENSG00000082014	7_150907686_C_G_b37	0.0429851	0.00130206	0.0261803	rs2608290	0.9	SMARCD3	150907686	7
ENSG00000082014	7_150908266_T_C_b37	0.0324729	0.000906042	0.0267554	rs2487157	0.9	SMARCD3	150908266	7
ENSG00000082014	7_150908700_T_C_b37	0.0324773	0.000906194	0.0267581	rs2608289	0.9	SMARCD3	150908700	7
ENSG00000082014	7_150914836_A_AC_b37	0.0315178	0.000872232	0.0273793	rs397696851	0.9	SMARCD3	150914836	7
ENSG00000082014	7_150918914_G_C_b37	0.0324729	0.000906042	0.0267554	rs4726007	0.9	SMARCD3	150918914	7
ENSG00000082014	7_150919375_AT_A_b37	0.0310315	0.000854932	0.0274814	rs75061489	0.9	SMARCD3	150919375	7
ENSG00000082014	7_150921950_A_G_b37	0.0324729	0.000906042	0.0267554	rs6464133	0.9	SMARCD3	150921950	7
ENSG00000082014	7_150924957_C_A_b37	0.0435258	0.00132394	0.0259583	rs3807386	0.9	SMARCD3	150924957	7
ENSG00000082014	7_150925306_T_G_b37	0.0403527	0.00119899	0.0261863	rs3807387	0.9	SMARCD3	150925306	7
ENSG00000082014	7_150925738_A_G_b37	0.0395941	0.00116963	0.0262363	rs2045465	0.9	SMARCD3	150925738	7
ENSG00000082014	7_150926578_T_C_b37	0.0396138	0.00117039	0.0262345	rs2792431	0.9	SMARCD3	150926578	7
ENSG00000082014	7_150930965_C_T_b37	0.0319081	0.000885965	0.0270022	rs2252694	0.9	SMARCD3	150930965	7
ENSG00000082014	7_150931963_T_TCC_b37	0.0294202	0.000798768	0.0272785		0.9	SMARCD3	150931963	7
ENSG00000082014	7_150940867_G_A_b37	0.0259702	0.000680605	-0.027673	rs219229	0.9	SMARCD3	150940867	7
ENSG00000082014	7_150944124_G_T_b37	0.0281159	0.000753615	-0.0275397	rs219233	0.9	SMARCD3	150944124	7
ENSG00000082014	7_150948325_G_C_b37	0.0256113	0.00066865	0.0262545	rs58125572	0.9	SMARCD3	150948325	7
ENSG00000082014	7_150951819_G_A_b37	0.0473616	0.00147824	0.0246874	rs3789823	0.9	SMARCD3	150951819	7
ENSG00000082014	7_150953539_A_G_b37	0.0408008	0.00121665	0.0253754	rs4236429	0.9	SMARCD3	150953539	7
ENSG00000082014	7_151019021_C_G_b37	0.0457464	0.0014132	-0.0640606	rs12539643	0.9	SMARCD3	151019021	7
ENSG00000076641	8_82017186_C_T_b37	0.0222494	0.000559088	-0.0304794	rs11994289	0.99	PAG1	82017186	8
ENSG00000076641	8_82024869_A_T_b37	0.0381026	0.00111327	-0.0292955	rs12708112	0.99	PAG1	82024869	8
ENSG00000076641	8_82024954_G_C_b37	0.0381356	0.00111449	-0.0292927	rs4739615	0.99	PAG1	82024954	8
ENSG00000076641	8_82054128_A_T_b37	0.0481268	0.00151057	-0.0280178	rs4237095	0.99	PAG1	82054128	8
ENSG00000076641	8_82060148_C_A_b37	0.0480086	0.00150552	-0.0277682	rs890551	0.99	PAG1	82060148	8
ENSG00000076641	8_82066660_C_CACAT_b37	0.0271588	0.000720501	-0.03075		0.99	PAG1	82066660	8
ENSG00000076641	8_82066938_G_A_b37	0.0343283	0.000973449	-0.0277233	rs12216877	0.99	PAG1	82066938	8
ENSG00000076641	8_82066953_T_C_b37	0.0183692	0.000439568	-0.0302116	rs1863650	0.99	PAG1	82066953	8
ENSG00000076641	8_82070885_A_T_b37	0.0391025	0.00115078	-0.027612	rs10108516	0.99	PAG1	82070885	8
ENSG00000076641	8_82072791_T_C_b37	0.0469943	0.00146315	-0.0267272	rs10103218	0.99	PAG1	82072791	8
ENSG00000076641	8_82076503_C_T_b37	0.0407965	0.00121646	-0.0286154		0.99	PAG1	82076503	8
ENSG00000060718	1_103513034_G_T_b37	0.0176195	0.000417621	0.854793		0.01	COL11A1	103513034	1
ENSG00000072042	14_68049377_AT_A_b37	0.0192898	0.000467287	-0.0393984		0.5	RDH11	68049377	14
ENSG00000076650	19_33614032_A_G_b37	0.0495429	0.00157003	0.0833669		0.5	GPATCH1	33614032	19
ENSG00000047315	4_57909388_T_C_b37	0.0142455	0.000320611	-0.0191972	rs1277272	0.99	POLR2B	57909388	4
ENSG00000047315	4_57912518_G_C_b37	0.0186717	0.000448625	-0.0190494	rs1277303	0.99	POLR2B	57912518	4
ENSG00000047315	4_57914507_A_G_b37	0.0118781	0.000256459	-0.0199394	rs1277301	0.99	POLR2B	57914507	4
ENSG00000076662	19_10436185_G_A_b37	0.0246702	0.000637446	-0.115294	rs62130696	0.5	ICAM3	10436185	19
ENSG00000076662	19_10447795_G_A_b37	0.0445554	0.00136469	-0.0413808	rs7409490	0.5	ICAM3	10447795	19
ENSG00000076662	19_10448020_A_G_b37	0.0415491	0.00124576	-0.0420566		0.5	ICAM3	10448020	19
ENSG00000076662	19_10449392_A_G_b37	0.0419209	0.00126067	-0.0418869	rs2304240	0.5	ICAM3	10449392	19
ENSG00000076662	19_10454296_TC_T_b37	0.027858	0.000744917	-0.0428028		0.5	ICAM3	10454296	19
ENSG00000076662	19_10477613_C_G_b37	0.00806387	0.000160025	-0.0642645	rs280524	0.5	ICAM3	10477613	19
ENSG00000072062	19_14301623_G_C_b37	0.00049066	5.88294e-06	0.0298672	rs113720388	0.7	PRKACA	14301623	19
ENSG00000072062	19_14301821_A_C_b37	0.000585069	7.21159e-06	0.0295293	rs35845368	0.7	PRKACA	14301821	19
ENSG00000072062	19_14303966_C_T_b37	0.001514	2.17872e-05	0.0269203	rs117642566	0.7	PRKACA	14303966	19
ENSG00000072062	19_14306667_C_T_b37	0.0015239	2.19526e-05	0.0266608	rs35945852	0.7	PRKACA	14306667	19
ENSG00000072062	19_14312875_G_T_b37	0.000334976	3.77627e-06	0.0295664	rs74183066	0.7	PRKACA	14312875	19
ENSG00000072062	19_14312896_C_G_b37	0.000334936	3.77562e-06	0.0295673	rs74183067	0.7	PRKACA	14312896	19
ENSG00000072062	19_14312904_G_A_b37	0.000335146	3.77836e-06	0.0295665	rs74183068	0.7	PRKACA	14312904	19
ENSG00000072062	19_14314153_C_T_b37	0.000509689	6.14902e-06	0.0299168	rs2420431	0.7	PRKACA	14314153	19
ENSG00000072062	19_14315550_G_C_b37	7.98899e-05	7.42352e-07	0.0356554		0.7	PRKACA	14315550	19
ENSG00000086619	1_236349800_C_A_b37	0.00536745	9.77334e-05	0.0279179	rs12408980	0.6	ERO1LB	236349800	1
ENSG00000086619	1_236351102_C_T_b37	0.00425565	7.38099e-05	0.028482	rs10924653	0.6	ERO1LB	236351102	1
ENSG00000086619	1_236351600_C_G_b37	0.0055498	0.000101807	0.0278965	rs10924659	0.6	ERO1LB	236351600	1
ENSG00000086619	1_236351795_C_T_b37	0.00551753	0.000101083	0.0279132	rs10924660	0.6	ERO1LB	236351795	1
ENSG00000086619	1_236351933_G_A_b37	0.00549572	0.000100603	0.0279243	rs10924661	0.6	ERO1LB	236351933	1
ENSG00000086619	1_236352027_G_T_b37	0.0053972	9.83681e-05	0.0280281	rs10924662	0.6	ERO1LB	236352027	1
ENSG00000086619	1_236352501_C_A_b37	0.00200392	3.0277e-05	0.0305866	rs78098005	0.6	ERO1LB	236352501	1
ENSG00000086619	1_236352744_T_C_b37	0.00481661	8.56993e-05	0.0280068	rs7534964	0.6	ERO1LB	236352744	1
ENSG00000086619	1_236352869_T_A_b37	0.00461367	8.13592e-05	0.028102	rs7535079	0.6	ERO1LB	236352869	1
ENSG00000086619	1_236352994_T_C_b37	0.00533878	9.70807e-05	0.0280074	rs7535175	0.6	ERO1LB	236352994	1
ENSG00000086619	1_236353177_C_T_b37	0.00531454	9.65198e-05	0.0280207	rs7521265	0.6	ERO1LB	236353177	1
ENSG00000086619	1_236353521_A_G_b37	0.00488827	8.72274e-05	0.02799		0.6	ERO1LB	236353521	1
ENSG00000086619	1_236353746_A_G_b37	0.00523893	9.48645e-05	0.0280596	rs10924673	0.6	ERO1LB	236353746	1
ENSG00000086619	1_236354814_G_A_b37	0.00509831	9.17829e-05	0.0281668	rs12078086	0.6	ERO1LB	236354814	1
ENSG00000086619	1_236357532_AT_A_b37	0.00542535	9.90308e-05	0.0276382	rs398089972	0.6	ERO1LB	236357532	1
ENSG00000086619	1_236358092_G_A_b37	0.00543526	9.9261e-05	0.0276267	rs10924694	0.6	ERO1LB	236358092	1
ENSG00000086619	1_236359342_GTTTC_G_b37	0.00469756	8.31583e-05	0.0280008	rs138942577	0.6	ERO1LB	236359342	1
ENSG00000086619	1_236359759_A_T_b37	0.00454266	7.98579e-05	0.0291021	rs1254199	0.6	ERO1LB	236359759	1
ENSG00000086619	1_236359766_T_A_b37	0.00497912	8.92051e-05	0.0289792	rs1254198	0.6	ERO1LB	236359766	1
ENSG00000086619	1_236361040_G_T_b37	0.0051938	9.38755e-05	0.027734	rs1254197	0.6	ERO1LB	236361040	1
ENSG00000086619	1_236364499_G_T_b37	0.00526848	9.55096e-05	0.0279177	rs2463196	0.6	ERO1LB	236364499	1
ENSG00000086619	1_236364851_A_G_b37	0.00540871	9.86204e-05	0.0276583	rs2463195	0.6	ERO1LB	236364851	1
ENSG00000086619	1_236367521_C_T_b37	0.00536543	9.76874e-05	0.027547	rs1254208	0.6	ERO1LB	236367521	1
ENSG00000086619	1_236368391_C_CT_b37	0.00247426	3.87739e-05	0.0291957	rs397840147	0.6	ERO1LB	236368391	1
ENSG00000086619	1_236373811_C_T_b37	0.00333552	5.5157e-05	0.0298862	rs1262168	0.6	ERO1LB	236373811	1
ENSG00000086619	1_236376416_T_C_b37	0.00242136	3.78075e-05	0.0305328	rs1254202	0.6	ERO1LB	236376416	1
ENSG00000086619	1_236377733_T_C_b37	0.00221419	3.40255e-05	0.030701	rs1405625	0.6	ERO1LB	236377733	1
ENSG00000086619	1_236379034_TG_T_b37	0.0022265	3.42445e-05	0.0300795	rs5781865	0.6	ERO1LB	236379034	1
ENSG00000086619	1_236379149_A_C_b37	0.00152669	2.19998e-05	0.0308665	rs2449	0.6	ERO1LB	236379149	1
ENSG00000086619	1_236379215_TATAC_T_b37	0.00180708	2.6809e-05	0.0315278	rs200960937	0.6	ERO1LB	236379215	1
ENSG00000086619	1_236379221_TACAG_T_b37	0.0020098	3.03781e-05	0.0303369	rs75268903	0.6	ERO1LB	236379221	1
ENSG00000086619	1_236379623_G_A_b37	0.000716865	9.13598e-06	0.0310306	rs2463193	0.6	ERO1LB	236379623	1
ENSG00000086619	1_236394193_G_A_b37	0.00210998	3.21582e-05	0.0291163	rs1254193	0.6	ERO1LB	236394193	1
ENSG00000086619	1_236395124_A_G_b37	0.00252182	3.96677e-05	0.0287135	rs941239	0.6	ERO1LB	236395124	1
ENSG00000086619	1_236395853_T_C_b37	0.000528802	6.41572e-06	0.0317199	rs2812482	0.6	ERO1LB	236395853	1
ENSG00000086619	1_236398938_C_T_b37	0.00246194	3.85435e-05	0.0287028	rs1268614	0.6	ERO1LB	236398938	1
ENSG00000086619	1_236401770_G_A_b37	0.00225697	3.48057e-05	0.0289635	rs2812455	0.6	ERO1LB	236401770	1
ENSG00000086619	1_236403193_A_G_b37	0.00332683	5.49886e-05	0.0309444		0.6	ERO1LB	236403193	1
ENSG00000086619	1_236404381_G_A_b37	0.00246577	3.86135e-05	0.0286804	rs2695056	0.6	ERO1LB	236404381	1
ENSG00000086619	1_236404391_C_T_b37	0.00246577	3.86125e-05	0.0286802	rs2695057	0.6	ERO1LB	236404391	1
ENSG00000086619	1_236404534_C_A_b37	0.00246577	3.86135e-05	0.0286804	rs2695058	0.6	ERO1LB	236404534	1
ENSG00000086619	1_236404641_T_C_b37	0.00179839	2.66595e-05	0.0287088	rs2463199	0.6	ERO1LB	236404641	1
ENSG00000086619	1_236404720_T_C_b37	0.0018525	2.75831e-05	0.0286995	rs2463200	0.6	ERO1LB	236404720	1
ENSG00000086619	1_236404856_ACAAAT_A_b37	0.00158161	2.29402e-05	0.0292869	rs72304484	0.6	ERO1LB	236404856	1
ENSG00000086619	1_236405001_A_C_b37	0.0024659	3.8616e-05	0.0286801	rs71642839	0.6	ERO1LB	236405001	1
ENSG00000086619	1_236405002_AG_A_b37	0.0024659	3.8616e-05	0.0286801	rs67004401	0.6	ERO1LB	236405002	1
ENSG00000086619	1_236405917_G_A_b37	0.00246577	3.86124e-05	0.0286807	rs2695059	0.6	ERO1LB	236405917	1
ENSG00000086619	1_236405926_G_T_b37	0.00179842	2.66602e-05	0.0287085	rs2695060	0.6	ERO1LB	236405926	1
ENSG00000086619	1_236406593_T_C_b37	0.00246594	3.86169e-05	0.0286803	rs2695061	0.6	ERO1LB	236406593	1
ENSG00000086619	1_236407465_T_G_b37	0.00179916	2.66734e-05	0.0287045	rs1405628	0.6	ERO1LB	236407465	1
ENSG00000086619	1_236409468_T_G_b37	0.0021547	3.29472e-05	0.0284962		0.6	ERO1LB	236409468	1
ENSG00000086619	1_236411735_T_TG_b37	0.00246504	3.86001e-05	0.0286934	rs76022654	0.6	ERO1LB	236411735	1
ENSG00000086619	1_236411762_T_C_b37	0.00118924	1.64422e-05	0.0321013	rs1726648	0.6	ERO1LB	236411762	1
ENSG00000086619	1_236411763_G_A_b37	0.00118641	1.63947e-05	0.0321027	rs1726647	0.6	ERO1LB	236411763	1
ENSG00000086619	1_236411811_T_C_b37	0.00246504	3.86001e-05	0.0286934	rs1749552	0.6	ERO1LB	236411811	1
ENSG00000086619	1_236411930_T_A_b37	0.00251883	3.95975e-05	0.02871	rs1726646	0.6	ERO1LB	236411930	1
ENSG00000086619	1_236411933_A_T_b37	0.00179898	2.66702e-05	0.0287055	rs2695064	0.6	ERO1LB	236411933	1
ENSG00000086619	1_236412058_T_A_b37	0.00251883	3.95975e-05	0.02871	rs1726645	0.6	ERO1LB	236412058	1
ENSG00000086619	1_236412383_C_T_b37	0.00251883	3.95975e-05	0.02871	rs1726644	0.6	ERO1LB	236412383	1
ENSG00000086619	1_236412414_C_T_b37	0.00308311	5.0324e-05	0.0286352	rs1726643	0.6	ERO1LB	236412414	1
ENSG00000086619	1_236412544_C_T_b37	0.00249727	3.91971e-05	0.028737	rs1726642	0.6	ERO1LB	236412544	1
ENSG00000086619	1_236412811_G_A_b37	0.00251903	3.96013e-05	0.0287098	rs1726640	0.6	ERO1LB	236412811	1
ENSG00000086619	1_236413147_T_C_b37	0.00251919	3.96052e-05	0.0287096	rs1726639	0.6	ERO1LB	236413147	1
ENSG00000086619	1_236413282_G_A_b37	0.00251919	3.96052e-05	0.0287096	rs2056713	0.6	ERO1LB	236413282	1
ENSG00000086619	1_236413362_C_T_b37	0.00251919	3.96052e-05	0.0287096	rs2477598	0.6	ERO1LB	236413362	1
ENSG00000086619	1_236413384_T_C_b37	0.00251919	3.96052e-05	0.0287096	rs2477597	0.6	ERO1LB	236413384	1
ENSG00000086619	1_236413446_C_T_b37	0.00251919	3.96052e-05	0.0287096	rs2695063	0.6	ERO1LB	236413446	1
ENSG00000086619	1_236414244_A_G_b37	0.0025194	3.9609e-05	0.0287094	rs1749590	0.6	ERO1LB	236414244	1
ENSG00000086619	1_236414289_G_A_b37	0.00251955	3.96129e-05	0.0287092	rs1630800	0.6	ERO1LB	236414289	1
ENSG00000086619	1_236414890_A_T_b37	0.00251971	3.96167e-05	0.028709	rs1726663	0.6	ERO1LB	236414890	1
ENSG00000086619	1_236414927_A_G_b37	0.00179898	2.66702e-05	0.0287055	rs1726662	0.6	ERO1LB	236414927	1
ENSG00000086619	1_236414942_A_C_b37	0.00179898	2.66702e-05	0.0287055	rs1726661	0.6	ERO1LB	236414942	1
ENSG00000086619	1_236415347_T_C_b37	0.00251971	3.96167e-05	0.028709	rs1749589	0.6	ERO1LB	236415347	1
ENSG00000086619	1_236415444_G_A_b37	0.00229374	3.5469e-05	0.029355	rs1618510	0.6	ERO1LB	236415444	1
ENSG00000086619	1_236415666_T_C_b37	0.00277301	4.43854e-05	0.0285621	rs1405636	0.6	ERO1LB	236415666	1
ENSG00000086619	1_236415896_G_C_b37	0.00276804	4.42852e-05	0.0285795	rs1405635	0.6	ERO1LB	236415896	1
ENSG00000086619	1_236415978_A_G_b37	0.00294431	4.76585e-05	0.0284117	rs1749587	0.6	ERO1LB	236415978	1
ENSG00000086619	1_236416002_G_A_b37	0.00277301	4.43854e-05	0.0285621	rs1749586	0.6	ERO1LB	236416002	1
ENSG00000086619	1_236416182_A_G_b37	0.00251986	3.96245e-05	0.0287086	rs1749585	0.6	ERO1LB	236416182	1
ENSG00000086619	1_236416420_A_G_b37	0.00267551	4.25506e-05	0.0286051	rs1726660	0.6	ERO1LB	236416420	1
ENSG00000086619	1_236416557_A_G_b37	0.00251986	3.96245e-05	0.0287086	rs1726659	0.6	ERO1LB	236416557	1
ENSG00000086619	1_236416921_C_T_b37	0.0028451	4.5737e-05	0.0285062	rs2812465	0.6	ERO1LB	236416921	1
ENSG00000086619	1_236417063_A_G_b37	0.00252003	3.96284e-05	0.0287085	rs2695068	0.6	ERO1LB	236417063	1
ENSG00000086619	1_236417142_G_A_b37	0.00252003	3.96284e-05	0.0287085	rs2253993	0.6	ERO1LB	236417142	1
ENSG00000086619	1_236417216_T_C_b37	0.00252003	3.96284e-05	0.0287085	rs1726658	0.6	ERO1LB	236417216	1
ENSG00000086619	1_236417257_T_G_b37	0.00252003	3.96284e-05	0.0287085	rs1726656	0.6	ERO1LB	236417257	1
ENSG00000086619	1_236417285_G_A_b37	0.00252018	3.96323e-05	0.0287083	rs1726655	0.6	ERO1LB	236417285	1
ENSG00000086619	1_236417542_G_C_b37	0.00252018	3.96323e-05	0.0287083	rs1749562	0.6	ERO1LB	236417542	1
ENSG00000086619	1_236417679_G_T_b37	0.00252018	3.96323e-05	0.0287083	rs1749563	0.6	ERO1LB	236417679	1
ENSG00000086619	1_236417723_A_G_b37	0.00252018	3.96323e-05	0.0287083	rs1726654	0.6	ERO1LB	236417723	1
ENSG00000086619	1_236417792_G_C_b37	0.00252018	3.96323e-05	0.0287083	rs1726652	0.6	ERO1LB	236417792	1
ENSG00000086619	1_236417977_G_A_b37	0.00252039	3.96362e-05	0.0287081	rs2950399	0.6	ERO1LB	236417977	1
ENSG00000086619	1_236418400_TTC_T_b37	0.000786164	1.01797e-05	0.0330745		0.6	ERO1LB	236418400	1
ENSG00000086619	1_236418576_C_T_b37	0.00252057	3.96397e-05	0.0287077	rs1749564	0.6	ERO1LB	236418576	1
ENSG00000086619	1_236418695_C_A_b37	0.00252057	3.96397e-05	0.0287077	rs1749565	0.6	ERO1LB	236418695	1
ENSG00000086619	1_236418772_T_C_b37	0.00188281	2.81192e-05	0.0292326	rs1726651	0.6	ERO1LB	236418772	1
ENSG00000086619	1_236419152_C_T_b37	0.00252072	3.96432e-05	0.0287074	rs1749566	0.6	ERO1LB	236419152	1
ENSG00000086619	1_236419201_T_C_b37	0.00252072	3.96432e-05	0.0287074	rs1726650	0.6	ERO1LB	236419201	1
ENSG00000086619	1_236419217_T_A_b37	0.00252072	3.96432e-05	0.0287074	rs1749567	0.6	ERO1LB	236419217	1
ENSG00000086619	1_236419423_C_G_b37	0.00208851	3.1782e-05	0.0290846	rs1405634	0.6	ERO1LB	236419423	1
ENSG00000086619	1_236419498_A_G_b37	0.00195193	2.93685e-05	0.0286086	rs1405633	0.6	ERO1LB	236419498	1
ENSG00000086619	1_236419581_T_G_b37	0.00252072	3.96432e-05	0.0287074	rs1749569	0.6	ERO1LB	236419581	1
ENSG00000086619	1_236419636_T_C_b37	0.00252072	3.96432e-05	0.0287074	rs1405632	0.6	ERO1LB	236419636	1
ENSG00000086619	1_236419816_T_C_b37	0.000526986	6.38968e-06	0.0317288	rs1527282	0.6	ERO1LB	236419816	1
ENSG00000086619	1_236419832_CG_C_b37	0.00246661	3.86296e-05	0.0288312	rs34401951	0.6	ERO1LB	236419832	1
ENSG00000086619	1_236419938_G_A_b37	0.00252088	3.96471e-05	0.0287072	rs1527281	0.6	ERO1LB	236419938	1
ENSG00000086619	1_236420021_C_CA_b37	0.0022502	3.46781e-05	0.028589	rs34346552	0.6	ERO1LB	236420021	1
ENSG00000086619	1_236420054_A_G_b37	0.00252088	3.96471e-05	0.0287072	rs1405631	0.6	ERO1LB	236420054	1
ENSG00000086619	1_236420204_ATCTC_A_b37	0.00252088	3.96471e-05	0.0287072	rs58755253	0.6	ERO1LB	236420204	1
ENSG00000086619	1_236420266_T_C_b37	0.00252108	3.9651e-05	0.028707	rs1405629	0.6	ERO1LB	236420266	1
ENSG00000086619	1_236420912_G_T_b37	0.00252121	3.9655e-05	0.0287068	rs1749575	0.6	ERO1LB	236420912	1
ENSG00000086619	1_236421091_G_A_b37	0.00252121	3.9655e-05	0.0287068	rs1726649	0.6	ERO1LB	236421091	1
ENSG00000086619	1_236421189_A_G_b37	0.00252121	3.9655e-05	0.0287068	rs1749576	0.6	ERO1LB	236421189	1
ENSG00000086619	1_236421215_G_A_b37	0.00252121	3.9655e-05	0.0287068	rs1625861	0.6	ERO1LB	236421215	1
ENSG00000086619	1_236421535_G_A_b37	0.00252139	3.96589e-05	0.0287066	rs1623274	0.6	ERO1LB	236421535	1
ENSG00000086619	1_236421624_G_A_b37	0.00252139	3.96589e-05	0.0287066	rs1749577	0.6	ERO1LB	236421624	1
ENSG00000086619	1_236421682_T_TA_b37	0.00310326	5.07022e-05	0.0286244	rs398103839	0.6	ERO1LB	236421682	1
ENSG00000086619	1_236421846_G_C_b37	0.00252157	3.96629e-05	0.0287064	rs2477595	0.6	ERO1LB	236421846	1
ENSG00000086619	1_236421952_C_T_b37	0.00156717	2.26984e-05	0.0311444	rs2463202	0.6	ERO1LB	236421952	1
ENSG00000086619	1_236421958_G_A_b37	0.00156717	2.26984e-05	0.0311444	rs2477594	0.6	ERO1LB	236421958	1
ENSG00000086619	1_236421981_A_G_b37	0.00162699	2.3711e-05	0.0311463	rs2477593	0.6	ERO1LB	236421981	1
ENSG00000086619	1_236422003_G_A_b37	0.00306921	5.00636e-05	0.028916	rs2477592	0.6	ERO1LB	236422003	1
ENSG00000086619	1_236422140_G_C_b37	0.00264435	4.19724e-05	0.0289487	rs2695067	0.6	ERO1LB	236422140	1
ENSG00000086619	1_236422839_T_C_b37	0.00252199	3.96708e-05	0.028706	rs2695066	0.6	ERO1LB	236422839	1
ENSG00000086619	1_236422907_T_C_b37	0.00252753	3.97709e-05	0.0287044	rs2695065	0.6	ERO1LB	236422907	1
ENSG00000086619	1_236422995_AAT_A_b37	0.00252601	3.97436e-05	0.028706	rs796246909	0.6	ERO1LB	236422995	1
ENSG00000086619	1_236423333_A_T_b37	0.00252219	3.96747e-05	0.0287058	rs11584042	0.6	ERO1LB	236423333	1
ENSG00000086619	1_236423402_C_CA_b37	0.0030899	5.04509e-05	0.0292083	rs397951420	0.6	ERO1LB	236423402	1
ENSG00000086619	1_236423426_T_C_b37	0.00252219	3.96747e-05	0.0287058	rs2695069	0.6	ERO1LB	236423426	1
ENSG00000086619	1_236423602_C_A_b37	0.00252219	3.96747e-05	0.0287058	rs2812466	0.6	ERO1LB	236423602	1
ENSG00000086619	1_236423674_G_A_b37	0.00252219	3.96747e-05	0.0287058	rs2812467	0.6	ERO1LB	236423674	1
ENSG00000086619	1_236423906_A_C_b37	0.00252237	3.96787e-05	0.0287056	rs2695070	0.6	ERO1LB	236423906	1
ENSG00000086619	1_236423919_C_T_b37	0.00252237	3.96787e-05	0.0287056	rs2812468	0.6	ERO1LB	236423919	1
ENSG00000086619	1_236424137_A_C_b37	0.00252237	3.96787e-05	0.0287056	rs2695071	0.6	ERO1LB	236424137	1
ENSG00000086619	1_236424160_C_T_b37	0.000729322	9.32256e-06	0.0307414	rs2812470	0.6	ERO1LB	236424160	1
ENSG00000086619	1_236424239_G_C_b37	0.00179861	2.66633e-05	0.0287055	rs2695072	0.6	ERO1LB	236424239	1
ENSG00000086619	1_236424314_AAATC_A_b37	0.00372044	6.27721e-05	0.0281744	rs66588282	0.6	ERO1LB	236424314	1
ENSG00000086619	1_236424524_C_T_b37	0.00252259	3.9683e-05	0.0287052	rs1609090	0.6	ERO1LB	236424524	1
ENSG00000086619	1_236424566_T_C_b37	0.00252259	3.9683e-05	0.0287052	rs1609091	0.6	ERO1LB	236424566	1
ENSG00000086619	1_236424780_A_G_b37	0.00252259	3.9683e-05	0.0287052	rs1609092	0.6	ERO1LB	236424780	1
ENSG00000086619	1_236425496_T_C_b37	0.00252299	3.96906e-05	0.028705	rs1726665	0.6	ERO1LB	236425496	1
ENSG00000086619	1_236425735_C_T_b37	0.00252975	3.98162e-05	0.0287012	rs1749584	0.6	ERO1LB	236425735	1
ENSG00000086619	1_236425957_G_A_b37	0.00253306	3.98789e-05	0.0286965	rs1749583	0.6	ERO1LB	236425957	1
ENSG00000086619	1_236426120_G_A_b37	0.00252802	3.97811e-05	0.0286994	rs1749582	0.6	ERO1LB	236426120	1
ENSG00000086619	1_236426158_C_T_b37	0.00273921	4.3752e-05	0.0287314	rs1749581	0.6	ERO1LB	236426158	1
ENSG00000086619	1_236426214_T_C_b37	0.00254858	4.01677e-05	0.0286932	rs1726666	0.6	ERO1LB	236426214	1
ENSG00000086619	1_236426435_A_T_b37	0.00276761	4.42769e-05	0.0286126	rs1726667	0.6	ERO1LB	236426435	1
ENSG00000086619	1_236426618_G_A_b37	0.0028386	4.56119e-05	0.0285849	rs1749580	0.6	ERO1LB	236426618	1
ENSG00000086619	1_236426650_A_G_b37	0.0030046	4.88174e-05	0.0285489	rs1726668	0.6	ERO1LB	236426650	1
ENSG00000086619	1_236426763_G_A_b37	0.00289557	4.67163e-05	0.0285616	rs1749579	0.6	ERO1LB	236426763	1
ENSG00000086619	1_236427048_G_A_b37	0.00301253	4.89744e-05	0.028514		0.6	ERO1LB	236427048	1
ENSG00000086619	1_236427387_A_T_b37	0.00319307	5.24215e-05	0.0284594	rs1726669	0.6	ERO1LB	236427387	1
ENSG00000086619	1_236427399_A_G_b37	0.00229197	3.54358e-05	0.0284624	rs1726670	0.6	ERO1LB	236427399	1
ENSG00000086619	1_236427434_G_A_b37	0.00230339	3.56412e-05	0.0284564	rs1749578	0.6	ERO1LB	236427434	1
ENSG00000086619	1_236427528_C_T_b37	0.00326289	5.37528e-05	0.0284308	rs1726671	0.6	ERO1LB	236427528	1
ENSG00000086619	1_236428546_T_G_b37	0.00365325	6.14358e-05	0.0285619	rs2492371	0.6	ERO1LB	236428546	1
ENSG00000086619	1_236428895_A_G_b37	0.00287161	4.62683e-05	0.0281169	rs2812473	0.6	ERO1LB	236428895	1
ENSG00000086619	1_236429502_A_G_b37	0.00408987	7.03827e-05	0.0280372	rs1268613	0.6	ERO1LB	236429502	1
ENSG00000086619	1_236429953_T_C_b37	0.00313305	5.12709e-05	0.0279738	rs1254188	0.6	ERO1LB	236429953	1
ENSG00000047410	1_186277527_T_C_b37	0.0233285	0.000593621	0.0658263	rs75928540	0.99	TPR	186277527	1
ENSG00000047410	1_186396588_A_G_b37	0.0117033	0.00025178	0.086158	rs143527058	0.99	TPR	186396588	1
ENSG00000060749	11_32829796_G_A_b37	0.0307243	0.000844212	-0.0198227	rs61889461	0.5	QSER1	32829796	11
ENSG00000060749	11_32830308_T_A_b37	0.0307243	0.000844212	-0.0198227	rs12788948	0.5	QSER1	32830308	11
ENSG00000060749	11_32830484_A_G_b37	0.0306855	0.000842806	-0.0198258	rs12787784	0.5	QSER1	32830484	11
ENSG00000060749	11_32830564_A_G_b37	0.0307243	0.000844212	-0.0198227	rs12787998	0.5	QSER1	32830564	11
ENSG00000060749	11_32832149_TGAG_T_b37	0.0473637	0.00147832	-0.0193203	rs397829920	0.5	QSER1	32832149	11
ENSG00000060749	11_32832627_A_AC_b37	0.0359122	0.00103228	-0.0200199		0.5	QSER1	32832627	11
ENSG00000060749	11_32832728_T_C_b37	0.0470504	0.00146558	-0.0193668	rs61889462	0.5	QSER1	32832728	11
ENSG00000060749	11_32833881_A_C_b37	0.0470504	0.00146558	-0.0193668	rs34617148	0.5	QSER1	32833881	11
ENSG00000060749	11_32837022_CA_C_b37	0.0470504	0.00146558	-0.0193668	rs35195853	0.5	QSER1	32837022	11
ENSG00000060749	11_32840277_AG_A_b37	0.0400967	0.0011894	-0.0197435	rs397849784	0.5	QSER1	32840277	11
ENSG00000060749	11_32841921_C_T_b37	0.0470504	0.00146558	-0.0193668	rs71479183	0.5	QSER1	32841921	11
ENSG00000060749	11_32842092_A_C_b37	0.0295692	0.000803745	0.0405468	rs72899226	0.5	QSER1	32842092	11
ENSG00000060749	11_32842342_C_G_b37	0.0449369	0.00138033	-0.0194724	rs71479184	0.5	QSER1	32842342	11
ENSG00000060749	11_32844840_T_C_b37	0.0470504	0.00146558	-0.0193668	rs61889481	0.5	QSER1	32844840	11
ENSG00000060749	11_32846610_A_G_b37	0.0470504	0.00146558	-0.0193668	rs61889482	0.5	QSER1	32846610	11
ENSG00000060749	11_32849459_T_C_b37	0.0470504	0.00146558	-0.0193668	rs35180128	0.5	QSER1	32849459	11
ENSG00000060749	11_32852039_T_TG_b37	0.0438541	0.00133697	-0.0201614		0.5	QSER1	32852039	11
ENSG00000060749	11_32852172_G_A_b37	0.0427834	0.00129426	-0.0196746	rs33962176	0.5	QSER1	32852172	11
ENSG00000060749	11_32853170_A_G_b37	0.0470504	0.00146558	-0.0193668	rs61889491	0.5	QSER1	32853170	11
ENSG00000060749	11_32854029_T_TTC_b37	0.0486846	0.00153384	-0.0194558		0.5	QSER1	32854029	11
ENSG00000060749	11_32854030_T_TC_b37	0.0486846	0.00153384	-0.0194558		0.5	QSER1	32854030	11
ENSG00000060749	11_32854217_C_T_b37	0.0465507	0.00144504	-0.0194024	rs35758532	0.5	QSER1	32854217	11
ENSG00000060749	11_32854812_C_T_b37	0.0470504	0.00146558	-0.0193668	rs12798179	0.5	QSER1	32854812	11
ENSG00000060749	11_32855043_T_C_b37	0.0470504	0.00146558	-0.0193668	rs12800054	0.5	QSER1	32855043	11
ENSG00000060749	11_32856166_G_A_b37	0.0470504	0.00146558	-0.0193668	rs12798894	0.5	QSER1	32856166	11
ENSG00000060749	11_32858761_G_A_b37	0.0470504	0.00146558	-0.0193668	rs61889495	0.5	QSER1	32858761	11
ENSG00000060749	11_32861265_A_G_b37	0.0224925	0.00056688	-0.0444638		0.5	QSER1	32861265	11
ENSG00000060749	11_32861405_A_T_b37	0.0295416	0.000802808	0.0405489		0.5	QSER1	32861405	11
ENSG00000060749	11_32861816_C_T_b37	0.0470504	0.00146558	-0.0193668	rs35984272	0.5	QSER1	32861816	11
ENSG00000060749	11_32863419_G_A_b37	0.0470504	0.00146558	-0.0193668	rs35094154	0.5	QSER1	32863419	11
ENSG00000060749	11_32863696_C_A_b37	0.0470504	0.00146558	-0.0193668	rs12799094	0.5	QSER1	32863696	11
ENSG00000060749	11_32867426_G_C_b37	0.0470504	0.00146558	-0.0193668	rs61889498	0.5	QSER1	32867426	11
ENSG00000060749	11_32868306_G_A_b37	0.0480247	0.00150616	-0.0193172	rs34505276	0.5	QSER1	32868306	11
ENSG00000060749	11_32869759_A_G_b37	0.0470504	0.00146558	-0.0193668	rs36049175	0.5	QSER1	32869759	11
ENSG00000060749	11_32870517_T_C_b37	0.0471794	0.00147085	-0.0193623		0.5	QSER1	32870517	11
ENSG00000060749	11_32871038_G_A_b37	0.0411355	0.00122972	-0.019596	rs12787584	0.5	QSER1	32871038	11
ENSG00000060749	11_32871939_G_A_b37	0.0470504	0.00146558	-0.0193668	rs61889500	0.5	QSER1	32871939	11
ENSG00000060749	11_32875437_AAGG_A_b37	0.0442788	0.00135353	-0.0196785		0.5	QSER1	32875437	11
ENSG00000060749	11_32878615_G_C_b37	0.0427834	0.00129426	-0.0196746	rs34196291	0.5	QSER1	32878615	11
ENSG00000060749	11_32881555_T_A_b37	0.0470504	0.00146558	-0.0193668	rs61889515	0.5	QSER1	32881555	11
ENSG00000060749	11_32882358_T_G_b37	0.0470504	0.00146558	-0.0193668	rs7118737	0.5	QSER1	32882358	11
ENSG00000060749	11_32882911_G_A_b37	0.0472012	0.00147177	-0.0193613	rs36028504	0.5	QSER1	32882911	11
ENSG00000060749	11_32883797_G_A_b37	0.0474392	0.00148144	-0.0193546	rs35509112	0.5	QSER1	32883797	11
ENSG00000060749	11_32911368_G_GA_b37	0.00594073	0.000110478	0.0434059	rs35668004	0.5	QSER1	32911368	11
ENSG00000060749	11_32914123_C_T_b37	0.00784519	0.000154749	0.0457331	rs141886676	0.5	QSER1	32914123	11
ENSG00000072121	14_68255033_G_C_b37	0.0253625	0.00066036	-0.0316787	rs11623098	0.6	ZFYVE26	68255033	14
ENSG00000072121	14_68257005_T_G_b37	0.0275521	0.000734361	-0.0318935	rs7143559	0.6	ZFYVE26	68257005	14
ENSG00000072121	14_68293923_T_C_b37	0.044602	0.00136667	-0.0222047	rs932554	0.6	ZFYVE26	68293923	14
ENSG00000072121	14_68296892_T_C_b37	0.0484666	0.00152454	-0.0246821	rs72723202	0.6	ZFYVE26	68296892	14
ENSG00000072121	14_68306255_A_G_b37	0.0481828	0.00151285	-0.0248053	rs55854324	0.6	ZFYVE26	68306255	14
ENSG00000072121	14_68323074_TC_T_b37	0.0259437	0.000679758	-0.0277489		0.6	ZFYVE26	68323074	14
ENSG00000072121	14_68330719_C_G_b37	0.014476	0.00032701	-0.0328219	rs34019467	0.6	ZFYVE26	68330719	14
ENSG00000072121	14_68348413_TAC_T_b37	0.02076	0.000512473	-0.0318828	rs140266402	0.6	ZFYVE26	68348413	14
ENSG00000072121	14_68351707_T_A_b37	0.0241309	0.000619796	-0.0250038	rs34759521	0.6	ZFYVE26	68351707	14
ENSG00000072121	14_68374635_C_T_b37	0.0321141	0.00089328	-0.0301538	rs17783214	0.6	ZFYVE26	68374635	14
ENSG00000047578	16_27566163_G_A_b37	0.0224386	0.000565215	-0.0855945	rs139309902	0.95	KIAA0556	27566163	16
ENSG00000047578	16_27837078_TA_T_b37	0.0367437	0.00106259	-0.0206513	rs796970198	0.95	KIAA0556	27837078	16
ENSG00000047578	16_27840063_G_A_b37	0.00670147	0.000127922	0.109422	rs142671389	0.95	KIAA0556	27840063	16
ENSG00000047932	6_117994608_G_A_b37	0.0167876	0.000393207	-0.025918	rs11754735	0.6	GOPC	117994608	6
ENSG00000047932	6_117995199_G_T_b37	0.0465551	0.00144522	-0.0236639	rs9766656	0.6	GOPC	117995199	6
ENSG00000048028	11_113652248_C_T_b37	0.0123441	0.000268807	-0.27545	rs34205360	0.01	USP28	113652248	11
ENSG00000048028	11_113792800_G_A_b37	0.00280747	4.50273e-05	-0.315356	rs12805047	0.01	USP28	113792800	11
ENSG00000060762	6_166749204_G_A_b37	0.0251907	0.000654472	0.166796	rs114264023	0.99	MPC1	166749204	6
ENSG00000060762	6_166868610_C_G_b37	0.0254225	0.000662439	-0.155787	rs141071274	0.99	MPC1	166868610	6
ENSG00000072134	17_19141582_C_G_b37	0.00811355	0.000161221	0.0514615	rs57433322	0.3	EPN2	19141582	17
ENSG00000072134	17_19142226_C_T_b37	0.0139348	0.000312073	0.0460729	rs959071	0.3	EPN2	19142226	17
ENSG00000072134	17_19142545_C_A_b37	0.00804643	0.000159618	0.0499579	rs2013949	0.3	EPN2	19142545	17
ENSG00000072134	17_19143614_A_C_b37	0.00802642	0.000159141	0.0499604	rs8065470	0.3	EPN2	19143614	17
ENSG00000072134	17_19153175_G_C_b37	0.00370113	6.2391e-05	0.0434036	rs1533034	0.3	EPN2	19153175	17
ENSG00000072134	17_19157726_T_C_b37	0.00294347	4.76424e-05	0.0438895	rs28579632	0.3	EPN2	19157726	17
ENSG00000072134	17_19163052_A_C_b37	0.00760742	0.000149047	0.0496767	rs16960158	0.3	EPN2	19163052	17
ENSG00000072134	17_19165179_T_C_b37	0.00290007	4.68048e-05	0.0437794	rs28582509	0.3	EPN2	19165179	17
ENSG00000072134	17_19172196_T_G_b37	0.00290007	4.68048e-05	0.0437794	rs4924967	0.3	EPN2	19172196	17
ENSG00000072134	17_19172505_A_G_b37	0.00290007	4.68048e-05	0.0437794	rs28760541	0.3	EPN2	19172505	17
ENSG00000072134	17_19174874_T_C_b37	0.00290007	4.68048e-05	0.0437794	rs1467028	0.3	EPN2	19174874	17
ENSG00000072134	17_19175317_A_G_b37	0.00289872	4.67774e-05	0.0437816	rs28591622	0.3	EPN2	19175317	17
ENSG00000072134	17_19178179_AT_A_b37	0.00327429	5.39773e-05	0.043575	rs34889991	0.3	EPN2	19178179	17
ENSG00000072134	17_19185211_G_T_b37	0.00573069	0.000105812	0.0508956	rs868698	0.3	EPN2	19185211	17
ENSG00000072134	17_19194812_G_A_b37	0.00596791	0.000111114	-0.039787	rs1969161	0.3	EPN2	19194812	17
ENSG00000072134	17_19196440_C_T_b37	0.00593359	0.00011032	-0.0403267	rs7502046	0.3	EPN2	19196440	17
ENSG00000072134	17_19203032_A_G_b37	0.00673101	0.000128599	0.0506523	rs16960499	0.3	EPN2	19203032	17
ENSG00000072134	17_19204432_A_C_b37	0.0058882	0.000109315	-0.0403668	rs12938803	0.3	EPN2	19204432	17
ENSG00000072134	17_19204531_T_A_b37	0.00290007	4.68048e-05	-0.0437794	rs12939947	0.3	EPN2	19204531	17
ENSG00000072134	17_19204863_T_C_b37	0.00290007	4.68048e-05	-0.0437794	rs4924980	0.3	EPN2	19204863	17
ENSG00000072134	17_19211073_C_G_b37	0.00494765	8.85337e-05	-0.0416451	rs8072587	0.3	EPN2	19211073	17
ENSG00000072134	17_19213335_C_G_b37	0.00583053	0.000108008	-0.0404194	rs2296981	0.3	EPN2	19213335	17
ENSG00000072134	17_19217261_C_T_b37	0.00290007	4.68048e-05	-0.0437794	rs11652784	0.3	EPN2	19217261	17
ENSG00000072134	17_19217645_GC_G_b37	0.00673161	0.000128613	0.0506516	rs3837832	0.3	EPN2	19217645	17
ENSG00000072134	17_19217683_G_GA_b37	0.00290007	4.68048e-05	-0.0437794	rs11434829	0.3	EPN2	19217683	17
ENSG00000072134	17_19220666_G_A_b37	0.00290007	4.68048e-05	-0.0437794	rs1472932	0.3	EPN2	19220666	17
ENSG00000072134	17_19223224_T_G_b37	0.00683136	0.000130919	0.0506735	rs59415593	0.3	EPN2	19223224	17
ENSG00000072134	17_19224397_G_C_b37	0.00179712	2.6638e-05	-0.042683	rs6587216	0.3	EPN2	19224397	17
ENSG00000072134	17_19225023_C_CT_b37	0.00670874	0.000128089	0.0507866	rs78538359	0.3	EPN2	19225023	17
ENSG00000072134	17_19231374_T_A_b37	0.00901447	0.000183198	-0.0392493		0.3	EPN2	19231374	17
ENSG00000072134	17_19236954_G_T_b37	0.00587471	0.000109015	-0.0472345	rs12602286	0.3	EPN2	19236954	17
ENSG00000072134	17_19239432_C_T_b37	0.00289823	4.67676e-05	-0.0437833	rs1043809	0.3	EPN2	19239432	17
ENSG00000072134	17_19241505_G_A_b37	0.00289562	4.67177e-05	-0.0437875	rs4143829	0.3	EPN2	19241505	17
ENSG00000072134	17_19242467_A_G_b37	0.00671173	0.00012816	0.0506713	rs4924986	0.3	EPN2	19242467	17
ENSG00000072134	17_19243632_C_T_b37	0.000579902	7.13793e-06	-0.0450114	rs55885404	0.3	EPN2	19243632	17
ENSG00000072134	17_19247075_G_A_b37	0.00288951	4.66004e-05	-0.0437979	rs4924987	0.3	EPN2	19247075	17
ENSG00000072134	17_19253613_C_T_b37	0.00314806	5.15568e-05	-0.0394584	rs9899649	0.3	EPN2	19253613	17
ENSG00000072134	17_19253981_A_G_b37	0.00451907	7.93533e-05	-0.0411033	rs4924783	0.3	EPN2	19253981	17
ENSG00000072134	17_19257124_A_G_b37	0.00408888	7.0361e-05	-0.0424206	rs1964703	0.3	EPN2	19257124	17
ENSG00000072134	17_19265797_C_T_b37	0.00465418	8.22107e-05	-0.0409596	rs10445411	0.3	EPN2	19265797	17
ENSG00000072134	17_19281828_T_G_b37	0.0097914	0.000202395	-0.0388036	rs2233072	0.3	EPN2	19281828	17
ENSG00000072134	17_19291785_A_G_b37	0.00940465	0.000192799	-0.0389199	rs973650	0.3	EPN2	19291785	17
ENSG00000072134	17_19292068_A_G_b37	0.00941204	0.000192985	-0.0389183	rs973649	0.3	EPN2	19292068	17
ENSG00000072134	17_19293727_G_A_b37	0.00942903	0.00019342	-0.0389228	rs7501702	0.3	EPN2	19293727	17
ENSG00000072134	17_19295450_G_T_b37	0.00705456	0.000136072	-0.0398762	rs7502682	0.3	EPN2	19295450	17
ENSG00000072134	17_19299051_TG_T_b37	0.00752714	0.000147135	-0.0397825	rs34610468	0.3	EPN2	19299051	17
ENSG00000072134	17_19299103_G_C_b37	0.00752706	0.000147129	-0.0397845	rs1355127	0.3	EPN2	19299103	17
ENSG00000072134	17_19299144_G_A_b37	0.00755018	0.000147679	-0.0397789	rs1355128	0.3	EPN2	19299144	17
ENSG00000072134	17_19303635_T_TG_b37	0.0124936	0.000272827	0.0456991	rs397718118	0.3	EPN2	19303635	17
ENSG00000010030	6_36348689_T_C_b37	4.82189e-10	1.72393e-12	0.111807	rs1076928	0.2	ETV7	36348689	6
ENSG00000010030	6_36353934_A_G_b37	3.31801e-09	1.34342e-11	0.109828	rs9368924	0.2	ETV7	36353934	6
ENSG00000010030	6_36355372_T_C_b37	3.81418e-10	1.34249e-12	0.112138	rs2234071	0.2	ETV7	36355372	6
ENSG00000010030	6_36355610_A_G_b37	3.47928e-09	1.41385e-11	0.109175		0.2	ETV7	36355610	6
ENSG00000010030	6_36356002_A_G_b37	3.72933e-09	1.52135e-11	0.108984	rs2234064	0.2	ETV7	36356002	6
ENSG00000010030	6_36356322_C_T_b37	4.0341e-10	1.42484e-12	0.112075	rs11757823	0.2	ETV7	36356322	6
ENSG00000010030	6_36357358_A_AT_b37	6.35555e-10	2.30768e-12	0.111786	rs397963154	0.2	ETV7	36357358	6
ENSG00000010030	6_36357478_GGTT_G_b37	1.05686e-09	3.95776e-12	0.11044	rs796697452	0.2	ETV7	36357478	6
ENSG00000010030	6_36357691_T_G_b37	5.78733e-10	2.0913e-12	0.11124	rs2187810	0.2	ETV7	36357691	6
ENSG00000010030	6_36357805_G_A_b37	5.39714e-10	1.9437e-12	0.111337	rs13210133	0.2	ETV7	36357805	6
ENSG00000010030	6_36363514_C_T_b37	8.2528e-09	3.5359e-11	0.105713	rs7765868	0.2	ETV7	36363514	6
ENSG00000010030	6_36368512_G_A_b37	6.95632e-09	2.94855e-11	0.106429	rs7755006	0.2	ETV7	36368512	6
ENSG00000010030	6_36372201_T_C_b37	1.84271e-08	8.31739e-11	0.102836	rs6457910	0.2	ETV7	36372201	6
ENSG00000010030	6_36372665_G_C_b37	1.82846e-08	8.24835e-11	0.102843	rs9380567	0.2	ETV7	36372665	6
ENSG00000010030	6_36374097_C_G_b37	1.79479e-08	8.08356e-11	0.102827	rs2894406	0.2	ETV7	36374097	6
ENSG00000010030	6_36380542_C_T_b37	3.56083e-08	1.67678e-10	0.101539	rs6457913	0.2	ETV7	36380542	6
ENSG00000010030	6_36380608_C_T_b37	3.56083e-08	1.67678e-10	0.101539	rs6457914	0.2	ETV7	36380608	6
ENSG00000010030	6_36380708_T_A_b37	3.55966e-08	1.67611e-10	0.101541		0.2	ETV7	36380708	6
ENSG00000010030	6_36380961_C_T_b37	3.90513e-08	1.85184e-10	0.104807	rs2145749	0.2	ETV7	36380961	6
ENSG00000010030	6_36381865_C_T_b37	3.56886e-08	1.68082e-10	0.101538	rs9470270	0.2	ETV7	36381865	6
ENSG00000010030	6_36382052_T_C_b37	3.57026e-08	1.68152e-10	0.101537	rs9368929	0.2	ETV7	36382052	6
ENSG00000010030	6_36382584_T_C_b37	3.58168e-08	1.68731e-10	0.101533	rs9296180	0.2	ETV7	36382584	6
ENSG00000010030	6_36382815_C_T_b37	3.58693e-08	1.68993e-10	0.101528	rs9296181	0.2	ETV7	36382815	6
ENSG00000010030	6_36384473_C_T_b37	3.59806e-08	1.69555e-10	0.101527	rs9357212	0.2	ETV7	36384473	6
ENSG00000010030	6_36385017_A_G_b37	3.03686e-08	1.41361e-10	0.103181	rs9357213	0.2	ETV7	36385017	6
ENSG00000010030	6_36385081_G_A_b37	3.59966e-08	1.69639e-10	0.101528	rs9380569	0.2	ETV7	36385081	6
ENSG00000010030	6_36385224_G_A_b37	3.60353e-08	1.69834e-10	0.101525	rs9394349	0.2	ETV7	36385224	6
ENSG00000010030	6_36385338_T_C_b37	3.47816e-08	1.63532e-10	0.101702	rs9368930	0.2	ETV7	36385338	6
ENSG00000010030	6_36385935_T_C_b37	1.0434e-08	4.54096e-11	0.109006	rs9462182	0.2	ETV7	36385935	6
ENSG00000010030	6_36386464_A_G_b37	3.61209e-08	1.70273e-10	0.101524	rs6919571	0.2	ETV7	36386464	6
ENSG00000010030	6_36387580_T_C_b37	3.65273e-08	1.72355e-10	0.101516	rs9368931	0.2	ETV7	36387580	6
ENSG00000010030	6_36388462_C_A_b37	4.03132e-08	1.91614e-10	0.102031	rs6931970	0.2	ETV7	36388462	6
ENSG00000010030	6_36388686_G_A_b37	4.94224e-08	2.38306e-10	0.103389	rs9296182	0.2	ETV7	36388686	6
ENSG00000010030	6_36389377_T_C_b37	2.78992e-08	1.29024e-10	0.102756	rs9394350	0.2	ETV7	36389377	6
ENSG00000010030	6_36390434_A_C_b37	4.7626e-08	2.29005e-10	0.101593	rs4295471	0.2	ETV7	36390434	6
ENSG00000072135	2_131023871_C_T_b37	0.00381968	6.48062e-05	-0.130478	rs143444200	0.2	PTPN18	131023871	2
ENSG00000072135	2_131024578_A_T_b37	0.00792497	0.00015667	-0.128584	rs116242366	0.2	PTPN18	131024578	2
ENSG00000072135	2_131117120_G_A_b37	0.0316133	0.000875664	-0.0697074	rs55841189	0.2	PTPN18	131117120	2
ENSG00000072135	2_131132661_C_T_b37	0.0105992	0.000223096	-0.0753137	rs111841242	0.2	PTPN18	131132661	2
ENSG00000072135	2_131133411_C_G_b37	0.00833751	0.00016659	-0.0766997	rs116719161	0.2	PTPN18	131133411	2
ENSG00000072135	2_131150260_G_A_b37	0.00114242	1.56968e-05	-0.0753813	rs146762588	0.2	PTPN18	131150260	2
ENSG00000072135	2_131158228_T_C_b37	0.0044402	7.76574e-05	-0.0538931	rs74268770	0.2	PTPN18	131158228	2
ENSG00000072135	2_131158755_G_A_b37	0.00891747	0.000180883	-0.0586213	rs145650663	0.2	PTPN18	131158755	2
ENSG00000072135	2_131167437_A_G_b37	0.0291263	0.000788515	-0.0563442	rs141662150	0.2	PTPN18	131167437	2
ENSG00000048162	5_175808011_T_G_b37	0.0263999	0.000694858	0.0697623	rs13189105	0.5	NOP16	175808011	5
ENSG00000048162	5_175810837_C_T_b37	0.0486447	0.00153204	0.0377959	rs6863122	0.5	NOP16	175810837	5
ENSG00000048162	5_175811133_T_C_b37	0.0402767	0.0011962	0.0384766	rs1065212	0.5	NOP16	175811133	5
ENSG00000048162	5_175857336_T_C_b37	0.00706367	0.000136279	0.0450266	rs9313735	0.5	NOP16	175857336	5
ENSG00000060971	3_38058393_A_C_b37	0.00216652	3.31663e-05	-0.11287	rs140732396	0.7	ACAA1	38058393	3
ENSG00000060971	3_38143287_T_C_b37	0.0303561	0.000831297	-0.0941669	rs13325889	0.7	ACAA1	38143287	3
ENSG00000060971	3_38148016_G_A_b37	0.0352891	0.00100893	-0.0943051	rs6802295	0.7	ACAA1	38148016	3
ENSG00000060971	3_38150112_G_C_b37	0.0383891	0.00112423	-0.0942546	rs9862381	0.7	ACAA1	38150112	3
ENSG00000060971	3_38158982_G_A_b37	0.00444193	7.76958e-05	-0.0527449	rs41285115	0.7	ACAA1	38158982	3
ENSG00000060971	3_38168125_A_C_b37	0.00312472	5.11115e-05	-0.048516	rs61095322	0.7	ACAA1	38168125	3
ENSG00000060971	3_38172411_C_A_b37	0.0057222	0.000105632	-0.0480548	rs73827608	0.7	ACAA1	38172411	3
ENSG00000060971	3_38178290_T_G_b37	0.0057222	0.000105632	-0.0480548	rs7625290	0.7	ACAA1	38178290	3
ENSG00000060971	3_38179254_C_A_b37	0.0057222	0.000105632	-0.0480548	rs4988453	0.7	ACAA1	38179254	3
ENSG00000060971	3_38182136_C_G_b37	0.0057222	0.000105632	-0.0480548	rs4988457	0.7	ACAA1	38182136	3
ENSG00000060971	3_38184948_A_T_b37	0.00571218	0.000105406	-0.0480616	rs73827630	0.7	ACAA1	38184948	3
ENSG00000060971	3_38187592_C_A_b37	0.00569793	0.000105093	-0.0480711	rs73827631	0.7	ACAA1	38187592	3
ENSG00000060971	3_38187779_C_T_b37	0.0056958	0.000105048	-0.0480724	rs58762200	0.7	ACAA1	38187779	3
ENSG00000060971	3_38192691_ATT_A_b37	0.00334079	5.52577e-05	-0.0525116		0.7	ACAA1	38192691	3
ENSG00000060971	3_38192692_TTC_T_b37	0.00334079	5.52577e-05	-0.0525116	rs60368528	0.7	ACAA1	38192692	3
ENSG00000060971	3_38192696_CTG_C_b37	0.00334079	5.52577e-05	-0.0525116		0.7	ACAA1	38192696	3
ENSG00000060971	3_38194113_G_A_b37	0.0056806	0.000104718	-0.048085	rs59500587	0.7	ACAA1	38194113	3
ENSG00000060971	3_38210029_A_G_b37	0.0178981	0.00042571	-0.0451952	rs34498353	0.7	ACAA1	38210029	3
ENSG00000060971	3_38233802_G_A_b37	0.0179251	0.000426518	-0.0451888	rs79767539	0.7	ACAA1	38233802	3
ENSG00000060971	3_38244680_G_A_b37	0.00570048	0.000105149	-0.0480748	rs60945224	0.7	ACAA1	38244680	3
ENSG00000060971	3_38249893_C_T_b37	0.0409275	0.00122142	-0.0381179	rs61018091	0.7	ACAA1	38249893	3
ENSG00000060971	3_38250994_A_G_b37	0.0409275	0.00122142	-0.0381179	rs79108376	0.7	ACAA1	38250994	3
ENSG00000060971	3_38260075_T_TC_b37	0.0262833	0.000690949	-0.0502968	rs139993728	0.7	ACAA1	38260075	3
ENSG00000060971	3_38263503_A_G_b37	0.0180896	0.000431351	-0.0451552	rs35899899	0.7	ACAA1	38263503	3
ENSG00000060971	3_38273630_G_A_b37	0.0409275	0.00122142	-0.0381179	rs57919591	0.7	ACAA1	38273630	3
ENSG00000060971	3_38278654_CCCAAATCTA_C_b37	0.0262833	0.000690949	-0.0502968	rs149469183	0.7	ACAA1	38278654	3
ENSG00000086730	7_73641263_A_C_b37	3.1514e-05	2.66213e-07	-0.061364	rs115598018	0.8	LAT2	73641263	7
ENSG00000086730	7_73642878_A_G_b37	2.19065e-05	1.78273e-07	-0.0635304	rs6946903	0.8	LAT2	73642878	7
ENSG00000086730	7_73644899_T_C_b37	1.72311e-05	1.36957e-07	-0.0640211	rs76426844	0.8	LAT2	73644899	7
ENSG00000086730	7_73649825_T_C_b37	5.11997e-06	3.62051e-08	-0.0684103	rs3135698	0.8	LAT2	73649825	7
ENSG00000086730	7_73650292_C_T_b37	5.11997e-06	3.62051e-08	-0.0684103	rs3135696	0.8	LAT2	73650292	7
ENSG00000086730	7_73652218_A_G_b37	5.11997e-06	3.62051e-08	-0.0684103	rs3135686	0.8	LAT2	73652218	7
ENSG00000086730	7_73657119_T_G_b37	6.46865e-06	4.6734e-08	-0.0679906	rs113753639	0.8	LAT2	73657119	7
ENSG00000086730	7_73662694_A_G_b37	5.12292e-06	3.62283e-08	-0.0684105	rs75165484	0.8	LAT2	73662694	7
ENSG00000086730	7_73664710_T_C_b37	5.12292e-06	3.62283e-08	-0.0684105	rs3135660	0.8	LAT2	73664710	7
ENSG00000086730	7_73666047_A_G_b37	4.95961e-06	3.49843e-08	-0.0706527	rs149511512	0.8	LAT2	73666047	7
ENSG00000086730	7_73667622_G_C_b37	5.83966e-06	4.18365e-08	-0.0683725	rs3135656	0.8	LAT2	73667622	7
ENSG00000086730	7_73673730_T_C_b37	6.03001e-06	4.33106e-08	-0.0686096	rs80312606	0.8	LAT2	73673730	7
ENSG00000086730	7_73674477_T_C_b37	6.63232e-06	4.80213e-08	-0.0686917	rs6460075	0.8	LAT2	73674477	7
ENSG00000086730	7_73677685_T_C_b37	1.11535e-05	8.48364e-08	-0.0690277	rs78558824	0.8	LAT2	73677685	7
ENSG00000086730	7_73680377_AT_A_b37	1.84456e-05	1.47525e-07	-0.0689858	rs374237519	0.8	LAT2	73680377	7
ENSG00000082068	5_37279381_C_T_b37	0.00472223	8.36851e-05	-0.110807	rs216379	0.5	WDR70	37279381	5
ENSG00000082068	5_37280423_C_T_b37	0.00471294	8.34851e-05	-0.110784	rs216378	0.5	WDR70	37280423	5
ENSG00000082068	5_37282480_T_G_b37	0.00465897	8.23123e-05	-0.110631	rs217824	0.5	WDR70	37282480	5
ENSG00000082068	5_37288536_TAAAC_T_b37	0.00455319	8.00851e-05	-0.110246	rs141531535	0.5	WDR70	37288536	5
ENSG00000082068	5_37291452_G_A_b37	0.00455319	8.00851e-05	-0.110246	rs216390	0.5	WDR70	37291452	5
ENSG00000082068	5_37291983_T_C_b37	0.00455319	8.00851e-05	-0.110246	rs216391	0.5	WDR70	37291983	5
ENSG00000082068	5_37294396_G_T_b37	0.00451545	7.92768e-05	-0.116052	rs217816	0.5	WDR70	37294396	5
ENSG00000082068	5_37294988_T_C_b37	0.00455319	8.00851e-05	-0.110246	rs217815	0.5	WDR70	37294988	5
ENSG00000082068	5_37297019_C_T_b37	0.00455319	8.00851e-05	-0.110246	rs216397	0.5	WDR70	37297019	5
ENSG00000082068	5_37297481_G_GTTAT_b37	0.00425513	7.37982e-05	-0.114196	rs145514776	0.5	WDR70	37297481	5
ENSG00000082068	5_37298881_T_C_b37	0.00455319	8.00851e-05	-0.110246	rs216399	0.5	WDR70	37298881	5
ENSG00000082068	5_37299007_G_A_b37	0.00455319	8.00851e-05	-0.110246	rs216400	0.5	WDR70	37299007	5
ENSG00000082068	5_37300605_T_G_b37	0.00455319	8.00851e-05	-0.110246	rs150620	0.5	WDR70	37300605	5
ENSG00000082068	5_37301452_T_C_b37	0.00455319	8.00851e-05	-0.110246	rs125684	0.5	WDR70	37301452	5
ENSG00000082068	5_37302207_T_C_b37	0.00455319	8.00851e-05	-0.110246	rs216401	0.5	WDR70	37302207	5
ENSG00000082068	5_37304827_A_G_b37	0.00455319	8.00851e-05	-0.110246	rs217801	0.5	WDR70	37304827	5
ENSG00000082068	5_37307184_C_T_b37	0.00455319	8.00851e-05	-0.110246	rs217800	0.5	WDR70	37307184	5
ENSG00000082068	5_37310765_A_G_b37	0.00455319	8.00851e-05	-0.110246	rs53429	0.5	WDR70	37310765	5
ENSG00000082068	5_37312918_C_T_b37	0.00449214	7.87835e-05	-0.110527	rs217798	0.5	WDR70	37312918	5
ENSG00000082068	5_37317021_T_C_b37	0.00438602	7.65441e-05	-0.111024	rs594478	0.5	WDR70	37317021	5
ENSG00000082068	5_37319093_C_T_b37	0.00435356	7.58634e-05	-0.111178	rs217796	0.5	WDR70	37319093	5
ENSG00000082068	5_37322226_G_T_b37	0.00426891	7.41038e-05	-0.111751	rs216372	0.5	WDR70	37322226	5
ENSG00000082068	5_37322553_T_G_b37	0.00437967	7.64072e-05	-0.111055	rs216373	0.5	WDR70	37322553	5
ENSG00000082068	5_37322788_G_A_b37	0.0014956	2.14717e-05	-0.115413	rs216374	0.5	WDR70	37322788	5
ENSG00000082068	5_37326798_G_C_b37	0.004406	7.69568e-05	-0.110931	rs56401	0.5	WDR70	37326798	5
ENSG00000082068	5_37327225_A_G_b37	0.00441269	7.70952e-05	-0.1109	rs56402	0.5	WDR70	37327225	5
ENSG00000082068	5_37331231_A_G_b37	0.00443311	7.75123e-05	-0.110807	rs217792	0.5	WDR70	37331231	5
ENSG00000082068	5_37331663_C_T_b37	0.00443995	7.7652e-05	-0.110776	rs217791	0.5	WDR70	37331663	5
ENSG00000082068	5_37332615_C_T_b37	0.00443995	7.7652e-05	-0.110776	rs177811	0.5	WDR70	37332615	5
ENSG00000082068	5_37333525_C_T_b37	0.00444636	7.77922e-05	-0.110745	rs150619	0.5	WDR70	37333525	5
ENSG00000082068	5_37334306_T_C_b37	0.00445303	7.79327e-05	-0.110714	rs216375	0.5	WDR70	37334306	5
ENSG00000082068	5_37335239_G_A_b37	0.00445303	7.79327e-05	-0.110714		0.5	WDR70	37335239	5
ENSG00000082068	5_37340025_G_A_b37	0.00428899	7.45172e-05	-0.111064	rs217786	0.5	WDR70	37340025	5
ENSG00000082068	5_37340068_T_C_b37	0.00445987	7.80736e-05	-0.110683	rs217785	0.5	WDR70	37340068	5
ENSG00000082068	5_37341503_G_A_b37	0.00445987	7.80736e-05	-0.110683	rs217784	0.5	WDR70	37341503	5
ENSG00000082068	5_37342302_A_G_b37	0.00445987	7.80736e-05	-0.110683	rs217783	0.5	WDR70	37342302	5
ENSG00000082068	5_37342801_TA_T_b37	0.00445987	7.80736e-05	-0.110683	rs138301160	0.5	WDR70	37342801	5
ENSG00000082068	5_37343893_G_A_b37	0.00445987	7.80736e-05	-0.110683	rs217782	0.5	WDR70	37343893	5
ENSG00000082068	5_37347486_A_G_b37	0.00445987	7.80736e-05	-0.110683	rs217779	0.5	WDR70	37347486	5
ENSG00000082068	5_37350427_C_T_b37	0.00445987	7.80736e-05	-0.110683	rs217775	0.5	WDR70	37350427	5
ENSG00000082068	5_37351684_G_A_b37	0.00445987	7.80736e-05	-0.110683	rs217774	0.5	WDR70	37351684	5
ENSG00000082068	5_37351915_TAAAAG_T_b37	0.00445987	7.80736e-05	-0.110683	rs141408470	0.5	WDR70	37351915	5
ENSG00000082068	5_37352047_G_A_b37	0.00434079	7.56045e-05	-0.110835	rs217773	0.5	WDR70	37352047	5
ENSG00000082068	5_37353598_T_C_b37	0.00153114	2.20801e-05	-0.114984	rs140610833	0.5	WDR70	37353598	5
ENSG00000082068	5_37354259_T_G_b37	0.00445987	7.80736e-05	-0.110683	rs2548041	0.5	WDR70	37354259	5
ENSG00000082068	5_37355706_T_A_b37	0.00258408	4.08333e-05	0.114631	rs7711453	0.5	WDR70	37355706	5
ENSG00000082068	5_37358841_G_C_b37	0.00445987	7.80736e-05	0.110683	rs217855	0.5	WDR70	37358841	5
ENSG00000082068	5_37360087_T_G_b37	0.00445987	7.80736e-05	0.110683	rs217854	0.5	WDR70	37360087	5
ENSG00000082068	5_37364443_C_T_b37	0.00445987	7.80736e-05	0.110683	rs217852	0.5	WDR70	37364443	5
ENSG00000082068	5_37364693_A_G_b37	0.00182164	2.70572e-05	0.094316	rs217851	0.5	WDR70	37364693	5
[truncated: 161,931 more rows]
