# Supplementary material for: Genetic variants associated mRNA stability in lung
Source: BMC Genomics. 2022 Mar 11;23:196. doi: 10.1186/s12864-022-08405-y (PMC8915503; doi:10.1186/s12864-022-08405-y)
Supplement: Supplementary file 6 — Additional file 6. Contains additional tables (Table S10 and S11) related to Sex-specific stQTLs identified using stratification analysis and Sex-SNP interaction terms, respectively. [file 12864_2022_8405_MOESM6_ESM.xlsx]

## Sheet: Table S10
Table S10. Sex-specific stQTLs identified using sex stratification analysis
Table S10A. Male-specific stQTLs												Table S10B. Female-specific stQTLs
Gene	SNV	FDR_BH	Pvalue	Coef	GxS_Pvalue	GxS_Coef	rsID	stability_stringency	Symbol	snv_loc	chr	Gene	SNV	FDR_BH	Pvalue	Coef	GxS_Pvalue	GxS_Coef	rsID	stability_stringency	Symbol	snv_loc	chr
ENSG00000140323	15_40628671_G_A_b37	6.28754e-08	2.31411e-11	0.944558	0.250051	-0.368648	rs12911108	0.01	DISP2	40628671	15	ENSG00000152779	10_91252629_A_T_b37	4.39597e-09	3.05221e-13	2.38121	1.4139e-11	2.93129	rs117361942	0.5	SLC16A12	91252629	10
ENSG00000118640	2_85823167_TG_T_b37	9.3068e-08	3.59158e-11	-0.206712	0.00564576	0.137028	rs397873414	0.9	VAMP8	85823167	2	ENSG00000138316	10_72486240_C_T_b37	3.80613e-06	6.46825e-10	1.76774	0.00503041	1.07626	rs116692125	0.4	ADAMTS14	72486240	10
ENSG00000118640	2_85820027_A_G_b37	1.65835e-07	6.95351e-11	-0.213343	0.00375425	0.160786	rs72843872	0.9	VAMP8	85820027	2	ENSG00000197724	9_96394472_G_A_b37	4.59407e-06	7.95009e-10	1.68213	2.89654e-07	1.62916	rs144225284	0.99	PHF2	96394472	9
ENSG00000118640	2_85818886_C_T_b37	1.69076e-07	7.10954e-11	-0.213189	0.00375425	0.160786	rs14976	0.9	VAMP8	85818886	2	ENSG00000197724	9_96286016_A_G_b37	4.78138e-06	8.28687e-10	1.68071	2.89654e-07	1.62916	rs117512164	0.99	PHF2	96286016	9
ENSG00000118640	2_85818797_G_A_b37	1.69289e-07	7.12184e-11	-0.213194	0.00375425	0.160786	rs2289976	0.9	VAMP8	85818797	2	ENSG00000197724	9_96282609_C_T_b37	6.0274e-06	1.06258e-09	1.66954	2.89654e-07	1.62916	rs118171833	0.99	PHF2	96282609	9
ENSG00000166743	16_20624173_T_A_b37	1.84217e-07	7.99715e-11	0.366621	0.00134922	-0.258285	rs1496763	0.01	ACSM1	20624173	16	ENSG00000144233	2_128537730_G_A_b37	1.19657e-05	2.18304e-09	1.35917	7.16783e-08	1.47329	rs10180498	0.6	AMMECR1L	128537730	2
ENSG00000166743	16_20624111_A_G_b37	1.84217e-07	7.99715e-11	0.366621	0.00134922	-0.258285	rs1496764	0.01	ACSM1	20624111	16	ENSG00000144233	2_128543884_C_T_b37	1.19657e-05	2.18304e-09	1.35917	2.29804e-05	1.39253	rs147543457	0.6	AMMECR1L	128543884	2
ENSG00000166743	16_20623688_T_C_b37	1.84217e-07	7.99715e-11	0.366621	0.00164741	-0.256931	rs7498582	0.01	ACSM1	20623688	16	ENSG00000152779	10_91148249_TAA_T_b37	2.05641e-05	3.93259e-09	1.84561	2.99829e-07	1.96937	rs201218797	0.5	SLC16A12	91148249	10
ENSG00000166743	16_20624224_T_C_b37	1.84217e-07	7.99715e-11	0.366621	0.00134922	-0.258285	rs1496762	0.01	ACSM1	20624224	16	ENSG00000167110	9_131124002_A_AG_b37	2.85386e-05	5.70424e-09	1.60356	4.28622e-08	1.83291	rs201670550	0.99	GOLGA2	131124002	9
ENSG00000166743	16_20625068_G_A_b37	1.84217e-07	7.99715e-11	0.366621	0.00134922	-0.258285		0.01	ACSM1	20625068	16	ENSG00000147604	8_74265859_G_A_b37	2.98195e-05	6.01608e-09	1599.96	0.809006	0.0434895	rs28377511	0.3	RPL7	74265859	8
ENSG00000166743	16_20623556_G_A_b37	1.85233e-07	8.04617e-11	0.366874	0.00164741	-0.256931	rs1390817	0.01	ACSM1	20623556	16	ENSG00000197724	9_96290436_C_A_b37	3.77706e-05	7.85249e-09	1.54968	9.0235e-08	1.64549	rs117072441	0.99	PHF2	96290436	9
ENSG00000166743	16_20623571_G_A_b37	1.85307e-07	8.0506e-11	0.366838	0.00164741	-0.256931	rs28570146	0.01	ACSM1	20623571	16	ENSG00000144233	2_128530546_A_C_b37	5.43362e-05	1.17959e-08	0.94851	6.03905e-06	1.07138		0.6	AMMECR1L	128530546	2
ENSG00000166743	16_20623549_G_A_b37	1.85353e-07	8.05382e-11	0.366877	0.00164741	-0.256931	rs2201664	0.01	ACSM1	20623549	16	ENSG00000130669	19_39753205_A_AAAC_b37	5.79994e-05	1.26717e-08	-1.48972	2.62532e-09	-1.51629		0.95	PAK4	39753205	19
ENSG00000188372	7_76112060_C_T_b37	2.43898e-07	1.10928e-10	-0.409457	0.00235002	0.306514	rs1638074	0.01	ZP3	76112060	7	ENSG00000197724	9_96533065_C_T_b37	5.89375e-05	1.28844e-08	3.23608	0.453205	0.050179	rs146612213	0.99	PHF2	96533065	9
ENSG00000118640	2_85818273_G_A_b37	2.71109e-07	1.24577e-10	-0.202052	0.00289147	0.16227	rs1374370	0.9	VAMP8	85818273	2	ENSG00000084234	11_130100631_G_C_b37	6.86705e-05	1.56343e-08	-1.06984	8.26162e-08	-1.23283	rs137993721	0.99	APLP2	130100631	11
ENSG00000118640	2_85834641_T_G_b37	3.9874e-07	1.95036e-10	-0.226445	0.0054559	0.156161	rs62166770	0.9	VAMP8	85834641	2	ENSG00000014164	8_144646143_G_A_b37	7.59527e-05	1.76137e-08	-1.9726	6.61414e-06	-1.35536	rs149267961	0.99	ZC3H3	144646143	8
ENSG00000118640	2_85818488_T_C_b37	4.49579e-07	2.24393e-10	0.189534	0.0146501	-0.129782	rs719023	0.9	VAMP8	85818488	2	ENSG00000204301	6_32190969_C_T_b37	0.000102462	2.51774e-08	1.43986	7.15618e-08	1.48817	rs78809511	0.99	NOTCH4	32190969	6
ENSG00000160284	21_47689131_G_C_b37	5.49141e-07	2.81275e-10	-0.714002	0.0280213	0.451961	rs17182781	0.01	SPATC1L	47689131	21	ENSG00000204301	6_32229753_A_G_b37	0.000105494	2.62501e-08	1.43776	7.15618e-08	1.48817		0.99	NOTCH4	32229753	6
ENSG00000261701	16_72197616_T_C_b37	6.67781e-07	3.49904e-10	2.60786	0.00353996	-1.87493	rs8051438	0.01	HPR	72197616	16	ENSG00000130669	19_39768304_G_A_b37	0.000117096	2.98806e-08	-1.33459	8.01587e-11	-1.56767	rs140319072	0.95	PAK4	39768304	19
ENSG00000118640	2_85826721_G_A_b37	8.24614e-07	4.45258e-10	-0.222485	0.00560055	0.156177	rs11891495	0.9	VAMP8	85826721	2	ENSG00000130669	19_39759974_T_C_b37	0.00015387	4.11079e-08	-1.20235	1.11027e-10	-1.54558	rs117789288	0.95	PAK4	39759974	19
ENSG00000188372	7_76060210_T_C_b37	8.94927e-07	4.93009e-10	-0.374461	0.00814561	0.267259	rs887049	0.01	ZP3	76060210	7	ENSG00000136546	2_167390857_T_C_b37	0.000154879	4.14371e-08	3.24341	1.03416e-07	2.18015	rs192380878	0.99	SCN7A	167390857	2
ENSG00000160439	19_55533013_C_T_b37	9.78464e-07	5.45047e-10	-0.273525	0.00923061	0.190017	rs111700310	0.6	RDH13	55533013	19	ENSG00000163444	1_202954523_T_C_b37	0.000163834	4.47105e-08	1.78562	6.0847e-08	1.76462	rs180716586	0.8	TMEM183A	202954523	1
ENSG00000234745	6_31321883_G_A_b37	1.02446e-06	5.75074e-10	0.343601	0.0602232	-0.193432	rs1056429	0.99	HLA-B	31321883	6	ENSG00000168710	1_110443414_C_T_b37	0.000235811	6.87594e-08	1.054	1.58361e-05	1.13794	rs79946453	0.99	AHCYL1	110443414	1
ENSG00000261701	16_72181076_T_C_b37	1.05251e-06	5.93878e-10	2.58097	0.00353996	-1.87493	rs7186448	0.01	HPR	72181076	16	ENSG00000152779	10_91131026_A_G_b37	0.000236469	6.91924e-08	1.84249	2.99829e-07	1.96937	rs139141046	0.5	SLC16A12	91131026	10
ENSG00000188372	7_76111296_C_T_b37	1.22561e-06	7.0387e-10	-0.411911	0.00154089	0.321952	rs1627895	0.01	ZP3	76111296	7	ENSG00000048828	9_96286016_A_G_b37	0.000262197	7.95467e-08	1.69674	1.21204e-07	1.76538	rs117512164	0.99	FAM120A	96286016	9
ENSG00000179344	6_32586318_G_T_b37	1.23893e-06	7.1201e-10	-0.496083	0.0151187	0.335604		0.99	HLA-DQB1	32586318	6	ENSG00000198718	14_45430522_G_C_b37	0.00026224	7.9577e-08	-56.3127	0.0706078	-0.133106	rs142638956	0.6	FAM179B	45430522	14
ENSG00000179344	6_32586312_T_C_b37	1.2412e-06	7.13483e-10	-0.496021	0.0151187	0.335604		0.99	HLA-DQB1	32586312	6	ENSG00000048828	9_96394472_G_A_b37	0.000271901	8.34008e-08	1.69438	1.21204e-07	1.76538	rs144225284	0.99	FAM120A	96394472	9
ENSG00000261701	16_72066986_T_C_b37	1.26115e-06	7.25867e-10	2.57106	0.00353996	-1.87493	rs56978453	0.01	HPR	72066986	16	ENSG00000149657	20_60760527_A_G_b37	0.000347265	1.12175e-07	0.878161	2.05759e-05	0.744929	rs11697397	0.99	LSM14B	60760527	20
ENSG00000261701	16_72031062_C_T_b37	1.28132e-06	7.40357e-10	2.57037	0.00353996	-1.87493	rs13333207	0.01	HPR	72031062	16	ENSG00000008382	19_4343263_C_A_b37	0.000375297	1.22694e-07	-2.00656	4.79903e-05	-1.43343	rs186110586	0.3	MPND	4343263	19
ENSG00000261701	16_72136231_T_C_b37	1.28401e-06	7.41996e-10	2.56864	0.00353996	-1.87493	rs9932236	0.01	HPR	72136231	16	ENSG00000197043	5_150478647_T_A_b37	0.000387693	1.28259e-07	-0.716574	0.0198069	-0.543278	rs144009473	0.99	ANXA6	150478647	5
ENSG00000261701	16_72141745_G_A_b37	1.28624e-06	7.43624e-10	2.5682	0.00353996	-1.87493	rs73578560	0.01	HPR	72141745	16	ENSG00000101577	18_3039360_G_T_b37	0.000391307	1.30309e-07	-1.59277	6.55121e-05	-1.06482	rs78611979	0.99	LPIN2	3039360	18
ENSG00000261701	16_72032377_T_C_b37	1.28947e-06	7.48902e-10	2.56778	0.00353996	-1.87493	rs57024912	0.01	HPR	72032377	16	ENSG00000143994	2_27289677_G_A_b37	0.000392528	1.30793e-07	7.21019	0.811872	0.0373587	rs144423449	0.01	ABHD1	27289677	2
ENSG00000261701	16_72076333_C_A_b37	1.28947e-06	7.48902e-10	2.56778	0.00353996	-1.87493	rs8056752	0.01	HPR	72076333	16	ENSG00000124006	2_220455536_C_A_b37	0.000394346	1.31587e-07	-0.859054	0.000127685	-0.718613	rs62181344	0.99	OBSL1	220455536	2
ENSG00000261701	16_72112052_C_A_b37	1.28947e-06	7.48902e-10	2.56778	0.00353996	-1.87493	rs8052025	0.01	HPR	72112052	16	ENSG00000197043	5_150478940_G_A_b37	0.000403243	1.3503e-07	-0.715628	0.0195909	-0.703864	rs151221550	0.99	ANXA6	150478940	5
ENSG00000261701	16_72114095_A_T_b37	1.28947e-06	7.48902e-10	2.56778	0.00353996	-1.87493	rs112702694	0.01	HPR	72114095	16	ENSG00000203710	1_207653178_C_G_b37	0.000423189	1.42941e-07	0.407458	0.00108588	0.30132	rs12032512	0.3	CR1	207653178	1
ENSG00000261701	16_72204060_T_C_b37	1.28947e-06	7.48902e-10	2.56778	0.00353996	-1.87493	rs9925476	0.01	HPR	72204060	16	ENSG00000198911	22_42399216_AGG_A_b37	0.000435849	1.47901e-07	0.248521	0.000254497	0.218716	rs397781453	0.99	SREBF2	42399216	22
ENSG00000261701	16_72118065_T_C_b37	1.28947e-06	7.48902e-10	2.56778	0.00353996	-1.87493	rs13334681	0.01	HPR	72118065	16	ENSG00000048828	9_96282609_C_T_b37	0.000437118	1.48455e-07	1.66351	1.21204e-07	1.76538	rs118171833	0.99	FAM120A	96282609	9
ENSG00000261701	16_72210901_G_T_b37	1.28947e-06	7.48902e-10	2.56778	0.00353996	-1.87493	rs7184834	0.01	HPR	72210901	16	ENSG00000048828	9_96221623_C_T_b37	0.000437118	1.48455e-07	1.66351	1.21204e-07	1.76538	rs117634916	0.99	FAM120A	96221623	9
ENSG00000261701	16_72208660_C_T_b37	1.28947e-06	7.48902e-10	2.56778	0.00353996	-1.87493	rs9933867	0.01	HPR	72208660	16	ENSG00000242802	7_4862874_G_C_b37	0.000439701	1.49594e-07	-0.816563	0.000269159	-0.700996	rs62450186	0.99	AP5Z1	4862874	7
ENSG00000261701	16_72156937_G_A_b37	1.28947e-06	7.48902e-10	2.56778	0.00353996	-1.87493	rs78413266	0.01	HPR	72156937	16	ENSG00000146707	7_76253125_A_T_b37	0.000499883	1.76614e-07	-1.22688	0.00520916	-0.904685		0.2	POMZP3	76253125	7
ENSG00000261701	16_72192388_T_G_b37	1.28947e-06	7.48902e-10	2.56778	0.00353996	-1.87493	rs73582412	0.01	HPR	72192388	16	ENSG00000124006	2_220456766_C_T_b37	0.000558821	2.02573e-07	-0.81183	0.000127685	-0.718613	rs149610283	0.99	OBSL1	220456766	2
ENSG00000261701	16_72192282_A_G_b37	1.28947e-06	7.48902e-10	2.56778	0.00353996	-1.87493	rs8057379	0.01	HPR	72192282	16	ENSG00000011304	19_832838_A_G_b37	0.000560607	2.0374e-07	2.61597	0.565215	0.0323966	rs190094171	0.99	PTBP1	832838	19
ENSG00000261701	16_72187517_G_A_b37	1.28947e-06	7.48902e-10	2.56778	0.00353996	-1.87493	rs12325593	0.01	HPR	72187517	16	ENSG00000044524	3_89171930_C_T_b37	0.000567531	2.06632e-07	-1.10614	0.000175645	-1.14554	rs75690227	0.01	EPHA3	89171930	3
ENSG00000261701	16_72141362_G_A_b37	1.28947e-06	7.48902e-10	2.56778	0.00353996	-1.87493	rs28557204	0.01	HPR	72141362	16	ENSG00000117501	1_171004889_A_T_b37	0.000598448	2.20144e-07	-1.34837	0.00574932	-1.02944	rs77285433	0.01	MROH9	171004889	1
ENSG00000261701	16_72153235_T_A_b37	1.28947e-06	7.48902e-10	2.56778	0.00353996	-1.87493	rs7186117	0.01	HPR	72153235	16	ENSG00000158555	11_75112681_C_T_b37	0.000604416	2.23059e-07	1.20118	2.15742e-06	1.30642	rs11236421	0.99	GDPD5	75112681	11
ENSG00000261701	16_72180935_A_G_b37	1.28947e-06	7.48902e-10	2.56778	0.00353996	-1.87493	rs13338949	0.01	HPR	72180935	16	ENSG00000149657	20_60788744_C_T_b37	0.000626908	2.32853e-07	0.314471	2.34013e-05	0.296518		0.99	LSM14B	60788744	20
ENSG00000261701	16_72176704_T_C_b37	1.28947e-06	7.48902e-10	2.56778	0.00353996	-1.87493	rs7203195	0.01	HPR	72176704	16	ENSG00000048828	9_96161699_C_G_b37	0.000654576	2.44254e-07	1.21051	3.70826e-08	1.77791	rs117003762	0.99	FAM120A	96161699	9
ENSG00000261701	16_72175641_G_A_b37	1.28947e-06	7.48902e-10	2.56778	0.00353996	-1.87493	rs9934521	0.01	HPR	72175641	16	ENSG00000125912	19_3277539_TG_T_b37	0.000690962	2.59796e-07	1.10309	9.29001e-06	0.944348		0.99	NCLN	3277539	19
ENSG00000261701	16_72153476_C_T_b37	1.28947e-06	7.48902e-10	2.56778	0.00353996	-1.87493	rs7189654	0.01	HPR	72153476	16	ENSG00000048828	9_96166430_G_C_b37	0.000722297	2.74204e-07	1.46143	3.70826e-08	1.77791	rs118089707	0.99	FAM120A	96166430	9
ENSG00000261701	16_72171328_C_T_b37	1.28947e-06	7.48902e-10	2.56778	0.00353996	-1.87493	rs9940996	0.01	HPR	72171328	16	ENSG00000124006	2_220480681_A_G_b37	0.000806588	3.12914e-07	-0.768534	8.67663e-05	-0.721815	rs62181346	0.99	OBSL1	220480681	2
ENSG00000261701	16_72165824_A_C_b37	1.28947e-06	7.48902e-10	2.56778	0.00353996	-1.87493	rs112688299	0.01	HPR	72165824	16	ENSG00000124532	6_24418948_G_A_b37	0.000809113	3.14064e-07	0.203083	0.00287538	0.165442	rs45520637	0.9	MRS2	24418948	6
ENSG00000261701	16_72164732_C_G_b37	1.28947e-06	7.48902e-10	2.56778	0.00353996	-1.87493	rs16973723	0.01	HPR	72164732	16	ENSG00000124006	2_220493635_C_T_b37	0.000818106	3.17771e-07	-0.768381	0.000127685	-0.718613	rs75648911	0.99	OBSL1	220493635	2
ENSG00000261701	16_72159675_C_T_b37	1.28947e-06	7.48902e-10	2.56778	0.00353996	-1.87493	rs9923961	0.01	HPR	72159675	16	ENSG00000124006	2_220485855_C_A_b37	0.000824409	3.20481e-07	-0.767785	0.000127685	-0.718613	rs62181347	0.99	OBSL1	220485855	2
ENSG00000261701	16_72155879_T_A_b37	1.28947e-06	7.48902e-10	2.56778	0.00353996	-1.87493	rs111329476	0.01	HPR	72155879	16	ENSG00000157259	7_92005748_A_C_b37	0.000868917	3.41529e-07	1.71975	1.89578e-07	1.8189		0.99	GATAD1	92005748	7
ENSG00000261701	16_72159327_C_T_b37	1.28947e-06	7.48902e-10	2.56778	0.00353996	-1.87493	rs9921752	0.01	HPR	72159327	16	ENSG00000164949	8_95214458_C_T_b37	0.000883811	3.4803e-07	1.78234	2.63833e-05	1.37047	rs2247434	0.99	GEM	95214458	8
ENSG00000261701	16_72195003_T_G_b37	1.28947e-06	7.48902e-10	2.56778	0.00353996	-1.87493		0.01	HPR	72195003	16	ENSG00000170667	7_102087732_G_A_b37	0.00089372	3.5246e-07	1.86274	4.31254e-05	2.33771	rs117324994	0.01	RASA4B	102087732	7
ENSG00000261701	16_72204104_T_G_b37	1.28947e-06	7.48902e-10	2.56778	0.00353996	-1.87493	rs9925493	0.01	HPR	72204104	16	ENSG00000091732	7_129790253_A_G_b37	0.000896543	3.53751e-07	0.949893	5.58542e-05	0.740797	rs187438135	0.3	ZC3HC1	129790253	7
ENSG00000261701	16_72088948_G_A_b37	1.29165e-06	7.5051e-10	2.56837	0.00353996	-1.87493	rs35184823	0.01	HPR	72088948	16	ENSG00000152779	10_91333001_T_C_b37	0.000954901	3.80481e-07	3.22632	2.45249e-08	3.23997	rs186532839	0.5	SLC16A12	91333001	10
ENSG00000261701	16_72087058_T_C_b37	1.29165e-06	7.5051e-10	2.56837	0.00353996	-1.87493	rs28639994	0.01	HPR	72087058	16	ENSG00000143344	1_183516483_G_C_b37	0.000956597	3.81242e-07	1.53956	1.68719e-05	1.59823	rs140739296	0.99	RGL1	183516483	1
ENSG00000261701	16_72084995_T_C_b37	1.29165e-06	7.5051e-10	2.56837	0.00353996	-1.87493	rs7191270	0.01	HPR	72084995	16	ENSG00000140199	15_34513959_G_C_b37	0.000965948	3.85799e-07	-1.4083	8.88914e-07	-1.42488	rs187436025	0.6	SLC12A6	34513959	15
ENSG00000261701	16_72084134_T_G_b37	1.29165e-06	7.5051e-10	2.56837	0.00353996	-1.87493	rs16973640	0.01	HPR	72084134	16	ENSG00000124532	6_24423930_C_G_b37	0.000974129	3.89389e-07	0.203003	0.00364922	0.160945	rs62401890	0.9	MRS2	24423930	6
ENSG00000261701	16_72060989_G_A_b37	1.29201e-06	7.50887e-10	2.56799	0.00353996	-1.87493	rs112852097	0.01	HPR	72060989	16	ENSG00000099308	19_18220394_A_C_b37	0.000990689	3.97023e-07	1.00692	0.000164775	0.881735	rs151155285	0.7	MAST3	18220394	19
ENSG00000261701	16_72058693_C_T_b37	1.29201e-06	7.50887e-10	2.56799	0.00353996	-1.87493	rs111810095	0.01	HPR	72058693	16	ENSG00000099308	19_18215578_G_A_b37	0.000990689	3.97023e-07	1.00692	0.000164775	0.881735	rs73925415	0.7	MAST3	18215578	19
ENSG00000261701	16_72032793_A_C_b37	1.31203e-06	7.64693e-10	2.56919	0.00353996	-1.87493	rs13335854	0.01	HPR	72032793	16	ENSG00000136826	9_110157753_C_T_b37	0.000996637	4.00346e-07	2.55988	0.0560253	0.225714	rs117624341	0.99	KLF4	110157753	9
ENSG00000160439	19_55511892_C_T_b37	1.43144e-06	8.44134e-10	-0.278594	0.0134406	0.180489	rs34750852	0.6	RDH13	55511892	19	ENSG00000197724	9_96399445_G_GT_b37	0.00100931	4.06598e-07	0.924195	0.00866544	0.598113	rs201387767	0.99	PHF2	96399445	9
ENSG00000179344	6_32640041_T_A_b37	1.46904e-06	8.68345e-10	-0.587872	0.0261534	0.404837		0.99	HLA-DQB1	32640041	6	ENSG00000126217	13_113762228_C_T_b37	0.00105754	4.29166e-07	-13.7406	0.381714	-0.0901178	rs181651828	0.7	MCF2L	113762228	13
ENSG00000179344	6_32586300_C_T_b37	1.47347e-06	8.71746e-10	-0.488937	0.00802036	0.363527		0.99	HLA-DQB1	32586300	6	ENSG00000124532	6_24425447_G_A_b37	0.00106987	4.35299e-07	0.202783	0.00364922	0.160945	rs41271779	0.9	MRS2	24425447	6
ENSG00000160439	19_55511916_G_C_b37	1.58536e-06	9.47269e-10	-0.277749	0.0186744	0.17276	rs34671392	0.6	RDH13	55511916	19	ENSG00000099308	19_18228259_G_T_b37	0.00109767	4.48427e-07	1.00507	8.4288e-05	0.941493	rs145505342	0.7	MAST3	18228259	19
ENSG00000183426	16_15129940_C_T_b37	1.64043e-06	9.92109e-10	-0.38203	0.00560304	0.294244	rs3198697	0.3	NPIPA1	15129940	16	ENSG00000091732	7_129747921_T_C_b37	0.00111687	4.57157e-07	0.844089	4.17269e-05	0.7189	rs147485057	0.3	ZC3HC1	129747921	7
ENSG00000261701	16_72178867_C_T_b37	1.64055e-06	9.92618e-10	2.69248	0.00353996	-1.87493	rs7194569	0.01	HPR	72178867	16	ENSG00000169136	19_50410273_T_C_b37	0.00113503	4.65714e-07	0.882261	0.00590461	0.649355	rs62126289	0.3	ATF5	50410273	19
ENSG00000261701	16_72169319_T_C_b37	1.64055e-06	9.92618e-10	2.69248	0.00353996	-1.87493	rs113792984	0.01	HPR	72169319	16	ENSG00000169136	19_50429302_C_T_b37	0.00113503	4.65714e-07	0.882261	0.00590461	0.649355	rs140816328	0.3	ATF5	50429302	19
ENSG00000179344	6_32667596_G_A_b37	1.72195e-06	1.05109e-09	-0.536631	0.0239847	0.387081	rs2133037	0.99	HLA-DQB1	32667596	6	ENSG00000110851	12_108051999_T_TA_b37	0.00123286	5.14006e-07	7.17639	0.774175	0.0138473		0.5	PRDM4	108051999	12
ENSG00000261701	16_72199371_C_T_b37	1.77948e-06	1.09256e-09	2.31118	0.0020871	-1.69523	rs111786995	0.01	HPR	72199371	16	ENSG00000124532	6_24427088_C_T_b37	0.0012383	5.16849e-07	0.202304	0.00364922	0.160945	rs62401892	0.9	MRS2	24427088	6
ENSG00000160439	19_55509621_C_T_b37	1.84277e-06	1.13861e-09	-0.274429	0.0190986	0.172073	rs56839041	0.6	RDH13	55509621	19	ENSG00000102858	16_4691022_C_T_b37	0.00129928	5.46339e-07	-0.70377	3.7509e-07	-0.801925	rs76197627	0.6	MGRN1	4691022	16
ENSG00000160439	19_55507471_A_C_b37	1.8647e-06	1.15573e-09	-0.274132	0.0190986	0.172073	rs35607067	0.6	RDH13	55507471	19	ENSG00000187118	3_28389667_CA_C_b37	0.0013015	5.47359e-07	2.00894	7.52955e-07	2.05003	rs200250867	0.9	CMC1	28389667	3
ENSG00000118640	2_85824084_G_C_b37	1.87659e-06	1.16372e-09	-0.197076	0.0300099	0.106521	rs2232748	0.9	VAMP8	85824084	2	ENSG00000124006	2_220485977_C_T_b37	0.00136846	5.82034e-07	-0.72987	8.08099e-05	-0.71625	rs139997835	0.99	OBSL1	220485977	2
ENSG00000160284	21_47592906_T_C_b37	1.92408e-06	1.19559e-09	-0.861855	0.0410474	0.597371	rs75794974	0.01	SPATC1L	47592906	21	ENSG00000236279	7_139205347_T_C_b37	0.00141899	6.07762e-07	1.87392	2.05713e-05	1.88589	rs145523008	0.01	CLEC2L	139205347	7
ENSG00000179344	6_32641718_T_C_b37	1.94477e-06	1.21089e-09	-0.535282	0.0239847	0.387081	rs1794489	0.99	HLA-DQB1	32641718	6	ENSG00000164949	8_95206277_A_T_b37	0.00144963	6.23171e-07	1.92596	4.86701e-07	1.93065	rs2623148	0.99	GEM	95206277	8
ENSG00000160439	19_55507148_G_A_b37	1.96497e-06	1.22529e-09	-0.274092	0.0186744	0.17276	rs71367134	0.6	RDH13	55507148	19	ENSG00000164949	8_95211147_G_A_b37	0.00144963	6.23171e-07	1.92596	4.86701e-07	1.93065	rs2340033	0.99	GEM	95211147	8
ENSG00000179344	6_32648753_C_T_b37	2.03962e-06	1.27669e-09	-0.529417	0.0319078	0.358444		0.99	HLA-DQB1	32648753	6	ENSG00000124532	6_24447590_C_T_b37	0.00150443	6.6452e-07	0.175421	0.00168184	0.145702	rs34089102	0.9	MRS2	24447590	6
ENSG00000160439	19_55498744_G_A_b37	2.07082e-06	1.2991e-09	-0.249421	0.040815	0.127985	rs7253480	0.6	RDH13	55498744	19	ENSG00000124532	6_24416482_A_G_b37	0.00150443	6.71237e-07	0.197726	0.00213886	0.165685		0.9	MRS2	24416482	6
ENSG00000179344	6_32640905_G_A_b37	2.08417e-06	1.30858e-09	-0.533192	0.0239847	0.387081	rs1694126	0.99	HLA-DQB1	32640905	6	ENSG00000197818	20_48578617_TTTC_T_b37	0.00153083	6.88851e-07	-1.20636	0.000352307	-0.928445		0.99	SLC9A8	48578617	20
ENSG00000179344	6_32665597_A_G_b37	2.1472e-06	1.35383e-09	-0.526875	0.0239847	0.387081	rs2856665	0.99	HLA-DQB1	32665597	6	ENSG00000117448	1_46003861_G_A_b37	0.00160222	7.27225e-07	-0.853141	0.000115725	-0.91362		0.99	AKR1A1	46003861	1
ENSG00000118640	2_85826132_G_A_b37	2.1721e-06	1.37183e-09	-0.191361	0.0233361	0.1122	rs1044158	0.9	VAMP8	85826132	2	ENSG00000197818	20_48532431_T_G_b37	0.00168247	7.71998e-07	-1.29322	0.000593018	-0.845313		0.99	SLC9A8	48532431	20
ENSG00000179344	6_32637493_G_A_b37	2.17713e-06	1.37544e-09	-0.52654	0.0239847	0.387081		0.99	HLA-DQB1	32637493	6	ENSG00000106443	7_11052278_C_T_b37	0.00168532	7.73638e-07	-0.249981	0.0104393	-0.148774	rs6970876	0.7	PHF14	11052278	7
ENSG00000179344	6_32627084_G_T_b37	2.26219e-06	1.43336e-09	-0.532464	0.034008	0.353764	rs2647090	0.99	HLA-DQB1	32627084	6	ENSG00000106443	7_11035098_G_A_b37	0.00169854	7.80717e-07	-0.249439	0.0127027	-0.1465	rs4348382	0.7	PHF14	11035098	7
ENSG00000179344	6_32635012_T_A_b37	2.29398e-06	1.45502e-09	-0.533738	0.0239847	0.387081	rs3864306	0.99	HLA-DQB1	32635012	6	ENSG00000106443	7_11033756_T_C_b37	0.00170025	7.81841e-07	-0.249426	0.0104393	-0.148774	rs6950505	0.7	PHF14	11033756	7
ENSG00000179344	6_32627794_C_T_b37	2.34132e-06	1.48892e-09	-0.521956	0.034008	0.353764	rs1049123	0.99	HLA-DQB1	32627794	6	ENSG00000106443	7_11034283_T_C_b37	0.00170025	7.81841e-07	-0.249426	0.0104393	-0.148774	rs4398795	0.7	PHF14	11034283	7
ENSG00000160439	19_55523551_C_G_b37	2.34382e-06	1.49066e-09	-0.281227	0.0382367	0.153677	rs56251137	0.6	RDH13	55523551	19	ENSG00000138316	10_72525443_C_T_b37	0.0017872	8.30215e-07	1.49243	0.000189721	1.1628	rs117934158	0.4	ADAMTS14	72525443	10
ENSG00000179344	6_32642013_C_A_b37	2.36065e-06	1.50184e-09	-0.543512	0.0250107	0.375777	rs28755181	0.99	HLA-DQB1	32642013	6	ENSG00000185262	17_74321344_C_G_b37	0.00179533	8.34585e-07	-1.53358	5.73451e-05	-1.29026		0.99	UBALD2	74321344	17
ENSG00000205861	13_24437812_C_G_b37	2.38181e-06	1.51971e-09	-0.418573	0.0418292	0.211823	rs17339599	0.01	C1QTNF9B-AS1	24437812	13	ENSG00000106443	7_11003193_G_A_b37	0.00182272	8.49606e-07	-0.210136	0.000431605	-0.178655	rs218964	0.7	PHF14	11003193	7
ENSG00000160439	19_55526932_TTACTC_T_b37	2.39467e-06	1.5314e-09	-0.267801	0.0120731	0.183716	rs3217394	0.6	RDH13	55526932	19	ENSG00000070018	12_12327590_G_A_b37	0.00195609	9.3234e-07	2.24876	0.000333303	1.17164		0.6	LRP6	12327590	12
ENSG00000179344	6_32626037_G_T_b37	2.45534e-06	1.57896e-09	-0.520272	0.034008	0.353764	rs17211699	0.99	HLA-DQB1	32626037	6	ENSG00000151876	5_42024695_T_C_b37	0.00197669	9.43468e-07	-6.38731	0.165078	-0.110782	rs114014190	0.2	FBXO4	42024695	5
ENSG00000179344	6_32626179_T_C_b37	2.45534e-06	1.57896e-09	-0.520272	0.034008	0.353764	rs17211713	0.99	HLA-DQB1	32626179	6	ENSG00000053747	18_21625774_G_A_b37	0.00199762	9.56589e-07	-1.34125	2.44397e-05	-1.24601	rs140471643	0.99	LAMA3	21625774	18
ENSG00000179344	6_32651868_A_T_b37	2.46709e-06	1.58799e-09	-0.533061	0.0239847	0.387081		0.99	HLA-DQB1	32651868	6	ENSG00000130589	20_62132425_C_T_b37	0.00203901	9.78873e-07	-0.33043	0.00629533	-0.228368	rs7261840	0.5	HELZ2	62132425	20
ENSG00000179344	6_32626346_G_A_b37	2.47153e-06	1.59174e-09	-0.520339	0.034008	0.353764	rs17211741	0.99	HLA-DQB1	32626346	6	ENSG00000187048	1_47482163_A_G_b37	0.00208165	1.0043e-06	0.434069	5.38717e-05	0.359	rs9326150	0.01	CYP4A11	47482163	1
ENSG00000160439	19_55504780_A_T_b37	2.47599e-06	1.59502e-09	-0.272013	0.0215115	0.169101	rs71367133	0.6	RDH13	55504780	19	ENSG00000168710	1_110461865_G_T_b37	0.00226444	1.11809e-06	0.855742	0.123983	0.415955	rs140575457	0.99	AHCYL1	110461865	1
ENSG00000160439	19_55540283_G_C_b37	2.4768e-06	1.59571e-09	-0.273042	0.0330479	0.148192	rs112777137	0.6	RDH13	55540283	19	ENSG00000149657	20_60727824_G_A_b37	0.00228802	1.1314e-06	0.813447	0.00040964	0.589915	rs73137253	0.99	LSM14B	60727824	20
ENSG00000179344	6_32626508_C_T_b37	2.4786e-06	1.59703e-09	-0.520309	0.034008	0.353764	rs113422598	0.99	HLA-DQB1	32626508	6	ENSG00000172081	19_2187197_G_T_b37	0.00233733	1.16057e-06	1.35062	1.69869e-06	1.65689	rs149949550	0.7	MOB3A	2187197	19
ENSG00000179344	6_32626664_C_A_b37	2.48011e-06	1.59817e-09	-0.520303	0.034008	0.353764	rs79638487	0.99	HLA-DQB1	32626664	6	ENSG00000143079	1_112870450_C_G_b37	0.00236805	1.18084e-06	-1.73071	0.000142407	-1.73314	rs148688206	0.5	CTTNBP2NL	112870450	1
ENSG00000179344	6_32629394_C_A_b37	2.50208e-06	1.61398e-09	-0.523245	0.034008	0.353764		0.99	HLA-DQB1	32629394	6	ENSG00000100605	14_93383032_C_T_b37	0.00248427	1.2498e-06	-1.63903	3.4453e-05	-1.52022	rs79216086	0.6	ITPK1	93383032	14
ENSG00000160439	19_55515342_AAC_A_b37	2.52624e-06	1.63057e-09	-0.27254	0.0195175	0.172237	rs370930842	0.6	RDH13	55515342	19	ENSG00000176142	3_119272110_C_T_b37	0.00258916	1.31609e-06	0.358105	0.000451985	0.308088	rs75580467	0.99	TMEM39A	119272110	3
ENSG00000179344	6_32629905_T_C_b37	2.55191e-06	1.64849e-09	-0.523773	0.034008	0.353764	rs2647032	0.99	HLA-DQB1	32629905	6	ENSG00000272808	15_101402866_G_A_b37	0.00262432	1.3384e-06	1.20248	0.00896453	0.64503	rs73478760	0.01	RP11-66B24.7	101402866	15
ENSG00000160439	19_55504642_GT_G_b37	2.58415e-06	1.67137e-09	-0.27156	0.0215115	0.169101	rs371717861	0.6	RDH13	55504642	19	ENSG00000272808	15_101406529_A_G_b37	0.00262761	1.3405e-06	1.20147	0.0023554	0.772301	rs7181007	0.01	RP11-66B24.7	101406529	15
ENSG00000166743	16_20680206_C_T_b37	2.63313e-06	1.70635e-09	0.279538	0.00577755	-0.19338	rs433598	0.01	ACSM1	20680206	16	ENSG00000272808	15_101406009_C_T_b37	0.00262761	1.3405e-06	1.20147	0.0023554	0.772301	rs28459136	0.01	RP11-66B24.7	101406009	15
ENSG00000179344	6_32560262_A_G_b37	2.69884e-06	1.75536e-09	-0.4061	0.035237	0.248504		0.99	HLA-DQB1	32560262	6	ENSG00000272808	15_101407582_C_A_b37	0.00263853	1.34747e-06	1.20097	0.0023554	0.772301	rs7164502	0.01	RP11-66B24.7	101407582	15
ENSG00000160439	19_55529039_G_A_b37	2.74364e-06	1.78849e-09	-0.266139	0.0120731	0.183716	rs77702942	0.6	RDH13	55529039	19	ENSG00000135486	12_54577718_G_A_b37	0.00266383	1.3618e-06	3.06592	3.9353e-06	2.44207	rs2233919	0.4	HNRNPA1	54577718	12
ENSG00000160439	19_55529936_A_G_b37	2.74364e-06	1.78849e-09	-0.266139	0.0120731	0.183716	rs2304168	0.6	RDH13	55529936	19	ENSG00000135486	12_54576939_G_GA_b37	0.00272001	1.39789e-06	2.36833	3.9353e-06	2.44207	rs11459144	0.4	HNRNPA1	54576939	12
ENSG00000160439	19_55524375_C_T_b37	2.74364e-06	1.78849e-09	-0.266139	0.0180988	0.172119	rs12981732	0.6	RDH13	55524375	19	ENSG00000135486	12_54575620_A_G_b37	0.0027445	1.41574e-06	2.10889	3.9353e-06	2.44207	rs3136391	0.4	HNRNPA1	54575620	12
ENSG00000160439	19_55539049_C_T_b37	2.74554e-06	1.78991e-09	-0.266147	0.0120731	0.183716	rs5030705	0.6	RDH13	55539049	19	ENSG00000135486	12_54574213_T_C_b37	0.0027445	1.41574e-06	2.20595	3.9353e-06	2.44207	rs3136397	0.4	HNRNPA1	54574213	12
ENSG00000124006	2_220384126_A_G_b37	2.75846e-06	1.79943e-09	0.177589	9.8796e-05	-0.192863	rs746233	0.99	OBSL1	220384126	2	ENSG00000165181	9_114644398_C_T_b37	0.00279911	1.4528e-06	0.464445	0.000608076	0.449766	rs12380887	0.01	C9orf84	114644398	9
ENSG00000160439	19_55501866_G_C_b37	2.90647e-06	1.91174e-09	-0.270198	0.0215115	0.169101	rs12973968	0.6	RDH13	55501866	19	ENSG00000187048	1_47481963_C_T_b37	0.00280108	1.45456e-06	0.41695	2.13789e-05	0.387131	rs2897175	0.01	CYP4A11	47481963	1
ENSG00000118640	2_85828014_T_G_b37	2.92837e-06	1.92944e-09	-0.19425	0.0426789	0.0911142	rs6733550	0.9	VAMP8	85828014	2	ENSG00000176142	3_119271557_T_A_b37	0.00282985	1.47742e-06	0.356487	0.000451985	0.308088	rs57498508	0.99	TMEM39A	119271557	3
ENSG00000160439	19_55523194_G_A_b37	2.9436e-06	1.94083e-09	-0.267225	0.012449	0.183266	rs12973111	0.6	RDH13	55523194	19	ENSG00000048828	9_96290436_C_A_b37	0.00287735	1.51148e-06	1.49617	4.72886e-08	1.76421	rs117072441	0.99	FAM120A	96290436	9
ENSG00000160439	19_55523124_C_T_b37	2.94915e-06	1.94527e-09	-0.267212	0.012449	0.183266	rs12972685	0.6	RDH13	55523124	19	ENSG00000132196	1_162781287_A_AT_b37	0.00304348	1.62835e-06	1.1783	0.0637076	0.613884		0.4	HSD17B7	162781287	1
ENSG00000160439	19_55522997_G_A_b37	2.96188e-06	1.95563e-09	-0.26718	0.012449	0.183266	rs11669842	0.6	RDH13	55522997	19	ENSG00000126217	13_113570487_A_G_b37	0.00308246	1.65591e-06	-1.30062	0.000160313	-1.1891	rs181980732	0.7	MCF2L	113570487	13
ENSG00000160439	19_55522970_A_G_b37	2.96441e-06	1.95749e-09	-0.267161	0.012449	0.183266	rs12972018	0.6	RDH13	55522970	19	ENSG00000243452	1_148539562_CA_C_b37	0.00311437	1.67676e-06	-2.23035	0.000184919	-1.59213		0.5	NBPF15	148539562	1
ENSG00000188372	7_76081359_G_C_b37	2.99309e-06	1.97848e-09	-0.385043	0.0123437	0.262102	rs2430286	0.01	ZP3	76081359	7	ENSG00000197329	2_64371084_G_A_b37	0.00314178	1.69429e-06	1.9419	1.54108e-06	2.33868	rs181619909	0.99	PELI1	64371084	2
ENSG00000188372	7_76062619_C_G_b37	3.00073e-06	1.98406e-09	-0.369013	0.0122507	0.255405	rs3762030	0.01	ZP3	76062619	7	ENSG00000124006	2_220478145_G_A_b37	0.00317566	1.72614e-06	-0.726614	0.00169117	-0.505038		0.99	OBSL1	220478145	2
ENSG00000234745	6_31409566_C_G_b37	3.05819e-06	2.02447e-09	0.231747	0.00114962	-0.213943	rs2844512	0.99	HLA-B	31409566	6	ENSG00000197385	3_32121316_G_A_b37	0.00317921	1.72912e-06	0.959944	0.00349454	0.80942	rs75816463	0.01	ZNF860	32121316	3
ENSG00000179344	6_32631584_T_C_b37	3.10246e-06	2.05665e-09	-0.550491	0.0483504	0.330986		0.99	HLA-DQB1	32631584	6	ENSG00000170324	10_49333406_C_T_b37	0.00318807	1.73521e-06	-1.6537	0.00351312	-1.01583	rs112542383	0.01	FRMPD2	49333406	10
ENSG00000160439	19_55523594_C_G_b37	3.26416e-06	2.17658e-09	-0.267593	0.0128251	0.182687	rs55830669	0.6	RDH13	55523594	19	ENSG00000169045	5_179019868_A_G_b37	0.00323177	1.76305e-06	0.549254	0.000239159	0.466031	rs78186717	0.99	HNRNPH1	179019868	5
ENSG00000160439	19_55506609_A_G_b37	3.34032e-06	2.23355e-09	-0.281744	0.0251429	0.165737	rs34095041	0.6	RDH13	55506609	19	ENSG00000187048	1_47482075_G_A_b37	0.00324093	1.7687e-06	0.422761	4.68966e-05	0.367305	rs9326148	0.01	CYP4A11	47482075	1
ENSG00000160439	19_55506604_G_C_b37	3.34032e-06	2.23355e-09	-0.281744	0.0251429	0.165737	rs34764319	0.6	RDH13	55506604	19	ENSG00000124532	6_24445369_C_T_b37	0.00325599	1.77949e-06	0.168041	0.00497383	0.130918	rs13192752	0.9	MRS2	24445369	6
ENSG00000179344	6_32652605_A_ACT_b37	3.34145e-06	2.23453e-09	-0.521523	0.0239847	0.387081		0.99	HLA-DQB1	32652605	6	ENSG00000158555	11_75127700_C_A_b37	0.00334251	1.83695e-06	1.48297	4.14061e-05	1.36438	rs145191148	0.99	GDPD5	75127700	11
ENSG00000179344	6_32659263_G_C_b37	3.40242e-06	2.27912e-09	-0.5219	0.031574	0.368747	rs28371265	0.99	HLA-DQB1	32659263	6	ENSG00000180992	6_44054553_C_T_b37	0.00341702	1.90275e-06	-0.220982	0.00127936	-0.192937	rs9394983	0.6	MRPL14	44054553	6
ENSG00000179344	6_32659267_CAA_C_b37	3.40242e-06	2.27912e-09	-0.5219	0.031574	0.368747	rs28359918	0.99	HLA-DQB1	32659267	6	ENSG00000069188	17_71483967_A_G_b37	0.0034405	1.9181e-06	-1.74042	1.99621e-05	-1.88627	rs117204320	0.2	SDK2	71483967	17
ENSG00000118640	2_85882919_G_A_b37	3.4609e-06	2.32128e-09	-0.213689	0.0156689	0.136669	rs56192500	0.9	VAMP8	85882919	2	ENSG00000069188	17_71483629_G_A_b37	0.00344226	1.91977e-06	-1.74039	1.99621e-05	-1.88627	rs116858266	0.2	SDK2	71483629	17
ENSG00000118640	2_85865440_C_T_b37	3.51783e-06	2.36411e-09	-0.212766	0.0111266	0.143531	rs62166779	0.9	VAMP8	85865440	2	ENSG00000106066	7_29279117_TAC_T_b37	0.00354722	2.0027e-06	-2.44716	1.04159e-06	-1.18951		0.6	CPVL	29279117	7
ENSG00000118640	2_85864710_T_C_b37	3.51828e-06	2.36464e-09	-0.212764	0.0111266	0.143531	rs34623563	0.9	VAMP8	85864710	2	ENSG00000130589	20_62146582_G_A_b37	0.00356501	2.01816e-06	-0.532667	0.000200369	-0.483026	rs76608763	0.5	HELZ2	62146582	20
ENSG00000160439	19_55510534_G_A_b37	3.63562e-06	2.45361e-09	-0.276297	0.0137833	0.179731	rs113472873	0.6	RDH13	55510534	19	ENSG00000188997	11_77976208_C_T_b37	0.00358532	2.0325e-06	-0.465136	0.000172025	-0.475635		0.4	KCTD21	77976208	11
ENSG00000118640	2_85874845_G_A_b37	3.65093e-06	2.46539e-09	-0.212932	0.0111266	0.143531	rs17508843	0.9	VAMP8	85874845	2	ENSG00000187048	1_47482162_C_T_b37	0.00358826	2.03441e-06	0.447292	0.000194237	0.340828	rs9326149	0.01	CYP4A11	47482162	1
ENSG00000118640	2_85870213_AT_A_b37	3.66105e-06	2.47295e-09	-0.212631	0.0111266	0.143531		0.9	VAMP8	85870213	2	ENSG00000134717	1_52435090_AG_A_b37	0.00369849	2.1243e-06	1.99753	0.0011798	1.63769	rs199792077	0.01	BTF3L4	52435090	1
ENSG00000152689	2_33773536_T_C_b37	3.84538e-06	2.61296e-09	0.42701	0.0184622	-0.26582	rs17013312	0.4	RASGRP3	33773536	2	ENSG00000134717	1_52446075_G_A_b37	0.00369849	2.1243e-06	1.99753	0.0011798	1.63769	rs145209281	0.01	BTF3L4	52446075	1
ENSG00000166743	16_20614049_C_T_b37	3.88956e-06	2.64453e-09	0.282915	0.0104376	-0.189974	rs6497505	0.01	ACSM1	20614049	16	ENSG00000134717	1_52445965_T_C_b37	0.00369849	2.1243e-06	1.99753	0.0011798	1.63769	rs116628488	0.01	BTF3L4	52445965	1
ENSG00000160439	19_55510219_C_T_b37	3.91424e-06	2.6626e-09	-0.278761	0.0146007	0.178634	rs11667155	0.6	RDH13	55510219	19	ENSG00000134717	1_52430794_G_A_b37	0.00369849	2.1243e-06	1.99753	0.0011798	1.63769	rs115516554	0.01	BTF3L4	52430794	1
ENSG00000179344	6_32635705_A_T_b37	3.94291e-06	2.68497e-09	-0.52567	0.0284629	0.377102		0.99	HLA-DQB1	32635705	6	ENSG00000134717	1_52572531_C_T_b37	0.00369849	2.1243e-06	1.99354	0.00120262	1.63954	rs140034003	0.01	BTF3L4	52572531	1
ENSG00000179344	6_32607872_A_G_b37	4.00655e-06	2.73282e-09	-0.460701	0.0146552	0.329096	rs28383399	0.99	HLA-DQB1	32607872	6	ENSG00000134717	1_52581916_T_A_b37	0.00369849	2.1243e-06	1.99354	0.00120262	1.63954	rs116685255	0.01	BTF3L4	52581916	1
ENSG00000179344	6_32637743_G_T_b37	4.04081e-06	2.76046e-09	-0.525136	0.0284629	0.377102		0.99	HLA-DQB1	32637743	6	ENSG00000187048	1_47481640_T_C_b37	0.0037315	2.14671e-06	0.418178	5.5807e-05	0.358387	rs9726786	0.01	CYP4A11	47481640	1
ENSG00000118640	2_85874044_C_T_b37	4.10423e-06	2.81226e-09	-0.192731	0.0538201	0.0875093	rs58588820	0.9	VAMP8	85874044	2	ENSG00000011304	19_814044_G_A_b37	0.00378076	2.1813e-06	0.84576	5.12529e-05	0.888952	rs118190131	0.99	PTBP1	814044	19
ENSG00000179344	6_32586611_C_T_b37	4.35265e-06	3.00112e-09	-0.446101	0.0359631	0.280321		0.99	HLA-DQB1	32586611	6	ENSG00000197385	3_32121305_T_G_b37	0.00379042	2.18763e-06	0.951012	0.00349454	0.80942	rs138475465	0.01	ZNF860	32121305	3
ENSG00000179344	6_32631418_A_G_b37	4.38782e-06	3.02944e-09	-0.543949	0.0486529	0.307403		0.99	HLA-DQB1	32631418	6	ENSG00000137575	8_59502467_G_A_b37	0.00380753	2.20002e-06	2.22254	0.0112386	1.76387	rs139397159	0.4	SDCBP	59502467	8
ENSG00000179344	6_32607657_G_C_b37	4.57566e-06	3.17849e-09	-0.461414	0.0150135	0.328372	rs28383390	0.99	HLA-DQB1	32607657	6	ENSG00000137575	8_59476128_A_AT_b37	0.00383879	2.22252e-06	2.22332	0.000205624	2.24326		0.4	SDCBP	59476128	8
ENSG00000173209	2_61332803_AC_A_b37	4.6923e-06	3.28278e-09	-0.284351	0.0169553	0.180091	rs140588981	0.99	AHSA2	61332803	2	ENSG00000166938	15_66585710_G_A_b37	0.00397604	2.32079e-06	-0.723352	3.96457e-05	-0.69971	rs185282271	0.7	DIS3L	66585710	15
ENSG00000179344	6_32586281_C_G_b37	4.69797e-06	3.2911e-09	-0.452315	0.00599528	0.372381		0.99	HLA-DQB1	32586281	6	ENSG00000164713	7_97959288_C_T_b37	0.00413857	2.43289e-06	1.94756	0.00029057	1.79655	rs145596208	0.01	BRI3	97959288	7
ENSG00000179344	6_32586282_A_G_b37	4.70239e-06	3.29513e-09	-0.452276	0.00599528	0.372381		0.99	HLA-DQB1	32586282	6	ENSG00000106443	7_11163106_A_T_b37	0.00416208	2.44946e-06	-0.222596	7.1936e-05	-0.199908	rs7794514	0.7	PHF14	11163106	7
ENSG00000038002	4_178363378_G_A_b37	4.75821e-06	3.33927e-09	0.226564	0.0126543	-0.136595	rs11131799	0.4	AGA	178363378	4	ENSG00000188536	16_320065_G_A_b37	0.00417397	2.45812e-06	2.6808	0.0193959	1.44133		0.5	HBA2	320065	16
ENSG00000179344	6_32576812_G_A_b37	4.76214e-06	3.34235e-09	-0.445398	0.0359631	0.280321		0.99	HLA-DQB1	32576812	6	ENSG00000085733	11_70381553_G_C_b37	0.00418852	2.46834e-06	-0.867039	3.6042e-07	-1.14778		0.99	CTTN	70381553	11
ENSG00000179344	6_32630400_A_G_b37	4.85592e-06	3.41459e-09	-0.55215	0.0327579	0.329415		0.99	HLA-DQB1	32630400	6	ENSG00000153113	5_95781304_C_T_b37	0.0042808	2.54793e-06	-1.55961	0.000190666	-1.47998	rs143008055	0.9	CAST	95781304	5
ENSG00000160439	19_55559740_G_A_b37	4.90096e-06	3.45048e-09	-0.261068	0.017429	0.17862	rs1059211	0.6	RDH13	55559740	19	ENSG00000243452	1_148549271_CT_C_b37	0.00437427	2.61484e-06	-1.01435	0.000307839	-0.772307	rs200452068	0.5	NBPF15	148549271	1
ENSG00000179344	6_32579299_T_C_b37	5.02078e-06	3.54645e-09	-0.444079	0.0359631	0.280321		0.99	HLA-DQB1	32579299	6	ENSG00000124532	6_24444435_G_A_b37	0.00440261	2.63731e-06	0.168514	0.00667543	0.129058	rs9467166	0.9	MRS2	24444435	6
ENSG00000179344	6_32590281_G_A_b37	5.02483e-06	3.54998e-09	-0.443388	0.0359631	0.280321	rs28383317	0.99	HLA-DQB1	32590281	6	ENSG00000124532	6_24449639_G_A_b37	0.00440261	2.63731e-06	0.168514	0.00607764	0.130598	rs7762901	0.9	MRS2	24449639	6
ENSG00000179344	6_32577607_A_T_b37	5.06381e-06	3.59057e-09	-0.443274	0.0359631	0.280321	rs13205658	0.99	HLA-DQB1	32577607	6	ENSG00000124532	6_24448648_A_T_b37	0.00440261	2.63731e-06	0.168514	0.00667543	0.129058	rs13205577	0.9	MRS2	24448648	6
ENSG00000179344	6_32590352_G_T_b37	5.09435e-06	3.61627e-09	-0.443132	0.0359631	0.280321		0.99	HLA-DQB1	32590352	6	ENSG00000101365	20_2582285_G_A_b37	0.0045166	2.71843e-06	-0.635087	0.00302173	-0.63191		0.6	IDH3B	2582285	20
ENSG00000179344	6_32576036_C_T_b37	5.10267e-06	3.62841e-09	-0.443076	0.0359631	0.280321	rs12206257	0.99	HLA-DQB1	32576036	6	ENSG00000133678	10_81855763_C_T_b37	0.00456774	2.75918e-06	0.954249	0.00191181	0.899618	rs145848819	0.4	TMEM254	81855763	10
ENSG00000179344	6_32577847_G_T_b37	5.10267e-06	3.62841e-09	-0.443076	0.0359631	0.280321	rs13206219	0.99	HLA-DQB1	32577847	6	ENSG00000187630	14_24457067_C_A_b37	0.00460626	2.7858e-06	-0.783729	0.00270423	-0.606864	rs72692113	0.01	DHRS4L2	24457067	14
ENSG00000179344	6_32578100_G_A_b37	5.10267e-06	3.62841e-09	-0.443076	0.0359631	0.280321	rs13206639	0.99	HLA-DQB1	32578100	6	ENSG00000166938	15_66522665_T_A_b37	0.00461236	2.7901e-06	-0.713745	4.61643e-05	-0.670943	rs118088610	0.7	DIS3L	66522665	15
ENSG00000179344	6_32586739_A_T_b37	5.10267e-06	3.62841e-09	-0.443076	0.0359631	0.280321		0.99	HLA-DQB1	32586739	6	ENSG00000188290	1_944850_A_T_b37	0.00464023	2.80942e-06	0.743538	0.00150943	0.518362	rs189318670	0.2	HES4	944850	1
ENSG00000179344	6_32587281_A_G_b37	5.10267e-06	3.62841e-09	-0.443076	0.0359631	0.280321	rs28383315	0.99	HLA-DQB1	32587281	6	ENSG00000243452	1_148530444_T_G_b37	0.00466523	2.82517e-06	-0.99744	1.07123e-05	-0.785984	rs75410375	0.5	NBPF15	148530444	1
ENSG00000179344	6_32589687_T_C_b37	5.10267e-06	3.62841e-09	-0.443076	0.0359631	0.280321	rs28383316	0.99	HLA-DQB1	32589687	6	ENSG00000130589	20_62138334_C_T_b37	0.00475599	2.88831e-06	-0.508291	0.000204305	-0.484816	rs78337647	0.5	HELZ2	62138334	20
ENSG00000179344	6_32591411_T_C_b37	5.10267e-06	3.62841e-09	-0.443076	0.0359631	0.280321	rs28383321	0.99	HLA-DQB1	32591411	6	ENSG00000106853	9_114323463_G_A_b37	0.00478382	2.91058e-06	0.509932	0.0179238	0.268297		0.6	PTGR1	114323463	9
ENSG00000179344	6_32581491_C_T_b37	5.10267e-06	3.62841e-09	-0.443076	0.0359631	0.280321	rs10947320	0.99	HLA-DQB1	32581491	6	ENSG00000204301	6_32078531_C_T_b37	0.0048229	2.93915e-06	0.716889	0.000148753	0.657922	rs114191734	0.99	NOTCH4	32078531	6
ENSG00000179344	6_32583459_A_C_b37	5.10267e-06	3.62841e-09	-0.443076	0.0359631	0.280321	rs28752513	0.99	HLA-DQB1	32583459	6	ENSG00000204301	6_32143478_C_T_b37	0.0048229	2.93915e-06	0.716889	0.000148753	0.657922	rs115463529	0.99	NOTCH4	32143478	6
ENSG00000179344	6_32583899_A_G_b37	5.10267e-06	3.62841e-09	-0.443076	0.0359631	0.280321	rs28383226	0.99	HLA-DQB1	32583899	6	ENSG00000171346	17_39716574_G_C_b37	0.00483554	2.94909e-06	1.21807	0.00375823	0.90433	rs921826	0.3	KRT15	39716574	17
ENSG00000179344	6_32584024_A_G_b37	5.10267e-06	3.62841e-09	-0.443076	0.0359631	0.280321	rs28383229	0.99	HLA-DQB1	32584024	6	ENSG00000168434	16_23376629_G_A_b37	0.00484598	2.95817e-06	-0.489602	0.000423297	-0.425387		0.8	COG7	23376629	16
ENSG00000179344	6_32591038_A_G_b37	5.10267e-06	3.62841e-09	-0.443076	0.0359631	0.280321	rs28383319	0.99	HLA-DQB1	32591038	6	ENSG00000140199	15_34465076_T_C_b37	0.00487864	2.98376e-06	-1.2309	8.88914e-07	-1.42488	rs181483248	0.6	SLC12A6	34465076	15
ENSG00000179344	6_32591368_T_C_b37	5.10267e-06	3.62841e-09	-0.443076	0.0359631	0.280321	rs28383320	0.99	HLA-DQB1	32591368	6	ENSG00000140199	15_34458348_G_A_b37	0.00487864	2.98376e-06	-1.2309	8.88914e-07	-1.42488	rs188061483	0.6	SLC12A6	34458348	15
ENSG00000179344	6_32580703_A_C_b37	5.10267e-06	3.62841e-09	-0.443076	0.0359631	0.280321	rs12192104	0.99	HLA-DQB1	32580703	6	ENSG00000140199	15_34506197_C_A_b37	0.00487946	2.98459e-06	-1.23043	8.88914e-07	-1.42488		0.6	SLC12A6	34506197	15
ENSG00000179344	6_32585104_C_G_b37	5.15961e-06	3.67693e-09	-0.449351	0.0359631	0.280321	rs28752535	0.99	HLA-DQB1	32585104	6	ENSG00000108639	17_76226030_G_C_b37	0.00488943	2.99437e-06	0.788998	0.000556677	0.747722	rs117940048	0.99	SYNGR2	76226030	17
ENSG00000179344	6_32586246_A_G_b37	5.29888e-06	3.79125e-09	-0.442957	0.0210732	0.306555		0.99	HLA-DQB1	32586246	6	ENSG00000170324	10_49361403_C_T_b37	0.00489423	2.9988e-06	-2.76837	0.000299537	-2.07677	rs187924480	0.01	FRMPD2	49361403	10
ENSG00000118640	2_85853463_G_C_b37	5.33321e-06	3.82039e-09	-0.189931	0.0538201	0.0875093	rs62166774	0.9	VAMP8	85853463	2	ENSG00000140199	15_34500152_G_A_b37	0.00490221	3.00498e-06	-1.23004	8.88914e-07	-1.42488	rs140804044	0.6	SLC12A6	34500152	15
ENSG00000179344	6_32585500_C_T_b37	5.39414e-06	3.86975e-09	-0.443074	0.0359631	0.280321		0.99	HLA-DQB1	32585500	6	ENSG00000171346	17_39725446_A_G_b37	0.00496164	3.04798e-06	-1.18891	0.00850294	-0.786298	rs28451311	0.3	KRT15	39725446	17
ENSG00000136011	12_103972207_C_G_b37	5.57207e-06	4.01692e-09	-0.413004	0.00529755	0.313405	rs10454506	0.01	STAB2	103972207	12	ENSG00000198380	2_69661270_C_CT_b37	0.00499956	3.07436e-06	0.18003	0.020301	0.107404		0.6	GFPT1	69661270	2
ENSG00000136011	12_103977266_G_A_b37	5.67254e-06	4.09835e-09	-0.412698	0.00529755	0.313405	rs1582880	0.01	STAB2	103977266	12	ENSG00000049449	11_31912072_C_T_b37	0.00515059	3.19198e-06	2.55739	2.12522e-05	2.6031	rs12295209	0.2	RCN1	31912072	11
ENSG00000136011	12_103980871_A_G_b37	5.67254e-06	4.09835e-09	-0.412698	0.00529755	0.313405	rs7307320	0.01	STAB2	103980871	12	ENSG00000049449	11_31935286_A_G_b37	0.00515609	3.19631e-06	2.55643	1.86362e-05	2.75305	rs2223840	0.2	RCN1	31935286	11
ENSG00000136011	12_103972917_A_G_b37	5.67254e-06	4.09835e-09	-0.412698	0.00529755	0.313405	rs4764967	0.01	STAB2	103972917	12	ENSG00000133773	12_82754485_A_C_b37	0.00517802	3.21377e-06	0.973864	0.000842288	0.913444	rs10506871	0.5	CCDC59	82754485	12
ENSG00000136011	12_103973841_A_G_b37	5.67254e-06	4.09835e-09	-0.412698	0.00529755	0.313405	rs6539083	0.01	STAB2	103973841	12	ENSG00000170324	10_49326528_G_C_b37	0.00534392	3.3443e-06	-1.61308	0.00351312	-1.01583		0.01	FRMPD2	49326528	10
ENSG00000136011	12_103973962_A_G_b37	5.67254e-06	4.09835e-09	-0.412698	0.00529755	0.313405	rs6539084	0.01	STAB2	103973962	12	ENSG00000171346	17_39710846_C_G_b37	0.00543194	3.40909e-06	1.18226	0.0104965	0.72398	rs1455528	0.3	KRT15	39710846	17
ENSG00000160439	19_55517471_GAAGT_G_b37	5.79242e-06	4.19761e-09	-0.266912	0.0312666	0.159561	rs74177895	0.6	RDH13	55517471	19	ENSG00000164949	8_95217490_T_C_b37	0.00543248	3.40978e-06	1.55188	2.72029e-05	1.38472	rs2613223	0.99	GEM	95217490	8
ENSG00000188372	7_76110568_G_A_b37	5.79827e-06	4.20278e-09	-0.395204	0.000400394	0.361026	rs1628199	0.01	ZP3	76110568	7	ENSG00000167930	16_354649_C_T_b37	0.00544294	3.42247e-06	0.223352	0.000888235	0.201428	rs169954	0.8	ITFG3	354649	16
ENSG00000234745	6_31321123_G_T_b37	5.87545e-06	4.26904e-09	0.352181	0.0327549	-0.216401	rs2523612	0.99	HLA-B	31321123	6	ENSG00000171346	17_39706139_T_A_b37	0.0054512	3.43001e-06	1.18191	0.690175	0.193582	rs10512487	0.3	KRT15	39706139	17
ENSG00000188372	7_76062644_C_G_b37	5.97382e-06	4.36501e-09	-0.361892	0.0139624	0.252207	rs6966715	0.01	ZP3	76062644	7	ENSG00000066027	1_212365440_T_C_b37	0.0054786	3.45177e-06	1.02348	4.64008e-06	1.12427	rs75915956	0.99	PPP2R5A	212365440	1
ENSG00000136011	12_103987895_A_G_b37	6.30126e-06	4.63693e-09	-0.413677	0.00570304	0.310965	rs1582881	0.01	STAB2	103987895	12	ENSG00000157653	9_116090089_G_A_b37	0.00548511	3.4566e-06	1.52845	0.00685906	1.07088	rs117086534	0.01	C9orf43	116090089	9
ENSG00000136011	12_103991582_C_A_b37	6.30126e-06	4.63693e-09	0.413677	0.00582278	-0.312359	rs703602	0.01	STAB2	103991582	12	ENSG00000145901	5_150548231_A_G_b37	0.00562046	3.56122e-06	-0.21782	0.000758582	-0.207089	rs10476966	0.99	TNIP1	150548231	5
ENSG00000136011	12_103991512_G_T_b37	6.30126e-06	4.63693e-09	0.413677	0.00582278	-0.312359	rs703601	0.01	STAB2	103991512	12	ENSG00000108639	17_76224410_T_C_b37	0.00562847	3.56704e-06	0.782449	0.000556677	0.747722	rs62079125	0.99	SYNGR2	76224410	17
ENSG00000136011	12_103992293_T_C_b37	6.30126e-06	4.63693e-09	0.413677	0.00582278	-0.312359	rs703603	0.01	STAB2	103992293	12	ENSG00000172236	16_1307787_G_A_b37	0.00566925	3.59851e-06	3.95648	0.224716	-0.149122	rs150298197	0.01	TPSAB1	1307787	16
ENSG00000136011	12_103990853_T_C_b37	6.30126e-06	4.63693e-09	0.413677	0.00582278	-0.312359	rs703599	0.01	STAB2	103990853	12	ENSG00000170324	10_49333393_A_G_b37	0.00569513	3.61644e-06	-2.30802	0.000106724	-1.73651	rs55670960	0.01	FRMPD2	49333393	10
ENSG00000136011	12_103988728_C_A_b37	6.30126e-06	4.63693e-09	-0.413677	0.00570304	0.310965	rs703598	0.01	STAB2	103988728	12	ENSG00000137575	8_59478126_T_G_b37	0.00571276	3.63217e-06	2.17443	0.00287383	2.09869	rs77592324	0.4	SDCBP	59478126	8
ENSG00000136011	12_103991145_C_G_b37	6.30126e-06	4.63693e-09	0.413677	0.00582278	-0.312359	rs703600	0.01	STAB2	103991145	12	ENSG00000137575	8_59468143_A_C_b37	0.00571276	3.63217e-06	2.17443	0.00287383	2.09869	rs78444049	0.4	SDCBP	59468143	8
ENSG00000118640	2_85890758_T_C_b37	6.65381e-06	4.93315e-09	-0.212089	0.0129698	0.140015	rs2304566	0.9	VAMP8	85890758	2	ENSG00000137575	8_59455797_G_A_b37	0.00571276	3.63217e-06	2.17443	0.00287383	2.09869	rs74677151	0.4	SDCBP	59455797	8
ENSG00000261701	16_72045437_G_C_b37	6.71343e-06	4.98756e-09	2.46402	0.00353996	-1.87493	rs28483075	0.01	HPR	72045437	16	ENSG00000137575	8_59443338_G_A_b37	0.00571276	3.63217e-06	2.17443	0.00287383	2.09869	rs114170404	0.4	SDCBP	59443338	8
ENSG00000261701	16_72047107_CCT_C_b37	6.71343e-06	4.98756e-09	2.46402	0.00353996	-1.87493	rs66927897	0.01	HPR	72047107	16	ENSG00000137575	8_59439059_A_G_b37	0.00571276	3.63217e-06	2.17443	0.00287383	2.09869	rs74555721	0.4	SDCBP	59439059	8
ENSG00000261701	16_72035414_C_T_b37	6.71343e-06	4.98756e-09	2.46402	0.00353996	-1.87493	rs7189506	0.01	HPR	72035414	16	ENSG00000137575	8_59430566_G_A_b37	0.00571276	3.63217e-06	2.17443	0.00287383	2.09869	rs79523344	0.4	SDCBP	59430566	8
ENSG00000261701	16_72047499_C_T_b37	6.71343e-06	4.98756e-09	2.46402	0.00353996	-1.87493	rs16973619	0.01	HPR	72047499	16	ENSG00000137575	8_59410884_A_G_b37	0.00571276	3.63217e-06	2.17443	0.000139673	2.10439	rs60059260	0.4	SDCBP	59410884	8
ENSG00000261701	16_72052365_G_C_b37	6.71343e-06	4.98756e-09	2.46402	0.00353996	-1.87493	rs8061439	0.01	HPR	72052365	16	ENSG00000137575	8_59486107_A_G_b37	0.00571276	3.63217e-06	2.17443	0.00287383	2.09869	rs77164230	0.4	SDCBP	59486107	8
ENSG00000261701	16_72052625_G_A_b37	6.71343e-06	4.98756e-09	2.46402	0.00353996	-1.87493	rs8045316	0.01	HPR	72052625	16	ENSG00000137575	8_59410178_C_T_b37	0.00571276	3.63217e-06	2.17443	0.000139673	2.10439	rs6990530	0.4	SDCBP	59410178	8
ENSG00000261701	16_72052968_T_G_b37	6.71343e-06	4.98756e-09	2.46402	0.00353996	-1.87493	rs112506454	0.01	HPR	72052968	16	ENSG00000137575	8_59407513_C_T_b37	0.0057262	3.64299e-06	2.17424	0.000139673	2.10439	rs182974752	0.4	SDCBP	59407513	8
ENSG00000261701	16_72040559_G_A_b37	6.71343e-06	4.98756e-09	2.46402	0.00353996	-1.87493	rs7188150	0.01	HPR	72040559	16	ENSG00000137575	8_59404827_T_G_b37	0.0057422	3.65393e-06	2.17405	0.000139673	2.10439	rs77341564	0.4	SDCBP	59404827	8
ENSG00000261701	16_72046477_C_A_b37	6.71343e-06	4.98756e-09	2.46402	0.00353996	-1.87493	rs8061292	0.01	HPR	72046477	16	ENSG00000196628	18_53122431_A_G_b37	0.00578637	3.69045e-06	-0.35808	0.000880627	-0.299205		0.6	TCF4	53122431	18
ENSG00000261701	16_72038722_G_A_b37	6.71343e-06	4.98756e-09	2.46402	0.00353996	-1.87493	rs28455724	0.01	HPR	72038722	16	ENSG00000236790	2_8551830_T_G_b37	0.00579281	3.69685e-06	-0.431566	0.000488489	-0.374943	rs2883859	0.01	LINC00299	8551830	2
ENSG00000188372	7_76060533_T_A_b37	6.78675e-06	5.05146e-09	-0.366937	0.0295695	0.230026	rs3789839	0.01	ZP3	76060533	7	ENSG00000112303	6_133069713_C_T_b37	0.00596967	3.83774e-06	-0.415525	0.00130347	-0.329342	rs6925157	0.01	VNN2	133069713	6
ENSG00000205861	13_24470833_A_G_b37	6.8777e-06	5.13183e-09	-0.40399	0.0333215	0.240493	rs112736360	0.01	C1QTNF9B-AS1	24470833	13	ENSG00000106443	7_11225713_A_T_b37	0.00636542	4.14941e-06	-0.243426	0.0158164	-0.13727	rs12540248	0.7	PHF14	11225713	7
ENSG00000118640	2_85876224_CT_C_b37	7.23721e-06	5.43651e-09	-0.18987	0.0662357	0.0829008	rs397780440	0.9	VAMP8	85876224	2	ENSG00000005955	17_35005734_C_G_b37	0.00641457	4.18907e-06	0.627363	9.1674e-06	0.734057	rs148732415	0.99	GGNBP2	35005734	17
ENSG00000136011	12_103986151_G_A_b37	7.40237e-06	5.58064e-09	-0.411637	0.00570304	0.310965	rs1991436	0.01	STAB2	103986151	12	ENSG00000152932	5_57997074_C_T_b37	0.0064198	4.19377e-06	4.95206	4.6721e-08	3.96571	rs138461235	0.01	RAB3C	57997074	5
ENSG00000160439	19_55540488_G_GAGGGAGGA_b37	7.55671e-06	5.7075e-09	-0.265831	0.0450523	0.147627		0.6	RDH13	55540488	19	ENSG00000176142	3_119267493_C_T_b37	0.00644485	4.21402e-06	0.333671	0.000548923	0.301604	rs79534834	0.99	TMEM39A	119267493	3
ENSG00000118640	2_85854476_T_C_b37	7.62283e-06	5.76651e-09	-0.188202	0.0404078	0.0924722	rs13406807	0.9	VAMP8	85854476	2	ENSG00000106853	9_114422308_A_T_b37	0.00647395	4.24668e-06	0.760028	0.052382	0.312272	rs7867129	0.6	PTGR1	114422308	9
ENSG00000160284	21_47621943_T_C_b37	7.66442e-06	5.80507e-09	-0.65777	0.00267092	0.552297	rs185814936	0.01	SPATC1L	47621943	21	ENSG00000106853	9_114418520_A_G_b37	0.00649757	4.27251e-06	0.710581	0.840554	0.0476484	rs184776644	0.6	PTGR1	114418520	9
ENSG00000188372	7_76110549_A_G_b37	7.74664e-06	5.87707e-09	-0.394566	0.000426391	0.360235	rs1628255	0.01	ZP3	76110549	7	ENSG00000124532	6_24441963_C_T_b37	0.00650141	4.27589e-06	0.165565	0.0106816	0.121548	rs9467161	0.9	MRS2	24441963	6
ENSG00000188372	7_76103824_G_C_b37	7.81832e-06	5.94128e-09	-0.395425	0.0136584	0.263766	rs1638083	0.01	ZP3	76103824	7	ENSG00000106443	7_11012074_A_G_b37	0.00655179	4.32321e-06	-0.227685	0.000842713	-0.180104	rs6945372	0.7	PHF14	11012074	7
ENSG00000105323	19_41752635_A_C_b37	7.95133e-06	6.0576e-09	-0.121242	0.00187659	0.102029	rs4803451	0.99	HNRNPUL1	41752635	19	ENSG00000132182	3_13421812_G_T_b37	0.00655179	4.32332e-06	3.55144	0.383416	-0.082347		0.99	NUP210	13421812	3
ENSG00000171596	2_232388035_T_C_b37	8.12982e-06	6.24949e-09	-0.313212	0.00248933	0.267456	rs11673905	0.2	NMUR1	232388035	2	ENSG00000176142	3_119259522_A_G_b37	0.00655317	4.32727e-06	0.333202	0.000548923	0.301604	rs74973671	0.99	TMEM39A	119259522	3
ENSG00000105323	19_41756038_T_G_b37	8.93173e-06	6.93885e-09	-0.122729	0.00134836	0.106892	rs12978323	0.99	HNRNPUL1	41756038	19	ENSG00000176142	3_119259163_G_A_b37	0.00655317	4.32727e-06	0.333202	0.000548923	0.301604	rs28653390	0.99	TMEM39A	119259163	3
ENSG00000136011	12_104004218_A_T_b37	9.0825e-06	7.07612e-09	0.416321	0.00379769	-0.338933	rs1070078	0.01	STAB2	104004218	12	ENSG00000176142	3_119254782_A_G_b37	0.00655317	4.32727e-06	0.333202	0.000548923	0.301604	rs75906281	0.99	TMEM39A	119254782	3
ENSG00000205861	13_24436475_C_T_b37	9.15431e-06	7.14063e-09	-0.391212	0.0491278	0.219608	rs11551114	0.01	C1QTNF9B-AS1	24436475	13	ENSG00000176142	3_119254271_G_T_b37	0.00655317	4.32727e-06	0.333202	0.000548923	0.301604	rs12330581	0.99	TMEM39A	119254271	3
ENSG00000160439	19_55495593_T_G_b37	9.24178e-06	7.2216e-09	-0.221758	0.0520611	0.117355	rs35347198	0.6	RDH13	55495593	19	ENSG00000076108	12_56993703_T_C_b37	0.00655512	4.32942e-06	0.893878	0.00457785	0.713444	rs140666019	0.99	BAZ2A	56993703	12
ENSG00000160439	19_55495380_G_A_b37	9.24178e-06	7.2216e-09	-0.221758	0.0520611	0.117355	rs11672325	0.6	RDH13	55495380	19	ENSG00000076108	12_56995856_G_C_b37	0.00655512	4.32942e-06	0.893878	0.00457785	0.713444	rs149132897	0.99	BAZ2A	56995856	12
ENSG00000160439	19_55495478_T_TC_b37	9.24178e-06	7.2216e-09	-0.221758	0.0520611	0.117355	rs71281809	0.6	RDH13	55495478	19	ENSG00000176142	3_119255090_A_T_b37	0.00656115	4.33471e-06	0.33319	0.000548923	0.301604	rs9990306	0.99	TMEM39A	119255090	3
ENSG00000173209	2_61341845_C_T_b37	9.3067e-06	7.27848e-09	-0.280552	0.020645	0.175597	rs1665278	0.99	AHSA2	61341845	2	ENSG00000131652	16_3147869_A_G_b37	0.00659865	4.36472e-06	-0.646331	0.000112383	-0.673649	rs77563199	0.3	THOC6	3147869	16
ENSG00000160439	19_55520468_G_A_b37	9.31952e-06	7.29036e-09	-0.264966	0.0313	0.159412	rs11672664	0.6	RDH13	55520468	19	ENSG00000204301	6_32102306_G_A_b37	0.00664764	4.39976e-06	0.705048	6.31e-05	0.687991	rs147634411	0.99	NOTCH4	32102306	6
ENSG00000105323	19_41754217_G_T_b37	9.41784e-06	7.37475e-09	-0.120609	0.00112781	0.107495	rs11882467	0.99	HNRNPUL1	41754217	19	ENSG00000272808	15_101428385_C_G_b37	0.00671593	4.45606e-06	1.07105	0.0017025	0.943813	rs112987133	0.01	RP11-66B24.7	101428385	15
ENSG00000160439	19_55520508_A_C_b37	9.5591e-06	7.4999e-09	-0.265207	0.0228926	0.167446	rs11672591	0.6	RDH13	55520508	19	ENSG00000095917	16_1344481_G_A_b37	0.00672896	4.46693e-06	1.5523	0.000557306	1.55185		0.4	TPSD1	1344481	16
ENSG00000173209	2_61342043_C_T_b37	9.91541e-06	7.82142e-09	-0.279381	0.020645	0.175597	rs1665279	0.99	AHSA2	61342043	2	ENSG00000184922	17_43332015_A_G_b37	0.00672926	4.46757e-06	-0.13404	0.00986215	-0.100722	rs8065345	0.99	FMNL1	43332015	17
ENSG00000136011	12_104004541_C_A_b37	9.91577e-06	7.82235e-09	0.415753	0.00355141	-0.34054	rs1096552	0.01	STAB2	104004541	12	ENSG00000140995	16_89944822_C_T_b37	0.00676756	4.50016e-06	0.945537	0.000820464	0.792073	rs183596644	0.2	DEF8	89944822	16
ENSG00000173209	2_61338832_C_T_b37	9.95945e-06	7.86142e-09	-0.279246	0.020645	0.175597	rs1177265	0.99	AHSA2	61338832	2	ENSG00000170866	19_54781010_T_C_b37	0.0067791	4.50918e-06	0.2863	0.000612763	0.269063	rs3855678	0.01	LILRA3	54781010	19
ENSG00000179344	6_32660707_C_T_b37	9.98323e-06	7.89654e-09	-0.484349	0.0108404	0.416907	rs2858323	0.99	HLA-DQB1	32660707	6	ENSG00000118898	16_5064497_C_G_b37	0.00682172	4.54385e-06	1.48492	0.000684003	1.16025	rs17137526	0.7	PPL	5064497	16
ENSG00000179344	6_32643261_T_A_b37	1.00023e-05	7.92101e-09	-0.507619	0.0325002	0.351686	rs2858300	0.99	HLA-DQB1	32643261	6	ENSG00000118898	16_5063974_G_A_b37	0.00682413	4.54725e-06	1.48435	0.000684003	1.16025	rs79066921	0.7	PPL	5063974	16
ENSG00000179344	6_32644431_G_A_b37	1.00128e-05	7.93268e-09	-0.507806	0.0325002	0.351686	rs1694118	0.99	HLA-DQB1	32644431	6	ENSG00000187109	12_76576099_C_T_b37	0.00687319	4.58722e-06	1.61766	0.000808922	1.36108	rs114570275	0.8	NAP1L1	76576099	12
ENSG00000179344	6_32644430_G_T_b37	1.00128e-05	7.93268e-09	-0.507806	0.0325002	0.351686	rs1694119	0.99	HLA-DQB1	32644430	6	ENSG00000161204	3_183892867_C_T_b37	0.00687592	4.58949e-06	0.561872	1.63308e-06	0.562399	rs111402581	0.95	ABCF3	183892867	3
ENSG00000179344	6_32645799_C_A_b37	1.01766e-05	8.08466e-09	-0.506147	0.0325002	0.351686		0.99	HLA-DQB1	32645799	6	ENSG00000182704	11_76413837_G_GTTCA_b37	0.00707735	4.78166e-06	-2.8738	8.44985e-06	-2.28427	rs143440075	0.01	TSKU	76413837	11
ENSG00000173209	2_61351890_T_C_b37	1.01818e-05	8.08943e-09	-0.290169	0.0137556	0.19564	rs1177286	0.99	AHSA2	61351890	2	ENSG00000163584	3_170602073_G_A_b37	0.00713129	4.83115e-06	0.309551	0.00153154	0.256069	rs6444950	0.4	RPL22L1	170602073	3
ENSG00000188372	7_76106552_C_T_b37	1.02466e-05	8.1577e-09	-0.397403	0.00438626	0.305216	rs1799187	0.01	ZP3	76106552	7	ENSG00000118898	16_5063099_C_G_b37	0.00718443	4.88287e-06	1.48798	0.00126813	1.17666		0.7	PPL	5063099	16
ENSG00000160439	19_55497943_A_G_b37	1.02957e-05	8.20169e-09	-0.221016	0.0553076	0.116102	rs1036232	0.6	RDH13	55497943	19	ENSG00000102738	13_41244220_A_AT_b37	0.00723402	4.92419e-06	-0.235043	0.0495004	-0.127928		0.6	MRPS31	41244220	13
ENSG00000205861	13_24450202_A_C_b37	1.03393e-05	8.23787e-09	-0.388768	0.0401934	0.210252	rs78332658	0.01	C1QTNF9B-AS1	24450202	13	ENSG00000091592	17_5568132_G_A_b37	0.00730248	4.98334e-06	-2.73755	0.526332	-0.0504498	rs145636115	0.99	NLRP1	5568132	17
ENSG00000179344	6_32643752_T_A_b37	1.03481e-05	8.24775e-09	-0.504444	0.0325002	0.351686		0.99	HLA-DQB1	32643752	6	ENSG00000139209	12_47256381_C_T_b37	0.00750721	5.15346e-06	-0.905123	0.000358223	-0.822457	rs4575360	0.01	SLC38A4	47256381	12
ENSG00000179344	6_32643801_A_G_b37	1.03523e-05	8.25296e-09	-0.504434	0.0325002	0.351686	rs147328574	0.99	HLA-DQB1	32643801	6	ENSG00000184922	17_43327309_T_C_b37	0.00757355	5.20989e-06	-0.137951	0.00774032	-0.103831	rs62066723	0.99	FMNL1	43327309	17
ENSG00000179344	6_32645680_G_C_b37	1.05602e-05	8.44526e-09	-0.506255	0.0325002	0.351686	rs143801964	0.99	HLA-DQB1	32645680	6	ENSG00000156482	8_99142057_T_C_b37	0.00759054	5.23011e-06	0.840796	0.00802728	0.60853	rs73701260	0.99	RPL30	99142057	8
ENSG00000179344	6_32647856_G_A_b37	1.07493e-05	8.60858e-09	-0.504488	0.0325002	0.351686		0.99	HLA-DQB1	32647856	6	ENSG00000120071	17_44283338_G_T_b37	0.00766754	5.29584e-06	-0.810621	0.000665617	-0.65229		0.99	KANSL1	44283338	17
ENSG00000136011	12_103994496_A_G_b37	1.09295e-05	8.77672e-09	0.411907	0.00379769	-0.338933	rs703604	0.01	STAB2	103994496	12	ENSG00000139209	12_47205254_C_G_b37	0.00770756	5.42765e-06	-0.902864	0.000899946	-0.819553	rs57760966	0.01	SLC38A4	47205254	12
ENSG00000136011	12_104010924_G_A_b37	1.09295e-05	8.77672e-09	0.411907	0.00379769	-0.338933	rs703610	0.01	STAB2	104010924	12	ENSG00000139209	12_47282172_T_G_b37	0.00770756	5.43418e-06	-0.902918	0.000551889	-0.806295	rs11183642	0.01	SLC38A4	47282172	12
ENSG00000136011	12_103996574_A_G_b37	1.09295e-05	8.77672e-09	0.411907	0.00379769	-0.338933	rs703606	0.01	STAB2	103996574	12	ENSG00000139209	12_47226770_A_G_b37	0.00770756	5.42765e-06	-0.902864	0.000358223	-0.822457	rs17097368	0.01	SLC38A4	47226770	12
ENSG00000179344	6_32630348_A_T_b37	1.09583e-05	8.80274e-09	-0.534191	0.0507618	0.306296		0.99	HLA-DQB1	32630348	6	ENSG00000163584	3_170628770_T_C_b37	0.00770756	5.37795e-06	0.286053	0.00160208	0.234625	rs6444952	0.4	RPL22L1	170628770	3
ENSG00000173209	2_61353256_T_C_b37	1.09651e-05	8.81041e-09	-0.290751	0.0137976	0.197957	rs1177289	0.99	AHSA2	61353256	2	ENSG00000139209	12_47244848_A_G_b37	0.00770756	5.42765e-06	-0.902864	0.000551889	-0.806295	rs146346228	0.01	SLC38A4	47244848	12
ENSG00000179344	6_32630349_G_T_b37	1.09749e-05	8.82074e-09	-0.53419	0.0507618	0.306296		0.99	HLA-DQB1	32630349	6	ENSG00000105825	7_93415556_C_G_b37	0.00770756	5.41848e-06	-1.5942	0.038812	-1.50281	rs148396475	0.01	TFPI2	93415556	7
ENSG00000160439	19_55493441_C_T_b37	1.10597e-05	8.91567e-09	-0.220158	0.0553076	0.116102	rs55799796	0.6	RDH13	55493441	19	ENSG00000139209	12_47244675_G_A_b37	0.00770756	5.42765e-06	-0.902864	0.000358223	-0.822457	rs113622332	0.01	SLC38A4	47244675	12
ENSG00000160439	19_55497506_C_T_b37	1.10597e-05	8.91567e-09	-0.220158	0.0553076	0.116102	rs71367132	0.6	RDH13	55497506	19	ENSG00000139209	12_47244439_C_T_b37	0.00770756	5.42765e-06	-0.902864	0.000551889	-0.806295	rs11495421	0.01	SLC38A4	47244439	12
ENSG00000160439	19_55497039_G_C_b37	1.10597e-05	8.91567e-09	-0.220158	0.0553076	0.116102		0.6	RDH13	55497039	19	ENSG00000170324	10_49427265_A_T_b37	0.00776244	5.4892e-06	-2.13501	0.00187413	-1.37831		0.01	FRMPD2	49427265	10
ENSG00000160439	19_55497843_T_C_b37	1.10597e-05	8.91567e-09	-0.220158	0.0553076	0.116102	rs1036231	0.6	RDH13	55497843	19	ENSG00000142166	21_34770286_C_T_b37	0.00776675	5.49276e-06	1.28355	3.77982e-05	1.29159	rs150234043	0.8	IFNAR1	34770286	21
ENSG00000173209	2_61352985_T_C_b37	1.1092e-05	8.9424e-09	-0.290613	0.0146207	0.194853	rs1177288	0.99	AHSA2	61352985	2	ENSG00000142166	21_34791956_G_T_b37	0.00781117	5.53606e-06	1.28186	3.77982e-05	1.29159	rs17878743	0.8	IFNAR1	34791956	21
ENSG00000160439	19_55494651_A_G_b37	1.11408e-05	8.98691e-09	-0.220118	0.056808	0.115086	rs34804158	0.6	RDH13	55494651	19	ENSG00000129422	8_17568320_T_A_b37	0.00781434	5.53934e-06	-1.03883	0.000630577	-1.14684		0.5	MTUS1	17568320	8
ENSG00000166743	16_20688629_C_T_b37	1.14264e-05	9.24829e-09	0.269912	0.0111778	-0.179822	rs234279	0.01	ACSM1	20688629	16	ENSG00000197385	3_32122915_A_G_b37	0.00783355	5.5571e-06	0.862226	0.00349454	0.80942	rs79496915	0.01	ZNF860	32122915	3
ENSG00000160439	19_55518151_G_A_b37	1.14282e-05	9.25049e-09	-0.25931	0.0313	0.159412	rs12975582	0.6	RDH13	55518151	19	ENSG00000163558	3_169878020_T_G_b37	0.0078378	5.5921e-06	0.278842	0.00721589	0.21601	rs17826507	0.7	PRKCI	169878020	3
ENSG00000171596	2_232389587_CCCT_C_b37	1.17015e-05	9.50027e-09	-0.344068	0.00136493	0.28945	rs796459190	0.2	NMUR1	232389587	2	ENSG00000114127	3_141935447_AGC_A_b37	0.00785279	5.62008e-06	-0.981308	0.000121636	-0.871549		0.5	XRN1	141935447	3
ENSG00000160439	19_55495293_C_A_b37	1.1742e-05	9.53789e-09	-0.218416	0.0208486	0.146929	rs11672240	0.6	RDH13	55495293	19	ENSG00000172236	16_1323895_G_A_b37	0.00786193	5.63016e-06	3.88958	0.224716	-0.149122	rs141727396	0.01	TPSAB1	1323895	16
ENSG00000173209	2_61347441_T_TC_b37	1.19902e-05	9.76014e-09	0.640159	0.237064	-0.238725	rs35431464	0.99	AHSA2	61347441	2	ENSG00000124532	6_24441385_A_AG_b37	0.00790497	5.66788e-06	0.169091	0.0124713	0.121221		0.9	MRS2	24441385	6
ENSG00000179344	6_32647442_T_C_b37	1.20616e-05	9.82624e-09	-0.500472	0.0332989	0.320471		0.99	HLA-DQB1	32647442	6	ENSG00000181722	3_114444572_A_C_b37	0.00792872	5.687e-06	-0.509819	3.49921e-05	-0.59204	rs11711620	0.01	ZBTB20	114444572	3
ENSG00000136011	12_104002745_C_T_b37	1.20876e-05	9.85031e-09	0.410584	0.00379769	-0.338933	rs1070075	0.01	STAB2	104002745	12	ENSG00000152137	12_119637492_T_C_b37	0.00801105	5.75824e-06	-0.706288	0.000762422	-0.837057		0.7	HSPB8	119637492	12
ENSG00000179344	6_32644561_C_CA_b37	1.23395e-05	1.00967e-08	-0.504606	0.0325002	0.351686		0.99	HLA-DQB1	32644561	6	ENSG00000120071	17_44238559_T_A_b37	0.00803079	5.77667e-06	-1.43526	0.000487594	-1.01442	rs187228148	0.99	KANSL1	44238559	17
ENSG00000188372	7_76106983_C_A_b37	1.24275e-05	1.0186e-08	-0.410269	0.00971226	0.287245		0.01	ZP3	76106983	7	ENSG00000197385	3_32122524_A_G_b37	0.00807155	5.8583e-06	0.860786	0.00349454	0.80942	rs76581583	0.01	ZNF860	32122524	3
ENSG00000142973	1_47335127_TG_T_b37	1.2472e-05	1.0229e-08	-0.636048	0.0453664	0.343763		0.99	CYP4B1	47335127	1	ENSG00000124532	6_24439194_T_C_b37	0.0081431	5.92747e-06	0.162616	0.0100564	0.122438	rs9467156	0.9	MRS2	24439194	6
ENSG00000125618	2_113982141_AAG_A_b37	1.24934e-05	1.02523e-08	-0.471143	0.0132886	0.297021		0.3	PAX8	113982141	2	ENSG00000124532	6_24439425_AGAG_A_b37	0.0081431	5.92747e-06	0.162616	0.0100564	0.122438	rs67703197	0.9	MRS2	24439425	6
ENSG00000173209	2_61345477_A_G_b37	1.32595e-05	1.09757e-08	-0.276038	0.0247774	0.170563	rs1624206	0.99	AHSA2	61345477	2	ENSG00000124532	6_24438734_G_A_b37	0.0081431	5.92747e-06	0.162616	0.0100564	0.122438	rs6922631	0.9	MRS2	24438734	6
ENSG00000179344	6_32663919_A_G_b37	1.3854e-05	1.15539e-08	-0.468569	0.0137258	0.402072	rs2858313	0.99	HLA-DQB1	32663919	6	ENSG00000124532	6_24441215_G_A_b37	0.0081431	5.92747e-06	0.162616	0.0100564	0.122438	rs9467158	0.9	MRS2	24441215	6
ENSG00000173209	2_61335795_A_T_b37	1.44218e-05	1.21305e-08	-0.288523	0.00403825	0.216456	rs1177262	0.99	AHSA2	61335795	2	ENSG00000124532	6_24439600_G_A_b37	0.0081431	5.92747e-06	0.162616	0.0100564	0.122438	rs9295624	0.9	MRS2	24439600	6
ENSG00000205861	13_24428190_C_T_b37	1.44856e-05	1.21918e-08	-0.375402	0.0436728	0.218765	rs77722556	0.01	C1QTNF9B-AS1	24428190	13	ENSG00000124532	6_24441844_G_A_b37	0.0081431	5.92747e-06	0.162616	0.0100564	0.122438	rs9461012	0.9	MRS2	24441844	6
ENSG00000179344	6_32659419_T_C_b37	1.47414e-05	1.24412e-08	-0.475837	0.0148716	0.399363	rs10456068	0.99	HLA-DQB1	32659419	6	ENSG00000124532	6_24440351_A_G_b37	0.0081431	5.92747e-06	0.162616	0.0100564	0.122438	rs9461011	0.9	MRS2	24440351	6
ENSG00000179344	6_32632703_G_A_b37	1.49379e-05	1.26525e-08	-0.523207	0.0830467	0.274111		0.99	HLA-DQB1	32632703	6	ENSG00000124532	6_24442482_A_G_b37	0.0081431	5.92747e-06	0.162616	0.0100564	0.122438	rs12198188	0.9	MRS2	24442482	6
ENSG00000173209	2_61346133_A_G_b37	1.5365e-05	1.30721e-08	-0.279578	0.00647153	0.20541	rs1177290	0.99	AHSA2	61346133	2	ENSG00000184922	17_43325839_T_C_b37	0.0081431	5.92445e-06	-0.137527	0.00774032	-0.103831	rs28544002	0.99	FMNL1	43325839	17
ENSG00000179344	6_32649347_T_C_b37	1.55387e-05	1.32333e-08	-0.481675	0.0165151	0.384967	rs1794495	0.99	HLA-DQB1	32649347	6	ENSG00000124532	6_24442047_T_C_b37	0.0081431	5.92747e-06	0.162616	0.0100564	0.122438	rs9467162	0.9	MRS2	24442047	6
ENSG00000179344	6_32649180_T_C_b37	1.55407e-05	1.3237e-08	-0.481674	0.0165151	0.384967	rs1794497	0.99	HLA-DQB1	32649180	6	ENSG00000157227	14_23251934_A_G_b37	0.00814503	5.92994e-06	1.11923	0.000680315	1.02337		0.99	MMP14	23251934	14
ENSG00000173209	2_61345481_A_T_b37	1.55425e-05	1.32446e-08	-0.279508	0.00626311	0.206908	rs1624236	0.99	AHSA2	61345481	2	ENSG00000008382	19_4353947_C_G_b37	0.00819051	5.97876e-06	-1.39526	6.36534e-05	-1.40826	rs183840530	0.3	MPND	4353947	19
ENSG00000173209	2_61348804_A_G_b37	1.56195e-05	1.34035e-08	-0.28773	0.0163546	0.191997	rs1177283	0.99	AHSA2	61348804	2	ENSG00000164687	8_82259129_G_A_b37	0.00820236	5.98904e-06	1.62281	4.56971e-05	1.52782	rs78364886	0.2	FABP5	82259129	8
ENSG00000173209	2_61329856_G_A_b37	1.5832e-05	1.36443e-08	-0.28712	0.00311542	0.221795	rs1665257	0.99	AHSA2	61329856	2	ENSG00000139209	12_47267706_CTCTTT_C_b37	0.00821561	6.00034e-06	-0.883722	0.000986288	-0.721666		0.01	SLC38A4	47267706	12
ENSG00000179344	6_32632567_A_C_b37	1.59806e-05	1.38062e-08	-0.555202	0.0379538	0.32961		0.99	HLA-DQB1	32632567	6	ENSG00000124532	6_24439543_TAGAA_T_b37	0.00824996	6.03198e-06	0.16272	0.0139526	0.117542	rs67966652	0.9	MRS2	24439543	6
ENSG00000179344	6_32655606_C_G_b37	1.62001e-05	1.40333e-08	-0.479422	0.0116974	0.41402		0.99	HLA-DQB1	32655606	6	ENSG00000106443	7_11123328_C_T_b37	0.008265	6.046e-06	-0.242357	0.0100887	-0.157199	rs6460784	0.7	PHF14	11123328	7
ENSG00000179344	6_32651404_T_C_b37	1.62487e-05	1.40946e-08	-0.479533	0.0116974	0.41402		0.99	HLA-DQB1	32651404	6	ENSG00000169136	19_50471178_A_C_b37	0.00829583	6.07265e-06	0.863525	0.000424395	0.84495	rs62115163	0.3	ATF5	50471178	19
ENSG00000179344	6_32653732_G_A_b37	1.62805e-05	1.41245e-08	-0.479495	0.0116974	0.41402		0.99	HLA-DQB1	32653732	6	ENSG00000164687	8_82257523_C_A_b37	0.00831109	6.08932e-06	1.62002	4.56971e-05	1.52782	rs12680969	0.2	FABP5	82257523	8
ENSG00000179344	6_32659520_C_T_b37	1.62842e-05	1.41298e-08	-0.479514	0.0116974	0.41402	rs10456069	0.99	HLA-DQB1	32659520	6	ENSG00000042445	2_85554433_C_T_b37	0.00832804	6.10559e-06	0.772818	6.00795e-07	1.05058	rs112065068	0.7	RETSAT	85554433	2
ENSG00000179344	6_32659527_G_A_b37	1.62842e-05	1.41298e-08	-0.479514	0.0116974	0.41402	rs10456070	0.99	HLA-DQB1	32659527	6	ENSG00000172020	3_115492604_TA_T_b37	0.00832962	6.10826e-06	0.678803	0.00270688	0.54295	rs35843412	0.01	GAP43	115492604	3
ENSG00000179344	6_32664093_T_G_b37	1.62923e-05	1.41627e-08	-0.479428	0.0116974	0.41402	rs2647015	0.99	HLA-DQB1	32664093	6	ENSG00000124532	6_24433782_G_A_b37	0.00841069	6.19343e-06	0.275355	0.00217888	0.234578	rs145510429	0.9	MRS2	24433782	6
ENSG00000179344	6_32663772_T_G_b37	1.62923e-05	1.41627e-08	-0.479428	0.0116974	0.41402	rs2647017	0.99	HLA-DQB1	32663772	6	ENSG00000145901	5_150557871_C_T_b37	0.00841069	6.19322e-06	-0.200438	0.00201898	-0.182247	rs3797872	0.99	TNIP1	150557871	5
ENSG00000179344	6_32663579_CT_C_b37	1.62923e-05	1.41627e-08	-0.479428	0.0116974	0.41402	rs34015477	0.99	HLA-DQB1	32663579	6	ENSG00000164687	8_82254404_C_T_b37	0.00842359	6.20538e-06	1.61622	4.56971e-05	1.52782	rs77421115	0.2	FABP5	82254404	8
ENSG00000179344	6_32663578_C_T_b37	1.62923e-05	1.41627e-08	-0.479428	0.0116974	0.41402	rs28371267	0.99	HLA-DQB1	32663578	6	ENSG00000135392	12_56266812_C_T_b37	0.00849927	6.2907e-06	-2.46011	0.105573	-0.0978657	rs112842873	0.6	DNAJC14	56266812	12
ENSG00000179344	6_32663360_G_A_b37	1.62923e-05	1.41627e-08	-0.479428	0.0116974	0.41402	rs2856669	0.99	HLA-DQB1	32663360	6	ENSG00000120071	17_44040403_T_C_b37	0.00851666	6.36015e-06	-0.746203	0.000405652	-0.676531	rs140820111	0.99	KANSL1	44040403	17
ENSG00000179344	6_32662724_A_C_b37	1.62923e-05	1.41627e-08	-0.479428	0.0116974	0.41402	rs2858315	0.99	HLA-DQB1	32662724	6	ENSG00000214597	8_145613887_C_T_b37	0.00851666	6.36713e-06	1.86438	0.000857752	1.71808	rs188407283	0.01	TMEM249	145613887	8
ENSG00000179344	6_32664760_A_G_b37	1.62923e-05	1.41627e-08	-0.479428	0.0116974	0.41402	rs2647005	0.99	HLA-DQB1	32664760	6	ENSG00000197385	3_32122236_G_C_b37	0.00854133	6.39638e-06	0.857619	0.00349454	0.80942	rs10433541	0.01	ZNF860	32122236	3
ENSG00000179344	6_32662501_A_T_b37	1.62923e-05	1.41627e-08	-0.479428	0.0116974	0.41402	rs2858316	0.99	HLA-DQB1	32662501	6	ENSG00000120963	8_102090156_T_C_b37	0.008566	6.41939e-06	2.83744	2.30293e-05	2.6436	rs7013232	0.01	ZNF706	102090156	8
ENSG00000179344	6_32661615_T_A_b37	1.62923e-05	1.41627e-08	-0.479428	0.0116974	0.41402	rs2647009	0.99	HLA-DQB1	32661615	6	ENSG00000105618	19_54530618_G_A_b37	0.00859326	6.44757e-06	-35.5286	0.647906	-0.0162544	rs143609707	0.9	PRPF31	54530618	19
ENSG00000179344	6_32657452_T_C_b37	1.62923e-05	1.41627e-08	-0.479428	0.0116974	0.41402	rs28371254	0.99	HLA-DQB1	32657452	6	ENSG00000166598	12_104241405_G_A_b37	0.00861705	6.47075e-06	-0.298954	0.00324112	-0.247054	rs1805214	0.99	HSP90B1	104241405	12
ENSG00000179344	6_32658351_A_T_b37	1.62923e-05	1.41627e-08	-0.479428	0.0116974	0.41402	rs28371255	0.99	HLA-DQB1	32658351	6	ENSG00000167323	11_3910169_G_A_b37	0.00863195	6.48479e-06	-0.231799	0.00407135	-0.175189	rs11030173	0.99	STIM1	3910169	11
ENSG00000179344	6_32650550_T_C_b37	1.62923e-05	1.41627e-08	-0.479428	0.0116974	0.41402		0.99	HLA-DQB1	32650550	6	ENSG00000186468	5_81609453_G_A_b37	0.00864883	6.49976e-06	0.359727	0.000657571	0.317077	rs12659061	0.99	RPS23	81609453	5
ENSG00000179344	6_32657082_A_G_b37	1.62923e-05	1.41627e-08	-0.479428	0.0116974	0.41402	rs2647002	0.99	HLA-DQB1	32657082	6	ENSG00000169136	19_50476824_C_T_b37	0.00868669	6.53625e-06	0.858191	0.000424395	0.84495	rs62115166	0.3	ATF5	50476824	19
ENSG00000179344	6_32665813_C_T_b37	1.62923e-05	1.41627e-08	-0.479428	0.0116974	0.41402	rs2646994	0.99	HLA-DQB1	32665813	6	ENSG00000034971	1_171508362_A_T_b37	0.00872581	6.57435e-06	-3.61807	0.00283345	-2.85881		0.01	MYOC	171508362	1
ENSG00000179344	6_32664677_T_G_b37	1.62923e-05	1.41627e-08	-0.479428	0.0116974	0.41402	rs2647007	0.99	HLA-DQB1	32664677	6	ENSG00000119661	14_74172897_A_G_b37	0.00883215	6.66557e-06	0.246576	0.0492947	0.140365	rs35183195	0.01	DNAL1	74172897	14
ENSG00000179344	6_32659822_G_T_b37	1.62923e-05	1.41627e-08	-0.479428	0.0116974	0.41402	rs2856673	0.99	HLA-DQB1	32659822	6	ENSG00000105429	19_42896139_G_T_b37	0.00885003	6.68285e-06	-0.854512	0.000120174	-0.842315	rs78813119	0.5	MEGF8	42896139	19
ENSG00000179344	6_32658513_T_C_b37	1.62923e-05	1.41627e-08	-0.479428	0.0116974	0.41402	rs28371258	0.99	HLA-DQB1	32658513	6	ENSG00000186468	5_81584158_C_T_b37	0.00897091	6.80884e-06	0.350116	0.000629148	0.309911	rs1963311	0.99	RPS23	81584158	5
ENSG00000179344	6_32660901_GAACT_G_b37	1.62923e-05	1.41627e-08	-0.479428	0.0116974	0.41402	rs139324072	0.99	HLA-DQB1	32660901	6	ENSG00000106853	9_114362838_T_G_b37	0.00897874	6.83039e-06	0.717357	0.0309195	0.476046	rs79690825	0.6	PTGR1	114362838	9
ENSG00000179344	6_32661515_A_C_b37	1.62923e-05	1.41627e-08	-0.479428	0.0116974	0.41402	rs2647008	0.99	HLA-DQB1	32661515	6	ENSG00000184347	5_168533486_G_A_b37	0.00897874	6.82134e-06	-2.36246	0.00761603	-1.36256	rs138307347	0.99	SLIT3	168533486	5
ENSG00000179344	6_32664279_C_T_b37	1.62923e-05	1.41627e-08	-0.479428	0.0116974	0.41402		0.99	HLA-DQB1	32664279	6	ENSG00000162753	1_173441633_G_A_b37	0.00906215	6.91585e-06	-0.368935	0.000946105	-0.328045	rs4916362	0.01	SLC9C2	173441633	1
ENSG00000179344	6_32652469_G_A_b37	1.63192e-05	1.41872e-08	-0.479418	0.0116974	0.41402		0.99	HLA-DQB1	32652469	6	ENSG00000162753	1_173442068_G_A_b37	0.00908319	6.93671e-06	-0.368533	0.000946105	-0.328045	rs4916363	0.01	SLC9C2	173442068	1
ENSG00000179344	6_32650492_G_A_b37	1.63422e-05	1.42115e-08	-0.479615	0.0116974	0.41402		0.99	HLA-DQB1	32650492	6	ENSG00000136231	7_23298524_G_A_b37	0.0091152	6.97683e-06	-2.77794	2.00784e-07	-3.03903	rs140133178	0.01	IGF2BP3	23298524	7
ENSG00000179344	6_32650479_A_AC_b37	1.63422e-05	1.42115e-08	-0.479615	0.0116974	0.41402		0.99	HLA-DQB1	32650479	6	ENSG00000085063	11_33629869_T_G_b37	0.00912103	6.98189e-06	-0.694678	0.000756282	-0.606872	rs73477246	0.7	CD59	33629869	11
ENSG00000179344	6_32654257_C_T_b37	1.63639e-05	1.42325e-08	-0.479598	0.0116974	0.41402		0.99	HLA-DQB1	32654257	6	ENSG00000242086	3_195506747_C_T_b37	0.00912654	6.99094e-06	0.717218	0.00126677	0.554883		0.8	LINC00969	195506747	3
ENSG00000179344	6_32655405_G_T_b37	1.63844e-05	1.42536e-08	-0.47958	0.0116974	0.41402		0.99	HLA-DQB1	32655405	6	ENSG00000075643	18_33808792_A_G_b37	0.00918032	7.03942e-06	0.242517	0.0162152	0.160991	rs62103127	0.4	MOCOS	33808792	18
ENSG00000179344	6_32655524_C_T_b37	1.63844e-05	1.42536e-08	-0.47958	0.0116974	0.41402		0.99	HLA-DQB1	32655524	6	ENSG00000110324	11_117898446_C_T_b37	0.00919476	7.05474e-06	0.777193	0.0138323	0.574003	rs149421321	0.99	IL10RA	117898446	11
ENSG00000171596	2_232391375_T_C_b37	1.65809e-05	1.44476e-08	-0.30919	0.00409935	0.254858	rs3821001	0.2	NMUR1	232391375	2	ENSG00000099624	19_1199974_T_TA_b37	0.00920825	7.06579e-06	1.20262	1.77347e-08	1.8882		0.8	ATP5D	1199974	19
ENSG00000179344	6_32652606_G_C_b37	1.6634e-05	1.44994e-08	-0.479625	0.0116974	0.41402		0.99	HLA-DQB1	32652606	6	ENSG00000164949	8_95220606_G_A_b37	0.00924855	7.10825e-06	1.44119	1.752e-05	1.40595	rs2607076	0.99	GEM	95220606	8
ENSG00000118640	2_85889525_A_C_b37	1.67141e-05	1.45813e-08	-0.18297	0.0662373	0.0840506	rs2040349	0.9	VAMP8	85889525	2	ENSG00000135823	1_180923235_A_G_b37	0.00931323	7.17213e-06	-0.198014	1.61862e-05	-0.2067	rs71630288	0.7	STX6	180923235	1
ENSG00000188372	7_76057242_T_C_b37	1.68067e-05	1.46732e-08	-0.356092	0.0332811	0.227776	rs28670022	0.01	ZP3	76057242	7	ENSG00000242441	2_48753694_G_C_b37	0.00931389	7.17386e-06	0.347348	0.00137193	0.330836	rs13024246	0.01	GTF2A1L	48753694	2
ENSG00000118640	2_85886667_G_C_b37	1.70671e-05	1.49299e-08	-0.183373	0.0662373	0.0840506	rs9752	0.9	VAMP8	85886667	2	ENSG00000130589	20_62150018_G_A_b37	0.00936898	7.23332e-06	-0.492877	0.000163178	-0.480748	rs80340538	0.5	HELZ2	62150018	20
ENSG00000166743	16_20688940_G_C_b37	1.76942e-05	1.55499e-08	0.263826	0.0150219	-0.176859	rs234280	0.01	ACSM1	20688940	16	ENSG00000197385	3_32121679_C_CGTTT_b37	0.00938161	7.24588e-06	0.860573	0.00349454	0.80942	rs150470755	0.01	ZNF860	32121679	3
ENSG00000160284	21_47646041_C_T_b37	1.79029e-05	1.57651e-08	-0.726677	0.164428	0.412464	rs13052767	0.01	SPATC1L	47646041	21	ENSG00000130589	20_62150128_T_C_b37	0.00941372	7.27591e-06	-0.492925	0.000163178	-0.480748	rs113264400	0.5	HELZ2	62150128	20
ENSG00000188372	7_76050132_A_G_b37	1.79466e-05	1.58177e-08	-0.354123	0.013471	0.253535	rs2868366	0.01	ZP3	76050132	7	ENSG00000099308	19_18225052_C_T_b37	0.0094142	7.27727e-06	0.727365	0.00258767	0.616563	rs145050276	0.7	MAST3	18225052	19
ENSG00000118640	2_85847085_A_C_b37	1.79731e-05	1.58466e-08	-0.18377	0.0509587	0.0895191	rs9678632	0.9	VAMP8	85847085	2	ENSG00000197385	3_32121551_T_C_b37	0.00951793	7.38263e-06	0.861692	0.00349454	0.80942	rs74356118	0.01	ZNF860	32121551	3
ENSG00000179344	6_32658366_T_C_b37	1.80936e-05	1.59643e-08	-0.454664	0.0165315	0.366461	rs28371256	0.99	HLA-DQB1	32658366	6	ENSG00000272808	15_101427410_C_T_b37	0.00959923	7.45775e-06	1.05948	0.000369521	1.38374	rs73480611	0.01	RP11-66B24.7	101427410	15
ENSG00000179344	6_32658375_T_G_b37	1.80936e-05	1.59643e-08	-0.454664	0.0165315	0.366461	rs28371257	0.99	HLA-DQB1	32658375	6	ENSG00000197385	3_32121462_C_A_b37	0.00960581	7.46399e-06	0.862416	0.00349454	0.80942	rs79079315	0.01	ZNF860	32121462	3
ENSG00000118640	2_85890293_T_C_b37	1.84564e-05	1.63576e-08	-0.183441	0.0662373	0.0840506	rs2118177	0.9	VAMP8	85890293	2	ENSG00000076108	12_57071006_G_A_b37	0.00960581	7.46413e-06	0.727906	0.00793658	0.589459	rs138202361	0.99	BAZ2A	57071006	12
ENSG00000173209	2_61348080_T_C_b37	1.90044e-05	1.69061e-08	-0.282036	0.0126979	0.193054	rs1177293	0.99	AHSA2	61348080	2	ENSG00000197385	3_32121454_C_T_b37	0.00961163	7.47311e-06	0.862432	0.00349454	0.80942	rs75447845	0.01	ZNF860	32121454	3
ENSG00000173209	2_61331578_C_T_b37	1.92568e-05	1.71497e-08	-0.28511	0.00713208	0.205742	rs2441463	0.99	AHSA2	61331578	2	ENSG00000197385	3_32121446_G_T_b37	0.00961866	7.47984e-06	0.86255	0.00349454	0.80942	rs78195356	0.01	ZNF860	32121446	3
ENSG00000171596	2_232385375_C_G_b37	1.97269e-05	1.7605e-08	-0.30526	0.00341164	0.259652	rs1868456	0.2	NMUR1	232385375	2	ENSG00000169045	5_179009844_CAAAAAT_C_b37	0.00962169	7.48703e-06	1.1613	0.000765774	0.879123		0.99	HNRNPH1	179009844	5
ENSG00000171596	2_232385650_T_C_b37	1.98521e-05	1.77364e-08	-0.305173	0.00409935	0.254858	rs4973433	0.2	NMUR1	232385650	2	ENSG00000124532	6_24443640_G_A_b37	0.00962584	7.49116e-06	0.157542	0.00243524	0.137916	rs35901848	0.9	MRS2	24443640	6
ENSG00000105323	19_41752915_T_TCAA_b37	2.05918e-05	1.85402e-08	-0.116437	0.00203857	0.101649	rs3082707	0.99	HNRNPUL1	41752915	19	ENSG00000197385	3_32121437_C_T_b37	0.00967206	7.53416e-06	0.862368	0.00349454	0.80942	rs74690417	0.01	ZNF860	32121437	3
ENSG00000171596	2_232386541_A_G_b37	2.05936e-05	1.85446e-08	-0.304615	0.00341164	0.259652	rs4973436	0.2	NMUR1	232386541	2	ENSG00000161267	3_197265434_A_G_b37	0.00969623	7.55683e-06	-0.265455	0.00469403	-0.227856	rs11919456	0.5	BDH1	197265434	3
ENSG00000171596	2_232386641_A_T_b37	2.07413e-05	1.8694e-08	-0.30451	0.00409935	0.254858	rs4973437	0.2	NMUR1	232386641	2	ENSG00000077238	16_27305890_A_T_b37	0.00975255	7.60976e-06	0.394769	0.0013861	0.34862		0.99	IL4R	27305890	16
ENSG00000205861	13_24476408_TC_T_b37	2.08946e-05	1.88446e-08	-0.415135	0.0212398	0.263788	rs199990260	0.01	C1QTNF9B-AS1	24476408	13	ENSG00000120889	8_22836017_A_C_b37	0.00983793	7.69459e-06	-1.80442	0.00040443	-1.59733		0.3	TNFRSF10B	22836017	8
ENSG00000171596	2_232386893_A_G_b37	2.10206e-05	1.89666e-08	-0.304319	0.00409935	0.254858	rs72991328	0.2	NMUR1	232386893	2	ENSG00000130413	11_8473247_G_A_b37	0.00989343	7.76181e-06	-0.808583	0.00522483	-0.522522	rs10840049	0.4	STK33	8473247	11
ENSG00000171596	2_232389220_C_T_b37	2.11758e-05	1.91333e-08	-0.304205	0.00341164	0.259652	rs4973441	0.2	NMUR1	232389220	2	ENSG00000130413	11_8465941_T_C_b37	0.00989343	7.76181e-06	-0.808583	0.0131994	-0.474103	rs726008	0.4	STK33	8465941	11
ENSG00000171596	2_232389744_A_G_b37	2.11904e-05	1.91563e-08	-0.304186	0.00409935	0.254858	rs3752762	0.2	NMUR1	232389744	2	ENSG00000130413	11_8465219_T_A_b37	0.00989343	7.76181e-06	-0.808583	0.0131994	-0.474103	rs10840048	0.4	STK33	8465219	11
ENSG00000171596	2_232389301_T_C_b37	2.11904e-05	1.91563e-08	-0.304186	0.00341164	0.259652	rs4973442	0.2	NMUR1	232389301	2	ENSG00000143033	1_93638843_CAT_C_b37	0.00989343	7.76287e-06	-0.296402	0.00015254	-0.345351	rs34206647	0.2	MTF2	93638843	1
ENSG00000171596	2_232389530_A_G_b37	2.11904e-05	1.91563e-08	-0.304186	0.00341164	0.259652	rs3752761	0.2	NMUR1	232389530	2	ENSG00000130413	11_8471417_G_A_b37	0.00989343	7.76181e-06	-0.808583	0.00522483	-0.522522	rs73403636	0.4	STK33	8471417	11
ENSG00000171596	2_232389139_A_G_b37	2.11904e-05	1.91563e-08	-0.304186	0.00341164	0.259652	rs4973439	0.2	NMUR1	232389139	2	ENSG00000130413	11_8467176_TGAGATA_T_b37	0.00994145	7.80764e-06	-0.808411	0.00878176	-0.495322	rs59323709	0.4	STK33	8467176	11
ENSG00000171596	2_232388382_T_A_b37	2.11904e-05	1.91563e-08	-0.304186	0.00341164	0.259652	rs4973438	0.2	NMUR1	232388382	2	ENSG00000101365	20_2717875_A_G_b37	0.0100182	7.88066e-06	-0.490152	0.000106341	-0.458376	rs144463939	0.6	IDH3B	2717875	20
ENSG00000171596	2_232387706_A_G_b37	2.11904e-05	1.91563e-08	-0.304186	0.00341164	0.259652	rs72991338	0.2	NMUR1	232387706	2	ENSG00000155897	8_131877244_G_A_b37	0.0102236	8.09563e-06	-0.288658	3.56486e-05	-0.315183	rs11987135	0.01	ADCY8	131877244	8
ENSG00000171596	2_232387698_G_A_b37	2.11904e-05	1.91563e-08	-0.304186	0.00341164	0.259652	rs72991337	0.2	NMUR1	232387698	2	ENSG00000204446	9_89784498_T_C_b37	0.0103339	8.19731e-06	5.36702	0.695091	-0.0613736	rs182984556	0.01	C9orf170	89784498	9
ENSG00000171596	2_232390151_A_G_b37	2.14405e-05	1.9415e-08	-0.304223	0.00409935	0.254858	rs3752763	0.2	NMUR1	232390151	2	ENSG00000163584	3_170586920_T_C_b37	0.0103583	8.22078e-06	0.264606	0.00987788	0.183585		0.4	RPL22L1	170586920	3
ENSG00000171596	2_232386956_G_A_b37	2.15544e-05	1.95295e-08	-0.304789	0.00409935	0.254858	rs113387157	0.2	NMUR1	232386956	2	ENSG00000162753	1_173438673_T_G_b37	0.0103799	8.24138e-06	-0.36957	0.000981195	-0.332602	rs4916361	0.01	SLC9C2	173438673	1
ENSG00000171596	2_232390330_G_T_b37	2.16204e-05	1.95978e-08	-0.304186	0.00409935	0.254858	rs11693717	0.2	NMUR1	232390330	2	ENSG00000109625	4_8592228_A_G_b37	0.0104002	8.2612e-06	0.321196	0.0135513	0.217663	rs3756182	0.3	CPZ	8592228	4
ENSG00000171596	2_232390380_C_T_b37	2.16682e-05	1.96541e-08	-0.304178	0.00409935	0.254858	rs11693642	0.2	NMUR1	232390380	2	ENSG00000106853	9_114281556_CATT_C_b37	0.010402	8.26373e-06	0.645064	0.0401655	0.403554		0.6	PTGR1	114281556	9
ENSG00000180061	19_55839408_GTTC_G_b37	2.17817e-05	1.97714e-08	-0.20264	0.169608	0.0794535		0.3	TMEM150B	55839408	19	ENSG00000163584	3_170586057_C_T_b37	0.0104103	8.27693e-06	0.26424	0.00987788	0.183585	rs3732927	0.4	RPL22L1	170586057	3
ENSG00000171596	2_232386506_C_T_b37	2.19076e-05	1.99248e-08	-0.304317	0.00409935	0.254858	rs4973434	0.2	NMUR1	232386506	2	ENSG00000163584	3_170579562_G_A_b37	0.0104103	8.27645e-06	0.264238	0.00987788	0.183585	rs35959820	0.4	RPL22L1	170579562	3
ENSG00000171596	2_232386511_T_C_b37	2.19122e-05	1.99319e-08	-0.304313	0.00409935	0.254858	rs4973435	0.2	NMUR1	232386511	2	ENSG00000176915	12_133257999_GGCTCA_G_b37	0.0104103	8.2753e-06	-0.140369	0.017931	-0.0889309	rs5744732	0.95	ANKLE2	133257999	12
ENSG00000171596	2_232390849_A_ACT_b37	2.20103e-05	2.00536e-08	-0.30415	0.00409935	0.254858	rs397820748	0.2	NMUR1	232390849	2	ENSG00000163584	3_170587394_C_T_b37	0.0104191	8.2856e-06	0.264391	0.00987788	0.183585	rs34619977	0.4	RPL22L1	170587394	3
ENSG00000171596	2_232388134_C_CT_b37	2.20429e-05	2.01936e-08	-0.303986	0.00341164	0.259652	rs34275609	0.2	NMUR1	232388134	2	ENSG00000176915	12_133257998_CG_C_b37	0.0105406	8.41005e-06	-0.14036	0.0190586	-0.0877361		0.95	ANKLE2	133257998	12
ENSG00000118640	2_85860228_A_T_b37	2.20781e-05	2.02405e-08	-0.183781	0.099401	0.075078	rs6547629	0.9	VAMP8	85860228	2	ENSG00000204446	9_89774301_C_T_b37	0.010664	8.53815e-06	5.35261	0.695091	-0.0613736	rs148724784	0.01	C9orf170	89774301	9
ENSG00000171596	2_232391090_G_T_b37	2.20943e-05	2.02626e-08	-0.304131	0.00409935	0.254858	rs3769985	0.2	NMUR1	232391090	2	ENSG00000091157	18_54753394_G_A_b37	0.0106761	8.54991e-06	-0.930835	0.000837379	-0.843623	rs9963472	0.5	WDR7	54753394	18
ENSG00000171596	2_232386813_T_A_b37	2.21177e-05	2.02885e-08	-0.304069	0.00409935	0.254858	rs111924023	0.2	NMUR1	232386813	2	ENSG00000139842	13_113983386_G_T_b37	0.010697	8.57521e-06	-0.554894	7.24574e-05	-0.519442	rs117668767	0.8	CUL4A	113983386	13
ENSG00000171596	2_232391158_G_A_b37	2.21566e-05	2.033e-08	-0.304124	0.00409935	0.254858	rs3769986	0.2	NMUR1	232391158	2	ENSG00000139083	12_11816511_A_C_b37	0.0107275	8.60813e-06	0.839796	0.0836673	0.693545	rs117277606	0.99	ETV6	11816511	12
ENSG00000171596	2_232388129_T_TC_b37	2.22537e-05	2.04309e-08	-0.303924	0.00341164	0.259652		0.2	NMUR1	232388129	2	ENSG00000158555	11_75158035_TCTC_T_b37	0.0107488	8.62817e-06	1.4863	0.000218788	1.27678	rs199851570	0.99	GDPD5	75158035	11
ENSG00000171596	2_232391324_T_C_b37	2.22954e-05	2.04736e-08	-0.304109	0.00409935	0.254858	rs3821000	0.2	NMUR1	232391324	2	ENSG00000162753	1_173457017_C_T_b37	0.0108253	8.70379e-06	0.367195	0.000653796	0.349116	rs4611	0.01	SLC9C2	173457017	1
ENSG00000105323	19_41734666_C_T_b37	2.25953e-05	2.07744e-08	-0.11746	0.0023875	0.100997	rs4803449	0.99	HNRNPUL1	41734666	19	ENSG00000236790	2_8549862_T_C_b37	0.0108383	8.71712e-06	-0.403902	0.00131052	-0.33954	rs13390193	0.01	LINC00299	8549862	2
ENSG00000171596	2_232391510_A_AT_b37	2.25999e-05	2.07801e-08	-0.304048	0.00409935	0.254858	rs397841744	0.2	NMUR1	232391510	2	ENSG00000124006	2_220471116_C_G_b37	0.010876	8.751e-06	0.4397	0.0266775	0.240255	rs633200	0.99	OBSL1	220471116	2
ENSG00000171596	2_232391660_C_T_b37	2.26244e-05	2.08041e-08	-0.304062	0.00409935	0.254858	rs11680272	0.2	NMUR1	232391660	2	ENSG00000163584	3_170601047_A_C_b37	0.0109275	8.79604e-06	0.30353	0.0014829	0.258125	rs147779829	0.4	RPL22L1	170601047	3
ENSG00000171596	2_232391738_T_A_b37	2.26932e-05	2.08764e-08	-0.304053	0.00409935	0.254858	rs4973002	0.2	NMUR1	232391738	2	ENSG00000117614	1_25656270_G_A_b37	0.0109387	8.80652e-06	-0.930881	0.0366576	-0.647897	rs28744664	0.4	SYF2	25656270	1
ENSG00000171596	2_232386991_C_T_b37	2.2828e-05	2.10125e-08	-0.304456	0.00409935	0.254858	rs11688650	0.2	NMUR1	232386991	2	ENSG00000111361	12_124013075_T_C_b37	0.0109481	8.81556e-06	1.38917	0.00179537	0.82746		0.99	EIF2B1	124013075	12
ENSG00000171596	2_232386999_A_AG_b37	2.28339e-05	2.1021e-08	-0.304451	0.00341164	0.259652	rs111629963	0.2	NMUR1	232386999	2	ENSG00000130413	11_8467175_TTGAGA_T_b37	0.0109551	8.82386e-06	-0.836569	0.00878176	-0.495322		0.4	STK33	8467175	11
ENSG00000171596	2_232389529_C_G_b37	2.29483e-05	2.11414e-08	-0.303705	0.00341164	0.259652	rs3752760	0.2	NMUR1	232389529	2	ENSG00000172020	3_115501344_C_T_b37	0.0109906	8.8606e-06	0.669876	0.00270688	0.54295	rs13094417	0.01	GAP43	115501344	3
ENSG00000171596	2_232391976_A_G_b37	2.29584e-05	2.11523e-08	-0.304004	0.00409935	0.254858	rs4973003	0.2	NMUR1	232391976	2	ENSG00000164944	8_95541459_A_C_b37	0.0110162	8.92064e-06	-1.82278	1.39101e-05	-1.9957	rs76706433	0.7	KIAA1429	95541459	8
ENSG00000171596	2_232391998_T_C_b37	2.29716e-05	2.1166e-08	-0.304003	0.00409935	0.254858	rs4973004	0.2	NMUR1	232391998	2	ENSG00000158816	1_20520585_GC_G_b37	0.0110328	8.936e-06	-2.00914	0.00185692	-1.63271	rs34590931	0.01	VWA5B1	20520585	1
ENSG00000179344	6_32642759_A_G_b37	2.36785e-05	2.19081e-08	-0.577027	0.0339254	0.397924	rs1694123	0.99	HLA-DQB1	32642759	6	ENSG00000167323	11_3777686_C_CA_b37	0.0110418	8.94944e-06	-0.67513	0.00256347	-0.52989	rs201144917	0.99	STIM1	3777686	11
ENSG00000160284	21_47648224_G_A_b37	2.37789e-05	2.2012e-08	-0.719082	0.164428	0.412464	rs75083277	0.01	SPATC1L	47648224	21	ENSG00000163584	3_170602013_A_G_b37	0.0110848	9.00039e-06	0.305294	0.0014829	0.258125	rs6444949	0.4	RPL22L1	170602013	3
ENSG00000105323	19_41753782_A_G_b37	2.38032e-05	2.20392e-08	-0.115646	0.00230472	0.100455	rs4802115	0.99	HNRNPUL1	41753782	19	ENSG00000144283	2_159322686_A_T_b37	0.0110988	9.02428e-06	1.59511	0.00205022	1.42238	rs142692979	0.8	PKP4	159322686	2
ENSG00000160284	21_47668797_C_CA_b37	2.38703e-05	2.21172e-08	-0.71866	0.164428	0.412464	rs17176807	0.01	SPATC1L	47668797	21	ENSG00000108848	17_48867372_G_A_b37	0.0111293	9.05489e-06	-1.2421	2.77979e-05	-1.2145	rs8073533	0.99	LUC7L3	48867372	17
ENSG00000160284	21_47684198_T_A_b37	2.39041e-05	2.21563e-08	-0.718652	0.164428	0.412464	rs7283945	0.01	SPATC1L	47684198	21	ENSG00000163584	3_170602657_T_TTA_b37	0.0111481	9.08466e-06	0.288997	0.000302635	0.257566		0.4	RPL22L1	170602657	3
ENSG00000160284	21_47679715_A_G_b37	2.39221e-05	2.21762e-08	-0.718604	0.164428	0.412464	rs144618307	0.01	SPATC1L	47679715	21	ENSG00000198836	3_193299170_G_A_b37	0.011183	9.12924e-06	-0.196668	0.00609782	-0.161123	rs56180353	0.5	OPA1	193299170	3
ENSG00000171885	18_24342795_G_C_b37	2.3924e-05	2.21795e-08	0.411327	0.00304264	-0.328077	rs12954879	0.5	AQP4	24342795	18	ENSG00000095917	16_1254397_G_A_b37	0.0112074	9.16737e-06	1.59916	0.031263	1.13162		0.4	TPSD1	1254397	16
ENSG00000160284	21_47662125_G_A_b37	2.44105e-05	2.26952e-08	-0.718956	0.164428	0.412464	rs77566260	0.01	SPATC1L	47662125	21	ENSG00000162753	1_173443531_T_C_b37	0.0112109	9.17101e-06	-0.358	0.00134963	-0.317381	rs10753081	0.01	SLC9C2	173443531	1
ENSG00000160284	21_47652797_C_T_b37	2.4636e-05	2.29429e-08	-0.717646	0.164428	0.412464	rs7283013	0.01	SPATC1L	47652797	21	ENSG00000166428	14_105292712_CG_C_b37	0.0112134	9.17376e-06	1.78251	9.91782e-05	1.63876	rs147268612	0.01	PLD4	105292712	14
ENSG00000160284	21_47700129_G_A_b37	2.4636e-05	2.29364e-08	-0.717236	0.164428	0.412464	rs16979053	0.01	SPATC1L	47700129	21	ENSG00000149781	11_64000646_G_A_b37	0.0112194	9.22963e-06	-0.545015	1.05465e-06	-0.624168	rs61761261	0.99	FERMT3	64000646	11
ENSG00000171596	2_232383884_A_C_b37	2.48948e-05	2.331e-08	-0.303294	0.00376514	0.25727	rs1449141	0.2	NMUR1	232383884	2	ENSG00000197181	8_22115252_G_A_b37	0.0112271	9.25632e-06	0.32304	0.000174998	0.331802	rs11997266	0.01	PIWIL2	22115252	8
ENSG00000171596	2_232380148_T_C_b37	2.49322e-05	2.33565e-08	-0.302483	0.00438708	0.253159	rs60376415	0.2	NMUR1	232380148	2	ENSG00000083799	16_50861201_A_C_b37	0.0113079	9.33932e-06	-0.380866	0.0835887	-0.273749	rs137905272	0.8	CYLD	50861201	16
ENSG00000160284	21_47647077_G_A_b37	2.49343e-05	2.33602e-08	-0.720012	0.164428	0.412464	rs999690	0.01	SPATC1L	47647077	21	ENSG00000166598	12_104235229_C_G_b37	0.0113293	9.36447e-06	-0.291136	0.00127921	-0.267479	rs34187551	0.99	HSP90B1	104235229	12
ENSG00000171596	2_232379712_A_G_b37	2.49484e-05	2.33767e-08	-0.302468	0.00438708	0.253159	rs12464121	0.2	NMUR1	232379712	2	ENSG00000240563	1_62661356_A_G_b37	0.011378	9.41526e-06	0.575686	0.00246118	0.463184	rs2989009	0.01	L1TD1	62661356	1
ENSG00000160284	21_47646783_C_T_b37	2.52714e-05	2.37262e-08	-0.72065	0.164428	0.412464	rs999689	0.01	SPATC1L	47646783	21	ENSG00000145901	5_150553419_A_G_b37	0.0114444	9.48986e-06	-0.193433	0.00535402	-0.156471	rs891899	0.99	TNIP1	150553419	5
ENSG00000173209	2_61325299_T_C_b37	2.64088e-05	2.5014e-08	-0.294346	0.00395161	0.219638	rs1177300	0.99	AHSA2	61325299	2	ENSG00000170921	17_61223718_A_G_b37	0.0114814	9.5411e-06	-1.99033	4.51949e-06	-0.854387	rs56739102	0.5	TANC2	61223718	17
ENSG00000160284	21_47676432_A_G_b37	2.67093e-05	2.53499e-08	-0.717733	0.164428	0.412464	rs17176653	0.01	SPATC1L	47676432	21	ENSG00000106443	7_11220126_T_A_b37	0.0114859	9.54616e-06	-0.294383	0.00105595	-0.255318		0.7	PHF14	11220126	7
ENSG00000188372	7_76075119_C_T_b37	2.83033e-05	2.71603e-08	-0.38747	0.00339103	0.314352		0.01	ZP3	76075119	7	ENSG00000114541	3_69683810_C_T_b37	0.0115553	9.61469e-06	-1.26509	3.58519e-05	-0.759533	rs147551957	0.99	FRMD4B	69683810	3
ENSG00000105323	19_41752394_G_GC_b37	2.8478e-05	2.73505e-08	-0.116961	0.00528108	0.0930684	rs397829091	0.99	HNRNPUL1	41752394	19	ENSG00000130589	20_62160192_C_T_b37	0.0116332	9.69029e-06	-1.00019	1.32843e-05	-1.03046	rs145216924	0.5	HELZ2	62160192	20
ENSG00000179344	6_32604744_G_A_b37	2.86268e-05	2.75124e-08	-0.537622	0.0432186	0.315953		0.99	HLA-DQB1	32604744	6	ENSG00000160746	3_43308292_A_C_b37	0.0116351	9.69265e-06	-0.938405	0.00951136	-0.673928	rs74551139	0.4	ANO10	43308292	3
ENSG00000173209	2_61336718_G_C_b37	2.91705e-05	2.81526e-08	-0.282659	0.0046911	0.216034	rs1177261	0.99	AHSA2	61336718	2	ENSG00000145901	5_150552175_A_T_b37	0.0116484	9.70605e-06	-0.194561	0.00459897	-0.15929	rs10041475	0.99	TNIP1	150552175	5
ENSG00000171596	2_232389191_C_G_b37	2.93476e-05	2.83449e-08	-0.301679	0.0194085	0.208226	rs4973440	0.2	NMUR1	232389191	2	ENSG00000144935	3_142359553_G_A_b37	0.0116698	9.72924e-06	-0.914031	0.120749	-0.536567	rs4683426	0.3	TRPC1	142359553	3
ENSG00000142973	1_47335129_GA_G_b37	2.9479e-05	2.84932e-08	-0.615633	0.0756373	0.308993		0.99	CYP4B1	47335129	1	ENSG00000185187	11_435488_G_A_b37	0.0117044	9.76661e-06	0.291836	0.00500432	0.228643		0.99	SIGIRR	435488	11
ENSG00000179344	6_32631163_G_C_b37	3.04243e-05	2.95397e-08	-0.574566	0.0209919	0.444781		0.99	HLA-DQB1	32631163	6	ENSG00000119661	14_74146022_G_A_b37	0.0117262	9.78948e-06	0.239719	0.0341007	0.15042	rs1012420	0.01	DNAL1	74146022	14
ENSG00000179344	6_32632336_G_A_b37	3.05141e-05	2.9649e-08	-0.53764	0.136775	0.232931		0.99	HLA-DQB1	32632336	6	ENSG00000145901	5_150553282_A_C_b37	0.0117318	9.79648e-06	-0.194587	0.00459897	-0.15929	rs7712885	0.99	TNIP1	150553282	5
ENSG00000160439	19_55499701_C_T_b37	3.14651e-05	3.0698e-08	-0.223942	0.0209173	0.153728	rs34883216	0.6	RDH13	55499701	19	ENSG00000188997	11_77989644_C_T_b37	0.0117521	9.81807e-06	-0.394074	0.000407533	-0.412523	rs3018313	0.4	KCTD21	77989644	11
ENSG00000171596	2_232389594_CCTG_C_b37	3.23786e-05	3.16959e-08	-0.346123	0.0035787	0.280153		0.2	NMUR1	232389594	2	ENSG00000112531	6_163803356_C_T_b37	0.0117521	9.81805e-06	-1.89261	0.000436782	-1.76765	rs111431308	0.5	QKI	163803356	6
ENSG00000173209	2_61340450_G_T_b37	3.23962e-05	3.17156e-08	-0.285729	0.00486181	0.21478	rs1177264	0.99	AHSA2	61340450	2	ENSG00000163584	3_170544783_G_A_b37	0.0117937	9.85907e-06	0.359647	0.00632205	0.254967	rs61790515	0.4	RPL22L1	170544783	3
ENSG00000160439	19_55521334_G_A_b37	3.3186e-05	3.25788e-08	-0.245325	0.007033	0.191073	rs1671143	0.6	RDH13	55521334	19	ENSG00000158555	11_75161525_C_T_b37	0.0118173	9.88507e-06	1.5446	5.22171e-06	1.62552	rs11236433	0.99	GDPD5	75161525	11
ENSG00000121417	19_58041973_G_C_b37	3.32446e-05	3.26803e-08	-1.74665	4.1515e-07	1.97679	rs75940674	0.01	ZNF211	58041973	19	ENSG00000272808	15_101431593_C_T_b37	0.011829	9.89953e-06	0.973318	1.97911e-05	0.945706	rs73480621	0.01	RP11-66B24.7	101431593	15
ENSG00000121417	19_58054493_A_T_b37	3.32446e-05	3.26803e-08	-1.74665	4.1515e-07	1.97679	rs78074569	0.01	ZNF211	58054493	19	ENSG00000173482	18_8141769_CT_C_b37	0.0118357	9.92079e-06	1.56721	4.65921e-06	1.69553	rs796605786	0.99	PTPRM	8141769	18
ENSG00000121417	19_58051698_C_T_b37	3.32446e-05	3.26803e-08	-1.74665	4.1515e-07	1.97679	rs116349134	0.01	ZNF211	58051698	19	ENSG00000173482	18_8154223_A_T_b37	0.0118357	9.92079e-06	-1.56721	4.21132e-06	-1.73054	rs117550241	0.99	PTPRM	8154223	18
ENSG00000121417	19_58042192_A_G_b37	3.32446e-05	3.26803e-08	-1.74665	4.1515e-07	1.97679	rs74846436	0.01	ZNF211	58042192	19	ENSG00000173482	18_8144240_C_A_b37	0.0118357	9.92079e-06	-1.56721	4.21132e-06	-1.73054	rs117701503	0.99	PTPRM	8144240	18
ENSG00000121417	19_58047830_T_C_b37	3.32446e-05	3.26803e-08	-1.74665	4.1515e-07	1.97679	rs75464452	0.01	ZNF211	58047830	19	ENSG00000173482	18_8153756_T_C_b37	0.0118357	9.92079e-06	-1.56721	4.21132e-06	-1.73054	rs118021759	0.99	PTPRM	8153756	18
ENSG00000121417	19_58048537_C_T_b37	3.32446e-05	3.26803e-08	-1.74665	4.1515e-07	1.97679	rs77255789	0.01	ZNF211	58048537	19	ENSG00000173482	18_8154184_C_T_b37	0.0118357	9.92079e-06	-1.56721	4.21132e-06	-1.73054	rs76912874	0.99	PTPRM	8154184	18
ENSG00000121417	19_58055798_A_G_b37	3.32446e-05	3.26803e-08	-1.74665	4.1515e-07	1.97679	rs77986379	0.01	ZNF211	58055798	19	ENSG00000173482	18_8141169_T_C_b37	0.0118357	9.92079e-06	1.56721	4.72312e-06	1.68742	rs521237	0.99	PTPRM	8141169	18
ENSG00000121417	19_58050063_A_G_b37	3.32446e-05	3.26803e-08	-1.74665	4.1515e-07	1.97679	rs61736505	0.01	ZNF211	58050063	19	ENSG00000173482	18_8169825_T_C_b37	0.0118357	9.92079e-06	-1.56721	4.21132e-06	-1.73054	rs187694997	0.99	PTPRM	8169825	18
ENSG00000121417	19_58056043_A_G_b37	3.32446e-05	3.26803e-08	-1.74665	4.1515e-07	1.97679	rs111623728	0.01	ZNF211	58056043	19	ENSG00000173482	18_8169469_C_T_b37	0.0118357	9.92079e-06	-1.56721	4.21132e-06	-1.73054	rs117470708	0.99	PTPRM	8169469	18
ENSG00000121417	19_58051861_C_T_b37	3.32446e-05	3.26803e-08	-1.74665	4.1515e-07	1.97679	rs112161597	0.01	ZNF211	58051861	19	ENSG00000173482	18_8162693_G_A_b37	0.0118357	9.92079e-06	-1.56721	4.35782e-06	-1.71564	rs76649914	0.99	PTPRM	8162693	18
ENSG00000136011	12_103978709_A_G_b37	3.32759e-05	3.2722e-08	-0.393398	0.0123052	0.282967	rs7295399	0.01	STAB2	103978709	12	ENSG00000173482	18_8160741_T_A_b37	0.0118357	9.92079e-06	-1.56721	4.35782e-06	-1.71564	rs118020398	0.99	PTPRM	8160741	18
ENSG00000136011	12_103980385_A_C_b37	3.32759e-05	3.2722e-08	-0.393398	0.0123052	0.282967	rs7303682	0.01	STAB2	103980385	12	ENSG00000173482	18_8143134_T_TTG_b37	0.0118357	9.92079e-06	-1.56721	5.43999e-06	-1.69642	rs375594849	0.99	PTPRM	8143134	18
ENSG00000179344	6_32630862_G_A_b37	3.40551e-05	3.36031e-08	-0.478277	0.0954396	0.244599	rs17843721	0.99	HLA-DQB1	32630862	6	ENSG00000173482	18_8155544_G_A_b37	0.0118357	9.92079e-06	-1.56721	4.21132e-06	-1.73054	rs146069594	0.99	PTPRM	8155544	18
ENSG00000179344	6_32585031_A_T_b37	3.4312e-05	3.38838e-08	-0.496958	0.0162633	0.360707	rs28752531	0.99	HLA-DQB1	32585031	6	ENSG00000173482	18_8165304_G_T_b37	0.0118357	9.92079e-06	-1.56721	4.21132e-06	-1.73054	rs140503311	0.99	PTPRM	8165304	18
ENSG00000179344	6_32651921_AT_A_b37	3.54327e-05	3.51054e-08	-0.450605	0.0248135	0.364628		0.99	HLA-DQB1	32651921	6	ENSG00000176915	12_133270689_G_T_b37	0.0118462	9.93363e-06	-0.158343	0.0228162	-0.0923756		0.95	ANKLE2	133270689	12
ENSG00000118640	2_85753458_GGTTT_G_b37	3.57995e-05	3.55252e-08	-0.204235	0.021088	0.129582		0.9	VAMP8	85753458	2	ENSG00000073910	13_32570543_A_G_b37	0.0118462	9.93305e-06	-0.749513	9.19058e-05	-0.767398	rs73165181	0.99	FRY	32570543	13
ENSG00000179344	6_32651924_CT_C_b37	3.57995e-05	3.55256e-08	-0.450816	0.0248135	0.364628		0.99	HLA-DQB1	32651924	6	ENSG00000205583	7_75050825_C_T_b37	0.0119016	9.98631e-06	0.955778	0.00635516	0.557783		0.01	STAG3L1	75050825	7
ENSG00000118640	2_85824039_G_A_b37	3.75028e-05	3.74167e-08	-0.256065	0.0282247	0.156076	rs1127974	0.9	VAMP8	85824039	2	ENSG00000204301	6_32265528_C_T_b37	0.0119737	1.00589e-05	0.352168	0.000185087	0.349306	rs17422797	0.99	NOTCH4	32265528	6
ENSG00000105323	19_41781493_C_G_b37	3.77163e-05	3.76971e-08	-0.157472	0.00181334	0.12957	rs8103839	0.99	HNRNPUL1	41781493	19	ENSG00000119661	14_74171394_A_C_b37	0.0119785	1.00643e-05	0.242843	0.0227802	0.162493	rs142682005	0.01	DNAL1	74171394	14
ENSG00000105323	19_41789178_T_C_b37	3.79815e-05	3.79898e-08	-0.157755	0.00181334	0.12957	rs35812313	0.99	HNRNPUL1	41789178	19	ENSG00000163444	1_202964982_C_T_b37	0.0119883	1.00788e-05	1.03821	0.00228358	0.898279	rs75228438	0.8	TMEM183A	202964982	1
ENSG00000105323	19_41789558_G_A_b37	3.80524e-05	3.80682e-08	-0.15778	0.00181334	0.12957	rs67744888	0.99	HNRNPUL1	41789558	19	ENSG00000109625	4_8592707_T_C_b37	0.0120488	1.01385e-05	0.312644	0.0188648	0.2045	rs3756179	0.3	CPZ	8592707	4
ENSG00000179344	6_32585007_G_T_b37	3.80852e-05	3.81061e-08	-0.434986	0.0377332	0.284554	rs28752528	0.99	HLA-DQB1	32585007	6	ENSG00000196584	7_152423854_G_A_b37	0.0120741	1.01653e-05	-1.81496	0.00187	-1.36541	rs115270964	0.01	XRCC2	152423854	7
ENSG00000168395	2_242672130_A_T_b37	4.1065e-05	4.15003e-08	-0.251497	0.039659	0.126896	rs34905668	0.2	ING5	242672130	2	ENSG00000100292	22_35756914_C_A_b37	0.0121304	1.02264e-05	-0.326063	0.000362909	-0.360905	rs2413344	0.99	HMOX1	35756914	22
ENSG00000188372	7_76033906_T_C_b37	4.26128e-05	4.3228e-08	-0.353015	0.0490985	0.199794	rs11760779	0.01	ZP3	76033906	7	ENSG00000073910	13_32566214_C_T_b37	0.0121323	1.02288e-05	-0.749142	9.19058e-05	-0.767398	rs73165178	0.99	FRY	32566214	13
ENSG00000038002	4_178362122_C_G_b37	4.28076e-05	4.34538e-08	-0.21639	0.00596676	0.161117	rs13106192	0.4	AGA	178362122	4	ENSG00000144283	2_159473451_TG_T_b37	0.0121375	1.0234e-05	1.57769	0.00205022	1.42238	rs200065738	0.8	PKP4	159473451	2
ENSG00000180767	3_126235127_A_C_b37	4.29827e-05	4.36543e-08	-0.509269	0.0337002	0.271116		0.01	CHST13	126235127	3	ENSG00000144283	2_159431175_T_C_b37	0.0121385	1.02356e-05	1.57759	0.00205022	1.42238	rs74911965	0.8	PKP4	159431175	2
ENSG00000038002	4_178360550_C_T_b37	4.40513e-05	4.4862e-08	-0.216209	0.00765711	0.155763	rs13149149	0.4	AGA	178360550	4	ENSG00000166598	12_104239673_G_A_b37	0.0121391	1.02369e-05	-0.289439	0.00316688	-0.246482	rs2245322	0.99	HSP90B1	104239673	12
ENSG00000188372	7_76063333_T_C_b37	4.41787e-05	4.50768e-08	-0.35183	0.0153092	0.252263		0.01	ZP3	76063333	7	ENSG00000119661	14_74141552_T_C_b37	0.012177	1.02802e-05	0.238843	0.0341007	0.15042	rs62004924	0.01	DNAL1	74141552	14
ENSG00000179344	6_32630741_C_T_b37	4.60221e-05	4.7146e-08	-0.478048	0.0744783	0.264497	rs745755084	0.99	HLA-DQB1	32630741	6	ENSG00000119661	14_74130134_C_T_b37	0.012177	1.02779e-05	0.238854	0.0341007	0.15042	rs62004917	0.01	DNAL1	74130134	14
ENSG00000197580	11_112057306_A_G_b37	4.84285e-05	4.9909e-08	-0.251841	0.0179896	0.19117	rs12283162	0.01	BCO2	112057306	11	ENSG00000119661	14_74157070_G_T_b37	0.012177	1.02802e-05	0.238843	0.0341007	0.15042	rs12434616	0.01	DNAL1	74157070	14
ENSG00000197580	11_112058408_G_A_b37	5.03927e-05	5.23198e-08	-0.251201	0.0179896	0.19117	rs4084132	0.01	BCO2	112058408	11	ENSG00000119661	14_74155766_G_T_b37	0.012177	1.02802e-05	0.238843	0.0341007	0.15042		0.01	DNAL1	74155766	14
ENSG00000197580	11_112063254_C_T_b37	5.04125e-05	5.23518e-08	-0.251181	0.0147818	0.197042	rs10891337	0.01	BCO2	112063254	11	ENSG00000119661	14_74149730_T_C_b37	0.012177	1.02802e-05	0.238843	0.0405229	0.145715	rs62004931	0.01	DNAL1	74149730	14
ENSG00000197580	11_112059715_T_C_b37	5.0421e-05	5.23692e-08	-0.251186	0.0179896	0.19117	rs11214120	0.01	BCO2	112059715	11	ENSG00000119661	14_74138442_A_G_b37	0.012177	1.02802e-05	0.238843	0.0341007	0.15042	rs45599532	0.01	DNAL1	74138442	14
ENSG00000197580	11_112059277_C_T_b37	5.04309e-05	5.23861e-08	-0.251188	0.0179896	0.19117	rs10891335	0.01	BCO2	112059277	11	ENSG00000119661	14_74120838_G_A_b37	0.012177	1.02802e-05	0.238843	0.0290902	0.155325	rs11625686	0.01	DNAL1	74120838	14
ENSG00000197580	11_112070174_G_A_b37	5.04483e-05	5.24175e-08	-0.251203	0.0179896	0.19117	rs10891339	0.01	BCO2	112070174	11	ENSG00000119661	14_74127491_A_G_b37	0.012177	1.02802e-05	0.238843	0.0290902	0.155325	rs60099498	0.01	DNAL1	74127491	14
ENSG00000197580	11_112068593_G_A_b37	5.04551e-05	5.24312e-08	-0.251169	0.0179896	0.19117	rs11214127	0.01	BCO2	112068593	11	ENSG00000172020	3_115503219_G_A_b37	0.0121902	1.02929e-05	0.665016	0.00396277	0.521394	rs745600	0.01	GAP43	115503219	3
ENSG00000197580	11_112068758_G_A_b37	5.04551e-05	5.24312e-08	-0.251169	0.0179896	0.19117	rs11214128	0.01	BCO2	112068758	11	ENSG00000166598	12_104237829_T_G_b37	0.0122087	1.03126e-05	-0.289118	0.00316688	-0.246482	rs1370780	0.99	HSP90B1	104237829	12
ENSG00000205861	13_24434951_G_C_b37	5.07965e-05	5.28296e-08	-0.367547	0.0519519	0.201792	rs17339485	0.01	C1QTNF9B-AS1	24434951	13	ENSG00000198380	2_69689428_G_C_b37	0.0122109	1.03162e-05	0.170621	0.0332464	0.0973625		0.6	GFPT1	69689428	2
ENSG00000160284	21_47642414_C_T_b37	5.10033e-05	5.30616e-08	-0.706295	0.179308	0.402289	rs6518279	0.01	SPATC1L	47642414	21	ENSG00000162753	1_173426809_T_C_b37	0.0122109	1.03185e-05	-0.364701	0.00114726	-0.328572	rs4916220	0.01	SLC9C2	173426809	1
ENSG00000160439	19_55519940_A_G_b37	5.43776e-05	5.70324e-08	-0.265367	0.0316873	0.163928		0.6	RDH13	55519940	19	ENSG00000162753	1_173426022_G_C_b37	0.0122109	1.03185e-05	-0.364701	0.00114726	-0.328572	rs9425719	0.01	SLC9C2	173426022	1
ENSG00000105323	19_41798646_TG_T_b37	5.44832e-05	5.71611e-08	-0.1563	0.00213104	0.128052	rs79067870	0.99	HNRNPUL1	41798646	19	ENSG00000162753	1_173423799_G_A_b37	0.0122109	1.03185e-05	-0.364701	0.00114726	-0.328572	rs4916358	0.01	SLC9C2	173423799	1
ENSG00000105323	19_41801756_A_T_b37	5.46459e-05	5.73498e-08	-0.15628	0.00213104	0.128052	rs12985339	0.99	HNRNPUL1	41801756	19	ENSG00000162753	1_173425229_T_A_b37	0.0122109	1.03185e-05	-0.364701	0.00114726	-0.328572	rs9425718	0.01	SLC9C2	173425229	1
ENSG00000105323	19_41799475_T_C_b37	5.46459e-05	5.73498e-08	-0.15628	0.00213104	0.128052	rs2053086	0.99	HNRNPUL1	41799475	19	ENSG00000112531	6_163823972_G_A_b37	0.0122342	1.0343e-05	-1.88855	9.73433e-05	-1.90944	rs111243489	0.5	QKI	163823972	6
ENSG00000105323	19_41799886_T_A_b37	5.46459e-05	5.73498e-08	-0.15628	0.00213104	0.128052	rs12976536	0.99	HNRNPUL1	41799886	19	ENSG00000173482	18_8140220_C_A_b37	0.0122376	1.03475e-05	-1.56324	5.45857e-06	-1.68709	rs75670809	0.99	PTPRM	8140220	18
ENSG00000105323	19_41798660_A_G_b37	5.46459e-05	5.73498e-08	-0.15628	0.00213104	0.128052	rs12974420	0.99	HNRNPUL1	41798660	19	ENSG00000155897	8_131878480_C_T_b37	0.0122974	1.04281e-05	-0.275258	3.88819e-05	-0.302915	rs7461848	0.01	ADCY8	131878480	8
ENSG00000105323	19_41808103_CTT_C_b37	5.47294e-05	5.7452e-08	-0.156283	0.00213104	0.128052	rs71994070	0.99	HNRNPUL1	41808103	19	ENSG00000188997	11_77989652_A_G_b37	0.0123145	1.04443e-05	-0.399748	0.000690682	-0.399634	rs3018314	0.4	KCTD21	77989652	11
ENSG00000105323	19_41808432_A_T_b37	5.47551e-05	5.74862e-08	-0.156283	0.00213104	0.128052	rs11881940	0.99	HNRNPUL1	41808432	19	ENSG00000155897	8_131878994_A_G_b37	0.0123237	1.04545e-05	-0.275402	3.88819e-05	-0.302915	rs1435447	0.01	ADCY8	131878994	8
ENSG00000160284	21_47654271_C_G_b37	5.52832e-05	5.81101e-08	-0.692915	0.264293	0.332042	rs17177037	0.01	SPATC1L	47654271	21	ENSG00000176769	10_133072308_G_C_b37	0.0123409	1.04773e-05	0.694189	0.000384165	0.73621	rs2918105	0.01	TCERG1L	133072308	10
ENSG00000137501	11_85435001_T_TA_b37	5.57508e-05	5.86496e-08	0.17321	0.00228837	-0.149655	rs398045355	0.4	SYTL2	85435001	11	ENSG00000188997	11_77957120_C_T_b37	0.0123845	1.05241e-05	-0.390738	0.000316686	-0.423549	rs2512545	0.4	KCTD21	77957120	11
ENSG00000197580	11_112061441_T_A_b37	5.59935e-05	5.89234e-08	-0.250711	0.0193436	0.188442	rs10891336	0.01	BCO2	112061441	11	ENSG00000233930	11_1594524_G_T_b37	0.0124435	1.05899e-05	-0.747253	0.00132331	-0.61814	rs117074143	0.01	KRTAP5-AS1	1594524	11
ENSG00000254184	7_72392946_T_C_b37	5.67564e-05	5.98012e-08	-0.374304	0.0333555	0.204895	rs6460040	0.01	TYW1B	72392946	7	ENSG00000144214	2_99947879_G_A_b37	0.0124643	1.06093e-05	0.234833	0.00459106	0.190239	rs12618779	0.01	LYG1	99947879	2
ENSG00000179344	6_32609371_T_TC_b37	5.78235e-05	6.1048e-08	-0.428472	0.0377587	0.257329		0.99	HLA-DQB1	32609371	6	ENSG00000188997	11_77984470_C_CT_b37	0.0124794	1.06249e-05	-0.397069	0.000316686	-0.423549	rs35995010	0.4	KCTD21	77984470	11
ENSG00000160439	19_55566012_C_T_b37	5.84886e-05	6.18159e-08	-0.252605	0.0245627	0.173554	rs34602228	0.6	RDH13	55566012	19	ENSG00000163584	3_170601057_T_A_b37	0.0124829	1.06317e-05	0.302588	0.00263302	0.244254	rs9756260	0.4	RPL22L1	170601057	3
ENSG00000118640	2_85854015_A_G_b37	5.91941e-05	6.26242e-08	-0.177738	0.0105913	0.132292	rs12463933	0.9	VAMP8	85854015	2	ENSG00000176659	20_58577417_A_C_b37	0.0125109	1.06597e-05	-1.5786	0.426421	-0.491123		0.01	C20orf197	58577417	20
ENSG00000115705	2_1528857_CCTA_C_b37	6.06219e-05	6.43431e-08	4.20554	5.86122e-05	-2.96557	rs377759782	0.01	TPO	1528857	2	ENSG00000109625	4_8592863_A_G_b37	0.0125287	1.06774e-05	0.312445	0.0158049	0.210589	rs9799848	0.3	CPZ	8592863	4
ENSG00000118640	2_85820301_A_T_b37	6.17199e-05	6.56514e-08	-0.238853	0.0393966	0.143698	rs1049363	0.9	VAMP8	85820301	2	ENSG00000091181	3_3140673_A_G_b37	0.0125896	1.0735e-05	0.661131	0.013293	0.53944	rs17885333	0.01	IL5RA	3140673	3
ENSG00000180061	19_55839272_T_C_b37	6.20228e-05	6.59982e-08	0.192514	0.131651	-0.0870581	rs8105530	0.3	TMEM150B	55839272	19	ENSG00000162753	1_173437024_C_T_b37	0.0125903	1.07366e-05	-0.364525	0.00100982	-0.331728	rs10798282	0.01	SLC9C2	173437024	1
ENSG00000179344	6_32674725_A_G_b37	6.32068e-05	6.7396e-08	-0.421686	0.0148943	0.360572	rs17206287	0.99	HLA-DQB1	32674725	6	ENSG00000106853	9_114293630_GTCAA_G_b37	0.012598	1.07504e-05	0.64474	0.0398753	0.409872	rs200459103	0.6	PTGR1	114293630	9
ENSG00000188372	7_76089647_C_T_b37	6.34079e-05	6.76272e-08	-0.405607	0.000497936	0.392186		0.01	ZP3	76089647	7	ENSG00000108592	17_62006433_G_C_b37	0.0126437	1.08054e-05	-0.128965	0.0266999	-0.0815854	rs1051688	0.8	FTSJ3	62006433	17
ENSG00000234745	6_31245478_G_A_b37	6.57195e-05	7.04621e-08	0.271542	0.0548666	-0.158463	rs9264745	0.99	HLA-B	31245478	6	ENSG00000106853	9_114294133_A_T_b37	0.0126577	1.08199e-05	0.64446	0.0398753	0.409872	rs79408622	0.6	PTGR1	114294133	9
ENSG00000142459	19_7880469_C_T_b37	6.87648e-05	7.41272e-08	-0.138334	0.0458203	0.0765282	rs7245635	0.4	EVI5L	7880469	19	ENSG00000049449	11_31907738_G_A_b37	0.0126871	1.08509e-05	2.28152	4.8232e-05	2.46877	rs12286308	0.2	RCN1	31907738	11
ENSG00000188372	7_76034216_A_G_b37	6.88295e-05	7.42106e-08	-0.345749	0.0660019	0.188811	rs55646977	0.01	ZP3	76034216	7	ENSG00000162753	1_173431118_G_A_b37	0.012698	1.08645e-05	-0.366904	0.00134056	-0.313851	rs4916359	0.01	SLC9C2	173431118	1
ENSG00000197580	11_112084061_T_C_b37	6.89862e-05	7.4407e-08	-0.252451	0.0204189	0.187594	rs11214138	0.01	BCO2	112084061	11	ENSG00000169122	8_58995142_C_T_b37	0.0127103	1.08926e-05	1.47244	0.00037796	1.23966	rs78031520	0.2	FAM110B	58995142	8
ENSG00000160284	21_47637904_A_G_b37	6.95984e-05	7.51132e-08	-0.69623	0.179308	0.402289	rs8130539	0.01	SPATC1L	47637904	21	ENSG00000111581	12_69064080_A_G_b37	0.0127223	1.09071e-05	-1.23841	0.000100942	-1.166	rs77876666	0.6	NUP107	69064080	12
ENSG00000173209	2_61334789_T_C_b37	7.20729e-05	7.81175e-08	-0.277688	0.00641299	0.208484	rs1177263	0.99	AHSA2	61334789	2	ENSG00000119661	14_74171406_A_G_b37	0.0127678	1.09495e-05	0.240665	0.023785	0.161368	rs59018985	0.01	DNAL1	74171406	14
ENSG00000197580	11_112081208_A_C_b37	7.43639e-05	8.11956e-08	-0.250829	0.0179896	0.19117	rs11214135	0.01	BCO2	112081208	11	ENSG00000171346	17_39701823_A_G_b37	0.0127727	1.09562e-05	1.11517	0.0285323	0.845767	rs8074528	0.3	KRT15	39701823	17
ENSG00000173209	2_61338187_G_A_b37	7.43846e-05	8.12231e-08	-0.277253	0.00641299	0.208484	rs1177266	0.99	AHSA2	61338187	2	ENSG00000145901	5_150548519_G_A_b37	0.013047	1.12541e-05	-0.211089	0.00221102	-0.190902	rs10476764	0.99	TNIP1	150548519	5
ENSG00000197580	11_112080424_T_C_b37	7.46213e-05	8.15162e-08	-0.25079	0.0179896	0.19117	rs11214134	0.01	BCO2	112080424	11	ENSG00000145901	5_150554880_TTCATAG_T_b37	0.0130599	1.12674e-05	-0.201171	0.00361522	-0.166958	rs56772847	0.99	TNIP1	150554880	5
ENSG00000179344	6_32585995_T_C_b37	7.55025e-05	8.26085e-08	-0.406627	0.046114	0.271814		0.99	HLA-DQB1	32585995	6	ENSG00000157856	2_26608714_T_G_b37	0.0130631	1.12718e-05	0.798633	0.00892749	0.699562	rs58242251	0.01	DRC1	26608714	2
ENSG00000198793	1_11373439_T_C_b37	7.77729e-05	8.5432e-08	-0.595843	0.00246631	0.528952	rs77605005	0.99	MTOR	11373439	1	ENSG00000169122	8_58985065_AC_A_b37	0.0130909	1.13009e-05	1.46357	0.000256212	1.29268	rs138974059	0.2	FAM110B	58985065	8
ENSG00000138744	4_76833003_C_T_b37	7.80576e-05	8.57861e-08	0.476534	0.0377242	-0.292544	rs115782453	0.8	NAAA	76833003	4	ENSG00000157856	2_26596050_C_T_b37	0.0131802	1.14042e-05	0.797321	0.00266234	0.778702	rs113395747	0.01	DRC1	26596050	2
ENSG00000179344	6_32586024_A_G_b37	7.85769e-05	8.64296e-08	-0.405033	0.046114	0.271814		0.99	HLA-DQB1	32586024	6	ENSG00000123892	11_87931027_A_G_b37	0.0132041	1.1431e-05	-0.477423	8.79709e-05	-0.513742	rs493350	0.01	RAB38	87931027	11
ENSG00000105323	19_41792091_T_TA_b37	8.31371e-05	9.21766e-08	-0.159139	0.00185812	0.131801		0.99	HNRNPUL1	41792091	19	ENSG00000155252	10_99465661_C_T_b37	0.0132431	1.14738e-05	-1.43483	0.00125111	-1.02924	rs180782527	0.5	PI4K2A	99465661	10
ENSG00000176915	12_133337805_A_G_b37	8.54186e-05	9.50018e-08	-0.15157	0.0059091	0.120806	rs6560901	0.95	ANKLE2	133337805	12	ENSG00000164638	7_5326411_C_G_b37	0.0132775	1.15104e-05	1.47598	0.0108837	1.33901	rs118188810	0.01	SLC29A4	5326411	7
ENSG00000179344	6_32585978_A_G_b37	8.54476e-05	9.50435e-08	-0.403445	0.0277307	0.298028		0.99	HLA-DQB1	32585978	6	ENSG00000106443	7_11004258_C_T_b37	0.0133143	1.15458e-05	-0.192647	0.00216088	-0.156357	rs218963	0.7	PHF14	11004258	7
ENSG00000179344	6_32586030_T_TTG_b37	8.8437e-05	9.89066e-08	-0.402009	0.0277307	0.298028		0.99	HLA-DQB1	32586030	6	ENSG00000106853	9_114298247_A_C_b37	0.0134022	1.1638e-05	0.641378	0.0572892	0.340076	rs146047834	0.6	PTGR1	114298247	9
ENSG00000137501	11_85435730_C_T_b37	8.85508e-05	9.90515e-08	0.168909	0.000836698	-0.168029	rs550404	0.4	SYTL2	85435730	11	ENSG00000119661	14_74103263_T_G_b37	0.0134653	1.1715e-05	0.23223	0.0284224	0.153986	rs62004886	0.01	DNAL1	74103263	14
ENSG00000261701	16_72118880_C_T_b37	8.92383e-05	9.99208e-08	2.00606	0.0247021	-1.4331	rs12325171	0.01	HPR	72118880	16	ENSG00000188997	11_77990831_T_C_b37	0.0134756	1.17284e-05	-0.383295	0.000182468	-0.436038	rs4945262	0.4	KCTD21	77990831	11
ENSG00000241839	15_65247395_C_CT_b37	8.94924e-05	1.00277e-07	1.88425	2.5737e-06	-1.76717		0.8	PLEKHO2	65247395	15	ENSG00000188997	11_77985849_T_A_b37	0.0134756	1.17284e-05	-0.383295	0.000182468	-0.436038	rs2511187	0.4	KCTD21	77985849	11
ENSG00000257335	7_141825321_T_C_b37	8.98109e-05	1.00699e-07	0.246903	0.0491851	-0.134822	rs7790470	0.6	MGAM	141825321	7	ENSG00000188997	11_77988310_T_C_b37	0.0134756	1.17284e-05	-0.383295	0.000182468	-0.436038	rs2511190	0.4	KCTD21	77988310	11
ENSG00000179344	6_32586221_C_T_b37	8.99363e-05	1.00863e-07	-0.401523	0.0277307	0.298028		0.99	HLA-DQB1	32586221	6	ENSG00000188997	11_77982130_G_C_b37	0.0134756	1.17284e-05	-0.383295	0.000182468	-0.436038	rs2511182	0.4	KCTD21	77982130	11
ENSG00000179344	6_32586207_T_A_b37	8.99363e-05	1.00863e-07	-0.401523	0.0277307	0.298028		0.99	HLA-DQB1	32586207	6	ENSG00000119661	14_74106103_T_C_b37	0.0134756	1.17293e-05	0.232139	0.0354797	0.14792	rs62004889	0.01	DNAL1	74106103	14
ENSG00000188372	7_76112702_T_C_b37	9.00138e-05	1.0098e-07	-0.38346	0.00878426	0.277356		0.01	ZP3	76112702	7	ENSG00000119661	14_74109990_T_C_b37	0.0134809	1.17348e-05	0.232103	0.0265679	0.155689	rs7156901	0.01	DNAL1	74109990	14
ENSG00000105323	19_41809995_A_G_b37	9.0911e-05	1.02233e-07	-0.153896	0.00101781	0.137396	rs1056854	0.99	HNRNPUL1	41809995	19	ENSG00000160710	1_154693504_G_A_b37	0.0136289	1.18988e-05	0.698802	0.000579796	0.706056	rs115384920	0.99	ADAR	154693504	1
ENSG00000179344	6_32585525_A_T_b37	9.1141e-05	1.03161e-07	-0.400845	0.0591594	0.234578		0.99	HLA-DQB1	32585525	6	ENSG00000106066	7_29144097_G_A_b37	0.0136875	1.1969e-05	-1.69057	7.57968e-06	-2.12609	rs182270297	0.6	CPVL	29144097	7
ENSG00000105323	19_41792092_T_A_b37	9.20514e-05	1.04438e-07	-0.158893	0.00271315	0.129494		0.99	HNRNPUL1	41792092	19	ENSG00000167984	16_3519614_T_A_b37	0.0138378	1.21224e-05	-0.439328	0.00135785	-0.3411		0.5	NLRC3	3519614	16
ENSG00000179344	6_32584329_AC_A_b37	9.21728e-05	1.04608e-07	-0.401039	0.0591594	0.234578	rs144726249	0.99	HLA-DQB1	32584329	6	ENSG00000171467	6_43408466_C_G_b37	0.0138644	1.21585e-05	0.162408	0.00210157	0.136807	rs2794264	0.3	ZNF318	43408466	6
ENSG00000179344	6_32559620_A_G_b37	9.38961e-05	1.06794e-07	-0.449839	0.0469994	0.275695	rs28366262	0.99	HLA-DQB1	32559620	6	ENSG00000173442	11_65326804_G_T_b37	0.0139379	1.22329e-05	-1.43813	0.058212	-0.673372	rs117011552	0.99	EHBP1L1	65326804	11
ENSG00000176915	12_133337352_G_A_b37	9.38961e-05	1.06791e-07	-0.150797	0.0059091	0.120806	rs7971299	0.95	ANKLE2	133337352	12	ENSG00000168734	20_43282623_G_T_b37	0.0139424	1.22407e-05	-1.32099	0.0103922	-0.990394	rs117089354	0.99	PKIG	43282623	20
ENSG00000152219	11_30256295_T_G_b37	9.5012e-05	1.08239e-07	0.396799	0.00289079	-0.356423	rs78946483	0.4	ARL14EP	30256295	11	ENSG00000144214	2_99952888_G_C_b37	0.0139977	1.23014e-05	0.234674	0.00459106	0.190239	rs13028869	0.01	LYG1	99952888	2
ENSG00000138792	4_111349065_C_T_b37	9.53046e-05	1.08623e-07	0.291883	0.196896	-0.110151	rs13124075	0.6	ENPEP	111349065	4	ENSG00000125912	19_3178270_T_C_b37	0.0140322	1.2341e-05	0.602726	6.74437e-05	0.476554		0.99	NCLN	3178270	19
ENSG00000179344	6_32579441_G_T_b37	9.55178e-05	1.08904e-07	-0.401768	0.0591594	0.234578		0.99	HLA-DQB1	32579441	6	ENSG00000172602	12_49341130_C_T_b37	0.0140791	1.23915e-05	-1.71643	0.0139506	-1.43146	rs138421268	0.6	RND1	49341130	12
ENSG00000179344	6_32585489_G_A_b37	9.62477e-05	1.09901e-07	-0.400655	0.0591594	0.234578		0.99	HLA-DQB1	32585489	6	ENSG00000106853	9_114301431_CA_C_b37	0.0141151	1.24353e-05	0.638706	0.0398753	0.409872		0.6	PTGR1	114301431	9
ENSG00000198400	1_156721562_C_T_b37	9.69843e-05	1.10864e-07	-0.994321	3.06751e-05	0.941415		0.01	NTRK1	156721562	1	ENSG00000187676	13_31777565_A_G_b37	0.0141235	1.24464e-05	-0.211767	0.0184897	-0.150342	rs9805862	0.4	B3GALTL	31777565	13
ENSG00000115705	2_1528531_C_A_b37	9.82435e-05	1.12499e-07	3.98221	5.86122e-05	-2.96557	rs57849631	0.01	TPO	1528531	2	ENSG00000172264	20_15178753_G_A_b37	0.0141378	1.24768e-05	0.357968	0.0199331	0.249604	rs169190	0.01	MACROD2	15178753	20
ENSG00000179344	6_32585058_G_A_b37	9.92493e-05	1.1386e-07	-0.405805	0.0591594	0.234578	rs28752533	0.99	HLA-DQB1	32585058	6	ENSG00000172264	20_15177715_G_A_b37	0.0141378	1.24768e-05	0.357968	0.0199331	0.249604	rs199309	0.01	MACROD2	15177715	20
ENSG00000144791	3_45690948_C_A_b37	0.000102067	1.17519e-07	-0.229192	0.0496375	0.137205	rs36047207	0.99	LIMD1	45690948	3	ENSG00000172264	20_15177759_G_T_b37	0.0141378	1.24768e-05	0.357968	0.0199331	0.249604	rs199310	0.01	MACROD2	15177759	20
ENSG00000144791	3_45690222_C_T_b37	0.000102109	1.17586e-07	-0.229185	0.0496375	0.137205	rs11710266	0.99	LIMD1	45690222	3	ENSG00000172264	20_15177625_A_G_b37	0.0141378	1.24768e-05	0.357968	0.0145289	0.262708	rs199308	0.01	MACROD2	15177625	20
ENSG00000144791	3_45688319_T_A_b37	0.00010227	1.17791e-07	-0.229165	0.0496375	0.137205	rs13094441	0.99	LIMD1	45688319	3	ENSG00000172264	20_15178491_C_T_b37	0.0141378	1.24768e-05	0.357968	0.0199331	0.249604	rs199313	0.01	MACROD2	15178491	20
ENSG00000144791	3_45694685_C_T_b37	0.000102382	1.17996e-07	-0.229144	0.0496375	0.137205	rs11709753	0.99	LIMD1	45694685	3	ENSG00000172264	20_15177968_T_A_b37	0.0141378	1.24768e-05	0.357968	0.0199331	0.249604	rs199311	0.01	MACROD2	15177968	20
ENSG00000144791	3_45701455_T_C_b37	0.000102382	1.17996e-07	0.229144	0.0350681	-0.134765	rs2578694	0.99	LIMD1	45701455	3	ENSG00000188997	11_77990260_G_A_b37	0.0141379	1.25171e-05	-0.388408	0.000316686	-0.423549	rs4945261	0.4	KCTD21	77990260	11
ENSG00000144791	3_45700315_A_G_b37	0.000102382	1.17996e-07	0.229144	0.0350681	-0.134765	rs1964416	0.99	LIMD1	45700315	3	ENSG00000188997	11_77991222_A_C_b37	0.0141379	1.25171e-05	-0.388408	0.000316686	-0.423549	rs10899451	0.4	KCTD21	77991222	11
ENSG00000144791	3_45693419_CG_C_b37	0.000102382	1.17996e-07	-0.229144	0.0496375	0.137205	rs397817970	0.99	LIMD1	45693419	3	ENSG00000188997	11_77948095_T_C_b37	0.0141379	1.25171e-05	-0.388408	0.000227598	-0.433125	rs1017908	0.4	KCTD21	77948095	11
ENSG00000144791	3_45683363_G_A_b37	0.000102382	1.17996e-07	-0.229144	0.0496375	0.137205	rs62242182	0.99	LIMD1	45683363	3	ENSG00000172264	20_15177520_T_A_b37	0.0141379	1.25013e-05	0.358077	0.0199331	0.249604	rs199306	0.01	MACROD2	15177520	20
ENSG00000144791	3_45684955_C_T_b37	0.000102382	1.17996e-07	-0.229144	0.0496375	0.137205	rs1866402	0.99	LIMD1	45684955	3	ENSG00000188997	11_77930138_T_C_b37	0.0141379	1.25171e-05	-0.388408	0.000316686	-0.423549	rs1485483	0.4	KCTD21	77930138	11
ENSG00000234745	6_31234494_T_C_b37	0.000102764	1.18565e-07	0.277514	0.0331432	-0.174606	rs9264533	0.99	HLA-B	31234494	6	ENSG00000188997	11_77941771_T_G_b37	0.0141379	1.25171e-05	-0.388408	0.000316686	-0.423549	rs2510033	0.4	KCTD21	77941771	11
ENSG00000234745	6_31229930_C_T_b37	0.000103792	1.19957e-07	0.277505	0.0331432	-0.174606	rs9264413	0.99	HLA-B	31229930	6	ENSG00000188997	11_77992967_A_G_b37	0.0141379	1.25171e-05	-0.388408	0.000316686	-0.423549	rs7101429	0.4	KCTD21	77992967	11
ENSG00000197580	11_112085019_G_A_b37	0.000105729	1.22629e-07	-0.263433	0.0459543	0.168692	rs2518366	0.01	BCO2	112085019	11	ENSG00000163584	3_170540806_G_C_b37	0.0141379	1.24816e-05	0.356285	0.00681405	0.252799	rs61790506	0.4	RPL22L1	170540806	3
ENSG00000234745	6_31244261_C_A_b37	0.000106218	1.23231e-07	0.285118	0.146951	-0.135262	rs9264738	0.99	HLA-B	31244261	6	ENSG00000188997	11_77988817_T_C_b37	0.0141379	1.25171e-05	-0.388408	0.000316686	-0.423549	rs2510046	0.4	KCTD21	77988817	11
ENSG00000234745	6_31239306_T_G_b37	0.000107641	1.25232e-07	0.301909	0.0446543	-0.196068	rs7383157	0.99	HLA-B	31239306	6	ENSG00000188997	11_77972632_G_A_b37	0.0141379	1.25171e-05	-0.388408	0.000316686	-0.423549	rs2511157	0.4	KCTD21	77972632	11
ENSG00000179344	6_32556467_C_T_b37	0.00010857	1.26505e-07	-0.579164	0.0459947	0.352663		0.99	HLA-DQB1	32556467	6	ENSG00000188997	11_77987464_T_C_b37	0.0141379	1.25171e-05	-0.388408	0.000316686	-0.423549	rs2510048	0.4	KCTD21	77987464	11
ENSG00000234745	6_31278449_A_T_b37	0.00010934	1.27497e-07	0.262109	0.00187609	-0.25109	rs9264970	0.99	HLA-B	31278449	6	ENSG00000188997	11_77973980_C_T_b37	0.0141379	1.25171e-05	-0.388408	0.000316686	-0.423549	rs2511158	0.4	KCTD21	77973980	11
ENSG00000160439	19_55494740_T_C_b37	0.000110186	1.28572e-07	-0.1977	0.0350392	0.135463	rs10412915	0.6	RDH13	55494740	19	ENSG00000188997	11_77971947_T_C_b37	0.0141379	1.25171e-05	-0.388408	0.000316686	-0.423549	rs2512537	0.4	KCTD21	77971947	11
ENSG00000101198	20_61876874_C_T_b37	0.000110338	1.28778e-07	-0.489477	0.0873987	0.29797	rs79895489	0.01	NKAIN4	61876874	20	ENSG00000188997	11_77985459_G_T_b37	0.0141379	1.25171e-05	-0.388408	0.000316686	-0.423549	rs2510049	0.4	KCTD21	77985459	11
ENSG00000198793	1_11354366_A_G_b37	0.000110795	1.29363e-07	-0.552573	0.000722872	0.581454	rs186341997	0.99	MTOR	11354366	1	ENSG00000188997	11_77978754_A_G_b37	0.0141379	1.25171e-05	-0.388408	0.000316686	-0.423549	rs10899450	0.4	KCTD21	77978754	11
ENSG00000234745	6_31291285_T_C_b37	0.000113183	1.32427e-07	0.306992	0.104171	-0.153019	rs9265259	0.99	HLA-B	31291285	6	ENSG00000188997	11_77971693_T_C_b37	0.0141379	1.25171e-05	-0.388408	0.000316686	-0.423549	rs2512536	0.4	KCTD21	77971693	11
ENSG00000257335	7_141828422_A_C_b37	0.000113669	1.33146e-07	0.241069	0.0394709	-0.144803	rs4726490	0.6	MGAM	141828422	7	ENSG00000188997	11_77975081_A_G_b37	0.0141379	1.25171e-05	-0.388408	0.000316686	-0.423549	rs2511175	0.4	KCTD21	77975081	11
ENSG00000142459	19_7930445_G_A_b37	0.000113886	1.33408e-07	-0.141096	0.0314279	0.0821259	rs11667611	0.4	EVI5L	7930445	19	ENSG00000188997	11_77971167_G_C_b37	0.0141379	1.25171e-05	-0.388408	0.000316686	-0.423549	rs2511156	0.4	KCTD21	77971167	11
ENSG00000234745	6_31277518_T_C_b37	0.000114016	1.3359e-07	0.261343	0.00187609	-0.25109	rs9264966	0.99	HLA-B	31277518	6	ENSG00000188997	11_77979299_A_G_b37	0.0141379	1.25171e-05	-0.388408	0.000316686	-0.423549	rs2512540	0.4	KCTD21	77979299	11
ENSG00000234745	6_31277493_C_T_b37	0.000114016	1.3359e-07	0.261343	0.00187609	-0.25109	rs9264965	0.99	HLA-B	31277493	6	ENSG00000188997	11_77970039_T_A_b37	0.0141379	1.25171e-05	-0.388408	0.000316686	-0.423549	rs2512534	0.4	KCTD21	77970039	11
ENSG00000160284	21_47588427_G_A_b37	0.000114913	1.34786e-07	-0.677504	0.179308	0.402289	rs74486947	0.01	SPATC1L	47588427	21	ENSG00000188997	11_77983883_G_A_b37	0.0141379	1.25171e-05	-0.388408	0.000316686	-0.423549	rs2512543	0.4	KCTD21	77983883	11
ENSG00000160284	21_47606903_C_CT_b37	0.000114913	1.34786e-07	-0.677504	0.179308	0.402289	rs201992730	0.01	SPATC1L	47606903	21	ENSG00000188997	11_77968977_G_C_b37	0.0141379	1.25171e-05	-0.388408	0.000316686	-0.423549	rs1893449	0.4	KCTD21	77968977	11
ENSG00000160284	21_47627716_CCT_C_b37	0.000114913	1.34786e-07	-0.677504	0.179308	0.402289	rs138236037	0.01	SPATC1L	47627716	21	ENSG00000188997	11_77977351_C_T_b37	0.0141379	1.25171e-05	-0.388408	0.000316686	-0.423549	rs2512529	0.4	KCTD21	77977351	11
ENSG00000160284	21_47623615_C_T_b37	0.000114913	1.34786e-07	-0.677504	0.179308	0.402289	rs75532052	0.01	SPATC1L	47623615	21	ENSG00000163584	3_170540825_C_T_b37	0.0141379	1.24812e-05	0.356284	0.00681405	0.252799	rs61790507	0.4	RPL22L1	170540825	3
ENSG00000160284	21_47620754_T_C_b37	0.000114913	1.34786e-07	-0.677504	0.179308	0.402289	rs74576542	0.01	SPATC1L	47620754	21	ENSG00000188997	11_77968631_G_C_b37	0.0141379	1.25171e-05	-0.388408	0.000316686	-0.423549	rs2510032	0.4	KCTD21	77968631	11
ENSG00000160284	21_47626759_C_A_b37	0.000114913	1.34786e-07	-0.677504	0.179308	0.402289	rs16978977	0.01	SPATC1L	47626759	21	ENSG00000188997	11_77966788_G_T_b37	0.0141379	1.25171e-05	-0.388408	0.000156091	-0.443531	rs2510036	0.4	KCTD21	77966788	11
ENSG00000160284	21_47632504_C_T_b37	0.000114913	1.34786e-07	-0.677504	0.179308	0.402289	rs76610090	0.01	SPATC1L	47632504	21	ENSG00000188997	11_77966034_G_A_b37	0.0141379	1.25171e-05	-0.388408	0.000316686	-0.423549	rs2510038	0.4	KCTD21	77966034	11
ENSG00000160284	21_47591139_T_A_b37	0.000114913	1.34786e-07	-0.677504	0.179308	0.402289	rs76045843	0.01	SPATC1L	47591139	21	ENSG00000188997	11_77962788_GCTT_G_b37	0.0141379	1.25171e-05	-0.388408	0.000316686	-0.423549	rs371202091	0.4	KCTD21	77962788	11
ENSG00000160284	21_47588465_C_T_b37	0.000114913	1.34786e-07	-0.677504	0.179308	0.402289	rs77889636	0.01	SPATC1L	47588465	21	ENSG00000188997	11_77961912_C_T_b37	0.0141379	1.25171e-05	-0.388408	0.000316686	-0.423549	rs2510055	0.4	KCTD21	77961912	11
ENSG00000160284	21_47623337_C_T_b37	0.000114913	1.34786e-07	-0.677504	0.179308	0.402289	rs78924032	0.01	SPATC1L	47623337	21	ENSG00000188997	11_77956371_G_GA_b37	0.0141379	1.25171e-05	-0.388408	0.000316686	-0.423549	rs140667637	0.4	KCTD21	77956371	11
ENSG00000179344	6_32604924_C_T_b37	0.000115419	1.35432e-07	-0.44953	0.0481666	0.284458		0.99	HLA-DQB1	32604924	6	ENSG00000188997	11_77954001_G_A_b37	0.0141379	1.25171e-05	-0.388408	0.000316686	-0.423549	rs2512520	0.4	KCTD21	77954001	11
ENSG00000257335	7_141823390_G_A_b37	0.00011551	1.35549e-07	0.244778	0.0315566	-0.150597	rs6464462	0.6	MGAM	141823390	7	ENSG00000188997	11_77972461_T_G_b37	0.0141379	1.25171e-05	-0.388408	0.000316686	-0.423549	rs2512538	0.4	KCTD21	77972461	11
ENSG00000142459	19_7931525_G_A_b37	0.000116637	1.37094e-07	-0.1359	0.0525009	0.0747036	rs747990	0.4	EVI5L	7931525	19	ENSG00000188997	11_77968674_A_C_b37	0.0141379	1.25171e-05	-0.388408	0.000316686	-0.423549	rs2512533	0.4	KCTD21	77968674	11
ENSG00000179344	6_32620136_A_G_b37	0.000116677	1.37156e-07	-0.469016	0.034514	0.280779		0.99	HLA-DQB1	32620136	6	ENSG00000188997	11_77997936_C_T_b37	0.014143	1.25244e-05	-0.388441	0.000316686	-0.423549	rs7107174	0.4	KCTD21	77997936	11
ENSG00000188372	7_76111152_GT_G_b37	0.00011742	1.382e-07	-0.411863	0.0134183	0.280665		0.01	ZP3	76111152	7	ENSG00000172264	20_15176961_A_G_b37	0.0141469	1.25294e-05	0.358451	0.0199331	0.249604	rs199304	0.01	MACROD2	15176961	20
ENSG00000179344	6_32632274_C_A_b37	0.000117851	1.38756e-07	-0.530133	0.0302917	0.384644		0.99	HLA-DQB1	32632274	6	ENSG00000172264	20_15176950_A_G_b37	0.0141486	1.25322e-05	0.358465	0.0199331	0.249604	rs199303	0.01	MACROD2	15176950	20
ENSG00000160284	21_47591904_A_G_b37	0.000117885	1.38809e-07	-0.6776	0.179308	0.402289	rs16978941	0.01	SPATC1L	47591904	21	ENSG00000102580	13_96492674_C_T_b37	0.0141515	1.25367e-05	-0.907384	3.71817e-05	-1.11748	rs150605845	0.6	DNAJC3	96492674	13
ENSG00000179344	6_32641020_A_T_b37	0.000118455	1.39528e-07	-0.434643	0.0328082	0.273172		0.99	HLA-DQB1	32641020	6	ENSG00000109625	4_8593744_T_G_b37	0.0141515	1.25362e-05	0.310084	0.0188648	0.2045	rs3756176	0.3	CPZ	8593744	4
ENSG00000188372	7_76112955_T_C_b37	0.000120323	1.42173e-07	-0.386317	0.0237547	0.244212	rs116848658	0.01	ZP3	76112955	7	ENSG00000119661	14_74175866_C_T_b37	0.0141735	1.25754e-05	0.238989	0.044349	0.136662	rs12435043	0.01	DNAL1	74175866	14
ENSG00000101198	20_61880073_G_A_b37	0.000120607	1.42541e-07	-0.485729	0.0873987	0.29797	rs78017705	0.01	NKAIN4	61880073	20	ENSG00000188997	11_77949334_G_T_b37	0.0141735	1.25745e-05	-0.388434	0.000316686	-0.423549	rs3102742	0.4	KCTD21	77949334	11
ENSG00000138792	4_111348738_G_T_b37	0.000121932	1.44357e-07	0.288361	0.193779	-0.111141	rs9997893	0.6	ENPEP	111348738	4	ENSG00000243452	1_148547345_G_A_b37	0.0141735	1.25664e-05	-0.82561	4.93268e-06	-0.6992	rs58312111	0.5	NBPF15	148547345	1
ENSG00000138792	4_111353305_T_A_b37	0.000122058	1.44559e-07	0.288386	0.193779	-0.111141	rs10213413	0.6	ENPEP	111353305	4	ENSG00000171346	17_39701323_A_G_b37	0.0141858	1.25933e-05	1.10771	0.275795	0.53953	rs8073727	0.3	KRT15	39701323	17
ENSG00000138792	4_111337864_A_G_b37	0.000122113	1.44657e-07	0.288297	0.193779	-0.111141	rs6533515	0.6	ENPEP	111337864	4	ENSG00000172264	20_15178253_T_G_b37	0.0141901	1.25999e-05	0.357913	0.0199331	0.249604	rs199312	0.01	MACROD2	15178253	20
ENSG00000138792	4_111338277_T_C_b37	0.000122113	1.44657e-07	0.288297	0.193779	-0.111141	rs9994289	0.6	ENPEP	111338277	4	ENSG00000162753	1_173448495_A_G_b37	0.0142161	1.26268e-05	0.368202	0.00154342	0.311395	rs9425723	0.01	SLC9C2	173448495	1
ENSG00000138792	4_111351895_C_A_b37	0.000122114	1.4467e-07	0.288376	0.193779	-0.111141	rs11937522	0.6	ENPEP	111351895	4	ENSG00000140350	15_68994827_G_A_b37	0.0142461	1.26705e-05	1.35735	0.000257939	1.31306	rs116538637	0.99	ANP32A	68994827	15
ENSG00000138792	4_111355793_G_A_b37	0.000122193	1.44788e-07	0.288327	0.140378	-0.126089	rs6818198	0.6	ENPEP	111355793	4	ENSG00000188997	11_77919768_G_A_b37	0.0142741	1.27132e-05	-0.388352	0.000394081	-0.417381	rs2256187	0.4	KCTD21	77919768	11
ENSG00000138792	4_111356221_C_A_b37	0.000122525	1.45214e-07	0.288747	0.193779	-0.111141	rs11936009	0.6	ENPEP	111356221	4	ENSG00000094914	12_53810452_A_G_b37	0.0142829	1.27258e-05	-0.269974	0.00125545	-0.23832	rs12821290	0.6	AAAS	53810452	12
ENSG00000160284	21_47592686_A_G_b37	0.000122796	1.45567e-07	-0.677595	0.179308	0.402289	rs75222741	0.01	SPATC1L	47592686	21	ENSG00000187048	1_47502057_TAC_T_b37	0.0143029	1.27502e-05	0.377008	0.000138419	0.351233		0.01	CYP4A11	47502057	1
ENSG00000234745	6_31241838_T_C_b37	0.000123123	1.46056e-07	0.29168	0.0194938	-0.214529		0.99	HLA-B	31241838	6	ENSG00000172020	3_115485747_G_A_b37	0.014335	1.27987e-05	0.658391	0.00521259	0.505125	rs9821809	0.01	GAP43	115485747	3
ENSG00000138792	4_111356038_A_C_b37	0.000123185	1.46158e-07	0.288246	0.193779	-0.111141	rs13136326	0.6	ENPEP	111356038	4	ENSG00000172020	3_115477972_C_T_b37	0.014335	1.27987e-05	0.658391	0.00489331	0.511121	rs1516518	0.01	GAP43	115477972	3
ENSG00000101198	20_61882049_G_C_b37	0.000123861	1.47066e-07	-0.484865	0.0873987	0.29797	rs78371785	0.01	NKAIN4	61882049	20	ENSG00000203710	1_207653106_A_C_b37	0.014335	1.27921e-05	0.362885	0.00823543	0.268612	rs2182909	0.3	CR1	207653106	1
ENSG00000105323	19_41774491_T_C_b37	0.000123872	1.47112e-07	-0.140678	0.00182904	0.122635	rs10410836	0.99	HNRNPUL1	41774491	19	ENSG00000172020	3_115485383_TA_T_b37	0.014335	1.27987e-05	0.658391	0.0086536	0.476126	rs145689541	0.01	GAP43	115485383	3
ENSG00000038002	4_178356461_T_C_b37	0.00012393	1.47394e-07	-0.217988	0.0033839	0.170816	rs1105059	0.4	AGA	178356461	4	ENSG00000172020	3_115462865_G_A_b37	0.014335	1.27987e-05	0.658391	0.00489331	0.511121	rs6783745	0.01	GAP43	115462865	3
ENSG00000105323	19_41788117_T_C_b37	0.000124103	1.47633e-07	-0.140867	0.00182904	0.122635	rs7257583	0.99	HNRNPUL1	41788117	19	ENSG00000182670	21_38598022_G_A_b37	0.0143794	1.28593e-05	2.63017	0.000293783	2.41063	rs74762361	0.01	TTC3	38598022	21
ENSG00000101198	20_61882487_T_C_b37	0.000124792	1.48519e-07	-0.484789	0.0873987	0.29797	rs141978190	0.01	NKAIN4	61882487	20	ENSG00000169122	8_58912361_C_T_b37	0.0144384	1.29293e-05	1.83264	0.000475575	1.68928	rs146624023	0.2	FAM110B	58912361	8
ENSG00000101198	20_61882661_T_C_b37	0.000124814	1.48562e-07	-0.484792	0.0873987	0.29797	rs143943533	0.01	NKAIN4	61882661	20	ENSG00000188997	11_77944568_A_C_b37	0.0144806	1.29823e-05	-0.388129	0.000227598	-0.433125	rs2450131	0.4	KCTD21	77944568	11
ENSG00000101198	20_61882838_C_T_b37	0.000125447	1.49423e-07	-0.48475	0.0873987	0.29797	rs139671687	0.01	NKAIN4	61882838	20	ENSG00000188997	11_77930499_G_A_b37	0.0144806	1.29823e-05	-0.388129	0.000316686	-0.423549	rs901104	0.4	KCTD21	77930499	11
ENSG00000101198	20_61883367_C_T_b37	0.000126345	1.50618e-07	-0.484695	0.0873987	0.29797	rs75829408	0.01	NKAIN4	61883367	20	ENSG00000188997	11_77944480_G_A_b37	0.0144806	1.29823e-05	-0.388129	0.000316686	-0.423549	rs2510039	0.4	KCTD21	77944480	11
ENSG00000101198	20_61883818_A_G_b37	0.000126998	1.51533e-07	-0.484627	0.0873987	0.29797		0.01	NKAIN4	61883818	20	ENSG00000188997	11_77945815_T_A_b37	0.0144806	1.29823e-05	-0.388129	0.000227598	-0.433125	rs2373009	0.4	KCTD21	77945815	11
ENSG00000101198	20_61884480_TC_T_b37	0.000128604	1.53796e-07	-0.484501	0.0873987	0.29797	rs148974632	0.01	NKAIN4	61884480	20	ENSG00000144214	2_100006061_G_GAGTA_b37	0.0145023	1.30042e-05	-0.23827	0.00865481	-0.179699	rs58524087	0.01	LYG1	100006061	2
ENSG00000160284	21_47643770_G_C_b37	0.000128782	1.54034e-07	-0.672045	0.00756263	0.708374	rs7281075	0.01	SPATC1L	47643770	21	ENSG00000171346	17_39659194_T_C_b37	0.0145425	1.30571e-05	1.04487	0.00764283	0.653403	rs4796697	0.3	KRT15	39659194	17
ENSG00000175265	15_34772983_C_T_b37	0.000129863	1.55499e-07	0.254442	0.044156	-0.148414	rs7167114	0.01	GOLGA8A	34772983	15	ENSG00000139722	12_123277697_G_T_b37	0.0145853	1.31205e-05	-0.748276	0.00118419	-0.618673	rs71456776	0.99	VPS37B	123277697	12
ENSG00000163734	4_74994331_A_G_b37	0.000130003	1.55675e-07	1.67661	5.74932e-06	-1.63973	rs78708399	0.6	CXCL3	74994331	4	ENSG00000008226	3_38256931_T_TA_b37	0.0145913	1.31325e-05	-2.69394	4.87883e-05	-3.00689	rs35964299	0.6	DLEC1	38256931	3
ENSG00000171596	2_232396052_C_G_b37	0.000133209	1.60104e-07	-0.287417	0.00996162	0.230972	rs3754980	0.2	NMUR1	232396052	2	ENSG00000167112	9_131119109_A_G_b37	0.0145913	1.31294e-05	-1.02385	0.0334558	-0.609413		0.4	TRUB2	131119109	9
ENSG00000138792	4_111334730_G_T_b37	0.000133283	1.60237e-07	0.286934	0.193779	-0.111141	rs2087160	0.6	ENPEP	111334730	4	ENSG00000122741	9_37716493_C_T_b37	0.0146035	1.31475e-05	0.159379	0.000119592	0.195153	rs10124071	0.8	DCAF10	37716493	9
ENSG00000138792	4_111335722_C_T_b37	0.0001335	1.60543e-07	0.286887	0.193779	-0.111141	rs1879057	0.6	ENPEP	111335722	4	ENSG00000172247	11_47669175_T_C_b37	0.0146338	1.31787e-05	-0.527675	0.0124575	-0.372517	rs59360790	0.01	C1QTNF4	47669175	11
ENSG00000138792	4_111335604_C_T_b37	0.000133939	1.61255e-07	0.286811	0.193779	-0.111141	rs1879056	0.6	ENPEP	111335604	4	ENSG00000142405	19_54418970_T_A_b37	0.0147561	1.33151e-05	-0.298503	0.000611768	-0.289187	rs17273190	0.01	NLRP12	54418970	19
ENSG00000173209	2_61316509_T_C_b37	0.000133939	1.61256e-07	-0.283218	0.00983483	0.203454	rs1186180	0.99	AHSA2	61316509	2	ENSG00000197562	16_671919_G_A_b37	0.0147816	1.33461e-05	1.54197	0.000670963	1.44509	rs117996073	0.99	RAB40C	671919	16
ENSG00000188372	7_76069811_T_C_b37	0.000134831	1.6258e-07	-0.364843	0.0240103	0.233703		0.01	ZP3	76069811	7	ENSG00000122741	9_37715724_T_G_b37	0.0147998	1.33693e-05	0.158882	0.000119592	0.195153	rs1952125	0.8	DCAF10	37715724	9
ENSG00000118640	2_85878158_G_T_b37	0.000137278	1.66048e-07	-0.173875	0.0148054	0.12694	rs7607208	0.9	VAMP8	85878158	2	ENSG00000144214	2_99957303_A_G_b37	0.0149057	1.34857e-05	0.232102	0.00364752	0.19519	rs1807985	0.01	LYG1	99957303	2
ENSG00000137501	11_85421392_A_G_b37	0.000137425	1.66253e-07	0.166668	0.00122235	-0.165898	rs290200	0.4	SYTL2	85421392	11	ENSG00000188997	11_77974409_GTCAC_G_b37	0.0149262	1.35101e-05	-0.388297	0.000316686	-0.423549	rs34691529	0.4	KCTD21	77974409	11
ENSG00000205861	13_24462340_CTCT_C_b37	0.000138899	1.6822e-07	-0.532246	0.0386125	0.291068	rs374378948	0.01	C1QTNF9B-AS1	24462340	13	ENSG00000144214	2_99948592_G_A_b37	0.0149285	1.35221e-05	0.232095	0.00459106	0.190239	rs11687870	0.01	LYG1	99948592	2
ENSG00000173209	2_61308517_A_G_b37	0.00013985	1.69631e-07	-0.274323	0.00723354	0.215236	rs1177295	0.99	AHSA2	61308517	2	ENSG00000144214	2_99947538_C_T_b37	0.0149285	1.35221e-05	0.232095	0.00459106	0.190239	rs6709240	0.01	LYG1	99947538	2
ENSG00000173209	2_61331376_C_T_b37	0.000139963	1.69776e-07	-0.25842	0.0576929	0.140168	rs1627608	0.99	AHSA2	61331376	2	ENSG00000106443	7_11003227_G_C_b37	0.0149285	1.3519e-05	-0.188919	0.00172402	-0.160266	rs6952822	0.7	PHF14	11003227	7
ENSG00000234745	6_31238377_G_C_b37	0.00014007	1.69915e-07	0.310769	0.0369232	-0.209105	rs9264641	0.99	HLA-B	31238377	6	ENSG00000144214	2_99959845_A_C_b37	0.0149285	1.35221e-05	0.232095	0.00459106	0.190239	rs13018274	0.01	LYG1	99959845	2
ENSG00000171596	2_232401855_T_C_b37	0.000140756	1.70859e-07	-0.286794	0.00996162	0.230972	rs34693999	0.2	NMUR1	232401855	2	ENSG00000144214	2_99938301_C_T_b37	0.0149285	1.35221e-05	0.232095	0.00459106	0.190239	rs13017871	0.01	LYG1	99938301	2
ENSG00000105323	19_41797099_G_A_b37	0.000142212	1.72947e-07	-0.140849	0.00320466	0.116111	rs10421990	0.99	HNRNPUL1	41797099	19	ENSG00000144214	2_99954735_C_A_b37	0.0149285	1.35221e-05	0.232095	0.00459106	0.190239	rs4850901	0.01	LYG1	99954735	2
ENSG00000237541	6_32610922_T_C_b37	0.000142766	1.73677e-07	-0.669288	0.0407202	0.385378	rs9272921	0.2	HLA-DQA2	32610922	6	ENSG00000144214	2_99946836_A_C_b37	0.0149285	1.35221e-05	0.232095	0.00459106	0.190239	rs13013984	0.01	LYG1	99946836	2
ENSG00000164919	8_100895661_A_G_b37	0.00014349	1.74738e-07	0.236018	0.0353637	-0.137286		0.9	COX6C	100895661	8	ENSG00000144214	2_99941077_C_G_b37	0.0149429	1.35381e-05	0.232097	0.00459106	0.190239	rs11674219	0.01	LYG1	99941077	2
ENSG00000177600	11_739392_G_C_b37	0.000143517	1.74781e-07	-0.341261	0.0490346	0.21419	rs10902216	0.99	RPLP2	739392	11	ENSG00000144214	2_99936685_T_G_b37	0.0149808	1.3583e-05	0.23204	0.00459106	0.190239	rs7609108	0.01	LYG1	99936685	2
ENSG00000105323	19_41770890_A_G_b37	0.000143859	1.75273e-07	-0.118518	0.0153516	0.0843438	rs12983339	0.99	HNRNPUL1	41770890	19	ENSG00000187630	14_24435564_C_T_b37	0.0149829	1.35883e-05	-0.731748	0.000605026	-0.674501	rs1043650	0.01	DHRS4L2	24435564	14
ENSG00000118640	2_85869140_GCTGT_G_b37	0.000145713	1.77783e-07	-0.172895	0.0148054	0.12694	rs34684121	0.9	VAMP8	85869140	2	ENSG00000155897	8_131868267_A_C_b37	0.0149873	1.35952e-05	-0.279405	3.66182e-05	-0.31207	rs62518090	0.01	ADCY8	131868267	8
ENSG00000234745	6_31242560_G_A_b37	0.000145763	1.77853e-07	0.297599	0.0494128	-0.194124	rs3132490	0.99	HLA-B	31242560	6	ENSG00000155897	8_131868338_G_A_b37	0.0149955	1.36036e-05	-0.279372	3.66182e-05	-0.31207	rs62518091	0.01	ADCY8	131868338	8
ENSG00000105323	19_41785282_T_G_b37	0.000147454	1.80424e-07	-0.140934	0.00190739	0.123395	rs3745295	0.99	HNRNPUL1	41785282	19	ENSG00000111581	12_68989650_C_G_b37	0.0150155	1.36277e-05	-1.11844	0.000100942	-1.166	rs74697431	0.6	NUP107	68989650	12
ENSG00000105323	19_41776257_A_G_b37	0.000147454	1.80424e-07	-0.140934	0.00190739	0.123395	rs66724427	0.99	HNRNPUL1	41776257	19	ENSG00000155897	8_131869715_C_T_b37	0.0150763	1.36928e-05	-0.278813	5.2243e-05	-0.306864	rs12540966	0.01	ADCY8	131869715	8
ENSG00000105323	19_41774064_T_C_b37	0.000147454	1.80424e-07	-0.140934	0.00190739	0.123395	rs2304230	0.99	HNRNPUL1	41774064	19	ENSG00000155897	8_131871098_C_T_b37	0.0150928	1.37114e-05	-0.278597	5.2243e-05	-0.306864	rs10956555	0.01	ADCY8	131871098	8
ENSG00000171596	2_232405855_G_C_b37	0.000147456	1.80436e-07	-0.286208	0.00975806	0.231473	rs72991376	0.2	NMUR1	232405855	2	ENSG00000155897	8_131870571_T_C_b37	0.0150939	1.37149e-05	-0.278674	5.2243e-05	-0.306864	rs11989229	0.01	ADCY8	131870571	8
ENSG00000160284	21_47607165_T_C_b37	0.000147456	1.80446e-07	-0.660242	0.259524	0.335733	rs149637836	0.01	SPATC1L	47607165	21	ENSG00000119661	14_74162079_G_T_b37	0.015097	1.37556e-05	0.236691	0.040735	0.145266	rs11624921	0.01	DNAL1	74162079	14
ENSG00000105323	19_41788352_A_G_b37	0.000147865	1.81054e-07	-0.141339	0.00190739	0.123395	rs7256856	0.99	HNRNPUL1	41788352	19	ENSG00000155897	8_131870428_T_TA_b37	0.015097	1.37452e-05	-0.27894	6.02231e-05	-0.305147	rs78471552	0.01	ADCY8	131870428	8
ENSG00000105323	19_41787931_C_T_b37	0.000148299	1.81673e-07	-0.141082	0.00190739	0.123395	rs7256416	0.99	HNRNPUL1	41787931	19	ENSG00000073792	3_185261570_T_C_b37	0.015097	1.3723e-05	2.17553	0.00155658	1.34487	rs7624914	0.01	IGF2BP2	185261570	3
ENSG00000105323	19_41788344_T_C_b37	0.000148474	1.81937e-07	-0.1411	0.00190739	0.123395	rs7257825	0.99	HNRNPUL1	41788344	19	ENSG00000119661	14_74113613_G_C_b37	0.015097	1.37484e-05	0.236703	0.040735	0.145266	rs7153752	0.01	DNAL1	74113613	14
ENSG00000187134	10_4967928_T_C_b37	0.000150842	1.85287e-07	0.280889	0.0544072	-0.154662	rs10751994	0.6	AKR1C1	4967928	10	ENSG00000119661	14_74114837_C_T_b37	0.015097	1.37484e-05	0.236703	0.040735	0.145266	rs4903131	0.01	DNAL1	74114837	14
ENSG00000171596	2_232407013_C_T_b37	0.000150954	1.85474e-07	-0.285893	0.00975806	0.231473	rs11695846	0.2	NMUR1	232407013	2	ENSG00000119661	14_74116272_A_G_b37	0.015097	1.37484e-05	0.236703	0.040735	0.145266	rs113279636	0.01	DNAL1	74116272	14
ENSG00000187134	10_4967847_A_G_b37	0.000151354	1.86056e-07	0.280857	0.0544072	-0.154662	rs7099377	0.6	AKR1C1	4967847	10	ENSG00000119661	14_74134470_T_G_b37	0.015097	1.37556e-05	0.236691	0.040735	0.145266	rs4296189	0.01	DNAL1	74134470	14
ENSG00000179344	6_32573171_G_A_b37	0.000151961	1.86833e-07	-0.44774	0.0622324	0.247871	rs2760992	0.99	HLA-DQB1	32573171	6	ENSG00000119661	14_74136353_G_A_b37	0.015097	1.37556e-05	0.236691	0.040735	0.145266	rs62004921	0.01	DNAL1	74136353	14
ENSG00000196126	6_32497975_A_G_b37	0.000152132	1.87093e-07	0.325199	0.0895435	-0.153856		0.99	HLA-DRB1	32497975	6	ENSG00000119661	14_74177623_C_T_b37	0.015097	1.37556e-05	0.236691	0.0526632	0.132468	rs4903142	0.01	DNAL1	74177623	14
ENSG00000234745	6_31226730_A_G_b37	0.000153234	1.88743e-07	0.247896	0.0649586	-0.132745	rs111907582	0.99	HLA-B	31226730	6	ENSG00000119661	14_74171747_G_A_b37	0.015097	1.37556e-05	0.236691	0.040735	0.145266	rs62004954	0.01	DNAL1	74171747	14
ENSG00000234745	6_31236853_G_A_b37	0.000154189	1.90173e-07	0.29683	0.0494128	-0.194124	rs1065711	0.99	HLA-B	31236853	6	ENSG00000119661	14_74144852_C_T_b37	0.015097	1.37556e-05	0.236691	0.040735	0.145266	rs12434185	0.01	DNAL1	74144852	14
ENSG00000257335	7_141832857_G_A_b37	0.000155024	1.9148e-07	0.247357	0.0375416	-0.148542		0.6	MGAM	141832857	7	ENSG00000119661	14_74165940_T_C_b37	0.015097	1.37556e-05	0.236691	0.040735	0.145266	rs12147465	0.01	DNAL1	74165940	14
ENSG00000234745	6_31245620_C_T_b37	0.00015543	1.92053e-07	0.296677	0.119963	-0.147007	rs9264749	0.99	HLA-B	31245620	6	ENSG00000119661	14_74147286_G_A_b37	0.015097	1.37556e-05	0.236691	0.040735	0.145266	rs4899475	0.01	DNAL1	74147286	14
ENSG00000234745	6_31244230_A_C_b37	0.000155592	1.92469e-07	0.29668	0.119963	-0.147007	rs9264734	0.99	HLA-B	31244230	6	ENSG00000119661	14_74147795_TTTG_T_b37	0.015097	1.37556e-05	0.236691	0.040735	0.145266		0.01	DNAL1	74147795	14
ENSG00000234745	6_31244181_C_T_b37	0.000155592	1.92469e-07	0.29668	0.119963	-0.147007	rs9264732	0.99	HLA-B	31244181	6	ENSG00000119661	14_74164718_A_G_b37	0.015097	1.37556e-05	0.236691	0.040735	0.145266	rs17182488	0.01	DNAL1	74164718	14
ENSG00000234745	6_31244247_A_G_b37	0.000155592	1.92469e-07	0.29668	0.119963	-0.147007	rs9264736	0.99	HLA-B	31244247	6	ENSG00000119661	14_74149298_C_A_b37	0.015097	1.37556e-05	0.236691	0.0349264	0.15018	rs62004930	0.01	DNAL1	74149298	14
ENSG00000234745	6_31244616_T_C_b37	0.000155592	1.92469e-07	0.29668	0.119963	-0.147007	rs9264742	0.99	HLA-B	31244616	6	ENSG00000119661	14_74150194_T_C_b37	0.015097	1.37556e-05	0.236691	0.040735	0.145266	rs62004932	0.01	DNAL1	74150194	14
ENSG00000234745	6_31242880_C_T_b37	0.000155592	1.92469e-07	0.29668	0.0494128	-0.194124	rs3134744	0.99	HLA-B	31242880	6	ENSG00000119661	14_74162203_G_A_b37	0.015097	1.37556e-05	0.236691	0.040735	0.145266	rs11624954	0.01	DNAL1	74162203	14
ENSG00000234745	6_31244300_G_A_b37	0.000155592	1.92469e-07	0.29668	0.119963	-0.147007	rs9264739	0.99	HLA-B	31244300	6	ENSG00000119661	14_74152784_A_G_b37	0.015097	1.37556e-05	0.236691	0.040735	0.145266	rs4903135	0.01	DNAL1	74152784	14
ENSG00000234745	6_31240353_A_C_b37	0.000155592	1.92469e-07	0.29668	0.0494128	-0.194124	rs28498059	0.99	HLA-B	31240353	6	ENSG00000166997	7_99763461_C_T_b37	0.015097	1.37251e-05	0.669833	0.00136853	0.577768		0.3	CNPY4	99763461	7
ENSG00000234745	6_31244654_A_G_b37	0.000155592	1.92469e-07	0.29668	0.119963	-0.147007	rs3930575	0.99	HLA-B	31244654	6	ENSG00000119661	14_74156316_C_T_b37	0.015097	1.37556e-05	0.236691	0.040735	0.145266	rs62004949	0.01	DNAL1	74156316	14
ENSG00000234745	6_31244249_T_C_b37	0.000155592	1.92469e-07	0.29668	0.119963	-0.147007	rs9264737	0.99	HLA-B	31244249	6	ENSG00000119661	14_74159644_A_G_b37	0.015097	1.37556e-05	0.236691	0.040735	0.145266	rs79045869	0.01	DNAL1	74159644	14
ENSG00000234745	6_31240663_T_A_b37	0.000155592	1.92469e-07	0.29668	0.0494128	-0.194124	rs9264679	0.99	HLA-B	31240663	6	ENSG00000119661	14_74162452_G_C_b37	0.015097	1.37556e-05	0.236691	0.040735	0.145266	rs11625036	0.01	DNAL1	74162452	14
ENSG00000234745	6_31236998_C_T_b37	0.000155592	1.92469e-07	0.29668	0.0494128	-0.194124	rs2001181	0.99	HLA-B	31236998	6	ENSG00000119661	14_74151634_CATTT_C_b37	0.0151418	1.38084e-05	0.236662	0.040735	0.145266	rs74378828	0.01	DNAL1	74151634	14
ENSG00000234745	6_31244068_G_A_b37	0.000155592	1.92469e-07	0.29668	0.119963	-0.147007	rs9264731	0.99	HLA-B	31244068	6	ENSG00000164944	8_95401453_G_A_b37	0.0151424	1.38099e-05	-1.78256	1.39101e-05	-1.9957	rs140068338	0.7	KIAA1429	95401453	8
ENSG00000234745	6_31249196_A_C_b37	0.000155592	1.92469e-07	0.29668	0.119963	-0.147007	rs9264763	0.99	HLA-B	31249196	6	ENSG00000204310	6_32175425_AG_A_b37	0.0152404	1.39311e-05	0.512223	0.00255991	0.627292		0.6	AGPAT1	32175425	6
ENSG00000234745	6_31243197_A_G_b37	0.000155592	1.92469e-07	0.29668	0.119963	-0.147007	rs3130694	0.99	HLA-B	31243197	6	ENSG00000106853	9_114365612_T_A_b37	0.0153051	1.40281e-05	0.575336	0.272001	0.132293	rs7867921	0.6	PTGR1	114365612	9
ENSG00000234745	6_31249132_A_T_b37	0.000155592	1.92469e-07	0.29668	0.119963	-0.147007	rs9264761	0.99	HLA-B	31249132	6	ENSG00000108592	17_62006432_G_A_b37	0.0153226	1.40493e-05	-0.127684	0.0208513	-0.0851323	rs12603821	0.8	FTSJ3	62006432	17
ENSG00000234745	6_31247067_T_G_b37	0.000155592	1.92469e-07	0.29668	0.119963	-0.147007	rs7382297	0.99	HLA-B	31247067	6	ENSG00000125637	2_113974345_C_T_b37	0.0153333	1.40648e-05	0.748287	0.000164199	0.777475	rs144041400	0.7	PSD4	113974345	2
ENSG00000257335	7_141828308_A_G_b37	0.000156202	1.93307e-07	0.240213	0.0470521	-0.139261	rs6969210	0.6	MGAM	141828308	7	ENSG00000125637	2_113973506_G_A_b37	0.0153333	1.40648e-05	0.748287	0.000164199	0.777475	rs146470943	0.7	PSD4	113973506	2
ENSG00000184293	12_9834209_A_AT_b37	0.000156559	1.93821e-07	-0.288516	0.0173878	0.196132	rs138612994	0.01	CLECL1	9834209	12	ENSG00000119661	14_74171159_C_A_b37	0.0153588	1.40937e-05	0.236847	0.040735	0.145266	rs60875332	0.01	DNAL1	74171159	14
ENSG00000105323	19_41807700_G_A_b37	0.000156877	1.94256e-07	-0.140467	0.00214762	0.121119	rs7248164	0.99	HNRNPUL1	41807700	19	ENSG00000187048	1_47472464_A_C_b37	0.0153636	1.41042e-05	0.400999	0.000301744	0.328072	rs9658943	0.01	CYP4A11	47472464	1
ENSG00000234745	6_31242272_C_T_b37	0.00015842	1.96401e-07	0.296413	0.0494128	-0.194124	rs3132491	0.99	HLA-B	31242272	6	ENSG00000136436	17_46935362_A_G_b37	0.0153767	1.41212e-05	-0.687885	0.000181569	-0.692997		0.95	CALCOCO2	46935362	17
ENSG00000179344	6_32631390_G_C_b37	0.000158958	1.97348e-07	-0.53086	0.0116714	0.461736		0.99	HLA-DQB1	32631390	6	ENSG00000183255	21_46317126_C_T_b37	0.0153799	1.41264e-05	0.789023	0.000284854	0.805026	rs3788145	0.99	PTTG1IP	46317126	21
ENSG00000179344	6_32574991_G_A_b37	0.000160454	1.9943e-07	-0.442368	0.0772058	0.237493	rs13193798	0.99	HLA-DQB1	32574991	6	ENSG00000106853	9_114382394_C_T_b37	0.0153927	1.41462e-05	0.714256	0.0411257	0.387284	rs10980974	0.6	PTGR1	114382394	9
ENSG00000188372	7_76080479_A_G_b37	0.000162139	2.01865e-07	-0.33727	0.0401463	0.219247	rs28836522	0.01	ZP3	76080479	7	ENSG00000100292	22_35764437_A_G_b37	0.0154238	1.41849e-05	-0.325075	0.000546967	-0.344631	rs739103	0.99	HMOX1	35764437	22
ENSG00000234745	6_31247149_A_G_b37	0.000164193	2.04749e-07	0.295885	0.119963	-0.147007	rs7382307	0.99	HLA-B	31247149	6	ENSG00000068654	2_86280293_A_C_b37	0.0154263	1.41895e-05	-0.576833	0.110287	-0.161951	rs6547658	0.6	POLR1A	86280293	2
ENSG00000234745	6_31321360_A_G_b37	0.000164389	2.05112e-07	0.286913	0.0239933	-0.195278	rs2844585	0.99	HLA-B	31321360	6	ENSG00000242086	3_195506435_T_G_b37	0.0154976	1.42671e-05	0.444661	0.00037162	0.424297		0.8	LINC00969	195506435	3
ENSG00000204525	6_31324996_G_C_b37	0.000166264	2.07732e-07	0.261649	0.0408791	-0.155758		0.99	HLA-C	31324996	6	ENSG00000119661	14_74170483_G_A_b37	0.0155049	1.42749e-05	0.236343	0.040735	0.145266	rs11628385	0.01	DNAL1	74170483	14
ENSG00000101198	20_61875007_C_T_b37	0.000167185	2.09088e-07	-0.473335	0.0439027	0.338511	rs45469101	0.01	NKAIN4	61875007	20	ENSG00000156802	8_124405946_C_T_b37	0.0155134	1.42878e-05	0.642754	0.0129027	0.624605	rs117381542	0.6	ATAD2	124405946	8
ENSG00000065911	2_74439309_T_TTCCC_b37	0.000167486	2.09597e-07	0.253882	0.0233822	-0.174641		0.6	MTHFD2	74439309	2	ENSG00000187048	1_47473014_A_T_b37	0.0155307	1.43079e-05	0.401171	0.00044147	0.314113	rs11211417	0.01	CYP4A11	47473014	1
ENSG00000142459	19_7883667_C_T_b37	0.000168655	2.11398e-07	-0.131046	0.0763822	0.0681258	rs7258822	0.4	EVI5L	7883667	19	ENSG00000119661	14_74161003_G_C_b37	0.0156048	1.43988e-05	0.236974	0.0427082	0.143805	rs12433462	0.01	DNAL1	74161003	14
ENSG00000165409	14_81540375_T_C_b37	0.000168716	2.11505e-07	1.01633	0.000455041	-1.22038	rs17111404	0.01	TSHR	81540375	14	ENSG00000149182	11_47245187_G_A_b37	0.0156333	1.44354e-05	0.642931	0.115061	0.27594		0.99	ARFGAP2	47245187	11
ENSG00000257335	7_141817973_C_G_b37	0.000169279	2.12266e-07	0.241525	0.0499118	-0.133252	rs28658169	0.6	MGAM	141817973	7	ENSG00000131773	8_136703011_G_A_b37	0.0156343	1.44375e-05	2.49996	0.00351355	1.42904		0.5	KHDRBS3	136703011	8
ENSG00000177600	11_740572_CA_C_b37	0.000169487	2.12594e-07	-0.341282	0.0367728	0.206919		0.99	RPLP2	740572	11	ENSG00000145901	5_150559721_C_G_b37	0.0156623	1.44695e-05	-0.195207	0.0025163	-0.178328	rs7717323	0.99	TNIP1	150559721	5
ENSG00000105323	19_41773797_G_A_b37	0.000169845	2.13122e-07	-0.139642	0.00214762	0.121119	rs3816052	0.99	HNRNPUL1	41773797	19	ENSG00000152137	12_119702200_G_A_b37	0.0156939	1.45091e-05	-21.179	0.662796	0.0429544	rs144387708	0.7	HSPB8	119702200	12
ENSG00000257335	7_141817583_C_A_b37	0.000170427	2.13942e-07	0.241533	0.0350584	-0.132514	rs7790672	0.6	MGAM	141817583	7	ENSG00000206530	3_113163096_C_A_b37	0.0157555	1.45785e-05	1.09576	8.54602e-05	1.12873	rs111854801	0.3	WDR52	113163096	3
ENSG00000197580	11_112071880_AT_A_b37	0.000170559	2.14119e-07	-0.243011	0.00457105	0.230631		0.01	BCO2	112071880	11	ENSG00000102858	16_4681184_G_A_b37	0.0157722	1.45971e-05	-0.681769	1.54063e-05	-0.741205	rs76280905	0.6	MGRN1	4681184	16
ENSG00000225151	15_84916376_G_A_b37	0.000172587	2.16951e-07	-0.538943	0.0461382	0.308423		0.01	GOLGA2P7	84916376	15	ENSG00000100034	22_22332898_C_A_b37	0.0157783	1.4608e-05	-0.886675	0.00140188	-0.765307	rs75195025	0.8	PPM1F	22332898	22
ENSG00000179532	11_6533576_A_G_b37	0.000175084	2.20506e-07	0.204415	9.45336e-05	-0.228754	rs2723653	0.5	DNHD1	6533576	11	ENSG00000124299	19_33794359_C_T_b37	0.0158197	1.46903e-05	-1.3191	0.00227779	-0.748953	rs41490344	0.7	PEPD	33794359	19
ENSG00000205861	13_24419457_T_C_b37	0.000175671	2.21431e-07	-0.333003	0.0690116	0.18412	rs80221827	0.01	C1QTNF9B-AS1	24419457	13	ENSG00000177294	17_6747986_C_T_b37	0.0160649	1.50242e-05	1.12588	0.000204734	1.04008	rs113325115	0.01	FBXO39	6747986	17
ENSG00000136011	12_103972602_C_T_b37	0.000175773	2.21584e-07	-0.354689	0.0548935	0.197058	rs7958280	0.01	STAB2	103972602	12	ENSG00000171346	17_39670912_G_C_b37	0.0161514	1.51232e-05	1.09443	0.0622687	0.507005	rs897420	0.3	KRT15	39670912	17
ENSG00000135924	2_220243173_A_G_b37	0.000176262	2.22305e-07	-0.865596	7.40433e-05	0.997104		0.5	DNAJB2	220243173	2	ENSG00000112576	6_42023542_CCT_C_b37	0.0161634	1.51366e-05	-1.36998	1.59747e-06	-1.63104	rs147452787	0.9	CCND3	42023542	6
ENSG00000135924	2_220243174_A_C_b37	0.000176262	2.22305e-07	-0.865596	7.40433e-05	0.997104		0.5	DNAJB2	220243174	2	ENSG00000073792	3_185359672_G_A_b37	0.0162861	1.53038e-05	1.6287	0.0134899	0.980921	rs150115874	0.01	IGF2BP2	185359672	3
ENSG00000165409	14_81530645_G_T_b37	0.000177399	2.23856e-07	1.01313	0.000455041	-1.22038	rs74485690	0.01	TSHR	81530645	14	ENSG00000100321	22_39767517_G_A_b37	0.0162924	1.53134e-05	-0.602598	0.000932307	-0.550914	rs116624912	0.2	SYNGR1	39767517	22
ENSG00000105323	19_41796472_T_C_b37	0.000178141	2.24934e-07	-0.140768	0.0022462	0.121827	rs12327659	0.99	HNRNPUL1	41796472	19	ENSG00000130669	19_39759918_T_G_b37	0.0163637	1.54218e-05	-0.476218	0.000204925	-0.393507	rs62120533	0.95	PAK4	39759918	19
ENSG00000257335	7_141838362_C_G_b37	0.000179916	2.2758e-07	0.245017	0.0301356	-0.150035	rs6464465	0.6	MGAM	141838362	7	ENSG00000160439	19_55467710_T_C_b37	0.0163637	1.5412e-05	0.429712	0.000210585	0.503393	rs74257497	0.6	RDH13	55467710	19
ENSG00000179344	6_32548011_T_G_b37	0.000180422	2.28267e-07	-0.400398	0.100357	0.196431	rs28732249	0.99	HLA-DQB1	32548011	6	ENSG00000134001	14_67760538_T_G_b37	0.0163637	1.54202e-05	-0.210101	0.0485457	-0.106791	rs7141756	0.7	EIF2S1	67760538	14
ENSG00000173209	2_61351189_T_A_b37	0.000180661	2.28593e-07	-0.269582	0.0138296	0.198833	rs114015142	0.99	AHSA2	61351189	2	ENSG00000120158	9_4840063_C_T_b37	0.0163637	1.54094e-05	0.327218	0.00031243	0.306314	rs295263	0.8	RCL1	4840063	9
ENSG00000160284	21_47583866_A_G_b37	0.000184323	2.33995e-07	-0.683306	0.179308	0.402289	rs78628163	0.01	SPATC1L	47583866	21	ENSG00000100292	22_35764919_A_G_b37	0.016443	1.55327e-05	-0.323462	0.000546967	-0.344631	rs2413345	0.99	HMOX1	35764919	22
ENSG00000101198	20_61875513_A_G_b37	0.000185348	2.35565e-07	-0.472606	0.0439027	0.338511	rs41282998	0.01	NKAIN4	61875513	20	ENSG00000146005	5_139231697_T_C_b37	0.0164918	1.55892e-05	0.689377	3.46044e-06	0.739859	rs74551720	0.01	PSD2	139231697	5
ENSG00000171596	2_232403500_G_A_b37	0.000186311	2.37013e-07	-0.283825	0.0108921	0.227936	rs13008335	0.2	NMUR1	232403500	2	ENSG00000133678	10_81837097_T_C_b37	0.0165332	1.56524e-05	0.952096	0.000847978	0.895139	rs116509755	0.4	TMEM254	81837097	10
ENSG00000101198	20_61856471_T_C_b37	0.000186458	2.37223e-07	-0.503628	0.0260754	0.381467	rs75824619	0.01	NKAIN4	61856471	20	ENSG00000119661	14_74106195_G_A_b37	0.0165638	1.57426e-05	0.232375	0.0413143	0.143625	rs62004907	0.01	DNAL1	74106195	14
ENSG00000105323	19_41798111_A_G_b37	0.000188896	2.40849e-07	-0.140339	0.0022462	0.121827	rs3752705	0.99	HNRNPUL1	41798111	19	ENSG00000119661	14_74105925_C_T_b37	0.0165638	1.57426e-05	0.232375	0.0438514	0.142015	rs11628926	0.01	DNAL1	74105925	14
ENSG00000142459	19_7890381_G_A_b37	0.000190908	2.4392e-07	-0.139444	0.0442807	0.0840586	rs12972842	0.4	EVI5L	7890381	19	ENSG00000119661	14_74105686_C_A_b37	0.0165638	1.57444e-05	0.232373	0.0438514	0.142015	rs112599268	0.01	DNAL1	74105686	14
ENSG00000143933	2_47316741_A_G_b37	0.000191477	2.4495e-07	-0.225487	0.00872567	0.195053	rs12466814	0.99	CALM2	47316741	2	ENSG00000119661	14_74104127_T_G_b37	0.0165638	1.57463e-05	0.232371	0.0438514	0.142015	rs12433186	0.01	DNAL1	74104127	14
ENSG00000095917	16_1278063_T_C_b37	0.000192274	2.46377e-07	0.324214	0.0965312	-0.166944		0.4	TPSD1	1278063	16	ENSG00000119661	14_74103657_C_T_b37	0.0165638	1.57463e-05	0.232371	0.0438514	0.142015	rs62004887	0.01	DNAL1	74103657	14
ENSG00000115112	2_121942888_A_G_b37	0.000193195	2.47749e-07	-3.12005	5.63679e-07	3.48297	rs10196942	0.3	TFCP2L1	121942888	2	ENSG00000119661	14_74102471_G_A_b37	0.0165638	1.57463e-05	0.232371	0.0438514	0.142015	rs11625142	0.01	DNAL1	74102471	14
ENSG00000118096	11_118335927_A_G_b37	0.000193437	2.48098e-07	0.290556	0.00102588	-0.272947	rs495132	0.2	IFT46	118335927	11	ENSG00000119661	14_74102378_C_T_b37	0.0165638	1.57463e-05	0.232371	0.0438514	0.142015	rs11625042	0.01	DNAL1	74102378	14
ENSG00000118096	11_118341921_A_G_b37	0.000194372	2.49438e-07	0.290369	0.00102588	-0.272947	rs524936	0.2	IFT46	118341921	11	ENSG00000119661	14_74105519_T_C_b37	0.0165638	1.57463e-05	0.232371	0.0438514	0.142015	rs17782076	0.01	DNAL1	74105519	14
ENSG00000142459	19_7886809_T_A_b37	0.000195264	2.50854e-07	-0.130979	0.0466399	0.0749014	rs11260034	0.4	EVI5L	7886809	19	ENSG00000075643	18_33811125_G_A_b37	0.0165638	1.57417e-05	0.228206	0.0145847	0.163577	rs11081936	0.4	MOCOS	33811125	18
ENSG00000171596	2_232418492_G_A_b37	0.000197227	2.53766e-07	-0.282412	0.00931828	0.232168	rs9789524	0.2	NMUR1	232418492	2	ENSG00000119661	14_74105455_G_A_b37	0.0165638	1.57463e-05	0.232371	0.0438514	0.142015	rs17182467	0.01	DNAL1	74105455	14
ENSG00000136011	12_103971031_AAT_A_b37	0.000199036	2.56344e-07	-0.368443	0.0754601	0.189289		0.01	STAB2	103971031	12	ENSG00000119661	14_74105206_A_G_b37	0.0165638	1.57463e-05	0.232371	0.0438514	0.142015	rs62004888	0.01	DNAL1	74105206	14
ENSG00000257335	7_141831661_A_G_b37	0.000201941	2.6077e-07	0.238232	0.0396369	-0.133324	rs4473940	0.6	MGAM	141831661	7	ENSG00000119661	14_74105664_A_G_b37	0.0165638	1.57444e-05	0.232373	0.0413143	0.143625	rs72719686	0.01	DNAL1	74105664	14
ENSG00000105323	19_41804976_G_C_b37	0.000203403	2.62897e-07	-0.139826	0.0022462	0.121827	rs11879562	0.99	HNRNPUL1	41804976	19	ENSG00000119661	14_74103616_G_T_b37	0.0165638	1.57463e-05	0.232371	0.0413143	0.143625	rs17182446	0.01	DNAL1	74103616	14
ENSG00000105323	19_41807071_A_G_b37	0.000203403	2.62897e-07	-0.139826	0.00164587	0.125425	rs12974323	0.99	HNRNPUL1	41807071	19	ENSG00000119661	14_74105110_A_G_b37	0.0165638	1.57463e-05	0.232371	0.0378695	0.145986	rs8019281	0.01	DNAL1	74105110	14
ENSG00000105323	19_41806647_C_T_b37	0.000203403	2.62897e-07	-0.139826	0.0022462	0.121827	rs7258749	0.99	HNRNPUL1	41806647	19	ENSG00000119661	14_74104247_T_C_b37	0.0165638	1.57463e-05	0.232371	0.0438514	0.142015	rs12433224	0.01	DNAL1	74104247	14
ENSG00000105323	19_41804655_A_G_b37	0.000203403	2.62897e-07	-0.139826	0.0022462	0.121827	rs12980480	0.99	HNRNPUL1	41804655	19	ENSG00000119661	14_74107175_C_T_b37	0.0165638	1.57426e-05	0.232375	0.0413143	0.143625	rs2108463	0.01	DNAL1	74107175	14
ENSG00000171596	2_232416341_G_A_b37	0.000209822	2.72637e-07	-0.282544	0.010858	0.227444	rs35775888	0.2	NMUR1	232416341	2	ENSG00000171316	8_61806451_T_A_b37	0.0165638	1.57017e-05	-0.345097	0.000300204	-0.305592		0.01	CHD7	61806451	8
ENSG00000165409	14_81533874_C_T_b37	0.000211241	2.74745e-07	1.00683	0.000455041	-1.22038		0.01	TSHR	81533874	14	ENSG00000119661	14_74107792_CA_C_b37	0.0165638	1.57426e-05	0.232375	0.0413143	0.143625	rs138276373	0.01	DNAL1	74107792	14
ENSG00000234745	6_31278562_T_G_b37	0.000216386	2.82912e-07	0.260713	0.00234525	-0.248344	rs5028535	0.99	HLA-B	31278562	6	ENSG00000138316	10_72501497_T_C_b37	0.0165638	1.5743e-05	0.941046	6.18869e-06	1.06426	rs72814592	0.4	ADAMTS14	72501497	10
ENSG00000187134	10_4975817_C_T_b37	0.000216764	2.83631e-07	0.278118	0.0546423	-0.155093	rs3812668	0.6	AKR1C1	4975817	10	ENSG00000137804	15_41562270_C_T_b37	0.0165638	1.57157e-05	-1.34282	1.02382e-05	-1.52686	rs138809268	0.01	NUSAP1	41562270	15
ENSG00000187134	10_4968146_C_T_b37	0.000216764	2.83631e-07	0.278118	0.0546423	-0.155093	rs10751995	0.6	AKR1C1	4968146	10	ENSG00000119661	14_74108349_A_G_b37	0.0165638	1.57426e-05	0.232375	0.0413143	0.143625		0.01	DNAL1	74108349	14
ENSG00000187134	10_4969097_C_G_b37	0.000216764	2.83631e-07	0.278118	0.0546423	-0.155093	rs4427477	0.6	AKR1C1	4969097	10	ENSG00000198836	3_193314616_C_G_b37	0.016619	1.58358e-05	-0.192707	0.011753	-0.14993	rs11715416	0.5	OPA1	193314616	3
ENSG00000234745	6_31221937_C_T_b37	0.000217142	2.84144e-07	0.241969	0.0342292	-0.138035	rs9264222	0.99	HLA-B	31221937	6	ENSG00000172766	13_41979988_A_G_b37	0.0166753	1.59048e-05	0.95402	0.0118893	0.78977	rs9594535	0.01	NAA16	41979988	13
ENSG00000165409	14_81532354_C_A_b37	0.000217523	2.84729e-07	1.00553	0.00120988	-1.31581	rs75529164	0.01	TSHR	81532354	14	ENSG00000198836	3_193390522_G_A_b37	0.0167549	1.60132e-05	-0.192581	0.0114082	-0.150651	rs7638210	0.5	OPA1	193390522	3
ENSG00000179344	6_32658768_G_A_b37	0.000217635	2.84914e-07	-0.478505	0.0129829	0.41638		0.99	HLA-DQB1	32658768	6	ENSG00000198836	3_193394309_A_G_b37	0.0167734	1.60384e-05	-0.19254	0.00891942	-0.155773	rs34390712	0.5	OPA1	193394309	3
ENSG00000171596	2_232383332_T_TG_b37	0.000220321	2.8893e-07	-0.361561	0.0511037	0.188235		0.2	NMUR1	232383332	2	ENSG00000198836	3_193316838_A_G_b37	0.0167734	1.60384e-05	-0.19254	0.011753	-0.14993	rs13092391	0.5	OPA1	193316838	3
ENSG00000234745	6_31229775_C_T_b37	0.000221388	2.90623e-07	0.246066	0.0619738	-0.135493	rs9264410	0.99	HLA-B	31229775	6	ENSG00000094914	12_53616367_G_A_b37	0.0167759	1.60418e-05	-0.280119	0.000139431	-0.255043	rs34251637	0.6	AAAS	53616367	12
ENSG00000234745	6_31229593_A_C_b37	0.000221773	2.91215e-07	0.246053	0.0619738	-0.135493	rs9264405	0.99	HLA-B	31229593	6	ENSG00000197818	20_48416004_C_G_b37	0.0167785	1.60454e-05	-0.699492	6.11593e-06	-0.915237	rs74984019	0.99	SLC9A8	48416004	20
ENSG00000234745	6_31229669_T_C_b37	0.000221773	2.91215e-07	0.246053	0.0619738	-0.135493	rs9264407	0.99	HLA-B	31229669	6	ENSG00000173482	18_8167070_G_A_b37	0.0168087	1.60833e-05	-1.52078	4.21132e-06	-1.73054	rs75202710	0.99	PTPRM	8167070	18
ENSG00000234745	6_31229610_A_G_b37	0.000221773	2.91215e-07	0.246053	0.0619738	-0.135493	rs9264406	0.99	HLA-B	31229610	6	ENSG00000123415	12_54531481_G_A_b37	0.0168232	1.61027e-05	-0.352778	0.0274044	-0.241453	rs11170824	0.2	SMUG1	54531481	12
ENSG00000175893	9_14668532_G_A_b37	0.000223701	2.94146e-07	0.317648	0.0229778	-0.20106		0.8	ZDHHC21	14668532	9	ENSG00000155897	8_131879659_C_T_b37	0.0168607	1.61475e-05	-0.273975	8.83344e-05	-0.288878	rs12544368	0.01	ADCY8	131879659	8
ENSG00000180767	3_126270097_CT_C_b37	0.000224795	2.95852e-07	-0.537896	0.0355699	0.33504	rs67171594	0.01	CHST13	126270097	3	ENSG00000119661	14_74106292_T_C_b37	0.0168641	1.61518e-05	0.232244	0.0438514	0.142015	rs62004908	0.01	DNAL1	74106292	14
ENSG00000234745	6_31226876_G_T_b37	0.00022494	2.96058e-07	0.242326	0.0733191	-0.129255	rs9264320	0.99	HLA-B	31226876	6	ENSG00000240563	1_62666518_C_T_b37	0.0168872	1.61795e-05	0.572339	0.00607655	0.426702	rs12137088	0.01	L1TD1	62666518	1
ENSG00000173209	2_61351187_T_C_b37	0.000225828	2.97406e-07	-0.264317	0.0184354	0.190024	rs114498878	0.99	AHSA2	61351187	2	ENSG00000145901	5_150550559_G_A_b37	0.0169064	1.62131e-05	-0.192971	0.00480605	-0.161599	rs10045565	0.99	TNIP1	150550559	5
ENSG00000101198	20_61860939_C_T_b37	0.00022673	2.98897e-07	-0.4901	0.0383689	0.351035	rs74589786	0.01	NKAIN4	61860939	20	ENSG00000272808	15_101407433_G_A_b37	0.0169064	1.62136e-05	0.942012	0.0117504	0.577502	rs56670123	0.01	RP11-66B24.7	101407433	15
ENSG00000184293	12_9833628_C_T_b37	0.000228954	3.0272e-07	-0.284267	0.0195691	0.196386	rs3764021	0.01	CLECL1	9833628	12	ENSG00000145901	5_150549753_C_T_b37	0.0169199	1.62288e-05	-0.192956	0.00480605	-0.161599		0.99	TNIP1	150549753	5
ENSG00000204525	6_31271703_A_T_b37	0.000232414	3.0814e-07	0.31787	0.0617112	-0.199371	rs11962586	0.99	HLA-C	31271703	6	ENSG00000145901	5_150555938_C_T_b37	0.0169202	1.62385e-05	-0.193744	0.00540242	-0.160033	rs10059486	0.99	TNIP1	150555938	5
ENSG00000234745	6_31242151_C_T_b37	0.000232696	3.0859e-07	0.214922	0.0280711	-0.142818	rs2844620	0.99	HLA-B	31242151	6	ENSG00000145901	5_150556013_G_A_b37	0.0169375	1.62625e-05	-0.193737	0.00540242	-0.160033	rs10059652	0.99	TNIP1	150556013	5
ENSG00000176915	12_133339417_T_C_b37	0.000237292	3.16223e-07	-0.148612	0.0309483	0.0956998	rs11147064	0.95	ANKLE2	133339417	12	ENSG00000145901	5_150552307_G_C_b37	0.0169416	1.62675e-05	-0.192991	0.00480605	-0.161599		0.99	TNIP1	150552307	5
ENSG00000152219	11_30383073_T_C_b37	0.000239302	3.21861e-07	0.372763	0.00563569	-0.328554	rs117552249	0.4	ARL14EP	30383073	11	ENSG00000119661	14_74183279_A_G_b37	0.0169516	1.62816e-05	0.239009	0.0408702	0.140629	rs4903143	0.01	DNAL1	74183279	14
ENSG00000160949	8_145661320_G_A_b37	0.000239497	3.22201e-07	-0.202902	0.00590608	0.169293	rs2721140	0.4	TONSL	145661320	8	ENSG00000113600	5_39431067_G_A_b37	0.0169818	1.63174e-05	1.78862	4.66015e-06	1.95665	rs7712129	0.01	C9	39431067	5
ENSG00000257335	7_141826056_C_T_b37	0.000241235	3.24956e-07	0.23444	0.0364005	-0.135386	rs6976469	0.6	MGAM	141826056	7	ENSG00000145901	5_150552886_T_A_b37	0.0169928	1.63291e-05	-0.193004	0.00480605	-0.161599		0.99	TNIP1	150552886	5
ENSG00000188372	7_76074342_C_G_b37	0.000246467	3.32752e-07	-0.342585	0.0288806	0.236822		0.01	ZP3	76074342	7	ENSG00000106993	9_4655513_C_A_b37	0.0170563	1.64036e-05	0.957477	0.000109244	1.03674	rs10974712	0.9	CDC37L1	4655513	9
ENSG00000173209	2_61306754_C_A_b37	0.000249062	3.3702e-07	-0.271863	0.00572515	0.219406	rs1177298	0.99	AHSA2	61306754	2	ENSG00000170921	17_61580149_A_G_b37	0.017073	1.64276e-05	-1.25736	0.00581432	-0.920439	rs145461095	0.5	TANC2	61580149	17
ENSG00000234745	6_31234556_A_T_b37	0.000251286	3.40787e-07	0.246301	0.0626291	-0.138347	rs9264537	0.99	HLA-B	31234556	6	ENSG00000214300	7_99926981_G_T_b37	0.0171435	1.65259e-05	-1.2087	0.000302583	-0.284087		0.01	SPDYE3	99926981	7
ENSG00000182534	17_74622774_T_C_b37	0.000251402	3.40978e-07	0.982882	8.68345e-06	-1.28852	rs35948039	0.01	MXRA7	74622774	17	ENSG00000106443	7_10993168_T_C_b37	0.0172003	1.66013e-05	-0.189531	0.00263025	-0.155565	rs10239754	0.7	PHF14	10993168	7
ENSG00000173209	2_61311254_G_A_b37	0.000253529	3.44417e-07	-0.275223	0.00588428	0.219177	rs2441464	0.99	AHSA2	61311254	2	ENSG00000146005	5_139232299_C_A_b37	0.0172229	1.66322e-05	0.684438	4.04823e-06	0.744268	rs2302984	0.01	PSD2	139232299	5
ENSG00000182534	17_74644470_T_C_b37	0.000264859	3.61891e-07	0.991361	6.79521e-05	-1.33893	rs149458654	0.01	MXRA7	74644470	17	ENSG00000240563	1_62661792_G_A_b37	0.017252	1.66694e-05	0.574521	0.00322011	0.45988	rs6656763	0.01	L1TD1	62661792	1
ENSG00000197580	11_112076587_G_C_b37	0.000264918	3.62008e-07	-0.249969	0.0164915	0.203303	rs12796145	0.01	BCO2	112076587	11	ENSG00000183597	22_20035028_G_T_b37	0.0172691	1.66893e-05	1.14329	0.000235338	0.989617	rs118008587	0.99	TANGO2	20035028	22
ENSG00000244482	19_54733495_T_G_b37	0.000268395	3.67735e-07	-0.264954	0.03881	0.153449	rs8110880	0.3	LILRA6	54733495	19	ENSG00000186205	1_220965661_T_C_b37	0.0173576	1.67898e-05	0.894348	5.97904e-05	1.11771		0.7	1-Mar	220965661	1
ENSG00000118096	11_118435756_C_T_b37	0.000270958	3.72259e-07	-0.332491	0.0413616	0.215935	rs2277291	0.2	IFT46	118435756	11	ENSG00000091157	18_54736709_G_T_b37	0.0173628	1.68005e-05	-0.846601	0.00235819	-0.712652	rs28823872	0.5	WDR7	54736709	18
ENSG00000118096	11_118445275_T_C_b37	0.000270958	3.72259e-07	-0.332491	0.0448847	0.209688	rs17122269	0.2	IFT46	118445275	11	ENSG00000106066	7_28950188_G_A_b37	0.0174065	1.68533e-05	-2.61069	0.0013433	-1.71783	rs145051967	0.6	CPVL	28950188	7
ENSG00000118096	11_118449370_A_G_b37	0.000270958	3.72259e-07	-0.332491	0.0448847	0.209688	rs17122278	0.2	IFT46	118449370	11	ENSG00000134717	1_52618079_G_A_b37	0.0174364	1.69018e-05	0.845373	0.00353944	0.732079	rs679086	0.01	BTF3L4	52618079	1
ENSG00000118096	11_118473231_T_C_b37	0.000270958	3.72259e-07	-0.332491	0.0448847	0.209688	rs1047079	0.2	IFT46	118473231	11	ENSG00000134717	1_52611418_A_G_b37	0.0174364	1.69018e-05	0.845373	0.00567016	0.779018	rs693867	0.01	BTF3L4	52611418	1
ENSG00000176915	12_133336372_C_T_b37	0.000270958	3.72268e-07	0.159442	0.0386194	-0.106215	rs78408032	0.95	ANKLE2	133336372	12	ENSG00000134717	1_52610014_C_A_b37	0.0174364	1.69018e-05	0.845373	0.00567016	0.779018	rs645636	0.01	BTF3L4	52610014	1
ENSG00000118096	11_118438448_A_T_b37	0.000271103	3.72539e-07	-0.332485	0.0413616	0.215935	rs60837962	0.2	IFT46	118438448	11	ENSG00000134717	1_52605257_T_C_b37	0.0174364	1.69018e-05	0.845373	0.00567016	0.779018	rs523290	0.01	BTF3L4	52605257	1
ENSG00000105323	19_41808249_G_A_b37	0.000271701	3.7354e-07	-0.15206	0.00355202	0.124073	rs11881953	0.99	HNRNPUL1	41808249	19	ENSG00000134717	1_52603199_T_C_b37	0.0174364	1.69018e-05	0.845373	0.00567016	0.779018	rs1288777	0.01	BTF3L4	52603199	1
ENSG00000188372	7_76081509_G_A_b37	0.000272468	3.74684e-07	-0.394854	0.0109747	0.299916		0.01	ZP3	76081509	7	ENSG00000134717	1_52597845_G_A_b37	0.0174364	1.69018e-05	0.845373	0.00567016	0.779018	rs191227654	0.01	BTF3L4	52597845	1
ENSG00000234745	6_31407331_G_C_b37	0.00027389	3.76858e-07	0.206245	0.000733511	-0.23033	rs2516470	0.99	HLA-B	31407331	6	ENSG00000134717	1_52594016_T_G_b37	0.0174364	1.69018e-05	0.845373	0.00567016	0.779018	rs647396	0.01	BTF3L4	52594016	1
ENSG00000101198	20_61863302_GT_G_b37	0.000274021	3.77128e-07	-0.481092	0.0383689	0.351035	rs35038916	0.01	NKAIN4	61863302	20	ENSG00000134717	1_52590768_T_C_b37	0.0174364	1.69018e-05	0.845373	0.00567016	0.779018	rs777522	0.01	BTF3L4	52590768	1
ENSG00000101198	20_61863641_G_A_b37	0.000274021	3.7711e-07	-0.478889	0.0383689	0.351035	rs1555337	0.01	NKAIN4	61863641	20	ENSG00000134717	1_52586715_G_A_b37	0.0174364	1.69018e-05	0.845373	0.00567016	0.779018	rs647150	0.01	BTF3L4	52586715	1
ENSG00000139428	12_109989755_CA_C_b37	0.00027563	3.79617e-07	-0.201235	0.115276	0.101734	rs113288594	0.7	MMAB	109989755	12	ENSG00000134717	1_52585287_C_G_b37	0.0174364	1.69018e-05	0.845373	0.00567016	0.779018	rs630696	0.01	BTF3L4	52585287	1
ENSG00000160284	21_47585551_G_A_b37	0.000277428	3.82407e-07	-0.727107	0.179308	0.402289	rs149217668	0.01	SPATC1L	47585551	21	ENSG00000134717	1_52623400_C_T_b37	0.0174364	1.69018e-05	0.845373	0.00353944	0.732079	rs484186	0.01	BTF3L4	52623400	1
ENSG00000106603	7_43687296_C_T_b37	0.000277823	3.83003e-07	-0.129122	0.000542794	0.14805	rs2240516	0.6	COA1	43687296	7	ENSG00000134717	1_52609764_C_T_b37	0.0174364	1.69018e-05	0.845373	0.0105854	0.69417	rs777517	0.01	BTF3L4	52609764	1
ENSG00000257335	7_141835869_A_G_b37	0.00028053	3.8731e-07	0.234976	0.0494109	-0.138427	rs6944985	0.6	MGAM	141835869	7	ENSG00000163961	3_196199272_G_A_b37	0.0174385	1.69061e-05	1.37481	6.86636e-06	1.45736		0.6	RNF168	196199272	3
ENSG00000176915	12_133340853_T_A_b37	0.00028126	3.88597e-07	-0.141135	0.0427078	0.0887281	rs6560902	0.95	ANKLE2	133340853	12	ENSG00000113600	5_39193640_C_A_b37	0.0174433	1.69119e-05	1.78995	0.000366171	1.8045	rs76367152	0.01	C9	39193640	5
ENSG00000136011	12_103971032_AT_A_b37	0.000283769	3.93152e-07	-0.361221	0.0754601	0.189289	rs34207356	0.01	STAB2	103971032	12	ENSG00000113600	5_39188218_C_T_b37	0.0174515	1.69256e-05	1.78585	0.000366171	1.8045	rs16868279	0.01	C9	39188218	5
ENSG00000137501	11_85307787_T_C_b37	0.000285192	3.95388e-07	-0.175259	0.0195196	0.128966	rs494119	0.4	SYTL2	85307787	11	ENSG00000113600	5_39188882_G_A_b37	0.0174515	1.69256e-05	1.78585	0.000366171	1.8045	rs113879445	0.01	C9	39188882	5
ENSG00000137501	11_85313065_T_C_b37	0.000285481	3.95922e-07	-0.175381	0.0195196	0.128966	rs645798	0.4	SYTL2	85313065	11	ENSG00000134717	1_52643919_C_G_b37	0.0174779	1.69685e-05	0.845915	0.00353944	0.732079	rs3015291	0.01	BTF3L4	52643919	1
ENSG00000160439	19_55521409_T_C_b37	0.000285511	3.95982e-07	-0.239727	0.0302589	0.161906	rs112746253	0.6	RDH13	55521409	19	ENSG00000113600	5_39185744_A_G_b37	0.0174779	1.69675e-05	1.78526	0.000366171	1.8045		0.01	C9	39185744	5
ENSG00000173209	2_61305620_A_G_b37	0.000287732	3.99499e-07	-0.271165	0.00666619	0.216571	rs57287858	0.99	AHSA2	61305620	2	ENSG00000113600	5_39190939_G_T_b37	0.0174779	1.69675e-05	1.78526	0.000366171	1.8045	rs1808561	0.01	C9	39190939	5
ENSG00000187758	4_100134713_A_AT_b37	0.000288175	4.00179e-07	0.499836	0.0949075	-0.244064	rs5860571	0.01	ADH1A	100134713	4	ENSG00000113600	5_39184553_G_A_b37	0.0174779	1.69675e-05	1.78526	0.000366171	1.8045	rs74876940	0.01	C9	39184553	5
ENSG00000124588	6_3022949_CAAAT_C_b37	0.000289519	4.02268e-07	-0.24181	0.0591169	0.13202	rs574219491	0.4	NQO2	3022949	6	ENSG00000113600	5_39191004_C_G_b37	0.0174779	1.69675e-05	1.78526	0.000658005	1.56922	rs2014319	0.01	C9	39191004	5
ENSG00000118096	11_118341212_G_A_b37	0.00029297	4.07829e-07	0.288127	0.00102588	-0.272947	rs561775	0.2	IFT46	118341212	11	ENSG00000113600	5_39191367_G_T_b37	0.0174779	1.69675e-05	1.78526	0.000366171	1.8045	rs57302385	0.01	C9	39191367	5
ENSG00000118096	11_118341785_G_A_b37	0.000293055	4.08034e-07	0.288111	0.00102588	-0.272947	rs535327	0.2	IFT46	118341785	11	ENSG00000113600	5_39186072_T_A_b37	0.0174779	1.69675e-05	1.78526	0.000366171	1.8045	rs16868275	0.01	C9	39186072	5
ENSG00000182534	17_74631580_G_A_b37	0.00029394	4.09518e-07	0.978036	8.68345e-06	-1.28852	rs59708447	0.01	MXRA7	74631580	17	ENSG00000134717	1_52647920_G_T_b37	0.0175303	1.70357e-05	0.846457	0.00353944	0.732079	rs144116917	0.01	BTF3L4	52647920	1
ENSG00000163737	4_74773245_A_G_b37	0.000295209	4.11599e-07	2.78836	1.02376e-05	-2.60265	rs28652714	0.01	PF4	74773245	4	ENSG00000155897	8_131873276_G_C_b37	0.0177613	1.73659e-05	-0.26585	0.000269512	-0.271749	rs1605901	0.01	ADCY8	131873276	8
ENSG00000163737	4_74768857_T_C_b37	0.000295209	4.11599e-07	2.78836	1.02376e-05	-2.60265	rs28634348	0.01	PF4	74768857	4	ENSG00000155897	8_131875344_T_C_b37	0.0177613	1.73659e-05	-0.26585	0.000269512	-0.271749	rs1588369	0.01	ADCY8	131875344	8
ENSG00000105323	19_41769104_A_C_b37	0.000295566	4.12214e-07	-0.115422	0.0297837	0.0786089	rs3760659	0.99	HNRNPUL1	41769104	19	ENSG00000155897	8_131873163_T_G_b37	0.0177613	1.73659e-05	-0.26585	0.000269512	-0.271749	rs9942760	0.01	ADCY8	131873163	8
ENSG00000133983	14_70821164_G_A_b37	0.000295953	4.12831e-07	-0.189831	0.0353352	0.126661	rs11623369	0.5	COX16	70821164	14	ENSG00000123892	11_87931259_C_A_b37	0.0177693	1.73774e-05	-0.461969	0.000170312	-0.482986		0.01	RAB38	87931259	11
ENSG00000137393	6_18357295_C_T_b37	0.000297373	4.15344e-07	0.352155	0.0207262	-0.224128	rs2209251	0.99	RNF144B	18357295	6	ENSG00000130413	11_8478737_AAGTT_A_b37	0.017785	1.73996e-05	-0.795947	0.00262773	-0.626339	rs60714111	0.4	STK33	8478737	11
ENSG00000188372	7_76055593_G_C_b37	0.00029914	4.18029e-07	-0.319346	0.050674	0.190846	rs28609359	0.01	ZP3	76055593	7	ENSG00000119661	14_74123986_C_T_b37	0.0177973	1.74293e-05	0.238366	0.0493727	0.139816	rs62004913	0.01	DNAL1	74123986	14
ENSG00000164053	3_48603817_A_G_b37	0.000301327	4.21384e-07	-1.27663	1.15976e-07	1.60519	rs57777914	0.4	ATRIP	48603817	3	ENSG00000119661	14_74172174_C_T_b37	0.0177973	1.74293e-05	0.238366	0.0493727	0.139816	rs7401073	0.01	DNAL1	74172174	14
ENSG00000099797	19_14575888_G_A_b37	0.000302672	4.23805e-07	-0.722009	0.000774683	0.738585	rs117337869	0.5	TECR	14575888	19	ENSG00000119661	14_74134485_G_A_b37	0.0177973	1.74293e-05	0.238366	0.0493727	0.139816	rs7152308	0.01	DNAL1	74134485	14
ENSG00000137501	11_85436394_T_C_b37	0.000304763	4.28204e-07	0.165463	0.00131858	-0.167071	rs556669	0.4	SYTL2	85436394	11	ENSG00000119661	14_74135982_C_A_b37	0.0177973	1.74293e-05	0.238366	0.0478312	0.140744	rs62004920	0.01	DNAL1	74135982	14
ENSG00000137501	11_85444408_G_A_b37	0.000304763	4.28204e-07	0.165463	0.00131858	-0.167071	rs588968	0.4	SYTL2	85444408	11	ENSG00000119661	14_74122223_T_A_b37	0.0177973	1.74293e-05	0.238366	0.0493727	0.139816	rs7155048	0.01	DNAL1	74122223	14
ENSG00000137501	11_85443849_T_C_b37	0.000304763	4.28204e-07	0.165463	0.00131858	-0.167071	rs496187	0.4	SYTL2	85443849	11	ENSG00000119661	14_74134717_G_T_b37	0.0177973	1.74293e-05	0.238366	0.0493727	0.139816	rs4635279	0.01	DNAL1	74134717	14
ENSG00000137501	11_85436500_T_C_b37	0.000304763	4.28204e-07	0.165463	0.00131858	-0.167071	rs580459	0.4	SYTL2	85436500	11	ENSG00000119661	14_74109421_G_A_b37	0.0177973	1.74293e-05	0.238366	0.0493727	0.139816	rs62004909	0.01	DNAL1	74109421	14
ENSG00000137501	11_85437896_A_G_b37	0.000304763	4.28204e-07	0.165463	0.00131858	-0.167071	rs491867	0.4	SYTL2	85437896	11	ENSG00000119661	14_74170337_A_G_b37	0.0177973	1.74293e-05	0.238366	0.0493727	0.139816	rs11628223	0.01	DNAL1	74170337	14
ENSG00000176915	12_133343685_T_C_b37	0.000305879	4.30258e-07	-0.137032	0.0251882	0.0981754	rs12370647	0.95	ANKLE2	133343685	12	ENSG00000119661	14_74168969_G_A_b37	0.0177973	1.74293e-05	0.238366	0.0493727	0.139816	rs62004953	0.01	DNAL1	74168969	14
ENSG00000182534	17_74626316_C_T_b37	0.000308279	4.34245e-07	0.973706	8.68345e-06	-1.28852	rs114077445	0.01	MXRA7	74626316	17	ENSG00000119661	14_74150330_C_G_b37	0.0177973	1.74293e-05	0.238366	0.0493727	0.139816	rs76988739	0.01	DNAL1	74150330	14
ENSG00000179344	6_32658935_A_G_b37	0.000311085	4.38857e-07	-0.411762	0.0332498	0.282526		0.99	HLA-DQB1	32658935	6	ENSG00000119661	14_74154737_G_C_b37	0.0177973	1.74293e-05	0.238366	0.0493727	0.139816	rs62004933	0.01	DNAL1	74154737	14
ENSG00000175893	9_14679893_G_C_b37	0.000312981	4.41655e-07	0.185455	0.0108003	-0.158924	rs10961658	0.8	ZDHHC21	14679893	9	ENSG00000119661	14_74152201_C_T_b37	0.0177973	1.74293e-05	0.238366	0.0493727	0.139816	rs12436289	0.01	DNAL1	74152201	14
ENSG00000175893	9_14643699_T_A_b37	0.000314385	4.43864e-07	0.217367	0.0443054	-0.128735	rs10961634	0.8	ZDHHC21	14643699	9	ENSG00000119661	14_74152316_C_T_b37	0.0177973	1.74293e-05	0.238366	0.0493727	0.139816	rs12436322	0.01	DNAL1	74152316	14
ENSG00000198917	9_131562232_A_G_b37	0.000314845	4.44681e-07	-0.147588	0.0434445	0.0838432	rs2417125	0.5	C9orf114	131562232	9	ENSG00000163584	3_170611304_GT_G_b37	0.0178021	1.7438e-05	0.303447	0.0171594	0.20759	rs3215293	0.4	RPL22L1	170611304	3
ENSG00000105655	19_18557034_A_AAGCAGGCCACT_b37	0.000314864	4.44749e-07	0.169664	0.0112368	-0.123714		0.6	ISYNA1	18557034	19	ENSG00000163584	3_170596118_A_G_b37	0.0178021	1.7438e-05	0.303447	0.0171594	0.20759	rs13078629	0.4	RPL22L1	170596118	3
ENSG00000133983	14_70815070_C_T_b37	0.000316173	4.46849e-07	-0.190984	0.0349572	0.127131	rs61977533	0.5	COX16	70815070	14	ENSG00000119661	14_74110882_G_C_b37	0.0178087	1.7451e-05	0.239234	0.0450269	0.143201	rs2007722	0.01	DNAL1	74110882	14
ENSG00000133983	14_70815162_C_A_b37	0.000316173	4.46849e-07	-0.190984	0.0349572	0.127131	rs11622440	0.5	COX16	70815162	14	ENSG00000162753	1_173459100_G_A_b37	0.0178124	1.74582e-05	0.354759	0.00159769	0.311155	rs6702835	0.01	SLC9C2	173459100	1
ENSG00000234745	6_31228104_A_G_b37	0.00032487	4.60465e-07	0.242422	0.0637008	-0.134617	rs9264352	0.99	HLA-B	31228104	6	ENSG00000188997	11_77955437_CAAAA_C_b37	0.0178133	1.74603e-05	-0.394135	0.000581223	-0.4208		0.4	KCTD21	77955437	11
ENSG00000234745	6_31228386_G_T_b37	0.000327289	4.64442e-07	0.242774	0.0637008	-0.134617	rs9264364	0.99	HLA-B	31228386	6	ENSG00000102805	13_77489223_T_A_b37	0.0178173	1.74783e-05	0.4982	0.151513	0.261685	rs77334419	0.6	CLN5	77489223	13
ENSG00000160284	21_47638394_T_C_b37	0.000328343	4.66155e-07	-0.645781	0.269319	0.33368	rs149427371	0.01	SPATC1L	47638394	21	ENSG00000119661	14_74158490_G_A_b37	0.0178365	1.75013e-05	0.238334	0.0493727	0.139816	rs2878627	0.01	DNAL1	74158490	14
ENSG00000133983	14_70824143_C_G_b37	0.000333706	4.74608e-07	-0.190527	0.0349572	0.127131	rs11627020	0.5	COX16	70824143	14	ENSG00000074800	1_8845801_C_T_b37	0.0178389	1.75066e-05	-0.906674	0.0517617	-0.658626	rs180958120	0.99	ENO1	8845801	1
ENSG00000241839	15_65244246_CTCT_C_b37	0.000334345	4.75804e-07	1.72427	3.64823e-06	-1.79422		0.8	PLEKHO2	65244246	15	ENSG00000074800	1_8846542_T_C_b37	0.0178461	1.75184e-05	-0.906664	0.015925	-0.785784	rs190531041	0.99	ENO1	8846542	1
ENSG00000160284	21_47579389_G_A_b37	0.000335153	4.77042e-07	-0.684376	0.179308	0.402289	rs77589032	0.01	SPATC1L	47579389	21	ENSG00000073792	3_185347139_C_T_b37	0.0178519	1.75264e-05	1.65053	0.00651184	1.39832	rs115016032	0.01	IGF2BP2	185347139	3
ENSG00000234745	6_31228707_A_C_b37	0.000335574	4.7769e-07	0.242002	0.0848501	-0.126487	rs9264375	0.99	HLA-B	31228707	6	ENSG00000135111	12_115087733_C_A_b37	0.0178627	1.75438e-05	0.275037	0.00290428	0.233515	rs11067219	0.99	TBX3	115087733	12
ENSG00000234745	6_31229130_G_C_b37	0.000335988	4.78408e-07	0.24198	0.0848501	-0.126487	rs9264386	0.99	HLA-B	31229130	6	ENSG00000167323	11_3896241_G_T_b37	0.0179069	1.76005e-05	-0.230917	0.00554687	-0.174642	rs113244169	0.99	STIM1	3896241	11
ENSG00000188372	7_76111532_C_G_b37	0.000336696	4.79638e-07	-0.38154	0.0646667	0.202762		0.01	ZP3	76111532	7	ENSG00000130413	11_8529373_T_C_b37	0.0179164	1.76135e-05	-0.669005	0.0159102	-0.45403	rs7116240	0.4	STK33	8529373	11
ENSG00000160284	21_47635220_G_A_b37	0.000338683	4.82963e-07	-0.657619	0.266233	0.335273	rs74621064	0.01	SPATC1L	47635220	21	ENSG00000112531	6_163847595_A_G_b37	0.0179513	1.76584e-05	-1.84869	9.73433e-05	-1.90944	rs112806777	0.5	QKI	163847595	6
ENSG00000234745	6_31229055_T_C_b37	0.000338687	4.8299e-07	0.24194	0.0848501	-0.126487	rs9264384	0.99	HLA-B	31229055	6	ENSG00000073792	3_185347103_A_G_b37	0.0179651	1.76827e-05	1.65124	0.00651184	1.39832	rs116147655	0.01	IGF2BP2	185347103	3
ENSG00000105323	19_41774935_G_T_b37	0.000346352	4.95868e-07	-0.151959	0.0185721	0.105484	rs12972949	0.99	HNRNPUL1	41774935	19	ENSG00000142405	19_54419744_T_TC_b37	0.0179731	1.76965e-05	-0.28575	0.000686578	-0.274845		0.01	NLRP12	54419744	19
ENSG00000234745	6_31227475_T_C_b37	0.000347383	4.97528e-07	0.245307	0.079891	-0.127743	rs9264334	0.99	HLA-B	31227475	6	ENSG00000112531	6_163970241_G_C_b37	0.0179731	1.76958e-05	-1.85024	7.83927e-05	-1.95141	rs113817053	0.5	QKI	163970241	6
ENSG00000234745	6_31226507_T_C_b37	0.000347563	4.97813e-07	0.239082	0.0509439	-0.139483	rs9264309	0.99	HLA-B	31226507	6	ENSG00000142405	19_54419743_T_TTC_b37	0.0179841	1.77133e-05	-0.285731	0.000686578	-0.274845		0.01	NLRP12	54419743	19
ENSG00000234745	6_31228040_T_C_b37	0.000347563	4.97832e-07	0.241951	0.0637008	-0.134617	rs9264346	0.99	HLA-B	31228040	6	ENSG00000142405	19_54419742_T_TTTC_b37	0.0179841	1.77133e-05	-0.285731	0.000686578	-0.274845		0.01	NLRP12	54419742	19
ENSG00000204525	6_31249267_G_C_b37	0.000352147	5.05376e-07	0.312331	0.0725036	-0.192314	rs35840219	0.99	HLA-C	31249267	6	ENSG00000133997	14_71132621_G_A_b37	0.018096	1.78762e-05	-0.783422	0.040384	-0.510245	rs61980475	0.01	MED6	71132621	14
ENSG00000204525	6_31249611_G_A_b37	0.000352421	5.05816e-07	0.312338	0.0725036	-0.192314	rs35193884	0.99	HLA-C	31249611	6	ENSG00000196914	11_120405437_C_T_b37	0.018167	1.79607e-05	-0.351971	5.34502e-05	-0.382242	rs2508653	0.7	ARHGEF12	120405437	11
ENSG00000152253	2_169836730_T_C_b37	0.000356096	5.11985e-07	0.83472	0.108569	-0.41248	rs2287619	0.01	SPC25	169836730	2	ENSG00000091157	18_54753783_C_T_b37	0.0182044	1.80108e-05	-0.915194	0.000855581	-0.903659	rs76348829	0.5	WDR7	54753783	18
ENSG00000133983	14_70738510_G_T_b37	0.000357336	5.14028e-07	-0.184468	0.0739299	0.100807	rs61979508	0.5	COX16	70738510	14	ENSG00000037241	5_172409088_C_T_b37	0.0182044	1.80109e-05	2.01742	0.000342818	2.24031	rs73803687	0.01	RPL26L1	172409088	5
ENSG00000116032	19_1004311_T_C_b37	0.000363883	5.2489e-07	0.630738	0.0491414	-0.438019	rs10406983	0.3	GRIN3B	1004311	19	ENSG00000186468	5_81542362_GA_G_b37	0.0182285	1.80408e-05	0.384863	0.00695262	0.284279		0.99	RPS23	81542362	5
ENSG00000204525	6_31238632_C_T_b37	0.000364294	5.25664e-07	0.22522	0.16833	-0.110126	rs17886924	0.99	HLA-C	31238632	6	ENSG00000124532	6_24444534_A_C_b37	0.0182332	1.80478e-05	-0.151491	0.00585016	-0.127369	rs793717	0.9	MRS2	24444534	6
ENSG00000175893	9_14679739_T_C_b37	0.000370107	5.36828e-07	0.183848	0.0116625	-0.157485	rs10961657	0.8	ZDHHC21	14679739	9	ENSG00000124532	6_24446882_T_C_b37	0.0182332	1.80478e-05	-0.151491	0.00856208	-0.121336	rs793712	0.9	MRS2	24446882	6
ENSG00000105323	19_41760033_T_C_b37	0.000370752	5.3796e-07	-0.110918	0.0227523	0.0818096	rs7250883	0.99	HNRNPUL1	41760033	19	ENSG00000117614	1_25590073_C_T_b37	0.0182645	1.80945e-05	-0.830864	0.0630753	-0.422501	rs28444728	0.4	SYF2	25590073	1
ENSG00000175893	9_14658669_C_G_b37	0.000372114	5.40257e-07	0.220739	0.04234	-0.153095	rs10810204	0.8	ZDHHC21	14658669	9	ENSG00000130589	20_62148646_C_T_b37	0.0183094	1.81451e-05	-0.443616	0.00063855	-0.405652	rs60594622	0.5	HELZ2	62148646	20
ENSG00000234745	6_31235127_T_C_b37	0.000372556	5.41021e-07	0.2454	0.0812047	-0.131262	rs9264559	0.99	HLA-B	31235127	6	ENSG00000240563	1_62660669_G_C_b37	0.018322	1.81632e-05	0.566891	0.0049448	0.437081	rs2481707	0.01	L1TD1	62660669	1
ENSG00000234745	6_31235139_T_C_b37	0.000375761	5.46421e-07	0.245246	0.0812047	-0.131262	rs9264560	0.99	HLA-B	31235139	6	ENSG00000106443	7_11218737_A_C_b37	0.0183539	1.82086e-05	-0.244945	0.0071413	-0.187894	rs74505419	0.7	PHF14	11218737	7
ENSG00000234745	6_31312006_T_TG_b37	0.000376069	5.47317e-07	0.288379	0.104171	-0.153019	rs9281363	0.99	HLA-B	31312006	6	ENSG00000124532	6_24442158_G_T_b37	0.0183841	1.82423e-05	0.147378	0.0033216	0.130916		0.9	MRS2	24442158	6
ENSG00000137501	11_85311011_A_C_b37	0.000376963	5.48743e-07	-0.172429	0.0162366	0.13277	rs616309	0.4	SYTL2	85311011	11	ENSG00000135541	6_135609538_C_A_b37	0.018399	1.8266e-05	-0.747666	0.000433412	-0.728743	rs11969162	0.6	AHI1	135609538	6
ENSG00000176915	12_133348433_TCTCCTC_T_b37	0.000377484	5.49924e-07	0.136609	0.0406283	-0.089669	rs564989424	0.95	ANKLE2	133348433	12	ENSG00000003137	2_72462925_C_T_b37	0.0184183	1.82993e-05	-1.33375	0.0119686	-0.948333	rs74437940	0.01	CYP26B1	72462925	2
ENSG00000142459	19_7925136_C_G_b37	0.000381527	5.56722e-07	-0.134003	0.0593268	0.0742665	rs11671002	0.4	EVI5L	7925136	19	ENSG00000182718	15_60669667_G_T_b37	0.0184183	1.82982e-05	1.94266	0.00389909	1.90813	rs77324190	0.01	ANXA2	60669667	15
ENSG00000205861	13_24369776_G_A_b37	0.000382759	5.58951e-07	-0.309704	0.0295732	0.234435	rs10507333	0.01	C1QTNF9B-AS1	24369776	13	ENSG00000187048	1_47467796_C_T_b37	0.0184371	1.83253e-05	0.394178	0.000396151	0.320289	rs10890438	0.01	CYP4A11	47467796	1
ENSG00000234745	6_31230216_T_C_b37	0.00038342	5.60105e-07	0.284643	0.0517496	-0.179391	rs9264423	0.99	HLA-B	31230216	6	ENSG00000152284	2_85274666_T_C_b37	0.0184408	1.83381e-05	0.37343	1.55861e-05	0.387795	rs17025827	0.99	TCF7L1	85274666	2
ENSG00000142459	19_7924957_G_T_b37	0.000383989	5.61179e-07	-0.133956	0.0593268	0.0742665	rs11666991	0.4	EVI5L	7924957	19	ENSG00000106483	7_37961666_A_G_b37	0.0184408	1.83384e-05	-2.47146	0.000634285	-2.24684	rs118071073	0.2	SFRP4	37961666	7
ENSG00000257335	7_141814490_A_G_b37	0.00038801	5.6839e-07	0.228854	0.0623179	-0.127684	rs4632974	0.6	MGAM	141814490	7	ENSG00000108255	17_27530458_C_T_b37	0.01849	1.84084e-05	0.761089	0.000143872	0.786204	rs113000401	0.01	CRYBA1	27530458	17
ENSG00000257335	7_141814257_A_T_b37	0.00038801	5.6839e-07	0.228854	0.0623179	-0.127684	rs10246387	0.6	MGAM	141814257	7	ENSG00000130589	20_62149268_C_G_b37	0.0185122	1.84342e-05	-0.444216	0.00046357	-0.428362	rs59561424	0.5	HELZ2	62149268	20
ENSG00000257335	7_141816195_T_A_b37	0.000388626	5.69455e-07	0.238399	0.06069	-0.130386	rs57652679	0.6	MGAM	141816195	7	ENSG00000119661	14_74143687_T_TA_b37	0.0185219	1.84451e-05	0.234629	0.0440592	0.137073		0.01	DNAL1	74143687	14
ENSG00000142459	19_7917919_C_T_b37	0.000388626	5.69498e-07	-0.134033	0.0593268	0.0742665	rs12975442	0.4	EVI5L	7917919	19	ENSG00000185198	19_604211_A_G_b37	0.0185314	1.84558e-05	2.74897	0.0761929	1.09128		0.01	PRSS57	604211	19
ENSG00000142459	19_7917005_C_G_b37	0.000388626	5.69498e-07	-0.134033	0.0593268	0.0742665	rs12973105	0.4	EVI5L	7917005	19	ENSG00000106443	7_10996402_G_C_b37	0.0185329	1.84585e-05	-0.190059	0.00441305	-0.144857	rs218976	0.7	PHF14	10996402	7
ENSG00000142459	19_7918993_C_G_b37	0.000388656	5.69593e-07	-0.134031	0.0593268	0.0742665	rs12984090	0.4	EVI5L	7918993	19	ENSG00000106443	7_11193722_GA_G_b37	0.0185388	1.84692e-05	-0.247118	0.00824474	-0.184281	rs144226360	0.7	PHF14	11193722	7
ENSG00000142459	19_7908712_G_A_b37	0.00038916	5.70486e-07	-0.133829	0.0593268	0.0742665	rs10432320	0.4	EVI5L	7908712	19	ENSG00000124541	6_42914987_A_G_b37	0.0185645	1.85251e-05	-0.517209	0.00120169	-0.481554		0.6	RRP36	42914987	6
ENSG00000234745	6_31228399_T_C_b37	0.00039073	5.73124e-07	0.241168	0.0637008	-0.134617	rs9264365	0.99	HLA-B	31228399	6	ENSG00000111144	12_96363345_G_T_b37	0.0185645	1.8524e-05	-1.05008	1.0472e-05	-1.1742	rs182604185	0.6	LTA4H	96363345	12
ENSG00000221923	19_52881191_T_C_b37	0.000391338	5.74171e-07	0.302383	0.0120324	-0.248642	rs162129	0.4	ZNF880	52881191	19	ENSG00000166598	12_104241404_T_C_b37	0.0186271	1.86053e-05	-0.284956	0.00692289	-0.225475	rs1805213	0.99	HSP90B1	104241404	12
ENSG00000198502	6_32523852_C_T_b37	0.000392627	5.76529e-07	-0.948493	0.0606439	0.547084		0.3	HLA-DRB5	32523852	6	ENSG00000162753	1_173389048_G_C_b37	0.0186544	1.86363e-05	-0.342108	0.000697364	-0.344891	rs7556003	0.01	SLC9C2	173389048	1
ENSG00000234745	6_31227121_G_T_b37	0.000393181	5.77551e-07	0.238873	0.0873921	-0.125033	rs9264322	0.99	HLA-B	31227121	6	ENSG00000053747	18_21629516_C_T_b37	0.0187109	1.87138e-05	-1.5283	1.73013e-05	-1.62951	rs112324116	0.99	LAMA3	21629516	18
ENSG00000176915	12_133342927_A_G_b37	0.000393181	5.77518e-07	-0.136997	0.0427078	0.0887281	rs10781645	0.95	ANKLE2	133342927	12	ENSG00000130413	11_8615863_G_T_b37	0.0187136	1.87189e-05	-1.2277	0.024301	-0.686103		0.4	STK33	8615863	11
ENSG00000175893	9_14664197_AGC_A_b37	0.000397385	5.85224e-07	0.22477	0.0266926	-0.163131	rs201808946	0.8	ZDHHC21	14664197	9	ENSG00000108523	17_4787122_C_T_b37	0.0187168	1.87296e-05	0.900475	2.29005e-05	0.952692	rs192762341	0.9	RNF167	4787122	17
ENSG00000204525	6_31234792_A_G_b37	0.000399212	5.88302e-07	0.246568	0.102505	-0.135888	rs11964817	0.99	HLA-C	31234792	6	ENSG00000139618	13_32843484_A_G_b37	0.0187289	1.87649e-05	-1.88276	0.000291393	-1.70969	rs79822895	0.2	BRCA2	32843484	13
ENSG00000137501	11_85408832_T_C_b37	0.000400275	5.90062e-07	0.16017	0.0017234	-0.156938	rs290173	0.4	SYTL2	85408832	11	ENSG00000187048	1_47463462_T_A_b37	0.0188157	1.88859e-05	0.39008	0.000737772	0.314884	rs11211415	0.01	CYP4A11	47463462	1
ENSG00000176915	12_133346212_A_G_b37	0.000401317	5.91731e-07	-0.136778	0.0427078	0.0887281	rs13254	0.95	ANKLE2	133346212	12	ENSG00000198937	6_37370902_T_G_b37	0.0188328	1.89129e-05	-0.532516	0.0212745	-0.341987	rs9470580	0.2	CCDC167	37370902	6
ENSG00000142459	19_7906540_T_G_b37	0.000402135	5.9307e-07	-0.133517	0.0593268	0.0742665	rs11666198	0.4	EVI5L	7906540	19	ENSG00000203710	1_207571470_AG_A_b37	0.0188838	1.89815e-05	0.338651	0.00810119	0.264241	rs10708772	0.3	CR1	207571470	1
ENSG00000175893	9_14644857_G_A_b37	0.000402475	5.93625e-07	0.217542	0.0439476	-0.149634	rs10810199	0.8	ZDHHC21	14644857	9	ENSG00000137575	8_59588963_C_A_b37	0.0188859	1.89862e-05	1.96649	0.00287383	2.09869	rs182824326	0.4	SDCBP	59588963	8
ENSG00000234745	6_31228460_A_G_b37	0.00040272	5.94013e-07	0.240058	0.063924	-0.134505	rs9264368	0.99	HLA-B	31228460	6	ENSG00000108255	17_27537758_C_T_b37	0.0189052	1.90156e-05	0.75891	4.31209e-05	0.825089	rs113663563	0.01	CRYBA1	27537758	17
ENSG00000105323	19_41761253_CTTCT_C_b37	0.000404458	5.9679e-07	-0.118145	0.015292	0.0900086		0.99	HNRNPUL1	41761253	19	ENSG00000093009	22_19494074_G_A_b37	0.0189335	1.90678e-05	0.803438	9.38748e-05	0.837469	rs13447258	0.01	CDC45	19494074	22
ENSG00000204525	6_31241838_T_C_b37	0.000405354	5.98299e-07	0.251394	0.124313	-0.125148		0.99	HLA-C	31241838	6	ENSG00000162753	1_173389184_T_A_b37	0.0189416	1.90858e-05	-0.347465	0.000467346	-0.355326	rs6425231	0.01	SLC9C2	173389184	1
ENSG00000101052	20_42341564_A_G_b37	0.000405363	5.98339e-07	-0.257135	0.00847872	0.215964	rs12625913	0.5	IFT52	42341564	20	ENSG00000130731	16_754230_G_A_b37	0.0189783	1.91356e-05	0.266894	0.00178951	0.21731	rs4984685	0.01	C16orf13	754230	16
ENSG00000136011	12_103970570_G_C_b37	0.000407345	6.01751e-07	-0.363526	0.0195947	0.267572	rs67057049	0.01	STAB2	103970570	12	ENSG00000073910	13_32673411_G_GTA_b37	0.0190063	1.91763e-05	-0.751318	0.00129059	-0.553713		0.99	FRY	32673411	13
ENSG00000179344	6_32658748_ATTATT_A_b37	0.000407738	6.02385e-07	-0.473556	0.0143981	0.411556		0.99	HLA-DQB1	32658748	6	ENSG00000135541	6_135589843_G_A_b37	0.019048	1.92235e-05	-0.745616	0.000273053	-0.743778	rs61313717	0.6	AHI1	135589843	6
ENSG00000109794	4_187112832_C_T_b37	0.000412826	6.10994e-07	0.168453	0.0706092	-0.099519	rs1398007	0.2	FAM149A	187112832	4	ENSG00000176142	3_119264854_G_T_b37	0.0190517	1.92309e-05	0.309148	0.00198672	0.262376	rs59789079	0.99	TMEM39A	119264854	3
ENSG00000160439	19_55515972_A_G_b37	0.000413801	6.12628e-07	-0.187945	0.0368278	0.11838	rs10415310	0.6	RDH13	55515972	19	ENSG00000116991	1_232709797_C_A_b37	0.0190624	1.92557e-05	-0.885103	0.0202612	-0.5903	rs73097630	0.99	SIPA1L2	232709797	1
ENSG00000179344	6_32551534_A_AC_b37	0.000415994	6.15985e-07	0.317612	0.011284	-0.241505		0.99	HLA-DQB1	32551534	6	ENSG00000106483	7_37981953_G_A_b37	0.0191059	1.93274e-05	-2.46584	0.000634285	-2.24684	rs117476319	0.2	SFRP4	37981953	7
ENSG00000257335	7_141815321_T_A_b37	0.00041611	6.16185e-07	0.230175	0.0574755	-0.130198	rs28735731	0.6	MGAM	141815321	7	ENSG00000106483	7_37886972_A_T_b37	0.0191059	1.93274e-05	-2.48322	0.000821634	-2.35083		0.2	SFRP4	37886972	7
ENSG00000179344	6_32632326_G_A_b37	0.000418523	6.202e-07	-0.51623	0.0362633	0.360018		0.99	HLA-DQB1	32632326	6	ENSG00000106483	7_37886971_G_A_b37	0.0191059	1.93274e-05	-2.48322	0.000821634	-2.35083		0.2	SFRP4	37886971	7
ENSG00000179344	6_32658727_G_A_b37	0.000419677	6.22077e-07	-0.472652	0.0143981	0.411556		0.99	HLA-DQB1	32658727	6	ENSG00000196628	18_53101703_T_C_b37	0.0191059	1.93246e-05	-0.316132	0.00134425	-0.28031	rs4801153	0.6	TCF4	53101703	18
ENSG00000135218	7_80114604_A_T_b37	0.000421323	6.24963e-07	-1.68094	3.36188e-05	1.50753	rs149571667	0.8	CD36	80114604	7	ENSG00000173175	3_122944653_A_G_b37	0.0191226	1.93512e-05	0.210855	0.00380609	0.178883	rs13084920	0.4	ADCY5	122944653	3
ENSG00000171596	2_232418951_A_C_b37	0.000421362	6.25048e-07	-0.282652	0.0124691	0.223473		0.2	NMUR1	232418951	2	ENSG00000148429	10_11720308_A_G_b37	0.0191458	1.93867e-05	0.201693	1.958e-06	0.252485	rs7920721	0.6	USP6NL	11720308	10
ENSG00000257335	7_141814946_G_A_b37	0.000422169	6.26469e-07	0.229029	0.0623179	-0.127684	rs4418267	0.6	MGAM	141814946	7	ENSG00000113721	5_149504864_T_C_b37	0.019222	1.95084e-05	1.00414	0.000154646	0.873458	rs112374268	0.99	PDGFRB	149504864	5
ENSG00000234745	6_31222243_G_A_b37	0.00042501	6.31498e-07	0.238446	0.0425568	-0.143845	rs9264232	0.99	HLA-B	31222243	6	ENSG00000203710	1_207646923_G_A_b37	0.0192514	1.95496e-05	0.338794	0.00893928	0.260516	rs17616	0.3	CR1	207646923	1
ENSG00000165409	14_81321900_C_T_b37	0.00042792	6.36191e-07	2.39452	0.00126694	-1.42814	rs10130150	0.01	TSHR	81321900	14	ENSG00000106853	9_114350599_C_G_b37	0.0192553	1.95663e-05	0.619317	0.0387785	0.299665	rs113860505	0.6	PTGR1	114350599	9
ENSG00000257335	7_141815012_A_G_b37	0.000428379	6.36987e-07	0.229016	0.0623179	-0.127684		0.6	MGAM	141815012	7	ENSG00000106853	9_114247546_C_T_b37	0.0192553	1.95663e-05	0.619317	0.0177208	0.417395	rs190593122	0.6	PTGR1	114247546	9
ENSG00000179344	6_32558757_A_G_b37	0.000428697	6.37573e-07	0.311554	0.0212339	-0.216503		0.99	HLA-DQB1	32558757	6	ENSG00000106853	9_114243922_G_A_b37	0.0192553	1.95663e-05	0.619317	0.0309195	0.476046	rs78202172	0.6	PTGR1	114243922	9
ENSG00000257335	7_141815580_T_C_b37	0.000429364	6.38906e-07	0.22985	0.0520755	-0.133741	rs28582309	0.6	MGAM	141815580	7	ENSG00000106853	9_114354874_G_A_b37	0.0192553	1.95663e-05	0.619317	0.0387785	0.299665	rs113250973	0.6	PTGR1	114354874	9
ENSG00000101052	20_42342316_C_T_b37	0.000435971	6.49746e-07	-0.257658	0.00804255	0.214971	rs12625240	0.5	IFT52	42342316	20	ENSG00000106853	9_114282444_A_G_b37	0.0192553	1.95663e-05	0.619317	0.0309195	0.476046	rs75350862	0.6	PTGR1	114282444	9
ENSG00000179344	6_32632252_A_G_b37	0.000437039	6.51454e-07	-0.496568	0.0615559	0.298609		0.99	HLA-DQB1	32632252	6	ENSG00000106853	9_114233412_T_C_b37	0.0192553	1.95663e-05	0.619317	0.0309195	0.476046	rs79043167	0.6	PTGR1	114233412	9
ENSG00000115705	2_1529754_G_A_b37	0.000437153	6.51682e-07	4.06662	5.86122e-05	-2.96557		0.01	TPO	1529754	2	ENSG00000106853	9_114267411_C_T_b37	0.0192553	1.95663e-05	0.619317	0.0309195	0.476046	rs79055546	0.6	PTGR1	114267411	9
ENSG00000065911	2_74408733_G_GA_b37	0.00043866	6.54508e-07	0.236807	0.0485224	-0.134768	rs397697497	0.6	MTHFD2	74408733	2	ENSG00000240563	1_62662850_C_G_b37	0.0192694	1.95833e-05	0.56507	0.00692531	0.413077	rs2941681	0.01	L1TD1	62662850	1
ENSG00000257335	7_141815374_T_G_b37	0.000438996	6.55067e-07	0.229417	0.0574755	-0.130198	rs28488197	0.6	MGAM	141815374	7	ENSG00000034053	15_29140357_C_A_b37	0.0192831	1.9602e-05	0.323487	0.00225682	0.261426	rs36190518	0.01	APBA2	29140357	15
ENSG00000065911	2_74440466_G_C_b37	0.000439845	6.56596e-07	0.233766	0.0387502	-0.158179	rs6546894	0.6	MTHFD2	74440466	2	ENSG00000145901	5_150556657_G_A_b37	0.019286	1.9609e-05	-0.1786	0.00505324	-0.155015	rs68016517	0.99	TNIP1	150556657	5
ENSG00000257335	7_141815137_C_G_b37	0.000440394	6.5762e-07	0.228974	0.0623179	-0.127684	rs28612384	0.6	MGAM	141815137	7	ENSG00000162552	1_22523466_C_A_b37	0.0193505	1.96938e-05	-2.46287	6.25226e-06	-2.65529	rs16826741	0.01	WNT4	22523466	1
ENSG00000221923	19_52885355_C_T_b37	0.000442127	6.60792e-07	-0.324098	0.00504352	0.317173	rs4802927	0.4	ZNF880	52885355	19	ENSG00000203710	1_207618591_A_G_b37	0.0193597	1.97083e-05	-0.340396	0.00716552	-0.268902	rs311321	0.3	CR1	207618591	1
ENSG00000221923	19_52885150_T_C_b37	0.000442127	6.60792e-07	-0.324098	0.00504352	0.317173	rs62108322	0.4	ZNF880	52885150	19	ENSG00000142166	21_34642475_G_T_b37	0.0193958	1.97566e-05	2.58521	0.000883639	1.46283	rs79090352	0.8	IFNAR1	34642475	21
ENSG00000234745	6_31278785_T_C_b37	0.000442127	6.60786e-07	0.249509	0.00640985	-0.2168		0.99	HLA-B	31278785	6	ENSG00000132915	5_149174820_A_G_b37	0.0194118	1.97818e-05	1.17054	0.044138	0.879703	rs149419199	0.01	PDE6A	149174820	5
ENSG00000095917	16_1286033_T_C_b37	0.00044468	6.65225e-07	0.314891	0.213846	-0.126422		0.4	TPSD1	1286033	16	ENSG00000132915	5_149174465_C_T_b37	0.0194118	1.97818e-05	1.17054	0.044138	0.879703	rs115801673	0.01	PDE6A	149174465	5
ENSG00000234745	6_31303939_G_C_b37	0.000446026	6.67415e-07	0.268471	0.0040115	-0.255649	rs9265753	0.99	HLA-B	31303939	6	ENSG00000176915	12_133264332_C_T_b37	0.0194167	1.97896e-05	-0.138305	0.0132232	-0.0931791		0.95	ANKLE2	133264332	12
ENSG00000152253	2_169838304_C_T_b37	0.000446113	6.67663e-07	0.828319	0.148872	-0.374659	rs62171035	0.01	SPC25	169838304	2	ENSG00000116991	1_232702295_T_G_b37	0.0194268	1.98049e-05	-0.925838	0.0202612	-0.5903	rs16857685	0.99	SIPA1L2	232702295	1
ENSG00000137501	11_85456703_T_C_b37	0.000446866	6.69304e-07	0.158487	0.0021691	-0.151744	rs647912	0.4	SYTL2	85456703	11	ENSG00000203710	1_207645895_G_A_b37	0.0194531	1.98492e-05	0.340129	0.00811977	0.264777	rs9429774	0.3	CR1	207645895	1
ENSG00000137501	11_85447856_T_C_b37	0.000446866	6.69304e-07	0.158487	0.0021691	-0.151744	rs679204	0.4	SYTL2	85447856	11	ENSG00000203710	1_207645743_G_C_b37	0.0194531	1.98492e-05	0.340129	0.00811977	0.264777	rs2940253	0.3	CR1	207645743	1
ENSG00000179532	11_6537730_A_G_b37	0.000446866	6.69019e-07	0.193653	5.55378e-05	-0.24485	rs2723631	0.5	DNHD1	6537730	11	ENSG00000203710	1_207645282_G_C_b37	0.0194531	1.98492e-05	0.340129	0.00811977	0.264777	rs511678	0.3	CR1	207645282	1
ENSG00000137501	11_85455287_T_A_b37	0.000446866	6.69304e-07	0.158487	0.0021691	-0.151744	rs631410	0.4	SYTL2	85455287	11	ENSG00000203710	1_207643673_T_C_b37	0.0194531	1.98492e-05	0.340129	0.00811977	0.264777	rs568515	0.3	CR1	207643673	1
ENSG00000234745	6_31232482_A_T_b37	0.000446866	6.69079e-07	0.283281	0.0517496	-0.179391	rs9264486	0.99	HLA-B	31232482	6	ENSG00000203710	1_207635573_A_G_b37	0.0194531	1.98404e-05	-0.340182	0.00811977	-0.264777	rs311310	0.3	CR1	207635573	1
ENSG00000179344	6_32658733_C_T_b37	0.000447638	6.70716e-07	-0.47715	0.0143981	0.411556		0.99	HLA-DQB1	32658733	6	ENSG00000203710	1_207646462_G_A_b37	0.0194531	1.98492e-05	0.340129	0.00811977	0.264777	rs17615	0.3	CR1	207646462	1
ENSG00000234745	6_31230042_G_A_b37	0.000448367	6.71927e-07	0.283244	0.0517496	-0.179391	rs9264416	0.99	HLA-B	31230042	6	ENSG00000111266	12_12563640_A_G_b37	0.0194531	1.98394e-05	-0.349191	0.000202669	-0.359908		0.99	DUSP16	12563640	12
ENSG00000100991	20_33572979_C_T_b37	0.000448735	6.72655e-07	-0.151497	0.0341325	0.100541	rs3746448	0.99	TRPC4AP	33572979	20	ENSG00000188352	9_20797228_C_A_b37	0.0194564	1.98543e-05	-0.761942	0.000163398	-0.812541	rs150389086	0.9	FOCAD	20797228	9
ENSG00000142459	19_7932832_G_A_b37	0.000450478	6.75537e-07	-0.132243	0.0815761	0.0697255	rs12461374	0.4	EVI5L	7932832	19	ENSG00000152284	2_85280043_G_C_b37	0.0194654	1.98751e-05	0.371258	1.06371e-05	0.393853	rs12616403	0.99	TCF7L1	85280043	2
ENSG00000204525	6_31169764_G_T_b37	0.000454496	6.83817e-07	0.288025	0.0902614	-0.164489	rs10807081	0.99	HLA-C	31169764	6	ENSG00000173020	11_66990854_TC_T_b37	0.0194838	1.99106e-05	0.847998	0.000950229	0.742279		0.99	ADRBK1	66990854	11
ENSG00000142459	19_7892931_T_C_b37	0.000455673	6.85858e-07	-0.132434	0.0775187	0.069641	rs12974297	0.4	EVI5L	7892931	19	ENSG00000160051	1_32672932_G_A_b37	0.0195336	1.99822e-05	0.390312	0.0024845	0.357078	rs12032332	0.2	IQCC	32672932	1
ENSG00000173209	2_61307218_G_C_b37	0.000460577	6.94305e-07	-0.263048	0.00658654	0.217621	rs1177297	0.99	AHSA2	61307218	2	ENSG00000160051	1_32697934_G_A_b37	0.0195336	1.99822e-05	0.390312	0.000551156	0.398645	rs747020	0.2	IQCC	32697934	1
ENSG00000145214	4_897486_C_CA_b37	0.000460745	6.94681e-07	2.41852	0.438323	-0.0393654		0.9	DGKQ	897486	4	ENSG00000119661	14_74148242_G_A_b37	0.0195408	1.99909e-05	0.235962	0.0420861	0.145505	rs62004929	0.01	DNAL1	74148242	14
ENSG00000101052	20_42346428_A_G_b37	0.000461215	6.95877e-07	-0.25736	0.00847872	0.215964	rs66579120	0.5	IFT52	42346428	20	ENSG00000162552	1_22518971_A_T_b37	0.0195464	2.00018e-05	-2.461	6.25226e-06	-2.65529	rs147452080	0.01	WNT4	22518971	1
ENSG00000183172	22_42468910_C_T_b37	0.000462828	6.98464e-07	0.122522	0.0344662	-0.0827748	rs133380	0.6	SMDT1	42468910	22	ENSG00000162552	1_22518237_C_T_b37	0.0195464	2.00018e-05	-2.461	6.25226e-06	-2.65529	rs117641169	0.01	WNT4	22518237	1
ENSG00000204525	6_31269219_C_T_b37	0.000463015	6.9882e-07	0.315634	0.0617112	-0.199371	rs35192021	0.99	HLA-C	31269219	6	ENSG00000157856	2_26557421_A_G_b37	0.0196173	2.01832e-05	0.832216	0.00346205	0.781527	rs112565707	0.01	DRC1	26557421	2
ENSG00000179344	6_32658079_T_C_b37	0.000463165	6.99127e-07	-0.402005	0.0305034	0.313562	rs7775228	0.99	HLA-DQB1	32658079	6	ENSG00000157856	2_26563194_G_T_b37	0.0196173	2.01832e-05	0.832216	0.00346205	0.781527	rs116395709	0.01	DRC1	26563194	2
ENSG00000179344	6_32657255_C_T_b37	0.000463165	6.99127e-07	-0.402005	0.0305034	0.313562	rs3129713	0.99	HLA-DQB1	32657255	6	ENSG00000157856	2_26565561_C_G_b37	0.0196173	2.01832e-05	0.832216	0.00346205	0.781527	rs115865903	0.01	DRC1	26565561	2
ENSG00000173209	2_61311187_C_T_b37	0.000464465	7.01733e-07	-0.252046	0.118926	0.121548	rs2441465	0.99	AHSA2	61311187	2	ENSG00000157856	2_26588982_C_G_b37	0.0196173	2.01832e-05	0.832216	0.00381504	0.752471	rs113189104	0.01	DRC1	26588982	2
ENSG00000105323	19_41824179_C_G_b37	0.000464675	7.02172e-07	-0.140381	0.00694556	0.112021	rs34322801	0.99	HNRNPUL1	41824179	19	ENSG00000157856	2_26555952_A_G_b37	0.0196218	2.01918e-05	0.83233	0.00346205	0.781527	rs111504257	0.01	DRC1	26555952	2
ENSG00000175893	9_14686694_G_C_b37	0.000464899	7.02604e-07	0.180106	0.0164821	-0.149689	rs10961669	0.8	ZDHHC21	14686694	9	ENSG00000162552	1_22528976_G_C_b37	0.0196218	2.01918e-05	-2.45985	6.25226e-06	-2.65529	rs16826760	0.01	WNT4	22528976	1
ENSG00000198502	6_32426100_T_C_b37	0.000465491	7.03745e-07	0.901459	0.0807118	-0.435011	rs9767620	0.3	HLA-DRB5	32426100	6	ENSG00000087903	19_6125836_G_A_b37	0.0196544	2.02292e-05	-0.884147	0.000219599	-1.0319	rs12976392	0.4	RFX2	6125836	19
ENSG00000198502	6_32421798_G_T_b37	0.000465693	7.04266e-07	0.901413	0.0807118	-0.435011	rs6457590	0.3	HLA-DRB5	32421798	6	ENSG00000157856	2_26631842_C_T_b37	0.0196547	2.02309e-05	0.832132	0.0107588	0.702325	rs116703846	0.01	DRC1	26631842	2
ENSG00000198502	6_32421071_G_A_b37	0.000465693	7.04266e-07	0.901413	0.0807118	-0.435011	rs7760260	0.3	HLA-DRB5	32421071	6	ENSG00000162552	1_22531206_G_T_b37	0.0196703	2.0256e-05	-2.45946	6.25226e-06	-2.65529	rs75637000	0.01	WNT4	22531206	1
ENSG00000198502	6_32424108_C_T_b37	0.000465693	7.04266e-07	0.901413	0.0807118	-0.435011	rs7776297	0.3	HLA-DRB5	32424108	6	ENSG00000173020	11_66948024_C_G_b37	0.0197298	2.03355e-05	0.845653	0.000950229	0.742279	rs75672654	0.99	ADRBK1	66948024	11
ENSG00000198502	6_32423409_A_C_b37	0.000465693	7.04266e-07	0.901413	0.0807118	-0.435011	rs57723712	0.3	HLA-DRB5	32423409	6	ENSG00000006007	16_19591391_G_A_b37	0.0197335	2.0341e-05	-1.16969	0.000327954	-1.23096	rs142895244	0.7	GDE1	19591391	16
ENSG00000105323	19_41829309_C_G_b37	0.000466518	7.05881e-07	-0.138767	0.00597619	0.113503	rs2241720	0.99	HNRNPUL1	41829309	19	ENSG00000101084	20_35152219_A_G_b37	0.0198234	2.04568e-05	0.7355	0.0413442	0.525932	rs78440158	0.9	C20orf24	35152219	20
ENSG00000135218	7_80322438_T_G_b37	0.000468849	7.09968e-07	-1.35933	0.0379451	0.933181	rs139906208	0.8	CD36	80322438	7	ENSG00000073792	3_185346452_C_T_b37	0.0198528	2.04938e-05	1.65918	0.00651184	1.39832	rs139158503	0.01	IGF2BP2	185346452	3
ENSG00000135218	7_80319938_G_C_b37	0.000468849	7.09968e-07	-1.35933	0.0379451	0.933181	rs28832309	0.8	CD36	80319938	7	ENSG00000173020	11_66997836_T_G_b37	0.0198689	2.0517e-05	0.8453	0.000950229	0.742279	rs115640717	0.99	ADRBK1	66997836	11
ENSG00000165409	14_81550700_CT_C_b37	0.000468946	7.10208e-07	0.947579	0.00120932	-1.11916	rs201205225	0.01	TSHR	81550700	14	ENSG00000196735	6_32541900_T_C_b37	0.0199104	2.05729e-05	-0.876854	0.0112631	-0.584356		0.8	HLA-DQA1	32541900	6
ENSG00000221923	19_52879583_G_T_b37	0.000471539	7.18751e-07	0.301187	0.0120324	-0.248642	rs324089	0.4	ZNF880	52879583	19	ENSG00000073792	3_185346439_A_C_b37	0.0199104	2.05705e-05	1.65931	0.00651184	1.39832	rs146202454	0.01	IGF2BP2	185346439	3
ENSG00000152404	11_107135449_G_T_b37	0.000472123	7.19734e-07	-0.122155	0.000748327	0.143449	rs4754204	0.6	CWF19L2	107135449	11	ENSG00000162433	1_65782291_G_A_b37	0.0200548	2.0766e-05	0.894413	1.2741e-05	1.14432	rs12068206	0.01	AK4	65782291	1
ENSG00000198502	6_32423601_C_T_b37	0.000474245	7.23628e-07	0.920988	0.0711888	-0.457431		0.3	HLA-DRB5	32423601	6	ENSG00000162433	1_65781738_A_G_b37	0.0200571	2.07697e-05	0.894397	1.2741e-05	1.14432	rs11208628	0.01	AK4	65781738	1
ENSG00000135218	7_80300449_T_G_b37	0.00047433	7.23843e-07	-1.35761	0.0379451	0.933181	rs3211938	0.8	CD36	80300449	7	ENSG00000173020	11_67030148_AG_A_b37	0.0200764	2.07937e-05	0.844764	0.000950229	0.742279	rs201207400	0.99	ADRBK1	67030148	11
ENSG00000145012	3_188395642_T_C_b37	0.000476529	7.27774e-07	0.32762	0.00724655	-0.269149	rs1356094	0.99	LPP	188395642	3	ENSG00000162433	1_65780332_G_A_b37	0.0200781	2.07981e-05	0.8944	1.2741e-05	1.14432	rs11208626	0.01	AK4	65780332	1
ENSG00000183172	22_42468246_C_T_b37	0.000477461	7.29419e-07	0.120691	0.0241189	-0.0876021	rs28605764	0.6	SMDT1	42468246	22	ENSG00000162433	1_65778407_G_T_b37	0.020093	2.08729e-05	0.894145	1.2741e-05	1.14432	rs77592988	0.01	AK4	65778407	1
ENSG00000105323	19_41748153_A_G_b37	0.000483013	7.39402e-07	-0.119798	0.00398145	0.103639	rs3786555	0.99	HNRNPUL1	41748153	19	ENSG00000033867	3_27610944_A_T_b37	0.0200934	2.08924e-05	-0.598134	0.0032126	-0.614823	rs7641928	0.3	SLC4A7	27610944	3
ENSG00000104524	8_144642881_G_A_b37	0.000483738	7.40735e-07	-0.470629	0.034027	0.374399	rs112103340	0.01	PYCRL	144642881	8	ENSG00000111271	12_112147976_C_T_b37	0.0200997	2.09015e-05	-15.3483	0.930292	0.00442616	rs150771041	0.6	ACAD10	112147976	12
ENSG00000204525	6_31235324_GCC_G_b37	0.000484015	7.41288e-07	0.236533	0.0792718	-0.136647	rs34977266	0.99	HLA-C	31235324	6	ENSG00000162433	1_65774795_T_G_b37	0.0201475	2.09726e-05	0.893885	1.2741e-05	1.14432	rs76802585	0.01	AK4	65774795	1
ENSG00000257335	7_141828684_C_T_b37	0.000484231	7.4167e-07	0.228845	0.049872	-0.128216	rs4725569	0.6	MGAM	141828684	7	ENSG00000162433	1_65774912_C_T_b37	0.0201475	2.09726e-05	0.893885	1.2741e-05	1.14432	rs75992237	0.01	AK4	65774912	1
ENSG00000204525	6_31184949_G_A_b37	0.000487088	7.47798e-07	0.325086	0.0523134	-0.212543		0.99	HLA-C	31184949	6	ENSG00000162433	1_65772057_A_G_b37	0.0201556	2.0985e-05	0.893833	1.2741e-05	1.14432	rs12071391	0.01	AK4	65772057	1
ENSG00000175893	9_14689088_G_A_b37	0.000490269	7.53454e-07	0.17883	0.0141556	-0.153241	rs10810220	0.8	ZDHHC21	14689088	9	ENSG00000132915	5_149233186_C_T_b37	0.0201777	2.10227e-05	0.913116	0.0014928	1.01692	rs17653703	0.01	PDE6A	149233186	5
ENSG00000160949	8_145660833_G_A_b37	0.000490718	7.5426e-07	0.205223	0.00210684	-0.191835	rs1010427	0.4	TONSL	145660833	8	ENSG00000206530	3_112946152_G_C_b37	0.0202056	2.1061e-05	1.10265	0.000278742	0.994053	rs56258317	0.3	WDR52	112946152	3
ENSG00000175893	9_14656001_G_GA_b37	0.000493701	7.5919e-07	0.214436	0.0290976	-0.157252	rs142454823	0.8	ZDHHC21	14656001	9	ENSG00000119661	14_74144268_T_A_b37	0.0202126	2.10713e-05	0.24288	0.0411993	0.148286		0.01	DNAL1	74144268	14
ENSG00000085662	7_134127355_G_T_b37	0.000500185	7.70915e-07	0.393015	0.0946665	-0.25698	rs2229543	0.99	AKR1B1	134127355	7	ENSG00000171316	8_61804751_G_A_b37	0.0202228	2.10871e-05	-0.332855	0.000423532	-0.30088	rs55634072	0.01	CHD7	61804751	8
ENSG00000187134	10_4981696_T_G_b37	0.000501592	7.73414e-07	0.268236	0.0928416	-0.139251	rs7076643	0.6	AKR1C1	4981696	10	ENSG00000002834	17_37074318_G_A_b37	0.0202613	2.1141e-05	0.844597	0.00202445	1.23438		0.95	LASP1	37074318	17
ENSG00000187134	10_4966261_T_G_b37	0.000504831	7.79176e-07	0.271243	0.0789013	-0.144303	rs8181448	0.6	AKR1C1	4966261	10	ENSG00000124532	6_24398185_G_A_b37	0.0202623	2.11444e-05	0.200094	0.049089	0.124566	rs62401885	0.9	MRS2	24398185	6
ENSG00000187134	10_4966088_A_G_b37	0.000505442	7.8022e-07	0.271208	0.0789013	-0.144303	rs10795213	0.6	AKR1C1	4966088	10	ENSG00000165660	10_126595993_G_C_b37	0.0202783	2.11651e-05	0.282603	0.00259638	0.250902	rs66857611	0.4	FAM175B	126595993	10
ENSG00000100991	20_33668345_A_AAC_b37	0.000508826	7.86184e-07	-0.152354	0.045259	0.0935689		0.99	TRPC4AP	33668345	20	ENSG00000158773	1_160985845_T_C_b37	0.0203125	2.12061e-05	3.10868	0.842585	-0.00698179	rs146402075	0.99	USF1	160985845	1
ENSG00000160439	19_55517009_A_G_b37	0.000509394	7.87196e-07	-0.20116	0.0620089	0.110795	rs7257966	0.6	RDH13	55517009	19	ENSG00000104432	8_79540540_C_T_b37	0.0203472	2.12505e-05	2.73552	0.00810047	1.99204	rs147583309	0.3	IL7	79540540	8
ENSG00000175893	9_14692676_G_A_b37	0.000509468	7.87379e-07	0.179086	0.0208616	-0.14424	rs10756604	0.8	ZDHHC21	14692676	9	ENSG00000161267	3_197242604_A_ACACC_b37	0.0204026	2.13272e-05	-0.237758	0.0451523	-0.143153		0.5	BDH1	197242604	3
ENSG00000179344	6_32585409_G_A_b37	0.00051164	7.91243e-07	0.306358	0.0243968	-0.232293		0.99	HLA-DQB1	32585409	6	ENSG00000136546	2_167394816_T_C_b37	0.0204313	2.13646e-05	3.63409	5.71468e-06	2.41578	rs189764097	0.99	SCN7A	167394816	2
ENSG00000175893	9_14688791_C_T_b37	0.000513757	7.95793e-07	0.178951	0.0139166	-0.153575	rs10810219	0.8	ZDHHC21	14688791	9	ENSG00000136240	7_6485196_C_T_b37	0.0204735	2.14202e-05	0.290281	0.000493148	0.286372	rs12702510	0.6	KDELR2	6485196	7
ENSG00000234745	6_31228087_G_A_b37	0.000516685	8.01641e-07	0.235774	0.0895046	-0.124192	rs9264351	0.99	HLA-B	31228087	6	ENSG00000144214	2_99929028_A_T_b37	0.0204767	2.1425e-05	0.227956	0.00170805	0.212962	rs2141908	0.01	LYG1	99929028	2
ENSG00000234745	6_31234948_C_A_b37	0.000517291	8.02752e-07	0.243413	0.0812047	-0.131262	rs9264556	0.99	HLA-B	31234948	6	ENSG00000170324	10_49500347_G_A_b37	0.0204781	2.14277e-05	-1.86461	0.00836133	-1.33292	rs17010019	0.01	FRMPD2	49500347	10
ENSG00000179344	6_32561656_G_A_b37	0.000520193	8.07944e-07	0.268335	0.0108987	-0.227843		0.99	HLA-DQB1	32561656	6	ENSG00000132915	5_149232308_G_A_b37	0.0204867	2.14394e-05	0.912237	0.0014928	1.01692	rs2341294	0.01	PDE6A	149232308	5
ENSG00000101052	20_42238602_A_T_b37	0.000525704	8.1765e-07	-0.24467	0.0329519	0.157307	rs59832829	0.5	IFT52	42238602	20	ENSG00000180891	17_56023155_C_T_b37	0.0205502	2.15305e-05	-0.890724	0.00218551	-0.761072	rs140573598	0.6	CUEDC1	56023155	17
ENSG00000175893	9_14691941_C_T_b37	0.000526603	8.19223e-07	0.178603	0.0208616	-0.14424	rs7032619	0.8	ZDHHC21	14691941	9	ENSG00000163364	2_177450286_T_C_b37	0.0205732	2.15694e-05	-1.15231	0.0130842	-0.847306	rs34124888	0.01	LINC01116	177450286	2
ENSG00000234745	6_31333032_T_C_b37	0.000526607	8.19265e-07	0.300018	0.0367155	-0.192511	rs9266366	0.99	HLA-B	31333032	6	ENSG00000133678	10_81827136_TA_T_b37	0.0205785	2.15784e-05	0.939242	0.000847978	0.895139	rs201303822	0.4	TMEM254	81827136	10
ENSG00000160439	19_55517003_A_G_b37	0.000528112	8.2185e-07	-0.201976	0.0686397	0.108531	rs7257961	0.6	RDH13	55517003	19	ENSG00000177000	1_11932088_T_C_b37	0.0205785	2.15792e-05	0.238004	0.000207912	0.234387	rs56074814	0.99	MTHFR	11932088	1
ENSG00000095917	16_1276730_C_T_b37	0.000531415	8.27798e-07	0.303997	0.0395111	-0.2264	rs4984773	0.4	TPSD1	1276730	16	ENSG00000168994	6_3759982_TTC_T_b37	0.0206055	2.16142e-05	-0.234725	0.0407412	-0.133489		0.99	PXDC1	3759982	6
ENSG00000065911	2_74446488_A_G_b37	0.000533129	8.31349e-07	0.233572	0.04678	-0.152508	rs13426653	0.6	MTHFD2	74446488	2	ENSG00000133678	10_81835807_G_A_b37	0.0206173	2.17101e-05	0.938856	0.000847978	0.895139	rs79432641	0.4	TMEM254	81835807	10
ENSG00000173209	2_61351188_T_C_b37	0.000537683	8.39447e-07	-0.255469	0.0221285	0.184753	rs114317312	0.99	AHSA2	61351188	2	ENSG00000133678	10_81835645_T_C_b37	0.0206173	2.17101e-05	0.938856	0.000847978	0.895139	rs141161536	0.4	TMEM254	81835645	10
ENSG00000105323	19_41767987_G_A_b37	0.000538871	8.41694e-07	-0.114254	0.0376977	0.0755959	rs1946612	0.99	HNRNPUL1	41767987	19	ENSG00000133678	10_81836320_T_TTGTCTTTGAGG_b37	0.0206173	2.17101e-05	0.938856	0.000847978	0.895139	rs369530948	0.4	TMEM254	81836320	10
ENSG00000105323	19_41765229_T_C_b37	0.000538871	8.41694e-07	-0.114254	0.0376977	0.0755959	rs12980267	0.99	HNRNPUL1	41765229	19	ENSG00000133678	10_81873898_T_C_b37	0.0206173	2.17101e-05	0.938856	0.000847978	0.895139	rs112698435	0.4	TMEM254	81873898	10
ENSG00000234745	6_31234855_T_C_b37	0.00053971	8.43182e-07	0.241409	0.0677714	-0.137314	rs9264554	0.99	HLA-B	31234855	6	ENSG00000133678	10_81834558_G_A_b37	0.0206173	2.17101e-05	0.938856	0.000847978	0.895139	rs7919030	0.4	TMEM254	81834558	10
ENSG00000234745	6_31234851_C_G_b37	0.00053971	8.43182e-07	0.241409	0.0677714	-0.137314	rs9264553	0.99	HLA-B	31234851	6	ENSG00000133678	10_81836421_G_C_b37	0.0206173	2.17101e-05	0.938856	0.000847978	0.895139	rs78085087	0.4	TMEM254	81836421	10
ENSG00000205861	13_24389667_C_G_b37	0.000540061	8.43838e-07	-0.306383	0.0469008	0.197314	rs112256070	0.01	C1QTNF9B-AS1	24389667	13	ENSG00000183597	22_20129490_C_T_b37	0.0206173	2.16724e-05	1.14438	0.000235338	0.989617	rs79627501	0.99	TANGO2	20129490	22
ENSG00000234745	6_31234836_C_G_b37	0.000540748	8.4534e-07	0.241383	0.0677714	-0.137314	rs9264552	0.99	HLA-B	31234836	6	ENSG00000133678	10_81836601_T_C_b37	0.0206173	2.17101e-05	0.938856	0.000847978	0.895139	rs79103914	0.4	TMEM254	81836601	10
ENSG00000065911	2_74442431_T_G_b37	0.000541151	8.46149e-07	0.232334	0.0422852	-0.156111	rs828853	0.6	MTHFD2	74442431	2	ENSG00000133678	10_81836825_C_T_b37	0.0206173	2.17101e-05	0.938856	0.000847978	0.895139	rs75679990	0.4	TMEM254	81836825	10
ENSG00000205861	13_24391098_A_G_b37	0.000541947	8.47716e-07	-0.306308	0.0469008	0.197314	rs111392225	0.01	C1QTNF9B-AS1	24391098	13	ENSG00000133678	10_81836843_A_G_b37	0.0206173	2.17101e-05	0.938856	0.000847978	0.895139	rs116816169	0.4	TMEM254	81836843	10
ENSG00000234745	6_31231968_G_A_b37	0.000542268	8.4829e-07	0.241861	0.0681304	-0.137034	rs61233306	0.99	HLA-B	31231968	6	ENSG00000142731	4_128908870_A_T_b37	0.0206173	2.17111e-05	-1.30392	7.54497e-05	-1.45927		0.01	PLK4	128908870	4
ENSG00000105323	19_41767785_C_T_b37	0.000544631	8.52743e-07	-0.148408	0.00316912	0.129838	rs1946613	0.99	HNRNPUL1	41767785	19	ENSG00000133678	10_81835093_G_A_b37	0.0206173	2.17101e-05	0.938856	0.000847978	0.895139	rs116812927	0.4	TMEM254	81835093	10
ENSG00000105323	19_41765407_A_C_b37	0.000544631	8.52743e-07	-0.148408	0.00316912	0.129838	rs4591267	0.99	HNRNPUL1	41765407	19	ENSG00000133678	10_81835986_A_G_b37	0.0206173	2.17101e-05	0.938856	0.000847978	0.895139	rs143504269	0.4	TMEM254	81835986	10
ENSG00000105323	19_41764283_AT_A_b37	0.000544631	8.52743e-07	-0.148408	0.00316912	0.129838	rs397728293	0.99	HNRNPUL1	41764283	19	ENSG00000133678	10_81837291_T_G_b37	0.0206173	2.17101e-05	0.938856	0.000847978	0.895139	rs77674273	0.4	TMEM254	81837291	10
ENSG00000105323	19_41769025_A_T_b37	0.000544631	8.52743e-07	-0.148408	0.00316912	0.129838	rs3760660	0.99	HNRNPUL1	41769025	19	ENSG00000133678	10_81834262_T_C_b37	0.0206173	2.17101e-05	0.938856	0.000847978	0.895139	rs78064856	0.4	TMEM254	81834262	10
ENSG00000105323	19_41762670_T_C_b37	0.000544631	8.52743e-07	-0.148408	0.00316912	0.129838	rs2304231	0.99	HNRNPUL1	41762670	19	ENSG00000133678	10_81835959_T_TAGAC_b37	0.0206173	2.17101e-05	0.938856	0.000847978	0.895139	rs371542593	0.4	TMEM254	81835959	10
ENSG00000105323	19_41762525_A_G_b37	0.000544631	8.52743e-07	-0.148408	0.00316912	0.129838	rs2304232	0.99	HNRNPUL1	41762525	19	ENSG00000133678	10_81837163_T_C_b37	0.0206173	2.17101e-05	0.938856	0.000847978	0.895139	rs115951291	0.4	TMEM254	81837163	10
ENSG00000179344	6_32544263_A_G_b37	0.000545889	8.55074e-07	-0.449059	0.0340101	0.311687		0.99	HLA-DQB1	32544263	6	ENSG00000133678	10_81833985_CTCA_C_b37	0.0206173	2.17101e-05	0.938856	0.000847978	0.895139	rs370092211	0.4	TMEM254	81833985	10
ENSG00000205086	2_42260149_C_A_b37	0.00054644	8.56262e-07	-0.742598	0.160028	0.33652		0.01	C2orf91	42260149	2	ENSG00000133678	10_81837313_T_A_b37	0.0206173	2.17101e-05	0.938856	0.000847978	0.895139	rs79128575	0.4	TMEM254	81837313	10
ENSG00000179344	6_32626210_C_G_b37	0.000546957	8.57397e-07	-0.405724	0.108178	0.22516	rs17205373	0.99	HLA-DQB1	32626210	6	ENSG00000133678	10_81838091_G_A_b37	0.0206173	2.17101e-05	0.938856	0.000847978	0.895139	rs7901689	0.4	TMEM254	81838091	10
ENSG00000137501	11_85436868_G_C_b37	0.00054996	8.63013e-07	0.159114	0.00160576	-0.153916	rs597480	0.4	SYTL2	85436868	11	ENSG00000133678	10_81838613_T_C_b37	0.0206173	2.17101e-05	0.938856	0.000847978	0.895139	rs140099300	0.4	TMEM254	81838613	10
ENSG00000137501	11_85436352_G_A_b37	0.00054996	8.63013e-07	0.159114	0.00160576	-0.153916	rs641393	0.4	SYTL2	85436352	11	ENSG00000133678	10_81831005_C_A_b37	0.0206173	2.17101e-05	0.938856	0.000847978	0.895139	rs7081984	0.4	TMEM254	81831005	10
ENSG00000163956	4_3536882_A_G_b37	0.000552557	8.67565e-07	0.283831	0.0159752	-0.221661	rs11736573	0.99	LRPAP1	3536882	4	ENSG00000133678	10_81829908_A_G_b37	0.0206173	2.17101e-05	0.938856	0.000847978	0.895139	rs78234671	0.4	TMEM254	81829908	10
ENSG00000179344	6_32551501_C_A_b37	0.000553546	8.69373e-07	-0.409661	0.0676721	0.223136		0.99	HLA-DQB1	32551501	6	ENSG00000133678	10_81838749_C_T_b37	0.0206173	2.17101e-05	0.938856	0.000847978	0.895139	rs185539955	0.4	TMEM254	81838749	10
ENSG00000166024	10_99873633_A_AAG_b37	0.000556191	8.73858e-07	0.168699	0.010586	-0.131848		0.8	R3HCC1L	99873633	10	ENSG00000133678	10_81827626_T_C_b37	0.0206173	2.17101e-05	0.938856	0.000847978	0.895139	rs146261070	0.4	TMEM254	81827626	10
ENSG00000188372	7_75980459_T_TC_b37	0.000557534	8.76595e-07	0.824443	8.0245e-05	-0.951179	rs200799013	0.01	ZP3	75980459	7	ENSG00000133678	10_81838864_A_G_b37	0.0206173	2.17101e-05	0.938856	0.000847978	0.895139	rs61748824	0.4	TMEM254	81838864	10
ENSG00000105323	19_41823497_G_A_b37	0.000558317	8.78011e-07	-0.138891	0.00694556	0.112021	rs35501756	0.99	HNRNPUL1	41823497	19	ENSG00000133678	10_81839007_A_C_b37	0.0206173	2.17101e-05	0.938856	0.000847978	0.895139	rs114754639	0.4	TMEM254	81839007	10
ENSG00000205861	13_24406196_A_G_b37	0.000559226	8.79663e-07	-0.305694	0.0469008	0.197314	rs11617475	0.01	C1QTNF9B-AS1	24406196	13	ENSG00000133678	10_81822244_C_T_b37	0.0206173	2.17101e-05	0.938856	0.000847978	0.895139	rs114325445	0.4	TMEM254	81822244	10
ENSG00000105323	19_41829606_G_A_b37	0.000561738	8.84023e-07	-0.138931	0.00694556	0.112021	rs2241718	0.99	HNRNPUL1	41829606	19	ENSG00000133678	10_81837152_T_G_b37	0.0206173	2.17101e-05	0.938856	0.000847978	0.895139	rs144822381	0.4	TMEM254	81837152	10
ENSG00000187134	10_4984364_G_A_b37	0.000564147	8.88223e-07	0.270948	0.114531	-0.131885	rs4378292	0.6	AKR1C1	4984364	10	ENSG00000133678	10_81835965_A_G_b37	0.0206173	2.17101e-05	0.938856	0.000847978	0.895139	rs150750439	0.4	TMEM254	81835965	10
ENSG00000257335	7_141815210_G_A_b37	0.000564199	8.8838e-07	0.227538	0.0684058	-0.125786	rs28545627	0.6	MGAM	141815210	7	ENSG00000144619	3_2870395_C_CT_b37	0.0206289	2.17539e-05	-0.327175	0.00523	-0.263065		0.01	CNTN4	2870395	3
ENSG00000105323	19_41829581_T_A_b37	0.000564591	8.89109e-07	-0.138834	0.00694556	0.112021	rs2241719	0.99	HNRNPUL1	41829581	19	ENSG00000104432	8_79538698_T_C_b37	0.0206289	2.17667e-05	2.71922	0.00810047	1.99204	rs78704616	0.3	IL7	79538698	8
ENSG00000204525	6_31242695_G_T_b37	0.000564952	8.8979e-07	0.250172	0.137839	-0.124149	rs3132488	0.99	HLA-C	31242695	6	ENSG00000133678	10_81845028_G_A_b37	0.0206289	2.17491e-05	0.938785	0.000847978	0.895139	rs78636262	0.4	TMEM254	81845028	10
ENSG00000140950	16_84520939_CCT_C_b37	0.000566302	8.92092e-07	0.182507	0.0417704	-0.112863	rs34336455	0.3	TLDC1	84520939	16	ENSG00000119888	2_47481147_T_G_b37	0.0206289	2.17459e-05	-1.29184	0.00049391	-1.44793	rs6709710	0.6	EPCAM	47481147	2
ENSG00000105323	19_41762699_TA_T_b37	0.000566329	8.92193e-07	-0.14857	0.00316912	0.129838	rs3214621	0.99	HNRNPUL1	41762699	19	ENSG00000119888	2_47520114_C_G_b37	0.0206289	2.17459e-05	-161.48	0.469071	0.0584122	rs56302648	0.6	EPCAM	47520114	2
ENSG00000237541	6_32623333_A_G_b37	0.000569973	8.99168e-07	-0.650128	0.0521852	0.374802		0.2	HLA-DQA2	32623333	6	ENSG00000133678	10_81820596_A_C_b37	0.0207562	2.19397e-05	0.938365	0.000847978	0.895139	rs17098208	0.4	TMEM254	81820596	10
ENSG00000237541	6_32628084_C_T_b37	0.000572189	9.03571e-07	-0.638013	0.0608164	0.360407	rs2854277	0.2	HLA-DQA2	32628084	6	ENSG00000133678	10_81818551_G_A_b37	0.0207598	2.19476e-05	0.938417	0.000847978	0.895139	rs116661175	0.4	TMEM254	81818551	10
ENSG00000198502	6_32418948_T_C_b37	0.000572513	9.04263e-07	0.914054	0.0645846	-0.469599		0.3	HLA-DRB5	32418948	6	ENSG00000133678	10_81818552_C_G_b37	0.0207598	2.19476e-05	0.938417	0.000847978	0.895139	rs192164808	0.4	TMEM254	81818552	10
ENSG00000205861	13_24400535_C_G_b37	0.000573145	9.05764e-07	-0.3162	0.040262	0.210859	rs75035091	0.01	C1QTNF9B-AS1	24400535	13	ENSG00000133678	10_81818930_G_A_b37	0.020789	2.19896e-05	0.938351	0.000847978	0.895139	rs17098190	0.4	TMEM254	81818930	10
ENSG00000134900	13_103257056_TAC_T_b37	0.00057409	9.08129e-07	-0.116098	0.0288803	0.0819504		0.99	TPP2	103257056	13	ENSG00000090487	15_65253796_T_C_b37	0.0208025	2.20103e-05	-0.298475	0.112898	-0.101593	rs6494504	0.8	SPG21	65253796	15
ENSG00000137501	11_85446708_T_A_b37	0.000577727	9.14609e-07	0.160615	0.00209187	-0.16067	rs475380	0.4	SYTL2	85446708	11	ENSG00000125637	2_114037780_C_T_b37	0.020845	2.20667e-05	0.745481	0.00289787	0.673191	rs115171104	0.7	PSD4	114037780	2
ENSG00000137501	11_85447611_T_C_b37	0.000577727	9.14609e-07	0.160615	0.00209187	-0.16067	rs680498	0.4	SYTL2	85447611	11	ENSG00000076650	19_33598685_G_A_b37	0.0208764	2.21324e-05	-1.04363	2.54274e-06	-1.486	rs149720057	0.5	GPATCH1	33598685	19
ENSG00000137501	11_85442806_T_G_b37	0.000579259	9.17265e-07	0.159923	0.00890768	-0.134633	rs596029	0.4	SYTL2	85442806	11	ENSG00000130270	19_1806463_G_A_b37	0.0208764	2.21186e-05	0.348701	0.000120457	0.365833	rs28397595	0.01	ATP8B3	1806463	19
ENSG00000137501	11_85427450_G_A_b37	0.000579565	9.17902e-07	0.158033	0.00206038	-0.154705	rs290190	0.4	SYTL2	85427450	11	ENSG00000162433	1_65796148_T_C_b37	0.0209746	2.22926e-05	0.892504	1.2741e-05	1.14432		0.01	AK4	65796148	1
ENSG00000137501	11_85427641_T_C_b37	0.000579736	9.1825e-07	0.158032	0.00204394	-0.156391	rs290191	0.4	SYTL2	85427641	11	ENSG00000162433	1_65793628_G_A_b37	0.0209746	2.22926e-05	0.892504	1.2741e-05	1.14432	rs74622429	0.01	AK4	65793628	1
ENSG00000137501	11_85423200_G_T_b37	0.000583084	9.24247e-07	0.157965	0.00206038	-0.154705	rs290202	0.4	SYTL2	85423200	11	ENSG00000162433	1_65793606_C_T_b37	0.0209746	2.22926e-05	0.892504	1.2741e-05	1.14432	rs79644308	0.01	AK4	65793606	1
ENSG00000105323	19_41815713_A_G_b37	0.000584599	9.26841e-07	-0.13932	0.00694556	0.112021	rs12984160	0.99	HNRNPUL1	41815713	19	ENSG00000100292	22_35757339_G_A_b37	0.0210103	2.23413e-05	-0.326768	0.000492099	-0.360954	rs9622181	0.99	HMOX1	35757339	22
ENSG00000137501	11_85407939_A_C_b37	0.000585341	9.28096e-07	0.157925	0.00206038	-0.154705	rs290174	0.4	SYTL2	85407939	11	ENSG00000162433	1_65785309_AAT_A_b37	0.0210973	2.24718e-05	0.892247	1.2741e-05	1.14432		0.01	AK4	65785309	1
ENSG00000104524	8_144658505_C_T_b37	0.000586134	9.29477e-07	-0.547356	0.0171994	0.424428	rs114291348	0.01	PYCRL	144658505	8	ENSG00000161267	3_197269139_T_C_b37	0.0211092	2.2486e-05	-0.254688	0.051819	-0.149266	rs34708637	0.5	BDH1	197269139	3
ENSG00000237541	6_32610952_A_T_b37	0.000589064	9.34923e-07	-0.652955	0.0521852	0.374802	rs1138373	0.2	HLA-DQA2	32610952	6	ENSG00000204301	6_32212450_C_CT_b37	0.0212433	2.26934e-05	0.306465	0.000791368	0.295529		0.99	NOTCH4	32212450	6
ENSG00000234745	6_31232703_A_G_b37	0.000589923	9.36648e-07	0.23894	0.0677714	-0.137314	rs9264494	0.99	HLA-B	31232703	6	ENSG00000150275	10_55576265_C_T_b37	0.021251	2.27191e-05	-0.291733	0.0211144	-0.199667	rs1557200	0.01	PCDH15	55576265	10
ENSG00000038002	4_178417942_G_A_b37	0.000590677	9.38078e-07	-0.194679	0.014062	0.137142	rs79356458	0.4	AGA	178417942	4	ENSG00000139209	12_47208771_G_T_b37	0.0212957	2.28086e-05	-0.793291	0.00217792	-0.676634	rs57646407	0.01	SLC38A4	47208771	12
ENSG00000237541	6_32609594_G_A_b37	0.0005923	9.41276e-07	-0.645346	0.0578198	0.365954	rs9272729	0.2	HLA-DQA2	32609594	6	ENSG00000175161	3_85123535_T_C_b37	0.0213148	2.2836e-05	0.66188	0.117528	0.283546	rs72903381	0.01	CADM2	85123535	3
ENSG00000234745	6_31222019_C_T_b37	0.000597307	9.51333e-07	0.230593	0.102022	-0.116384	rs9264224	0.99	HLA-B	31222019	6	ENSG00000133678	10_81813896_A_T_b37	0.0213344	2.28641e-05	0.936683	0.000847978	0.895139	rs185509422	0.4	TMEM254	81813896	10
ENSG00000160949	8_145651262_T_C_b37	0.000598947	9.54263e-07	0.193643	0.00736953	-0.164733	rs2272658	0.4	TONSL	145651262	8	ENSG00000175161	3_85113857_G_A_b37	0.021361	2.29208e-05	0.661431	0.117528	0.283546	rs59907126	0.01	CADM2	85113857	3
ENSG00000205861	13_24381149_T_C_b37	0.000605652	9.66948e-07	-0.313033	0.0271701	0.240945	rs17337965	0.01	C1QTNF9B-AS1	24381149	13	ENSG00000175161	3_85115996_C_T_b37	0.021361	2.29208e-05	0.661431	0.117528	0.283546	rs72903365	0.01	CADM2	85115996	3
ENSG00000234745	6_31239722_A_C_b37	0.000606004	9.67671e-07	0.253735	0.0819972	-0.156572	rs9264670	0.99	HLA-B	31239722	6	ENSG00000175161	3_85119546_A_G_b37	0.021361	2.29208e-05	0.661431	0.117528	0.283546	rs6804299	0.01	CADM2	85119546	3
ENSG00000234745	6_31230174_T_A_b37	0.000611116	9.77247e-07	0.239289	0.0778746	-0.132798	rs9264420	0.99	HLA-B	31230174	6	ENSG00000175161	3_85121573_G_A_b37	0.021361	2.29208e-05	0.661431	0.117528	0.283546	rs17022413	0.01	CADM2	85121573	3
ENSG00000173598	12_93771224_T_C_b37	0.00061186	9.78609e-07	-0.273954	0.0376153	0.229499	rs35443572	0.4	NUDT4	93771224	12	ENSG00000175161	3_85120310_A_G_b37	0.021361	2.29208e-05	0.661431	0.117528	0.283546	rs72903370	0.01	CADM2	85120310	3
ENSG00000075234	22_46759639_T_C_b37	0.000613409	9.81482e-07	0.349286	0.0391349	-0.177296	rs79019805	0.95	TTC38	46759639	22	ENSG00000110906	12_109812993_T_C_b37	0.0213819	2.29496e-05	2.80415	5.43113e-05	1.47373	rs113205533	0.99	KCTD10	109812993	12
ENSG00000151725	4_185629339_G_A_b37	0.000618721	9.91127e-07	0.203862	0.0766388	-0.112382	rs4862406	0.2	CENPU	185629339	4	ENSG00000007376	16_825120_C_A_b37	0.0214116	2.29893e-05	-0.547946	0.00162044	-0.459421	rs77151588	0.2	RPUSD1	825120	16
ENSG00000166743	16_20684132_TAA_T_b37	0.000619596	9.92611e-07	0.355088	0.00261514	-0.359197		0.01	ACSM1	20684132	16	ENSG00000167741	17_4541257_G_A_b37	0.0215634	2.32407e-05	-0.452943	0.000606216	-0.432439		0.01	GGT6	4541257	17
ENSG00000100991	20_33648388_C_G_b37	0.000619916	9.93205e-07	-0.142632	0.045073	0.0903336		0.99	TRPC4AP	33648388	20	ENSG00000058091	7_90470496_A_G_b37	0.021606	2.32952e-05	-0.97654	1.02334e-05	-1.20756	rs73399838	0.2	CDK14	90470496	7
ENSG00000100991	20_33600740_C_T_b37	0.000620365	9.94211e-07	-0.139552	0.0363348	0.0939086	rs1885117	0.99	TRPC4AP	33600740	20	ENSG00000150045	12_10021189_A_G_b37	0.0216481	2.33473e-05	1.09927	0.00286681	0.842381	rs78710086	0.01	KLRF1	10021189	12
ENSG00000100991	20_33606977_G_C_b37	0.000620365	9.94211e-07	-0.139552	0.0363348	0.0939086	rs6119560	0.99	TRPC4AP	33606977	20	ENSG00000171109	3_179187649_A_G_b37	0.0216495	2.33507e-05	1.21339	0.0225751	1.09155	rs143817243	0.4	MFN1	179187649	3
ENSG00000100991	20_33590584_T_C_b37	0.000620365	9.94211e-07	-0.139552	0.0363348	0.0939086	rs8501	0.99	TRPC4AP	33590584	20	ENSG00000132915	5_149234701_G_A_b37	0.0216584	2.33631e-05	0.913846	0.0014928	1.01692	rs4705386	0.01	PDE6A	149234701	5
ENSG00000100991	20_33600560_A_G_b37	0.000620365	9.94211e-07	-0.139552	0.0363348	0.0939086	rs1885116	0.99	TRPC4AP	33600560	20	ENSG00000160439	19_55560985_G_A_b37	0.0217744	2.352e-05	-0.293312	0.0181722	-0.215583	rs149365788	0.6	RDH13	55560985	19
ENSG00000100991	20_33604407_T_C_b37	0.000620365	9.94211e-07	-0.139552	0.0363348	0.0939086	rs6120793	0.99	TRPC4AP	33604407	20	ENSG00000119661	14_74174675_C_T_b37	0.0218076	2.35659e-05	0.242849	0.0902355	0.119858	rs28803243	0.01	DNAL1	74174675	14
ENSG00000261701	16_72029844_G_T_b37	0.00062119	9.95739e-07	2.6687	0.00332762	-2.11662	rs9925225	0.01	HPR	72029844	16	ENSG00000107736	10_73548388_G_A_b37	0.021844	2.36111e-05	0.517544	0.000551975	0.497871	rs4747189	0.2	CDH23	73548388	10
ENSG00000198502	6_32418227_G_A_b37	0.000621329	9.96085e-07	0.905582	0.091354	-0.425115	rs6938382	0.3	HLA-DRB5	32418227	6	ENSG00000134001	14_67836954_A_G_b37	0.0219004	2.3685e-05	-0.205947	0.0477227	-0.107427	rs2094163	0.7	EIF2S1	67836954	14
ENSG00000179344	6_32584204_CAAT_C_b37	0.000622624	9.98687e-07	-0.32269	0.0341468	0.229482	rs144050917	0.99	HLA-DQB1	32584204	6	ENSG00000180902	2_242697998_C_G_b37	0.0219678	2.37724e-05	-0.21326	0.0126542	-0.149021	rs4425108	0.5	D2HGDH	242697998	2
ENSG00000179344	6_32558962_C_T_b37	0.000624432	1.0018e-06	-0.526645	0.0387913	0.29792		0.99	HLA-DQB1	32558962	6	ENSG00000151715	11_129766728_C_G_b37	0.0220349	2.38654e-05	0.842176	0.000141232	0.91108	rs112221441	0.3	TMEM45B	129766728	11
ENSG00000124588	6_3028295_A_G_b37	0.00062444	1.00186e-06	-0.210952	0.160624	0.0905828	rs4552777	0.4	NQO2	3028295	6	ENSG00000204385	6_31771815_C_T_b37	0.0221035	2.39543e-05	-0.911794	0.000142843	-0.854937	rs117254600	0.6	SLC44A4	31771815	6
ENSG00000140950	16_84520022_G_A_b37	0.000625054	1.00326e-06	-0.17515	0.0323078	0.11932	rs405185	0.3	TLDC1	84520022	16	ENSG00000172264	20_15195742_G_A_b37	0.0221334	2.39926e-05	0.36762	0.0152226	0.278631	rs175267	0.01	MACROD2	15195742	20
ENSG00000204538	6_31025713_C_A_b37	0.000625713	1.00456e-06	0.345913	0.0331721	-0.221519	rs2517524	0.01	PSORS1C2	31025713	6	ENSG00000133454	22_26355999_T_C_b37	0.0222	2.41002e-05	-1.66098	0.00245539	-1.4242	rs151110133	0.01	MYO18B	26355999	22
ENSG00000104903	19_13109983_C_T_b37	0.00062858	1.01e-06	-1.00004	8.86869e-07	-0.463783		0.3	LYL1	13109983	19	ENSG00000170667	7_102114090_T_C_b37	0.0222622	2.41986e-05	1.01548	0.0315293	0.739359	rs1131359	0.01	RASA4B	102114090	7
ENSG00000179532	11_6534081_A_G_b37	0.000630491	1.0139e-06	0.190736	0.000181562	-0.228615	rs2723652	0.5	DNHD1	6534081	11	ENSG00000132915	5_149208516_G_T_b37	0.0222681	2.42093e-05	0.874212	0.00126106	0.984017	rs76994147	0.01	PDE6A	149208516	5
ENSG00000167711	17_1556366_G_A_b37	0.000631	1.01497e-06	0.789852	0.0176067	-0.591012	rs34664122	0.2	SERPINF2	1556366	17	ENSG00000188997	11_77986371_A_T_b37	0.0223063	2.42686e-05	-0.349847	0.000684914	-0.380711	rs2512544	0.4	KCTD21	77986371	11
ENSG00000179532	11_6534192_T_C_b37	0.000631153	1.01534e-06	0.19076	0.000181562	-0.228615	rs2555145	0.5	DNHD1	6534192	11	ENSG00000162753	1_173445076_C_T_b37	0.0223063	2.42665e-05	-0.348205	0.00165968	-0.316951	rs4382766	0.01	SLC9C2	173445076	1
ENSG00000234745	6_31227752_A_C_b37	0.000633297	1.01946e-06	0.235718	0.0697668	-0.124536	rs9264343	0.99	HLA-B	31227752	6	ENSG00000188997	11_77982564_A_G_b37	0.0223063	2.42686e-05	-0.349847	0.000684914	-0.380711	rs2510050	0.4	KCTD21	77982564	11
ENSG00000101198	20_61859650_G_A_b37	0.000634852	1.02238e-06	-0.459454	0.0274404	0.34853	rs142056871	0.01	NKAIN4	61859650	20	ENSG00000144644	3_30905305_CAAAGTT_C_b37	0.0223974	2.43967e-05	-0.27268	0.00683536	-0.253197	rs5847672	0.01	GADL1	30905305	3
ENSG00000160949	8_145658371_G_A_b37	0.000643047	1.03792e-06	0.19486	0.00923872	-0.163249	rs13278325	0.4	TONSL	145658371	8	ENSG00000151388	5_33550270_C_A_b37	0.0224025	2.44117e-05	-0.947665	3.52986e-05	-1.14471	rs78467475	0.4	ADAMTS12	33550270	5
ENSG00000142459	19_7892087_A_G_b37	0.000647731	1.04616e-06	-0.147173	0.0913553	0.071159	rs12979658	0.4	EVI5L	7892087	19	ENSG00000179914	1_160898501_G_A_b37	0.0224732	2.45066e-05	-10.3581	0.486961	0.0990867	rs12085240	0.01	ITLN1	160898501	1
ENSG00000108774	17_40316777_G_A_b37	0.0006507	1.05148e-06	0.256772	0.00300393	-0.226871	rs11652990	0.99	RAB5C	40316777	17	ENSG00000116117	2_205346864_C_A_b37	0.0224753	2.45103e-05	-1.22128	0.00013611	-0.48602	rs115054543	0.3	PARD3B	205346864	2
ENSG00000175893	9_14661218_A_C_b37	0.000650737	1.05158e-06	0.208055	0.0344628	-0.1364	rs4397504	0.8	ZDHHC21	14661218	9	ENSG00000125821	20_18761994_A_G_b37	0.0225348	2.45946e-05	-0.468934	0.00169862	-0.384598	rs113001129	0.5	DTD1	18761994	20
ENSG00000100991	20_33617581_G_A_b37	0.000651837	1.05422e-06	-0.139061	0.0363348	0.0939086		0.99	TRPC4AP	33617581	20	ENSG00000157856	2_26647529_T_C_b37	0.0225741	2.4651e-05	-0.471505	0.000137307	-0.425932	rs7586702	0.01	DRC1	26647529	2
ENSG00000134900	13_103257064_CAT_C_b37	0.000654188	1.05897e-06	-0.111911	0.0414694	0.076267	rs398037873	0.99	TPP2	103257064	13	ENSG00000157856	2_26650419_T_C_b37	0.0225741	2.4651e-05	-0.471505	0.000137307	-0.425932	rs10167109	0.01	DRC1	26650419	2
ENSG00000075234	22_46763578_T_C_b37	0.000657629	1.06511e-06	0.386091	0.0134814	-0.250135	rs7289948	0.95	TTC38	46763578	22	ENSG00000130748	19_47545653_G_A_b37	0.0225752	2.46536e-05	-1.88448	0.00914826	-1.56182	rs181384326	0.01	TMEM160	47545653	19
ENSG00000179532	11_6541580_T_G_b37	0.000659107	1.06789e-06	0.199846	0.000328904	-0.242035	rs2555143	0.5	DNHD1	6541580	11	ENSG00000134001	14_67822562_T_C_b37	0.0225947	2.46764e-05	-0.205594	0.0477227	-0.107427	rs8007868	0.7	EIF2S1	67822562	14
ENSG00000234745	6_31232676_T_G_b37	0.000659126	1.06797e-06	0.238547	0.0677714	-0.137314	rs9264492	0.99	HLA-B	31232676	6	ENSG00000187048	1_47463651_C_T_b37	0.0226061	2.46934e-05	0.379929	0.000655484	0.304766	rs1502934	0.01	CYP4A11	47463651	1
ENSG00000100991	20_33620086_C_A_b37	0.000663289	1.07577e-06	-0.139266	0.0363348	0.0939086	rs6120803	0.99	TRPC4AP	33620086	20	ENSG00000125821	20_18755756_T_C_b37	0.0226079	2.46968e-05	-0.379459	0.000591077	-0.345098	rs73270333	0.5	DTD1	18755756	20
ENSG00000173209	2_61331458_C_A_b37	0.000663978	1.07719e-06	-0.251103	0.00800356	0.202446	rs1626783	0.99	AHSA2	61331458	2	ENSG00000172247	11_47669619_G_A_b37	0.0226557	2.4764e-05	-0.513663	0.015775	-0.358275	rs12419507	0.01	C1QTNF4	47669619	11
ENSG00000160439	19_55516957_A_C_b37	0.000664332	1.07794e-06	-0.187897	0.0321704	0.12066	rs6509912	0.6	RDH13	55516957	19	ENSG00000167323	11_3890683_C_T_b37	0.0227012	2.48258e-05	-0.227679	0.00715176	-0.170231	rs113556978	0.99	STIM1	3890683	11
ENSG00000175893	9_14662009_TCTCC_T_b37	0.000665383	1.08004e-06	0.20687	0.0409487	-0.127708	rs79617435	0.8	ZDHHC21	14662009	9	ENSG00000167323	11_3903478_C_T_b37	0.0227012	2.48258e-05	-0.227679	0.00715176	-0.170231	rs11606483	0.99	STIM1	3903478	11
ENSG00000095917	16_1276408_T_C_b37	0.000666584	1.08241e-06	0.302842	0.0334862	-0.232678	rs2745139	0.4	TPSD1	1276408	16	ENSG00000167323	11_3906740_G_A_b37	0.0227012	2.48258e-05	-0.227679	0.00715176	-0.170231	rs11600857	0.99	STIM1	3906740	11
ENSG00000105323	19_41810771_G_A_b37	0.000669164	1.08715e-06	-0.138325	0.00777849	0.110232	rs12972266	0.99	HNRNPUL1	41810771	19	ENSG00000167323	11_3907387_G_T_b37	0.0227012	2.48258e-05	-0.227679	0.00715176	-0.170231	rs113394690	0.99	STIM1	3907387	11
ENSG00000234745	6_31235276_C_T_b37	0.000672352	1.09331e-06	0.240169	0.0812047	-0.131262	rs6929779	0.99	HLA-B	31235276	6	ENSG00000135541	6_135551486_T_C_b37	0.0227412	2.48785e-05	-0.734965	0.000244851	-0.765979	rs147551892	0.6	AHI1	135551486	6
ENSG00000237541	6_32623223_A_C_b37	0.000673417	1.09549e-06	-0.635229	0.0578198	0.365954		0.2	HLA-DQA2	32623223	6	ENSG00000176142	3_119268326_T_C_b37	0.0228257	2.49876e-05	0.305805	0.00423617	0.23977	rs3915039	0.99	TMEM39A	119268326	3
ENSG00000237541	6_32628428_C_A_b37	0.000673417	1.09549e-06	-0.635229	0.0578198	0.365954	rs2854275	0.2	HLA-DQA2	32628428	6	ENSG00000160961	19_14917619_C_T_b37	0.0228276	2.49912e-05	0.672793	0.0442637	0.595051	rs111783664	0.01	ZNF333	14917619	19
ENSG00000136628	1_220129018_G_C_b37	0.000673417	1.09548e-06	0.137091	0.0480506	-0.089085	rs6661109	0.95	EPRS	220129018	1	ENSG00000176915	12_133234741_C_CGTGT_b37	0.0228362	2.50021e-05	0.131727	0.0154433	0.0905868	rs10649524	0.95	ANKLE2	133234741	12
ENSG00000237541	6_32626484_T_C_b37	0.000673417	1.09549e-06	-0.635229	0.0578198	0.365954	rs9273369	0.2	HLA-DQA2	32626484	6	ENSG00000221866	7_131877332_G_A_b37	0.0228372	2.50062e-05	-1.07512	0.00104791	-1.2575	rs77615282	0.01	PLXNA4	131877332	7
ENSG00000234745	6_31222712_G_A_b37	0.000674165	1.09688e-06	0.234493	0.0930538	-0.123862	rs9264246	0.99	HLA-B	31222712	6	ENSG00000171109	3_179208270_G_A_b37	0.0228372	2.5006e-05	1.2096	0.0225751	1.09155	rs138370373	0.4	MFN1	179208270	3
ENSG00000065911	2_74436721_A_G_b37	0.00067734	1.10259e-06	0.230084	0.0479266	-0.1523	rs828903	0.6	MTHFD2	74436721	2	ENSG00000130731	16_769566_C_G_b37	0.0228698	2.50494e-05	0.247018	0.0001164	0.272824	rs743987	0.01	C16orf13	769566	16
ENSG00000244482	19_54733514_C_T_b37	0.000678043	1.10395e-06	-0.258388	0.018532	0.198984	rs8110176	0.3	LILRA6	54733514	19	ENSG00000182985	11_115037148_G_A_b37	0.022916	2.51084e-05	0.546569	0.00303072	0.472155	rs7113893	0.6	CADM1	115037148	11
ENSG00000234745	6_31231809_T_C_b37	0.000678043	1.104e-06	0.2409	0.0812047	-0.131262	rs3130445	0.99	HLA-B	31231809	6	ENSG00000139209	12_47211037_C_T_b37	0.0229163	2.51116e-05	-0.775293	0.00385577	-0.606375	rs73283973	0.01	SLC38A4	47211037	12
ENSG00000134900	13_103252504_T_C_b37	0.000685486	1.11757e-06	-0.108174	0.0314611	0.0799768	rs35235068	0.99	TPP2	103252504	13	ENSG00000133433	22_24402531_G_A_b37	0.0229235	2.51219e-05	1.04434	0.00865703	1.11364	rs117446468	0.01	GSTT2B	24402531	22
ENSG00000141580	17_80589950_T_C_b37	0.0006865	1.11936e-06	0.180634	0.0870311	-0.0981464	rs8081774	0.99	WDR45B	80589950	17	ENSG00000204301	6_32206619_G_T_b37	0.0229525	2.51552e-05	0.235123	0.000531097	0.224038	rs113547322	0.99	NOTCH4	32206619	6
ENSG00000179344	6_32632660_T_G_b37	0.000687002	1.12022e-06	-0.455652	0.0521916	0.25917		0.99	HLA-DQB1	32632660	6	ENSG00000074603	15_65669388_G_T_b37	0.0229713	2.51827e-05	-0.676674	0.27075	-0.228593	rs77657990	0.3	DPP8	65669388	15
ENSG00000100991	20_33676049_T_A_b37	0.000700413	1.14486e-06	-0.139519	0.0363348	0.0939086	rs6088703	0.99	TRPC4AP	33676049	20	ENSG00000125821	20_18761649_A_G_b37	0.0229713	2.51834e-05	-0.468483	0.00169862	-0.384598	rs112657387	0.5	DTD1	18761649	20
ENSG00000105323	19_41810644_A_G_b37	0.000700413	1.14498e-06	-0.126125	0.00116629	0.119127	rs7245398	0.99	HNRNPUL1	41810644	19	ENSG00000114115	3_139148313_GA_G_b37	0.0229766	2.51908e-05	-1.08671	0.000850555	-1.01125	rs199520421	0.2	RBP1	139148313	3
ENSG00000160949	8_145655572_T_G_b37	0.000702	1.14816e-06	0.192757	0.00938994	-0.160422	rs4082353	0.4	TONSL	145655572	8	ENSG00000172340	3_67658866_ATTTCC_A_b37	0.023026	2.52603e-05	2.56415	0.000267039	2.64961	rs376250008	0.01	SUCLG2	67658866	3
ENSG00000165609	10_12189712_T_G_b37	0.000703474	1.15101e-06	0.129528	0.0572995	-0.072769	rs10906086	0.95	NUDT5	12189712	10	ENSG00000119661	14_74128945_A_G_b37	0.0230455	2.52967e-05	0.227117	0.0336043	0.151389	rs45508195	0.01	DNAL1	74128945	14
ENSG00000152253	2_169826998_A_G_b37	0.000704996	1.15376e-06	0.802283	0.100424	-0.382871	rs2216502	0.01	SPC25	169826998	2	ENSG00000112309	6_71494932_T_G_b37	0.023207	2.55277e-05	0.321977	0.00302897	0.267835		0.2	B3GAT2	71494932	6
ENSG00000095917	16_1305826_G_C_b37	0.000705793	1.15539e-06	0.295384	0.234646	-0.119105		0.4	TPSD1	1305826	16	ENSG00000101084	20_35251554_C_T_b37	0.023216	2.55392e-05	0.700125	0.00236813	0.660591	rs117114247	0.9	C20orf24	35251554	20
ENSG00000179344	6_32631748_C_T_b37	0.000706372	1.15648e-06	-0.558879	0.0299262	0.411914		0.99	HLA-DQB1	32631748	6	ENSG00000134001	14_67835449_C_CATTAA_b37	0.0232495	2.5596e-05	-0.204341	0.0497971	-0.101496		0.7	EIF2S1	67835449	14
ENSG00000234745	6_31234742_C_G_b37	0.000707909	1.15974e-06	0.238218	0.0677714	-0.137314	rs9264547	0.99	HLA-B	31234742	6	ENSG00000134001	14_67835451_T_TTAAAA_b37	0.0232495	2.5596e-05	-0.204341	0.0497971	-0.101496	rs10632963	0.7	EIF2S1	67835451	14
ENSG00000100991	20_33660761_T_C_b37	0.000709288	1.16242e-06	-0.139548	0.0363348	0.0939086	rs6120821	0.99	TRPC4AP	33660761	20	ENSG00000174233	12_49244041_T_C_b37	0.0233001	2.56659e-05	2.34104	0.907963	0.00712344	rs140535074	0.99	ADCY6	49244041	12
ENSG00000100991	20_33660752_T_C_b37	0.000709288	1.16242e-06	-0.139548	0.0363348	0.0939086	rs6088700	0.99	TRPC4AP	33660752	20	ENSG00000169126	10_27975939_T_TC_b37	0.0233429	2.57343e-05	0.458437	0.00505565	0.271826		0.01	ARMC4	27975939	10
ENSG00000142459	19_7880326_C_T_b37	0.000710732	1.16535e-06	-0.132452	0.133075	0.0606539	rs11665702	0.4	EVI5L	7880326	19	ENSG00000183287	18_57374965_C_T_b37	0.0233909	2.58027e-05	-1.11987	0.00123627	-1.11837	rs76859005	0.7	CCBE1	57374965	18
ENSG00000158517	7_74094483_ATG_A_b37	0.000712959	1.16967e-06	-0.656197	0.0521253	0.457964		0.2	NCF1	74094483	7	ENSG00000164199	5_90221521_T_C_b37	0.0234393	2.58669e-05	0.374809	0.0202878	0.227806		0.6	GPR98	90221521	5
ENSG00000152253	2_169848557_C_T_b37	0.000713962	1.17174e-06	0.805119	0.149122	-0.372088	rs78347243	0.01	SPC25	169848557	2	ENSG00000185033	15_90732532_G_A_b37	0.0234745	2.59208e-05	-0.832274	0.00613178	-0.513599	rs12908178	0.6	SEMA4B	90732532	15
ENSG00000198099	4_100064649_T_C_b37	0.000716711	1.17701e-06	0.444111	0.0142838	-0.350863	rs4148886	0.01	ADH4	100064649	4	ENSG00000073792	3_185345629_A_G_b37	0.0234745	2.59272e-05	1.66195	0.00651184	1.39832	rs74568138	0.01	IGF2BP2	185345629	3
ENSG00000124006	2_220385943_A_G_b37	0.000721931	1.18711e-06	0.1442	0.0575937	-0.0890261	rs3770229	0.99	OBSL1	220385943	2	ENSG00000204128	2_231902926_C_A_b37	0.0235339	2.60523e-05	0.439041	0.0407428	0.276075	rs116101137	0.01	C2orf72	231902926	2
ENSG00000161509	17_72776511_G_A_b37	0.000722073	1.18748e-06	-0.385914	0.00324703	0.376172	rs17557299	0.01	GRIN2C	72776511	17	ENSG00000242252	1_156188624_T_A_b37	0.0235397	2.60619e-05	-0.620221	0.0111679	-0.465604	rs116902958	0.01	BGLAP	156188624	1
ENSG00000234745	6_31235576_G_C_b37	0.000722086	1.18755e-06	0.237863	0.0677714	-0.137314	rs9264575	0.99	HLA-B	31235576	6	ENSG00000143742	1_226030436_C_T_b37	0.0235473	2.6078e-05	1.2069	0.00161195	0.975409	rs191197284	0.99	SRP9	226030436	1
ENSG00000234745	6_31235558_A_G_b37	0.000723462	1.19053e-06	0.237838	0.0677714	-0.137314	rs6907910	0.99	HLA-B	31235558	6	ENSG00000197329	2_64264040_T_TAA_b37	0.0236056	2.61582e-05	0.988329	0.0278026	0.479943		0.99	PELI1	64264040	2
ENSG00000130270	19_1688549_C_T_b37	0.000736192	1.215e-06	1.84695	0.000269561	-1.33897	rs115175260	0.01	ATP8B3	1688549	19	ENSG00000162433	1_65767007_T_TC_b37	0.0236135	2.61685e-05	0.897925	1.2741e-05	1.14432	rs397862078	0.01	AK4	65767007	1
ENSG00000234745	6_31231199_C_T_b37	0.00073773	1.2185e-06	0.23754	0.0677714	-0.137314	rs9264451	0.99	HLA-B	31231199	6	ENSG00000091157	18_54736227_C_T_b37	0.0236682	2.62385e-05	-0.830199	0.000577026	-0.880572	rs28888671	0.5	WDR7	54736227	18
ENSG00000186453	2_24366189_T_C_b37	0.000740851	1.22454e-06	-0.250504	0.141536	0.112829	rs12624163	0.01	FAM228A	24366189	2	ENSG00000107593	10_102129774_G_A_b37	0.023689	2.62662e-05	-0.296378	0.00114305	-0.311413	rs145744215	0.01	PKD2L1	102129774	10
ENSG00000234745	6_31230759_A_G_b37	0.000742541	1.22871e-06	0.23751	0.0677714	-0.137314	rs2394951	0.99	HLA-B	31230759	6	ENSG00000143476	1_212297145_A_G_b37	0.0236896	2.62686e-05	-4.98812	4.0064e-05	-2.99376	rs184751015	0.01	DTL	212297145	1
ENSG00000234745	6_31232412_T_G_b37	0.000742541	1.22871e-06	0.23751	0.0677714	-0.137314	rs9264482	0.99	HLA-B	31232412	6	ENSG00000055957	3_52780205_A_G_b37	0.0237378	2.63518e-05	-0.856885	0.00638096	-0.654106	rs34986855	0.01	ITIH1	52780205	3
ENSG00000234745	6_31233758_T_A_b37	0.000742541	1.22871e-06	0.23751	0.0677714	-0.137314	rs9264523	0.99	HLA-B	31233758	6	ENSG00000134001	14_67746721_T_A_b37	0.0238229	2.64636e-05	-0.204903	0.0477227	-0.107427	rs764039	0.7	EIF2S1	67746721	14
ENSG00000234745	6_31235816_A_G_b37	0.000742541	1.22871e-06	0.23751	0.0677714	-0.137314	rs9264582	0.99	HLA-B	31235816	6	ENSG00000166598	12_104237512_T_C_b37	0.0238326	2.64775e-05	-0.276952	0.0067681	-0.225088	rs1370784	0.99	HSP90B1	104237512	12
ENSG00000234745	6_31232913_C_T_b37	0.000742541	1.22815e-06	0.237512	0.0677714	-0.137314	rs9264502	0.99	HLA-B	31232913	6	ENSG00000107593	10_102127461_G_A_b37	0.0238475	2.65011e-05	-0.289908	0.00219565	-0.28265	rs575262	0.01	PKD2L1	102127461	10
ENSG00000234745	6_31230882_G_A_b37	0.000742541	1.22871e-06	0.23751	0.0677714	-0.137314	rs2394952	0.99	HLA-B	31230882	6	ENSG00000107077	9_7234651_C_T_b37	0.0239658	2.66842e-05	0.217977	0.0292097	0.142736	rs7019840	0.99	KDM4C	7234651	9
ENSG00000234745	6_31233258_G_C_b37	0.000742541	1.22871e-06	0.23751	0.0677714	-0.137314	rs9264511	0.99	HLA-B	31233258	6	ENSG00000120071	17_44161354_G_GT_b37	0.0240124	2.67583e-05	-0.433897	0.000334159	-0.37019		0.99	KANSL1	44161354	17
ENSG00000234745	6_31232111_A_G_b37	0.000742541	1.22871e-06	0.23751	0.0677714	-0.137314	rs3130542	0.99	HLA-B	31232111	6	ENSG00000172247	11_47665686_G_A_b37	0.024031	2.67867e-05	-0.511876	0.0178739	-0.35029	rs11039324	0.01	C1QTNF4	47665686	11
ENSG00000234745	6_31231232_G_A_b37	0.000742541	1.22862e-06	0.238125	0.0681304	-0.137034	rs9264452	0.99	HLA-B	31231232	6	ENSG00000167770	11_63864806_C_T_b37	0.0240445	2.68067e-05	0.93771	1.98645e-05	1.05807	rs73498173	0.8	OTUB1	63864806	11
ENSG00000234745	6_31233232_A_G_b37	0.000742541	1.22871e-06	0.23751	0.0677714	-0.137314	rs2894201	0.99	HLA-B	31233232	6	ENSG00000229415	14_36875912_C_A_b37	0.0240563	2.68231e-05	0.34484	0.00014972	0.385765	rs7158323	0.99	SFTA3	36875912	14
ENSG00000234745	6_31233456_C_T_b37	0.000742541	1.22871e-06	0.23751	0.0677714	-0.137314	rs2394956	0.99	HLA-B	31233456	6	ENSG00000131323	14_103338068_A_G_b37	0.0240836	2.68567e-05	-0.989152	0.000776695	-0.903611	rs151160565	0.2	TRAF3	103338068	14
ENSG00000234745	6_31234771_A_G_b37	0.000742541	1.22871e-06	0.23751	0.0677714	-0.137314	rs9264548	0.99	HLA-B	31234771	6	ENSG00000151388	5_33561377_G_A_b37	0.0241874	2.69981e-05	-0.948795	5.53897e-05	-1.07814	rs74878112	0.4	ADAMTS12	33561377	5
ENSG00000234745	6_31233529_T_C_b37	0.000742541	1.22871e-06	0.23751	0.0677714	-0.137314	rs2394958	0.99	HLA-B	31233529	6	ENSG00000151388	5_33560435_C_G_b37	0.0241874	2.69981e-05	-0.948795	5.53897e-05	-1.07814	rs146305191	0.4	ADAMTS12	33560435	5
ENSG00000234745	6_31233521_T_C_b37	0.000742541	1.22871e-06	0.23751	0.0677714	-0.137314	rs2394957	0.99	HLA-B	31233521	6	ENSG00000177000	1_11914074_G_A_b37	0.024248	2.70866e-05	0.281673	0.00695201	0.197658	rs12411044	0.99	MTHFR	11914074	1
ENSG00000234745	6_31233270_T_G_b37	0.000742541	1.22871e-06	0.23751	0.0677714	-0.137314	rs2894202	0.99	HLA-B	31233270	6	ENSG00000107593	10_102124744_T_A_b37	0.0242545	2.70986e-05	-0.306007	0.000535212	-0.346403	rs2167444	0.01	PKD2L1	102124744	10
ENSG00000234745	6_31233121_T_C_b37	0.000742541	1.22871e-06	0.23751	0.0677714	-0.137314	rs9264505	0.99	HLA-B	31233121	6	ENSG00000107593	10_102127147_T_C_b37	0.0242545	2.70986e-05	-0.306007	0.000535212	-0.346403	rs1393491	0.01	PKD2L1	102127147	10
ENSG00000234745	6_31233214_T_C_b37	0.000742541	1.22871e-06	0.23751	0.0677714	-0.137314	rs9264508	0.99	HLA-B	31233214	6	ENSG00000055957	3_52756045_T_C_b37	0.0242634	2.71133e-05	-0.855727	0.00638096	-0.654106	rs56196917	0.01	ITIH1	52756045	3
ENSG00000234745	6_31230651_G_C_b37	0.000742541	1.22871e-06	0.23751	0.0677714	-0.137314	rs4995901	0.99	HLA-B	31230651	6	ENSG00000119661	14_74178800_C_T_b37	0.0242976	2.71596e-05	0.227027	0.0484286	0.141058	rs7182	0.01	DNAL1	74178800	14
ENSG00000234745	6_31233152_A_G_b37	0.000742541	1.22871e-06	0.23751	0.0677714	-0.137314	rs9264507	0.99	HLA-B	31233152	6	ENSG00000176915	12_133214517_G_A_b37	0.024336	2.72041e-05	0.133786	0.0171482	0.0911281	rs5744975	0.95	ANKLE2	133214517	12
ENSG00000234745	6_31232789_A_T_b37	0.000743542	1.23085e-06	0.237501	0.0677714	-0.137314	rs9264498	0.99	HLA-B	31232789	6	ENSG00000165140	9_97412245_G_T_b37	0.0244227	2.73156e-05	0.344609	0.00680346	0.267484	rs4625095	0.99	FBP1	97412245	9
ENSG00000234745	6_31232769_G_A_b37	0.000743542	1.23085e-06	0.237501	0.0677714	-0.137314	rs9264497	0.99	HLA-B	31232769	6	ENSG00000116729	1_68568374_G_A_b37	0.0244518	2.7353e-05	-1.6001	0.950306	-0.00229195	rs41286742	0.8	WLS	68568374	1
ENSG00000234745	6_31230452_C_A_b37	0.000744287	1.23238e-06	0.237497	0.0677714	-0.137314	rs9264428	0.99	HLA-B	31230452	6	ENSG00000196126	6_32504411_T_A_b37	0.0244867	2.74066e-05	-0.520577	0.0170088	-0.361278		0.99	HLA-DRB1	32504411	6
ENSG00000100991	20_33637058_T_TG_b37	0.00074463	1.2333e-06	-0.138131	0.0363348	0.0939086		0.99	TRPC4AP	33637058	20	ENSG00000151948	12_129361972_G_T_b37	0.0245404	2.74943e-05	-1.88311	0.000344139	-1.63308	rs1552334	0.01	GLT1D1	129361972	12
ENSG00000100991	20_33642112_T_C_b37	0.00074463	1.2333e-06	-0.138131	0.0363348	0.0939086	rs6120813	0.99	TRPC4AP	33642112	20	ENSG00000152778	10_91081946_G_T_b37	0.024544	2.75006e-05	-0.287935	0.023375	-0.196067	rs11203065	0.01	IFIT5	91081946	10
ENSG00000100991	20_33643296_T_C_b37	0.00074463	1.2333e-06	-0.138131	0.0363348	0.0939086	rs17319032	0.99	TRPC4AP	33643296	20	ENSG00000119661	14_74097956_C_T_b37	0.0246333	2.76342e-05	0.227388	0.0350723	0.149192	rs11625604	0.01	DNAL1	74097956	14
ENSG00000100991	20_33640242_G_A_b37	0.00074463	1.2333e-06	-0.138131	0.0363348	0.0939086	rs6087666	0.99	TRPC4AP	33640242	20	ENSG00000119661	14_74100151_C_T_b37	0.0246333	2.76342e-05	0.227388	0.0401232	0.138287	rs17782064	0.01	DNAL1	74100151	14
ENSG00000234745	6_31230356_G_A_b37	0.00074463	1.23321e-06	0.237497	0.0677714	-0.137314	rs9264427	0.99	HLA-B	31230356	6	ENSG00000137806	15_41642036_C_G_b37	0.0246732	2.76907e-05	0.251252	0.0311442	0.162776	rs28477406	0.5	NDUFAF1	41642036	15
ENSG00000100991	20_33587198_G_C_b37	0.000744632	1.2335e-06	-0.138132	0.0297524	0.0976616	rs3746435	0.99	TRPC4AP	33587198	20	ENSG00000065970	12_8226745_A_G_b37	0.0246947	2.77211e-05	0.835144	0.00118226	0.617682	rs116957772	0.5	FOXJ2	8226745	12
ENSG00000234745	6_31232563_C_G_b37	0.000744632	1.23346e-06	0.237494	0.0677714	-0.137314	rs9264489	0.99	HLA-B	31232563	6	ENSG00000174697	7_127957893_T_C_b37	0.0246972	2.77255e-05	0.437137	9.35062e-05	0.536733	rs2290226	0.01	LEP	127957893	7
ENSG00000100991	20_33586193_C_T_b37	0.000744632	1.2335e-06	-0.138132	0.0297524	0.0976616	rs3746436	0.99	TRPC4AP	33586193	20	ENSG00000085831	1_51787215_C_T_b37	0.0247587	2.78101e-05	-0.904503	0.00208067	-1.03919	rs115859236	0.01	TTC39A	51787215	1
ENSG00000100991	20_33615702_A_C_b37	0.000744716	1.23477e-06	-0.13812	0.0363348	0.0939086	rs6088682	0.99	TRPC4AP	33615702	20	ENSG00000124006	2_220493386_T_A_b37	0.0248323	2.79306e-05	-0.585219	0.0036845	-0.51531	rs62181348	0.99	OBSL1	220493386	2
ENSG00000100991	20_33589107_G_A_b37	0.000744716	1.23477e-06	-0.13812	0.0363348	0.0939086	rs36003887	0.99	TRPC4AP	33589107	20	ENSG00000107593	10_102143208_C_A_b37	0.0248368	2.79381e-05	-0.416527	0.00619111	-0.385099	rs685397	0.01	PKD2L1	102143208	10
ENSG00000100991	20_33623437_C_T_b37	0.000744716	1.23477e-06	-0.13812	0.0363348	0.0939086	rs6088686	0.99	TRPC4AP	33623437	20	ENSG00000124532	6_24440206_T_C_b37	0.0248824	2.80009e-05	0.146681	0.00605804	0.124961	rs9461010	0.9	MRS2	24440206	6
ENSG00000100991	20_33623701_C_A_b37	0.000744716	1.23477e-06	-0.13812	0.0363348	0.0939086	rs6120804	0.99	TRPC4AP	33623701	20	ENSG00000124532	6_24440644_C_T_b37	0.0248824	2.80009e-05	0.146681	0.00605804	0.124961	rs9467157	0.9	MRS2	24440644	6
ENSG00000100991	20_33614955_T_C_b37	0.000744716	1.23477e-06	-0.13812	0.0363348	0.0939086	rs6120799	0.99	TRPC4AP	33614955	20	ENSG00000124532	6_24441746_G_A_b37	0.0248824	2.80009e-05	0.146681	0.00605804	0.124961	rs9467160	0.9	MRS2	24441746	6
ENSG00000100991	20_33620306_G_A_b37	0.000744716	1.23477e-06	-0.13812	0.0363348	0.0939086		0.99	TRPC4AP	33620306	20	ENSG00000124532	6_24438719_C_T_b37	0.0248824	2.80009e-05	0.146681	0.00605804	0.124961	rs6922313	0.9	MRS2	24438719	6
ENSG00000100991	20_33633326_A_G_b37	0.000744716	1.23477e-06	-0.13812	0.0363348	0.0939086	rs6088690	0.99	TRPC4AP	33633326	20	ENSG00000242086	3_195528712_C_T_b37	0.0249574	2.80925e-05	0.391027	0.000448269	0.393013	rs62282508	0.8	LINC00969	195528712	3
ENSG00000100991	20_33583716_C_T_b37	0.000744716	1.23413e-06	-0.138126	0.0297524	0.0976616	rs6120788	0.99	TRPC4AP	33583716	20	ENSG00000169126	10_27973632_A_G_b37	0.0249727	2.81157e-05	0.530936	0.0163862	0.259507	rs1907373	0.01	ARMC4	27973632	10
ENSG00000100991	20_33629427_T_C_b37	0.000744716	1.23477e-06	-0.13812	0.0363348	0.0939086	rs6120812	0.99	TRPC4AP	33629427	20	ENSG00000119661	14_74098164_A_ATGT_b37	0.0249824	2.81283e-05	0.227309	0.0350723	0.149192	rs398070537	0.01	DNAL1	74098164	14
ENSG00000100991	20_33592248_C_T_b37	0.000744716	1.23477e-06	-0.13812	0.0363348	0.0939086	rs752448	0.99	TRPC4AP	33592248	20	ENSG00000091157	18_54736631_GT_G_b37	0.025022	2.81861e-05	-0.826733	0.0024424	-0.738095	rs201086551	0.5	WDR7	54736631	18
ENSG00000100991	20_33606002_G_A_b37	0.000744716	1.23477e-06	-0.13812	0.0363348	0.0939086	rs6120797	0.99	TRPC4AP	33606002	20	ENSG00000070018	12_12352490_C_G_b37	0.0250435	2.8212e-05	0.783166	0.000831938	0.670688	rs113283836	0.6	LRP6	12352490	12
ENSG00000100991	20_33633758_C_T_b37	0.000744716	1.23477e-06	-0.13812	0.0363348	0.0939086	rs6088691	0.99	TRPC4AP	33633758	20	ENSG00000143033	1_93626984_C_T_b37	0.0250975	2.82911e-05	-0.27846	0.000468679	-0.313813	rs2783489	0.2	MTF2	93626984	1
ENSG00000100991	20_33607551_C_T_b37	0.000744716	1.23477e-06	-0.13812	0.0363348	0.0939086	rs6088678	0.99	TRPC4AP	33607551	20	ENSG00000166598	12_104241392_T_C_b37	0.0251308	2.83402e-05	-0.275573	0.00692289	-0.225475	rs1370410	0.99	HSP90B1	104241392	12
ENSG00000100991	20_33610822_T_G_b37	0.000744716	1.23477e-06	-0.13812	0.0363348	0.0939086		0.99	TRPC4AP	33610822	20	ENSG00000166598	12_104241272_C_T_b37	0.0251308	2.83402e-05	-0.275573	0.00692289	-0.225475	rs1370776	0.99	HSP90B1	104241272	12
ENSG00000100991	20_33614449_T_C_b37	0.000744716	1.23477e-06	-0.13812	0.0363348	0.0939086	rs11167253	0.99	TRPC4AP	33614449	20	ENSG00000166598	12_104240849_C_A_b37	0.0251308	2.83402e-05	-0.275573	0.00692289	-0.225475	rs2256434	0.99	HSP90B1	104240849	12
ENSG00000100991	20_33606383_C_A_b37	0.000744716	1.23477e-06	-0.13812	0.0363348	0.0939086		0.99	TRPC4AP	33606383	20	ENSG00000187048	1_47466010_A_C_b37	0.0251623	2.8389e-05	0.399237	0.000475272	0.358173	rs4660988	0.01	CYP4A11	47466010	1
ENSG00000100991	20_33581889_T_C_b37	0.000744716	1.23477e-06	-0.13812	0.0363348	0.0939086	rs7268266	0.99	TRPC4AP	33581889	20	ENSG00000114124	3_141618056_G_A_b37	0.0252468	2.85028e-05	1.27331	0.0029529	1.16494	rs180879146	0.01	GRK7	141618056	3
ENSG00000100991	20_33616301_T_C_b37	0.000744716	1.23477e-06	-0.13812	0.0363348	0.0939086	rs13433216	0.99	TRPC4AP	33616301	20	ENSG00000181163	5_170737961_C_A_b37	0.0252609	2.85203e-05	1.79618	0.0189535	1.49805	rs971007	0.2	NPM1	170737961	5
ENSG00000100991	20_33578251_A_G_b37	0.000744716	1.23477e-06	-0.13812	0.0363348	0.0939086	rs3746444	0.99	TRPC4AP	33578251	20	ENSG00000138796	4_108841562_G_T_b37	0.0252708	2.85349e-05	-0.415372	0.00197595	-0.476137	rs13115879	0.99	HADH	108841562	4
ENSG00000100991	20_33574765_T_C_b37	0.000744716	1.23477e-06	-0.13812	0.0363348	0.0939086	rs3746446	0.99	TRPC4AP	33574765	20	ENSG00000250490	5_6316812_C_T_b37	0.0252864	2.85659e-05	1.30377	0.00382432	1.41146	rs12517733	0.01	CTD-2324F15.2	6316812	5
ENSG00000100991	20_33601154_G_A_b37	0.000744716	1.23477e-06	-0.13812	0.0363348	0.0939086	rs2013125	0.99	TRPC4AP	33601154	20	ENSG00000162618	1_79507259_C_T_b37	0.0253305	2.86375e-05	-1.08042	0.000712845	-1.00169	rs12069163	0.7	ELTD1	79507259	1
ENSG00000100991	20_33652371_G_A_b37	0.000744716	1.23477e-06	-0.13812	0.0363348	0.0939086	rs6088694	0.99	TRPC4AP	33652371	20	ENSG00000155897	8_131877982_C_G_b37	0.0253914	2.87164e-05	-0.260531	0.00010055	-0.285141	rs2060473	0.01	ADCY8	131877982	8
ENSG00000100991	20_33651887_A_G_b37	0.00074536	1.23598e-06	-0.138116	0.0363348	0.0939086	rs6087667	0.99	TRPC4AP	33651887	20	ENSG00000108255	17_27618947_TA_T_b37	0.0253938	2.87207e-05	0.525262	3.76427e-05	0.590455	rs77451729	0.01	CRYBA1	27618947	17
ENSG00000127124	1_42021886_A_G_b37	0.000745886	1.23705e-06	0.411034	0.0105752	-0.343682	rs2810560	0.5	HIVEP3	42021886	1	ENSG00000188452	2_182628983_G_A_b37	0.0254212	2.88055e-05	1.24602	0.0239166	0.79507	rs77356349	0.01	CERKL	182628983	2
ENSG00000127124	1_42029680_T_C_b37	0.000745886	1.23705e-06	-0.411034	0.0141373	0.331848	rs12563526	0.5	HIVEP3	42029680	1	ENSG00000188452	2_182638236_C_A_b37	0.0254212	2.88055e-05	1.24602	0.0325529	0.721145	rs77748526	0.01	CERKL	182638236	2
ENSG00000234745	6_31230078_A_G_b37	0.000745945	1.2373e-06	0.237482	0.0677714	-0.137314	rs9264417	0.99	HLA-B	31230078	6	ENSG00000188452	2_182641577_G_A_b37	0.0254212	2.88055e-05	1.24602	0.0325529	0.721145	rs7586410	0.01	CERKL	182641577	2
ENSG00000237541	6_32613026_G_A_b37	0.000746495	1.23846e-06	-0.650593	0.0521852	0.374802	rs6932167	0.2	HLA-DQA2	32613026	6	ENSG00000188452	2_182642513_T_G_b37	0.0254212	2.88055e-05	1.24602	0.0325529	0.721145	rs74524371	0.01	CERKL	182642513	2
ENSG00000100991	20_33653038_T_C_b37	0.000746786	1.23904e-06	-0.138136	0.0363348	0.0939086	rs6120819	0.99	TRPC4AP	33653038	20	ENSG00000188452	2_182643367_A_G_b37	0.0254212	2.88055e-05	1.24602	0.0325529	0.721145	rs77718106	0.01	CERKL	182643367	2
ENSG00000234745	6_31229845_C_T_b37	0.000747002	1.23945e-06	0.237491	0.0677714	-0.137314	rs9264411	0.99	HLA-B	31229845	6	ENSG00000155897	8_131878580_ATCTT_A_b37	0.0254212	2.8789e-05	-0.260634	9.88071e-05	-0.285152	rs10600050	0.01	ADCY8	131878580	8
ENSG00000234745	6_31229921_G_C_b37	0.00074829	1.24184e-06	0.237487	0.0677714	-0.137314	rs9264412	0.99	HLA-B	31229921	6	ENSG00000188452	2_182629746_C_T_b37	0.0254212	2.88055e-05	1.24602	0.0239166	0.79507	rs114227409	0.01	CERKL	182629746	2
ENSG00000234745	6_31229942_T_C_b37	0.00074829	1.24184e-06	0.237487	0.0677714	-0.137314	rs9264414	0.99	HLA-B	31229942	6	ENSG00000108255	17_27612047_A_G_b37	0.0254234	2.88121e-05	0.525095	3.76427e-05	0.590455	rs11658157	0.01	CRYBA1	27612047	17
ENSG00000143847	1_203046340_G_A_b37	0.000750862	1.24677e-06	-0.310787	0.0310737	0.215794	rs12064527	0.01	PPFIA4	203046340	1	ENSG00000185236	19_8416698_A_G_b37	0.0254237	2.88201e-05	1.29039	3.95467e-05	1.267	rs76104223	0.99	RAB11B	8416698	19
ENSG00000100991	20_33596876_G_A_b37	0.00075376	1.25196e-06	-0.137855	0.0398122	0.0921597	rs3818253	0.99	TRPC4AP	33596876	20	ENSG00000185236	19_8452681_C_A_b37	0.0254237	2.88201e-05	1.4227	3.35858e-05	1.28945	rs145430844	0.99	RAB11B	8452681	19
ENSG00000141698	17_39975164_C_T_b37	0.000754224	1.25283e-06	-0.171197	0.0942769	0.0793654	rs11079015	0.7	NT5C3B	39975164	17	ENSG00000185236	19_8440748_G_A_b37	0.0254237	2.88201e-05	1.29039	2.47909e-05	1.30497	rs192239286	0.99	RAB11B	8440748	19
ENSG00000100991	20_33599090_A_T_b37	0.000757246	1.25859e-06	-0.137806	0.0398122	0.0921597	rs6120790	0.99	TRPC4AP	33599090	20	ENSG00000188452	2_182640344_C_T_b37	0.0254407	2.88512e-05	1.246	0.0325529	0.721145	rs61655655	0.01	CERKL	182640344	2
ENSG00000160439	19_55516998_G_A_b37	0.000757438	1.25911e-06	-0.199963	0.0530449	0.114508	rs6509914	0.6	RDH13	55516998	19	ENSG00000124721	6_38675394_G_GAGGA_b37	0.0255023	2.89396e-05	-0.338846	0.000130093	-0.333229		0.01	DNAH8	38675394	6
ENSG00000179344	6_32632275_G_A_b37	0.00075925	1.26288e-06	-0.480974	0.0361324	0.333208		0.99	HLA-DQB1	32632275	6	ENSG00000128918	15_58282988_C_T_b37	0.0255023	2.89382e-05	-0.985215	5.14622e-05	-1.06221	rs35276106	0.01	ALDH1A2	58282988	15
ENSG00000165409	14_81561630_G_A_b37	0.000761727	1.26771e-06	0.908729	0.00189841	-1.06421	rs114044445	0.01	TSHR	81561630	14	ENSG00000124532	6_24452754_G_A_b37	0.0255136	2.89558e-05	0.155231	0.00237202	0.143864	rs9467170	0.9	MRS2	24452754	6
ENSG00000165409	14_81555291_G_A_b37	0.00076404	1.27262e-06	0.924313	0.00120932	-1.11916	rs115879421	0.01	TSHR	81555291	14	ENSG00000166598	12_104236625_A_C_b37	0.0255243	2.89713e-05	-0.275491	0.00649194	-0.226373	rs2576977	0.99	HSP90B1	104236625	12
ENSG00000165409	14_81558256_G_A_b37	0.00076404	1.27262e-06	0.924313	0.00120932	-1.11916	rs76471096	0.01	TSHR	81558256	14	ENSG00000160961	19_14921183_A_AG_b37	0.0255249	2.89761e-05	0.591222	0.0202809	0.569974		0.01	ZNF333	14921183	19
ENSG00000198502	6_32421631_A_G_b37	0.000765964	1.27648e-06	0.891003	0.0807118	-0.435011	rs7764351	0.3	HLA-DRB5	32421631	6	ENSG00000164318	5_38197740_A_C_b37	0.0255267	2.89825e-05	-0.593263	0.186753	-0.182865	rs6876856	0.01	EGFLAM	38197740	5
ENSG00000237541	6_32679345_A_T_b37	0.000775066	1.2938e-06	0.355058	0.136259	-0.191143	rs9275577	0.2	HLA-DQA2	32679345	6	ENSG00000117090	1_160667587_G_A_b37	0.0255291	2.89886e-05	-1.61716	6.1583e-05	-1.86743	rs190376211	0.4	SLAMF1	160667587	1
ENSG00000237541	6_32613313_C_T_b37	0.000780805	1.30395e-06	-0.655822	0.0521852	0.374802	rs9273181	0.2	HLA-DQA2	32613313	6	ENSG00000163806	2_29103250_C_T_b37	0.0255639	2.90416e-05	1.52014	0.000238439	1.32546		0.01	SPDYA	29103250	2
ENSG00000165409	14_81568751_C_T_b37	0.000783959	1.30973e-06	0.908496	0.00175384	-1.07296	rs78861152	0.01	TSHR	81568751	14	ENSG00000168765	1_110202960_TC_T_b37	0.0256218	2.91417e-05	-5.26159	0.930124	0.00539253	rs200637989	0.2	GSTM4	110202960	1
ENSG00000137393	6_18355500_G_T_b37	0.000786138	1.31358e-06	0.321264	0.117738	-0.153331	rs6905806	0.99	RNF144B	18355500	6	ENSG00000042832	8_134200209_C_A_b37	0.0256218	2.91462e-05	2.29261	0.00121512	2.17942	rs34386977	0.2	TG	134200209	8
ENSG00000095917	16_1277472_A_G_b37	0.000786863	1.3149e-06	0.298247	0.0334582	-0.213536	rs2745145	0.4	TPSD1	1277472	16	ENSG00000163806	2_29141579_G_A_b37	0.0256883	2.92382e-05	1.52133	0.000663397	1.16177	rs77815031	0.01	SPDYA	29141579	2
ENSG00000179532	11_6543017_T_C_b37	0.000787593	1.31648e-06	0.191129	7.19762e-05	-0.243041	rs2723644	0.5	DNHD1	6543017	11	ENSG00000167323	11_3886179_G_A_b37	0.0257439	2.93057e-05	-0.227571	0.00745341	-0.168224	rs112311528	0.99	STIM1	3886179	11
ENSG00000137501	11_85432420_A_G_b37	0.000788475	1.31874e-06	0.15618	0.00228076	-0.153122	rs290195	0.4	SYTL2	85432420	11	ENSG00000140320	15_40643316_G_A_b37	0.0258464	2.94377e-05	0.534764	0.00373096	0.408737	rs145116468	0.5	BAHD1	40643316	15
ENSG00000121691	11_34460704_C_T_b37	0.000789695	1.3213e-06	-0.24829	0.006853	0.226237	rs10836235	0.99	CAT	34460704	11	ENSG00000196735	6_32541884_C_T_b37	0.0258767	2.94808e-05	-0.873123	0.00729516	-0.632985		0.8	HLA-DQA1	32541884	6
ENSG00000105323	19_41757603_C_T_b37	0.000791336	1.32452e-06	-0.145415	0.00249286	0.133234	rs11879435	0.99	HNRNPUL1	41757603	19	ENSG00000146909	7_156861872_C_A_b37	0.0258809	2.9489e-05	1.31775	1.01646e-05	1.1225		0.7	NOM1	156861872	7
ENSG00000105323	19_41757444_G_A_b37	0.000794006	1.32962e-06	-0.145328	0.00249286	0.133234	rs11879429	0.99	HNRNPUL1	41757444	19	ENSG00000198380	2_69612543_C_G_b37	0.0259713	2.96264e-05	0.151053	0.00852453	0.117646	rs6705452	0.6	GFPT1	69612543	2
ENSG00000142459	19_7898957_G_A_b37	0.000795809	1.33311e-06	-0.140175	0.102441	0.067886	rs11260035	0.4	EVI5L	7898957	19	ENSG00000137177	6_18006061_G_A_b37	0.0260367	2.97415e-05	0.264713	0.000221111	0.330652	rs4712322	0.8	KIF13A	18006061	6
ENSG00000137501	11_85441093_T_C_b37	0.000797497	1.3362e-06	0.159376	0.00943139	-0.131675	rs675513	0.4	SYTL2	85441093	11	ENSG00000197549	22_22366102_C_T_b37	0.0260525	2.97742e-05	1.22981	0.0178503	1.32706	rs7292909	0.01	PRAMENP	22366102	22
ENSG00000197580	11_112065737_GTCTA_G_b37	0.000799574	1.34005e-06	-0.237581	0.0514395	0.148641		0.01	BCO2	112065737	11	ENSG00000197549	22_22365872_C_A_b37	0.0260525	2.97742e-05	1.22981	0.0178503	1.32706	rs373166	0.01	PRAMENP	22365872	22
ENSG00000234745	6_31227737_G_C_b37	0.000800414	1.34173e-06	0.235125	0.048412	-0.13418	rs9264342	0.99	HLA-B	31227737	6	ENSG00000203710	1_207631778_T_C_b37	0.026064	2.97907e-05	-0.336351	0.0101533	-0.257932	rs311307	0.3	CR1	207631778	1
ENSG00000197580	11_112065742_TCTATC_T_b37	0.000800421	1.34179e-06	-0.237575	0.0406278	0.154573	rs199726061	0.01	BCO2	112065742	11	ENSG00000197549	22_22365819_T_A_b37	0.0260714	2.98027e-05	1.22975	0.0178503	1.32706	rs373101	0.01	PRAMENP	22365819	22
ENSG00000137501	11_85440412_A_C_b37	0.000801332	1.34369e-06	0.1586	0.0071346	-0.136169	rs647175	0.4	SYTL2	85440412	11	ENSG00000173020	11_67111618_T_C_b37	0.0260798	2.98318e-05	0.884538	0.000189052	0.912385	rs74363702	0.99	ADRBK1	67111618	11
ENSG00000234745	6_31229377_C_T_b37	0.00080263	1.34613e-06	0.231633	0.123494	-0.112111	rs9264398	0.99	HLA-B	31229377	6	ENSG00000157856	2_26624843_C_T_b37	0.0260955	2.98543e-05	0.811037	0.0107588	0.702325	rs9789650	0.01	DRC1	26624843	2
ENSG00000105323	19_41831196_C_A_b37	0.000806602	1.3538e-06	-0.137297	0.00694556	0.112021	rs11880564	0.99	HNRNPUL1	41831196	19	ENSG00000095917	16_1308840_C_A_b37	0.026102	2.98721e-05	0.955068	0.00766277	0.667437		0.4	TPSD1	1308840	16
ENSG00000234745	6_31270451_C_T_b37	0.00080742	1.35547e-06	0.202339	0.0290574	-0.152781	rs9264803	0.99	HLA-B	31270451	6	ENSG00000148429	10_11720620_C_T_b37	0.0261497	2.99388e-05	0.203797	9.0611e-06	0.245597	rs113111379	0.6	USP6NL	11720620	10
ENSG00000257335	7_141816194_G_A_b37	0.000809123	1.35889e-06	0.228197	0.0831236	-0.12158	rs57104110	0.6	MGAM	141816194	7	ENSG00000082684	3_122720149_C_G_b37	0.0262147	3.00461e-05	-0.527609	0.00914189	-0.437724	rs73195642	0.01	SEMA5B	122720149	3
ENSG00000167711	17_1569609_C_G_b37	0.000811272	1.36288e-06	0.921812	0.00867752	-0.680189	rs62089963	0.2	SERPINF2	1569609	17	ENSG00000169126	10_27975931_C_CCT_b37	0.0262157	3.00508e-05	0.454337	0.00529402	0.269712		0.01	ARMC4	27975931	10
ENSG00000183628	22_18907855_G_A_b37	0.000818363	1.37582e-06	-0.318656	0.0414674	0.206791	rs55958097	0.4	DGCR6	18907855	22	ENSG00000236790	2_8546122_T_C_b37	0.0262525	3.01103e-05	0.32748	0.00286796	0.269063	rs6731844	0.01	LINC00299	8546122	2
ENSG00000142459	19_7909765_G_A_b37	0.000818528	1.37615e-06	-0.13964	0.0716111	0.0732973	rs11672003	0.4	EVI5L	7909765	19	ENSG00000167515	16_88855017_T_C_b37	0.0262551	3.01151e-05	0.266857	0.00716431	0.257598	rs141193302	0.6	TRAPPC2L	88855017	16
ENSG00000167565	19_40930117_T_A_b37	0.000819223	1.37742e-06	-0.205185	0.0416119	0.1335	rs268685	0.2	SERTAD3	40930117	19	ENSG00000081479	2_170210243_A_G_b37	0.0263187	3.0235e-05	-1.5272	0.00560397	-1.22292	rs146551250	0.01	LRP2	170210243	2
ENSG00000179344	6_32661915_C_A_b37	0.000819383	1.37775e-06	-0.387153	0.0284845	0.302791		0.99	HLA-DQB1	32661915	6	ENSG00000188997	11_77989624_AT_A_b37	0.0263264	3.02525e-05	-0.352178	0.000373679	-0.374032	rs34825107	0.4	KCTD21	77989624	11
ENSG00000105323	19_41756503_A_G_b37	0.000820978	1.38086e-06	-0.144784	0.00355354	0.126645	rs12977563	0.99	HNRNPUL1	41756503	19	ENSG00000111266	12_12558145_T_A_b37	0.026344	3.0285e-05	-0.395274	0.00430524	-0.343658	rs16908019	0.99	DUSP16	12558145	12
ENSG00000179532	11_6552065_TG_T_b37	0.000821814	1.38254e-06	-0.189685	7.38646e-05	0.242514	rs67073050	0.5	DNHD1	6552065	11	ENSG00000146066	5_175821632_G_A_b37	0.0263793	3.03395e-05	0.984533	0.00214791	0.791348	rs181687882	0.2	HIGD2A	175821632	5
ENSG00000196950	2_196480753_C_G_b37	0.000825657	1.39037e-06	0.209093	0.0119845	-0.186492	rs6434789	0.99	SLC39A10	196480753	2	ENSG00000169126	10_27968062_C_T_b37	0.0263953	3.03631e-05	0.450424	0.00686476	0.264934	rs2220611	0.01	ARMC4	27968062	10
ENSG00000205861	13_24397177_T_C_b37	0.000830076	1.39858e-06	-0.296777	0.0285553	0.229525	rs7995933	0.01	C1QTNF9B-AS1	24397177	13	ENSG00000124532	6_24443683_A_G_b37	0.0264402	3.04235e-05	0.149043	0.00180631	0.138676	rs9461013	0.9	MRS2	24443683	6
ENSG00000187134	10_4979075_A_G_b37	0.000832672	1.40373e-06	0.260908	0.118431	-0.129173	rs7096523	0.6	AKR1C1	4979075	10	ENSG00000091157	18_54603312_G_A_b37	0.0265543	3.06057e-05	-0.745355	0.00205248	-0.601077	rs74820991	0.5	WDR7	54603312	18
ENSG00000100991	20_33637060_T_G_b37	0.000837603	1.41281e-06	-0.142228	0.0322214	0.0998717		0.99	TRPC4AP	33637060	20	ENSG00000178950	4_892011_C_T_b37	0.0265936	3.07105e-05	7.16955	0.840182	0.0106289	rs146446950	0.99	GAK	892011	4
ENSG00000144566	3_19976253_A_G_b37	0.000837947	1.41351e-06	0.16037	0.0351404	-0.122294	rs6550227	0.8	RAB5A	19976253	3	ENSG00000091157	18_54638238_C_T_b37	0.0265936	3.07221e-05	-0.744564	0.00205248	-0.601077	rs148778600	0.5	WDR7	54638238	18
ENSG00000257335	7_141837740_T_C_b37	0.000845363	1.42754e-06	0.219982	0.0533311	-0.128818	rs6959704	0.6	MGAM	141837740	7	ENSG00000091157	18_54607909_G_A_b37	0.0266214	3.07771e-05	-0.744273	0.00205248	-0.601077	rs76864550	0.5	WDR7	54607909	18
ENSG00000179344	6_32610279_GC_G_b37	0.000851108	1.43846e-06	0.286843	0.0657351	-0.160018	rs201216826	0.99	HLA-DQB1	32610279	6	ENSG00000091157	18_54609134_T_C_b37	0.0266214	3.07771e-05	-0.744273	0.00205248	-0.601077	rs76471573	0.5	WDR7	54609134	18
ENSG00000135828	1_182518162_T_C_b37	0.000852653	1.44141e-06	0.591247	0.0477103	-0.329928	rs79946787	0.4	RNASEL	182518162	1	ENSG00000091157	18_54613715_G_A_b37	0.0266214	3.07771e-05	-0.744273	0.00205248	-0.601077	rs77736734	0.5	WDR7	54613715	18
ENSG00000160439	19_55512753_G_C_b37	0.000863167	1.46244e-06	-0.18035	0.0908948	0.0977818		0.6	RDH13	55512753	19	ENSG00000091157	18_54618139_C_T_b37	0.0266214	3.07771e-05	-0.744273	0.00205248	-0.601077	rs78164614	0.5	WDR7	54618139	18
ENSG00000179532	11_6520346_C_G_b37	0.000864694	1.46577e-06	0.179021	0.000525666	-0.203793	rs10769693	0.5	DNHD1	6520346	11	ENSG00000119661	14_74142523_G_C_b37	0.0266382	3.08089e-05	0.238919	0.0492064	0.142181	rs7147232	0.01	DNAL1	74142523	14
ENSG00000187608	1_937688_T_C_b37	0.000866314	1.46898e-06	0.477964	0.0265153	-0.320154	rs2489000	0.2	ISG15	937688	1	ENSG00000130731	16_774051_A_AC_b37	0.0266637	3.08606e-05	0.40104	0.0238587	0.231638		0.01	C16orf13	774051	16
ENSG00000100991	20_33588698_TGAGGCTGGGCAAGGGCTGTGGG_T_b37	0.000867408	1.47175e-06	-0.137747	0.0363348	0.0939086	rs367622744	0.99	TRPC4AP	33588698	20	ENSG00000091157	18_54598864_G_A_b37	0.0266732	3.08751e-05	-0.745486	0.00205248	-0.601077	rs80007624	0.5	WDR7	54598864	18
ENSG00000205861	13_24421992_TTA_T_b37	0.000867512	1.47215e-06	-0.331201	0.0663712	0.194025	rs138317088	0.01	C1QTNF9B-AS1	24421992	13	ENSG00000130414	2_240866333_C_T_b37	0.026689	3.09057e-05	-1.67695	0.043575	-0.634584	rs56101578	0.7	NDUFA10	240866333	2
ENSG00000204538	6_31046494_G_A_b37	0.000868698	1.47457e-06	0.34514	0.0492678	-0.225838	rs2517474	0.01	PSORS1C2	31046494	6	ENSG00000165181	9_114599748_T_C_b37	0.0267304	3.09802e-05	0.516486	0.00765331	0.429083	rs72754221	0.01	C9orf84	114599748	9
ENSG00000205861	13_24422760_A_G_b37	0.000871902	1.48358e-06	-0.310089	0.126208	0.158642	rs79207415	0.01	C1QTNF9B-AS1	24422760	13	ENSG00000125912	19_3289767_G_C_b37	0.0267325	3.09844e-05	0.718963	2.55344e-05	0.739783	rs148457009	0.99	NCLN	3289767	19
ENSG00000234745	6_31226240_A_G_b37	0.000875771	1.49127e-06	0.228437	0.0895084	-0.123864	rs9264307	0.99	HLA-B	31226240	6	ENSG00000205560	22_51113234_G_C_b37	0.0267478	3.10128e-05	-0.57702	0.00788621	-0.479725		0.7	CPT1B	51113234	22
ENSG00000142459	19_7938723_G_A_b37	0.000879391	1.49848e-06	-0.12819	0.0618171	0.0735355	rs7249549	0.4	EVI5L	7938723	19	ENSG00000139209	12_47196461_C_T_b37	0.0267561	3.10276e-05	0.598096	0.00988268	0.509251	rs2429471	0.01	SLC38A4	47196461	12
ENSG00000205861	13_24366550_T_C_b37	0.000884114	1.50829e-06	-0.305715	0.0339715	0.230929	rs76484838	0.01	C1QTNF9B-AS1	24366550	13	ENSG00000139209	12_47196389_T_C_b37	0.0267561	3.10276e-05	0.598096	0.00988268	0.509251	rs2429470	0.01	SLC38A4	47196389	12
ENSG00000234745	6_31237230_A_G_b37	0.000884565	1.5094e-06	0.211915	0.0923594	-0.105152	rs9264596	0.99	HLA-B	31237230	6	ENSG00000159128	21_34779786_C_T_b37	0.0267955	3.10773e-05	-1.03069	0.000101123	-1.01302	rs56017257	0.99	IFNGR2	34779786	21
ENSG00000101052	20_42334170_G_A_b37	0.000884807	1.50998e-06	-0.211846	0.036197	0.142527	rs34771484	0.5	IFT52	42334170	20	ENSG00000152778	10_91085368_G_T_b37	0.0268294	3.11233e-05	-0.278867	0.0268959	-0.187864	rs12220939	0.01	IFIT5	91085368	10
ENSG00000234745	6_31234239_A_T_b37	0.000885795	1.51185e-06	0.231854	0.0534146	-0.142637	rs9264531	0.99	HLA-B	31234239	6	ENSG00000232629	6_32710695_T_G_b37	0.026843	3.11462e-05	-0.392274	0.0013797	-0.366637	rs9276415	0.2	HLA-DQB2	32710695	6
ENSG00000205861	13_24372375_A_G_b37	0.000891986	1.52489e-06	-0.30564	0.0339715	0.230929	rs11616254	0.01	C1QTNF9B-AS1	24372375	13	ENSG00000119661	14_74098866_T_TG_b37	0.0268615	3.118e-05	0.23295	0.0538783	0.132091	rs139457946	0.01	DNAL1	74098866	14
ENSG00000152253	2_169857441_C_T_b37	0.000893913	1.52872e-06	0.790749	0.15409	-0.360223	rs62171038	0.01	SPC25	169857441	2	ENSG00000139209	12_47183415_G_T_b37	0.0268615	3.11783e-05	-0.59806	0.00988268	-0.509251	rs74474114	0.01	SLC38A4	47183415	12
ENSG00000152253	2_169857628_T_A_b37	0.000894862	1.53088e-06	0.790551	0.15409	-0.360223	rs62171039	0.01	SPC25	169857628	2	ENSG00000139209	12_47185094_C_G_b37	0.0268627	3.11832e-05	-0.597874	0.00988268	-0.509251	rs2429465	0.01	SLC38A4	47185094	12
ENSG00000104524	8_144686998_T_C_b37	0.000899609	1.54019e-06	-0.350871	0.104647	0.205787	rs114073802	0.01	PYCRL	144686998	8	ENSG00000139209	12_47185963_C_T_b37	0.0268748	3.12044e-05	-0.597744	0.00988268	-0.509251	rs2429466	0.01	SLC38A4	47185963	12
ENSG00000179532	11_6547114_T_A_b37	0.000900208	1.54145e-06	-0.185572	9.60121e-05	0.240132	rs10769696	0.5	DNHD1	6547114	11	ENSG00000101246	20_62390275_C_CG_b37	0.0269111	3.1259e-05	0.308069	0.0143168	0.233727	rs397735245	0.8	ARFRP1	62390275	20
ENSG00000100271	22_43579322_G_A_b37	0.000900208	1.54143e-06	-0.186927	0.116173	0.0976742	rs875307	0.2	TTLL1	43579322	22	ENSG00000242086	3_195481795_G_A_b37	0.0269111	3.12582e-05	0.371624	0.00865429	0.276654		0.8	LINC00969	195481795	3
ENSG00000176915	12_133348975_CA_C_b37	0.000900622	1.54228e-06	0.131677	0.0360988	-0.0844738	rs63403663	0.95	ANKLE2	133348975	12	ENSG00000272808	15_101360441_A_G_b37	0.0269299	3.12862e-05	0.86639	0.0350201	0.464371	rs59433313	0.01	RP11-66B24.7	101360441	15
ENSG00000105323	19_41824885_T_C_b37	0.000900622	1.54226e-06	-0.124307	0.00434954	0.108163	rs1865051	0.99	HNRNPUL1	41824885	19	ENSG00000162777	1_111826608_C_T_b37	0.0269299	3.12854e-05	0.676428	0.00233842	0.568351	rs192229910	0.95	DENND2D	111826608	1
ENSG00000152253	2_169859166_A_G_b37	0.000900651	1.54239e-06	0.790107	0.15409	-0.360223	rs62171051	0.01	SPC25	169859166	2	ENSG00000139209	12_47186770_C_T_b37	0.0269308	3.12926e-05	-0.597376	0.00988268	-0.509251	rs2429467	0.01	SLC38A4	47186770	12
ENSG00000144791	3_45691201_C_CAT_b37	0.000902959	1.54669e-06	-0.207944	0.107337	0.105612		0.99	LIMD1	45691201	3	ENSG00000139209	12_47187388_C_T_b37	0.0269308	3.12926e-05	-0.597376	0.00988268	-0.509251	rs2465586	0.01	SLC38A4	47187388	12
ENSG00000234745	6_31224797_G_T_b37	0.000904223	1.5491e-06	0.229348	0.0743739	-0.128725	rs9264278	0.99	HLA-B	31224797	6	ENSG00000139209	12_47189295_C_T_b37	0.0269308	3.12926e-05	-0.597376	0.00988268	-0.509251	rs2109125	0.01	SLC38A4	47189295	12
ENSG00000160284	21_47604837_C_A_b37	0.00090749	1.55554e-06	-0.630634	0.0130824	0.584585	rs78897629	0.01	SPATC1L	47604837	21	ENSG00000106853	9_114370560_C_T_b37	0.0270059	3.13977e-05	0.57625	0.280752	0.163069	rs7870155	0.6	PTGR1	114370560	9
ENSG00000229314	9_117065093_T_C_b37	0.000908721	1.55777e-06	-2.391	0.000170855	2.0155	rs16927975	0.01	ORM1	117065093	9	ENSG00000106853	9_114370514_C_T_b37	0.0270059	3.13977e-05	0.57625	0.280752	0.163069	rs7870139	0.6	PTGR1	114370514	9
ENSG00000175893	9_14665541_T_C_b37	0.000909245	1.55885e-06	0.217034	0.0156827	-0.176442	rs140083671	0.8	ZDHHC21	14665541	9	ENSG00000153246	2_160813411_G_A_b37	0.0270376	3.14381e-05	-1.24154	0.00424187	-0.849551	rs79488135	0.3	PLA2R1	160813411	2
ENSG00000179532	11_6520859_A_G_b37	0.000911123	1.5634e-06	0.181355	0.000543246	-0.207378	rs2723624	0.5	DNHD1	6520859	11	ENSG00000106853	9_114371236_C_T_b37	0.0270663	3.14822e-05	0.576325	0.280752	0.163069	rs7047023	0.6	PTGR1	114371236	9
ENSG00000165609	10_12190894_G_C_b37	0.000927541	1.60009e-06	0.127264	0.0572995	-0.072769	rs10906087	0.95	NUDT5	12190894	10	ENSG00000153246	2_160783761_C_A_b37	0.0271232	3.15789e-05	-1.24122	0.00424187	-0.849551	rs187954414	0.3	PLA2R1	160783761	2
ENSG00000160949	8_145665129_T_C_b37	0.000930769	1.61097e-06	0.196263	0.0142594	-0.153418	rs2306385	0.4	TONSL	145665129	8	ENSG00000103269	16_634162_G_GA_b37	0.0271455	3.16117e-05	0.894159	0.00214871	1.0065	rs200085502	0.01	RHBDL1	634162	16
ENSG00000204525	6_31190122_T_C_b37	0.000932113	1.61433e-06	0.232391	0.240533	-0.0875393	rs3130515	0.99	HLA-C	31190122	6	ENSG00000124532	6_24449020_C_G_b37	0.0271539	3.16416e-05	0.15317	0.00669817	0.128406	rs9461015	0.9	MRS2	24449020	6
ENSG00000158711	1_205553343_G_A_b37	0.00093508	1.62054e-06	1.04156	0.0015901	-1.28012	rs116393205	0.01	ELK4	205553343	1	ENSG00000124532	6_24449417_G_A_b37	0.0271539	3.16416e-05	0.15317	0.00669817	0.128406	rs7762593	0.9	MRS2	24449417	6
ENSG00000101198	20_61867940_C_T_b37	0.000939019	1.62908e-06	-0.411216	0.0543083	0.283826	rs6010876	0.01	NKAIN4	61867940	20	ENSG00000124532	6_24448687_C_T_b37	0.0271539	3.16416e-05	0.15317	0.00669817	0.128406	rs13205780	0.9	MRS2	24448687	6
ENSG00000237541	6_32679750_G_GA_b37	0.000940304	1.6323e-06	0.353072	0.136259	-0.191143	rs9282209	0.2	HLA-DQA2	32679750	6	ENSG00000124532	6_24448459_T_C_b37	0.0271539	3.16416e-05	0.15317	0.00669817	0.128406	rs13191455	0.9	MRS2	24448459	6
ENSG00000100991	20_33554761_C_T_b37	0.000941035	1.63413e-06	-0.135831	0.0219294	0.103188	rs6120772	0.99	TRPC4AP	33554761	20	ENSG00000185236	19_8421651_T_C_b37	0.0271539	3.16376e-05	1.28371	2.47909e-05	1.30497	rs117238185	0.99	RAB11B	8421651	19
ENSG00000100991	20_33552612_A_G_b37	0.000941423	1.63487e-06	-0.135826	0.0219294	0.103188	rs6119548	0.99	TRPC4AP	33552612	20	ENSG00000124532	6_24449036_A_G_b37	0.0271539	3.16416e-05	0.15317	0.00669817	0.128406	rs9467168	0.9	MRS2	24449036	6
ENSG00000100991	20_33549946_C_T_b37	0.000941741	1.63561e-06	-0.13582	0.0219294	0.103188	rs11698868	0.99	TRPC4AP	33549946	20	ENSG00000119661	14_74173406_C_T_b37	0.0271539	3.16318e-05	0.249597	0.0415778	0.147839	rs62004958	0.01	DNAL1	74173406	14
ENSG00000109794	4_187113041_C_G_b37	0.000946428	1.64525e-06	0.161041	0.049344	-0.107299	rs1055138	0.2	FAM149A	187113041	4	ENSG00000124532	6_24449008_T_G_b37	0.0271539	3.16416e-05	0.15317	0.00669817	0.128406	rs9461014	0.9	MRS2	24449008	6
ENSG00000160949	8_145645112_G_A_b37	0.000946433	1.64545e-06	0.190818	0.00807538	-0.16425	rs7843242	0.4	TONSL	145645112	8	ENSG00000198911	22_42398375_T_C_b37	0.0271891	3.17009e-05	0.234554	0.000180465	0.272051	rs129853	0.99	SREBF2	42398375	22
ENSG00000100991	20_33538721_G_T_b37	0.000947949	1.64865e-06	-0.135726	0.0251661	0.100527		0.99	TRPC4AP	33538721	20	ENSG00000198911	22_42402005_A_G_b37	0.0271891	3.17009e-05	0.234554	0.000180465	0.272051	rs133315	0.99	SREBF2	42402005	22
ENSG00000100991	20_33540000_G_A_b37	0.000947949	1.64865e-06	-0.135726	0.0251661	0.100527	rs2025096	0.99	TRPC4AP	33540000	20	ENSG00000196628	18_53121576_G_C_b37	0.0272408	3.17771e-05	-0.300911	0.00261544	-0.25917	rs12606995	0.6	TCF4	53121576	18
ENSG00000145721	5_96555061_A_G_b37	0.000947955	1.64895e-06	3.92722	3.21524e-05	-2.66156	rs187889236	0.01	LIX1	96555061	5	ENSG00000180992	6_44063217_T_C_b37	0.0272927	3.18485e-05	-0.212271	0.0037964	-0.185593	rs2396165	0.6	MRPL14	44063217	6
ENSG00000145721	5_96566253_C_A_b37	0.000947955	1.64897e-06	3.92141	3.21524e-05	-2.66156	rs144939721	0.01	LIX1	96566253	5	ENSG00000188997	11_77952771_T_C_b37	0.0273098	3.18721e-05	-0.352679	0.000406957	-0.406095	rs2450123	0.4	KCTD21	77952771	11
ENSG00000145721	5_96565707_T_C_b37	0.000947955	1.64897e-06	3.92141	3.21524e-05	-2.66156	rs114498233	0.01	LIX1	96565707	5	ENSG00000175634	11_67249589_A_G_b37	0.0273109	3.18805e-05	-0.411805	0.0399756	-0.31115	rs111545360	0.8	RPS6KB2	67249589	11
ENSG00000145721	5_96563354_G_A_b37	0.000947955	1.64897e-06	3.92141	3.21524e-05	-2.66156	rs138995089	0.01	LIX1	96563354	5	ENSG00000175634	11_67244915_T_C_b37	0.0273109	3.18805e-05	-0.411805	0.0399756	-0.31115		0.8	RPS6KB2	67244915	11
ENSG00000145721	5_96576196_A_G_b37	0.000948182	1.64946e-06	3.90384	3.21524e-05	-2.66156	rs78456690	0.01	LIX1	96576196	5	ENSG00000175634	11_67193793_C_T_b37	0.0273109	3.18805e-05	-0.411805	0.0399756	-0.31115	rs113201644	0.8	RPS6KB2	67193793	11
ENSG00000166743	16_20619453_T_A_b37	0.000948182	1.64949e-06	0.346782	0.00525762	-0.271646	rs9925764	0.01	ACSM1	20619453	16	ENSG00000203710	1_207615938_A_G_b37	0.0273109	3.18768e-05	-0.334902	0.00770646	-0.267426	rs521369	0.3	CR1	207615938	1
ENSG00000165609	10_12203431_G_C_b37	0.000948874	1.65076e-06	0.127146	0.053956	-0.0736735	rs11257573	0.95	NUDT5	12203431	10	ENSG00000198380	2_69634922_G_A_b37	0.0273264	3.19048e-05	0.154069	0.0105099	0.118704	rs12474123	0.6	GFPT1	69634922	2
ENSG00000237541	6_32662817_G_A_b37	0.000949166	1.65133e-06	0.365651	0.0631446	-0.229871		0.2	HLA-DQA2	32662817	6	ENSG00000203710	1_207618661_G_T_b37	0.027343	3.19288e-05	-0.334806	0.00899245	-0.262038	rs311320	0.3	CR1	207618661	1
ENSG00000145721	5_96527791_G_C_b37	0.000950063	1.65308e-06	4.56367	3.21524e-05	-2.66156	rs142698897	0.01	LIX1	96527791	5	ENSG00000153246	2_160727258_A_G_b37	0.027382	3.19852e-05	-1.24046	0.00263775	-0.908261	rs142327651	0.3	PLA2R1	160727258	2
ENSG00000160284	21_47576935_G_A_b37	0.000951602	1.65846e-06	-0.674286	0.196883	0.398112	rs8131105	0.01	SPATC1L	47576935	21	ENSG00000197549	22_22366140_A_G_b37	0.027466	3.20995e-05	1.22585	0.0178503	1.32706	rs7284406	0.01	PRAMENP	22366140	22
ENSG00000165609	10_12205291_G_A_b37	0.000955299	1.66573e-06	0.127102	0.0507513	-0.0748781	rs7908386	0.95	NUDT5	12205291	10	ENSG00000127081	9_95651814_T_C_b37	0.027483	3.21251e-05	0.908414	0.00737828	0.768815		0.2	ZNF484	95651814	9
ENSG00000184454	1_24901432_A_AC_b37	0.000956101	1.66731e-06	0.656295	0.27025	-0.218072	rs113868019	0.01	NCMAP	24901432	1	ENSG00000169126	10_27975180_T_C_b37	0.0275087	3.21678e-05	0.446338	0.0044464	0.275196	rs2815558	0.01	ARMC4	27975180	10
ENSG00000139438	12_110129769_A_G_b37	0.000956107	1.66739e-06	-1.13868	0.0330572	0.929414	rs4766621	0.01	FAM222A	110129769	12	ENSG00000203710	1_207620401_G_A_b37	0.0275422	3.22143e-05	-0.334535	0.0101533	-0.257932	rs311319	0.3	CR1	207620401	1
ENSG00000205861	13_24377185_T_C_b37	0.000958508	1.67227e-06	-0.292252	0.032782	0.227488	rs1011363	0.01	C1QTNF9B-AS1	24377185	13	ENSG00000243452	1_148550489_C_T_b37	0.0275979	3.22982e-05	-2.13826	0.00478071	-1.54524	rs59925283	0.5	NBPF15	148550489	1
ENSG00000167633	19_55376524_C_T_b37	0.000959238	1.67402e-06	-0.347068	0.284901	0.11786	rs35043300	0.01	KIR3DL1	55376524	19	ENSG00000203710	1_207624911_C_T_b37	0.0275979	3.23086e-05	-0.334505	0.0101533	-0.257932	rs311313	0.3	CR1	207624911	1
ENSG00000157322	16_70096443_G_C_b37	0.000960605	1.67682e-06	-0.290997	0.0321177	0.188913		0.01	CLEC18A	70096443	16	ENSG00000203710	1_207629416_T_C_b37	0.0275979	3.23086e-05	-0.334505	0.0101533	-0.257932	rs311302	0.3	CR1	207629416	1
ENSG00000160949	8_145665407_C_T_b37	0.000963154	1.68242e-06	0.196101	0.0153888	-0.150893	rs2229315	0.4	TONSL	145665407	8	ENSG00000203710	1_207630444_C_G_b37	0.0275979	3.23086e-05	-0.334505	0.0101533	-0.257932	rs311306	0.3	CR1	207630444	1
ENSG00000179532	11_6528619_T_G_b37	0.000963569	1.68352e-06	0.182518	0.000354773	-0.210948	rs11604960	0.5	DNHD1	6528619	11	ENSG00000203710	1_207629702_A_C_b37	0.0275979	3.23086e-05	-0.334505	0.0101533	-0.257932	rs311304	0.3	CR1	207629702	1
ENSG00000100991	20_33563611_C_T_b37	0.000963569	1.68347e-06	-0.136036	0.0398122	0.0921597	rs7261969	0.99	TRPC4AP	33563611	20	ENSG00000203710	1_207645956_C_A_b37	0.0275979	3.23086e-05	0.334505	0.0101533	0.257932	rs9429936	0.3	CR1	207645956	1
ENSG00000100991	20_33566722_T_G_b37	0.00096389	1.68421e-06	-0.136034	0.0398122	0.0921597	rs6088667	0.99	TRPC4AP	33566722	20	ENSG00000203710	1_207641023_T_C_b37	0.0275979	3.23086e-05	0.334505	0.0101533	0.257932	rs1032979	0.3	CR1	207641023	1
ENSG00000205861	13_24394165_G_GA_b37	0.00096623	1.68856e-06	-0.294643	0.0285553	0.229525		0.01	C1QTNF9B-AS1	24394165	13	ENSG00000203710	1_207640673_A_C_b37	0.0275979	3.23086e-05	-0.334505	0.0101533	-0.257932	rs1270549	0.3	CR1	207640673	1
ENSG00000104524	8_144689289_C_T_b37	0.000976253	1.70975e-06	-0.347957	0.104647	0.205787	rs11549789	0.01	PYCRL	144689289	8	ENSG00000203710	1_207640345_G_T_b37	0.0275979	3.23086e-05	-0.334505	0.0101533	-0.257932	rs1032980	0.3	CR1	207640345	1
ENSG00000189058	3_195294753_G_T_b37	0.000976617	1.71052e-06	-0.171178	0.0381104	0.109816	rs9886989	0.7	APOD	195294753	3	ENSG00000182718	15_60781739_G_A_b37	0.0276009	3.23174e-05	-1.16093	0.00532644	-0.956004	rs6494203	0.01	ANXA2	60781739	15
ENSG00000234745	6_31228327_A_G_b37	0.000978851	1.71495e-06	0.226274	0.168232	-0.100775	rs9264362	0.99	HLA-B	31228327	6	ENSG00000106443	7_11218698_C_G_b37	0.0276207	3.23521e-05	-0.222703	0.0114227	-0.162302	rs73286565	0.7	PHF14	11218698	7
ENSG00000033100	7_150948000_T_C_b37	0.000980119	1.71756e-06	-0.168939	0.121409	0.0893782	rs4726010	0.6	CHPF2	150948000	7	ENSG00000163584	3_170564321_C_T_b37	0.0276231	3.23929e-05	0.286546	0.0126038	0.199388	rs3924867	0.4	RPL22L1	170564321	3
ENSG00000205861	13_24401328_G_A_b37	0.000980715	1.7188e-06	-0.294334	0.0285553	0.229525	rs73450252	0.01	C1QTNF9B-AS1	24401328	13	ENSG00000163584	3_170563677_G_A_b37	0.0276231	3.23929e-05	0.286546	0.0126038	0.199388	rs35160042	0.4	RPL22L1	170563677	3
ENSG00000165171	7_73184534_T_C_b37	0.000983039	1.72417e-06	0.219903	0.0390863	-0.141504	rs6460054	0.01	WBSCR27	73184534	7	ENSG00000163584	3_170566632_C_T_b37	0.0276231	3.23929e-05	0.286546	0.0126038	0.199388	rs6788056	0.4	RPL22L1	170566632	3
ENSG00000166024	10_100016313_A_T_b37	0.000993197	1.74475e-06	0.159504	0.0107495	-0.131832	rs1983866	0.8	R3HCC1L	100016313	10	ENSG00000133678	10_81874810_T_C_b37	0.0276643	3.24486e-05	0.923232	0.000847978	0.895139	rs112185403	0.4	TMEM254	81874810	10
ENSG00000198917	9_131674655_C_T_b37	0.000998329	1.75508e-06	0.150286	0.01892	-0.0961044	rs10988152	0.5	C9orf114	131674655	9	ENSG00000198937	6_37392225_G_A_b37	0.0276675	3.24541e-05	-0.507981	0.0164119	-0.35615	rs9470589	0.2	CCDC167	37392225	6
ENSG00000165609	10_12214260_C_G_b37	0.0010003	1.75901e-06	0.126776	0.0507513	-0.0748781	rs10906094	0.95	NUDT5	12214260	10	ENSG00000213366	1_110346147_T_G_b37	0.0276842	3.24828e-05	0.242838	0.000769027	0.25258	rs7520586	0.5	GSTM2	110346147	1
ENSG00000100991	20_33547633_T_G_b37	0.00100146	1.76131e-06	-0.135093	0.0196986	0.104533	rs6088662	0.99	TRPC4AP	33547633	20	ENSG00000198937	6_37389164_A_G_b37	0.0277004	3.25092e-05	-0.507852	0.0164119	-0.35615	rs112533367	0.2	CCDC167	37389164	6
ENSG00000151640	10_133961826_G_A_b37	0.00100282	1.76391e-06	-0.274323	0.0131117	0.223742	rs10870266	0.01	DPYSL4	133961826	10	ENSG00000198937	6_37383748_T_C_b37	0.0277004	3.2511e-05	-0.507802	0.0164119	-0.35615	rs11961483	0.2	CCDC167	37383748	6
ENSG00000117385	1_43165290_T_TTG_b37	0.00100375	1.76588e-06	0.113186	0.00549238	-0.115108		0.99	LEPRE1	43165290	1	ENSG00000164638	7_5357629_A_C_b37	0.0277403	3.25725e-05	1.40958	0.0108837	1.33901	rs191731966	0.01	SLC29A4	5357629	7
ENSG00000105323	19_41755238_T_G_b37	0.00100392	1.76651e-06	-0.141023	0.00355354	0.126645	rs11880729	0.99	HNRNPUL1	41755238	19	ENSG00000140538	15_88592202_A_G_b37	0.0277473	3.25825e-05	-0.18378	0.0138616	-0.148459	rs7163925	0.2	NTRK3	88592202	15
ENSG00000204525	6_31311938_A_G_b37	0.00100461	1.76807e-06	0.178903	0.0890074	-0.107427	rs34907473	0.99	HLA-C	31311938	6	ENSG00000130669	19_39755849_T_C_b37	0.0277899	3.26455e-05	-0.742027	0.00224368	-0.428379	rs190847870	0.95	PAK4	39755849	19
ENSG00000144791	3_45692006_G_A_b37	0.00101095	1.78228e-06	-0.21388	0.06648	0.127159		0.99	LIMD1	45692006	3	ENSG00000168564	4_184324208_C_T_b37	0.0278234	3.2694e-05	1.3386	0.000448992	0.974669	rs76183088	0.01	CDKN2AIP	184324208	4
ENSG00000234745	6_31392486_T_C_b37	0.00101461	1.78961e-06	0.200664	0.00258399	-0.222482	rs2596469	0.99	HLA-B	31392486	6	ENSG00000146005	5_139242290_T_C_b37	0.0278271	3.27021e-05	0.633022	4.25549e-06	0.737939	rs17118477	0.01	PSD2	139242290	5
ENSG00000197386	4_3162823_G_A_b37	0.00101801	1.79627e-06	1.12574	0.0144269	-0.902191	rs193278720	0.99	HTT	3162823	4	ENSG00000198937	6_37379058_C_A_b37	0.0278434	3.27234e-05	-0.507393	0.0189683	-0.351799	rs9470582	0.2	CCDC167	37379058	6
ENSG00000187608	1_938116_T_G_b37	0.00102269	1.8059e-06	0.473618	0.0265153	-0.320154	rs2710869	0.2	ISG15	938116	1	ENSG00000078053	7_38520013_A_G_b37	0.0278741	3.27647e-05	0.276963	0.250867	0.0981012	rs34226514	0.2	AMPH	38520013	7
ENSG00000164919	8_100899793_G_A_b37	0.00102484	1.81036e-06	0.185572	0.11766	-0.0894475	rs1130569	0.9	COX6C	100899793	8	ENSG00000162753	1_173428749_C_G_b37	0.0278948	3.27931e-05	-0.34812	0.00207872	-0.31623	rs6696012	0.01	SLC9C2	173428749	1
ENSG00000160949	8_145664949_C_T_b37	0.00102605	1.81292e-06	0.19549	0.0142594	-0.153418	rs7843998	0.4	TONSL	145664949	8	ENSG00000172020	3_115455237_GATTTT_G_b37	0.0278997	3.28022e-05	0.640269	0.0128428	0.453915	rs144268827	0.01	GAP43	115455237	3
ENSG00000214353	16_70838521_AAACGGAAAACTT_A_b37	0.00102836	1.81768e-06	-0.378023	0.255006	0.165481	rs71153604	0.01	VAC14-AS1	70838521	16	ENSG00000196876	12_52019406_C_T_b37	0.0279007	3.2806e-05	1.11883	0.00446682	0.981347	rs78398729	0.2	SCN8A	52019406	12
ENSG00000140937	16_65072539_G_A_b37	0.00102895	1.81899e-06	-0.227733	0.0497523	0.140395	rs2280396	0.99	CDH11	65072539	16	ENSG00000110169	11_6363470_C_T_b37	0.0279297	3.28448e-05	1.3686	0.136154	0.546778	rs2682113	0.01	HPX	6363470	11
ENSG00000160949	8_145654230_T_G_b37	0.0010323	1.82627e-06	0.196519	0.00392854	-0.18181	rs7341562	0.4	TONSL	145654230	8	ENSG00000072786	5_171530815_T_C_b37	0.0279297	3.28451e-05	-1.02777	0.00687149	-0.893898	rs35498457	0.99	STK10	171530815	5
ENSG00000196126	6_32552212_C_T_b37	0.0010337	1.83024e-06	0.362315	0.048279	-0.201148		0.99	HLA-DRB1	32552212	6	ENSG00000187048	1_47459614_C_A_b37	0.0279657	3.28959e-05	0.360034	0.000925027	0.296087	rs4282745	0.01	CYP4A11	47459614	1
ENSG00000105323	19_41824981_T_C_b37	0.00103997	1.84273e-06	-0.127103	0.00517237	0.110416	rs16958994	0.99	HNRNPUL1	41824981	19	ENSG00000173905	3_167629200_C_T_b37	0.0279889	3.29292e-05	-0.223222	0.000179799	-0.235266	rs9871117	0.8	GOLIM4	167629200	3
ENSG00000116032	19_1007429_C_G_b37	0.0010428	1.84872e-06	0.595343	0.0767898	-0.349015	rs10412602	0.3	GRIN3B	1007429	19	ENSG00000188997	11_77930792_C_T_b37	0.0280257	3.29854e-05	-0.352368	0.000298975	-0.414534	rs1318241	0.4	KCTD21	77930792	11
ENSG00000165609	10_12218626_C_T_b37	0.0010428	1.84858e-06	0.126439	0.0507513	-0.0748781	rs1997000	0.95	NUDT5	12218626	10	ENSG00000188997	11_77930935_G_A_b37	0.0280257	3.29854e-05	-0.352368	0.000298975	-0.414534	rs2511171	0.4	KCTD21	77930935	11
ENSG00000105323	19_41734490_C_G_b37	0.00104315	1.84975e-06	-0.104393	0.0401494	0.0695293	rs4802112	0.99	HNRNPUL1	41734490	19	ENSG00000188997	11_77931346_C_T_b37	0.0280257	3.29854e-05	-0.352368	0.000298975	-0.414534	rs901103	0.4	KCTD21	77931346	11
ENSG00000095917	16_1283246_A_G_b37	0.00104455	1.85332e-06	0.29746	0.0369091	-0.20716	rs4247095	0.4	TPSD1	1283246	16	ENSG00000170776	15_86301369_G_A_b37	0.0280345	3.3e-05	-1.25017	0.00170452	-1.07872	rs151308813	0.99	AKAP13	86301369	15
ENSG00000132436	7_50566390_C_T_b37	0.00104485	1.85401e-06	-0.20916	0.0435923	0.1296	rs3807563	0.01	FIGNL1	50566390	7	ENSG00000173905	3_167629257_T_A_b37	0.0280358	3.30048e-05	-0.223501	0.000179799	-0.235266	rs9815933	0.8	GOLIM4	167629257	3
ENSG00000166743	16_20616752_T_G_b37	0.00104593	1.85689e-06	0.343883	0.00658927	-0.258722	rs8057275	0.01	ACSM1	20616752	16	ENSG00000091157	18_54597699_T_TTA_b37	0.028045	3.30211e-05	-0.745952	0.00205248	-0.601077	rs140390870	0.5	WDR7	54597699	18
ENSG00000125618	2_113993830_G_A_b37	0.00104694	1.85896e-06	-0.426883	0.0301212	0.3156		0.3	PAX8	113993830	2	ENSG00000175634	11_67218012_C_G_b37	0.0280738	3.30607e-05	-0.411123	0.0399756	-0.31115	rs79731748	0.8	RPS6KB2	67218012	11
ENSG00000105323	19_41823167_G_T_b37	0.00105172	1.8689e-06	-0.126931	0.00517237	0.110416	rs8109167	0.99	HNRNPUL1	41823167	19	ENSG00000170921	17_61583864_T_TC_b37	0.0280753	3.31055e-05	-1.16741	0.0001536	-1.35333		0.5	TANC2	61583864	17
ENSG00000136628	1_220129841_C_CT_b37	0.00105284	1.87111e-06	0.133319	0.032486	-0.08638	rs397860585	0.95	EPRS	220129841	1	ENSG00000242086	3_195533193_G_C_b37	0.0280753	3.30729e-05	0.378252	0.000455265	0.38848	rs62282510	0.8	LINC00969	195533193	3
ENSG00000166024	10_99910033_C_T_b37	0.00105425	1.87401e-06	0.160916	0.0181639	-0.122902	rs2095365	0.8	R3HCC1L	99910033	10	ENSG00000100055	22_37703471_C_T_b37	0.0281148	3.31963e-05	0.684897	0.000197439	0.747397	rs79802439	0.99	CYTH4	37703471	22
ENSG00000166024	10_99893543_C_T_b37	0.00106274	1.89076e-06	0.161054	0.0165924	-0.124984	rs10786390	0.8	R3HCC1L	99893543	10	ENSG00000137312	6_30796545_T_C_b37	0.0281309	3.32209e-05	-0.20682	0.00270145	-0.167006	rs1264350	0.99	FLOT1	30796545	6
ENSG00000101198	20_61893390_G_A_b37	0.00106369	1.89278e-06	-0.478306	0.0381466	0.403673	rs77015723	0.01	NKAIN4	61893390	20	ENSG00000139508	13_29332044_G_GA_b37	0.028252	3.33864e-05	0.623693	0.0008439	0.612288		0.4	SLC46A3	29332044	13
ENSG00000160439	19_55516808_C_A_b37	0.00107781	1.92097e-06	-0.179876	0.0627859	0.108048	rs4281840	0.6	RDH13	55516808	19	ENSG00000198515	4_48016470_C_A_b37	0.0282592	3.33968e-05	-0.389486	0.0229304	-0.264362	rs7667425	0.01	CNGA1	48016470	4
ENSG00000065911	2_74442407_A_G_b37	0.00107833	1.922e-06	0.230706	0.0468532	-0.152467	rs8001	0.6	MTHFD2	74442407	2	ENSG00000101096	20_49941983_G_A_b37	0.0283569	3.35422e-05	-2.38139	0.00848212	-1.39231	rs148947532	0.2	NFATC2	49941983	20
ENSG00000221923	19_52891366_T_C_b37	0.00108146	1.92818e-06	0.277145	0.13896	-0.135741	rs10415459	0.4	ZNF880	52891366	19	ENSG00000173905	3_167629987_T_C_b37	0.0283837	3.35832e-05	-0.222976	0.000208158	-0.232996	rs9820684	0.8	GOLIM4	167629987	3
ENSG00000175265	15_34749928_T_C_b37	0.0010849	1.93503e-06	0.227319	0.28159	-0.0838137	rs74007842	0.01	GOLGA8A	34749928	15	ENSG00000173905	3_167630126_C_G_b37	0.0283837	3.35832e-05	-0.222976	0.000208158	-0.232996	rs9876309	0.8	GOLIM4	167630126	3
ENSG00000162836	1_147113387_C_T_b37	0.00109261	1.9511e-06	0.213374	0.185903	-0.107273	rs10494247	0.7	ACP6	147113387	1	ENSG00000173905	3_167629483_G_A_b37	0.0284358	3.36543e-05	-0.221957	0.000198692	-0.233762	rs9871935	0.8	GOLIM4	167629483	3
ENSG00000130176	19_11553720_T_C_b37	0.00109325	1.95245e-06	-1.20642	0.00114743	1.06299	rs148144578	0.6	CNN1	11553720	19	ENSG00000164944	8_95456838_C_T_b37	0.0284687	3.37064e-05	-1.66469	1.39101e-05	-1.9957	rs143884986	0.7	KIAA1429	95456838	8
ENSG00000175265	15_34753853_T_C_b37	0.00109333	1.95268e-06	0.225971	0.286391	-0.0821387	rs7163880	0.01	GOLGA8A	34753853	15	ENSG00000132915	5_149234245_T_C_b37	0.0285156	3.38251e-05	1.22364	0.00222691	1.40724	rs114279309	0.01	PDE6A	149234245	5
ENSG00000151640	10_133962232_C_T_b37	0.00109548	1.95709e-06	-0.274557	0.0152365	0.218896	rs11592760	0.01	DPYSL4	133962232	10	ENSG00000182985	11_115036741_A_G_b37	0.0285205	3.38715e-05	0.535483	0.00303072	0.472155	rs10790067	0.6	CADM1	115036741	11
ENSG00000105323	19_41826598_A_G_b37	0.00109782	1.96205e-06	-0.126993	0.00517237	0.110416	rs34075897	0.99	HNRNPUL1	41826598	19	ENSG00000171105	19_7284597_A_T_b37	0.028544	3.39069e-05	-0.573173	0.0106537	-0.665085	rs11673642	0.5	INSR	7284597	19
ENSG00000105323	19_41819824_T_C_b37	0.00109792	1.96233e-06	-0.127303	0.00517237	0.110416	rs34945449	0.99	HNRNPUL1	41819824	19	ENSG00000162753	1_173413385_C_T_b37	0.028552	3.39184e-05	-0.347548	0.000989522	-0.337914	rs4255417	0.01	SLC9C2	173413385	1
ENSG00000105323	19_41814412_T_C_b37	0.00110171	1.96954e-06	-0.127184	0.00517237	0.110416	rs1865053	0.99	HNRNPUL1	41814412	19	ENSG00000139618	13_32847017_T_C_b37	0.0286169	3.4014e-05	0.682522	0.00922769	0.452011	rs206083	0.2	BRCA2	32847017	13
ENSG00000197580	11_112065743_CTATCT_C_b37	0.00110835	1.98252e-06	-0.231159	0.0488439	0.149673	rs562156146	0.01	BCO2	112065743	11	ENSG00000124786	6_8441532_C_A_b37	0.0286174	3.40187e-05	2.7404	0.445076	0.0671882	rs112119704	0.8	SLC35B3	8441532	6
ENSG00000188372	7_76073704_T_C_b37	0.00110922	1.98428e-06	-0.372411	0.0838331	0.179869		0.01	ZP3	76073704	7	ENSG00000184922	17_43330929_G_A_b37	0.0286403	3.40593e-05	-0.126262	0.0167102	-0.0967253	rs57431070	0.99	FMNL1	43330929	17
ENSG00000179532	11_6505524_G_A_b37	0.00111191	1.98999e-06	0.178648	0.000517068	-0.207722	rs1140221	0.5	DNHD1	6505524	11	ENSG00000233930	11_1587168_C_T_b37	0.028718	3.42578e-05	-0.756157	0.00255344	-0.623584	rs79838852	0.01	KRTAP5-AS1	1587168	11
ENSG00000104964	19_3159005_T_C_b37	0.00111397	1.99411e-06	-0.739543	1.57278e-08	-0.452407		0.6	AES	3159005	19	ENSG00000117115	1_17306591_C_A_b37	0.0287311	3.42773e-05	0.565783	0.0246114	0.42573	rs189266865	0.5	PADI2	17306591	1
ENSG00000184381	22_38533661_T_C_b37	0.00111468	1.99567e-06	0.170382	0.0181383	-0.142832	rs1807559	0.9	PLA2G6	38533661	22	ENSG00000132915	5_149199058_T_G_b37	0.0287487	3.43581e-05	1.22252	0.00222691	1.40724		0.01	PDE6A	149199058	5
ENSG00000151725	4_185639169_G_A_b37	0.00111503	1.99645e-06	0.197843	0.0832233	-0.110557	rs2130392	0.2	CENPU	185639169	4	ENSG00000132915	5_149205903_A_G_b37	0.0287487	3.43581e-05	1.22252	0.00222691	1.40724	rs116502283	0.01	PDE6A	149205903	5
ENSG00000151725	4_185638853_G_A_b37	0.00111593	1.99872e-06	0.197825	0.0832233	-0.110557	rs873687	0.2	CENPU	185638853	4	ENSG00000132915	5_149210489_G_A_b37	0.0287487	3.43581e-05	1.22252	0.00222691	1.40724	rs45550434	0.01	PDE6A	149210489	5
ENSG00000109854	11_20437183_A_T_b37	0.00111887	2.00517e-06	-0.301273	0.0306576	0.257105	rs72922925	0.2	HTATIP2	20437183	11	ENSG00000132915	5_149205142_A_G_b37	0.0287487	3.43581e-05	1.22252	0.00222691	1.40724	rs115028676	0.01	PDE6A	149205142	5
ENSG00000184381	22_38534209_C_T_b37	0.00111945	2.00674e-06	0.169694	0.0238328	-0.136875	rs3788536	0.9	PLA2G6	38534209	22	ENSG00000132915	5_149222033_G_A_b37	0.0287487	3.43581e-05	1.22252	0.00222691	1.40724	rs41287086	0.01	PDE6A	149222033	5
ENSG00000130816	19_10226020_A_G_b37	0.00112043	2.00863e-06	-0.961965	0.000233237	0.908744	rs2305794	0.99	DNMT1	10226020	19	ENSG00000132915	5_149214701_C_T_b37	0.0287487	3.43581e-05	1.22252	0.00222691	1.40724	rs45623445	0.01	PDE6A	149214701	5
ENSG00000237541	6_32638816_A_G_b37	0.00112366	2.01525e-06	0.354297	0.0674844	-0.217227		0.2	HLA-DQA2	32638816	6	ENSG00000132915	5_149211317_G_C_b37	0.0287487	3.43581e-05	1.22252	0.00222691	1.40724	rs115074974	0.01	PDE6A	149211317	5
ENSG00000160439	19_55516975_T_C_b37	0.00112714	2.02231e-06	-0.197786	0.0636778	0.110487	rs6509913	0.6	RDH13	55516975	19	ENSG00000132915	5_149211944_G_A_b37	0.0287487	3.43581e-05	1.22252	0.00222691	1.40724	rs78338373	0.01	PDE6A	149211944	5
ENSG00000160439	19_55516985_A_G_b37	0.001129	2.02669e-06	-0.197774	0.0636778	0.110487	rs113083084	0.6	RDH13	55516985	19	ENSG00000132915	5_149212614_G_T_b37	0.0287487	3.43581e-05	1.22252	0.00222691	1.40724	rs115557257	0.01	PDE6A	149212614	5
ENSG00000065911	2_74406055_G_T_b37	0.00112915	2.02711e-06	0.214592	0.0487655	-0.135546	rs1667601	0.6	MTHFD2	74406055	2	ENSG00000132915	5_149175212_G_A_b37	0.0287487	3.43581e-05	1.22252	0.040589	0.995342	rs186351774	0.01	PDE6A	149175212	5
ENSG00000137501	11_85448905_A_G_b37	0.00113003	2.02929e-06	0.161777	0.00227457	-0.161185	rs540063	0.4	SYTL2	85448905	11	ENSG00000132915	5_149228658_T_C_b37	0.0287487	3.43581e-05	1.22252	0.00222691	1.40724	rs182905903	0.01	PDE6A	149228658	5
ENSG00000198917	9_131652063_C_T_b37	0.00113072	2.03067e-06	0.145353	0.0179108	-0.0949791	rs9408984	0.5	C9orf114	131652063	9	ENSG00000132915	5_149225818_C_T_b37	0.0287487	3.43581e-05	1.22252	0.00222691	1.40724	rs146642483	0.01	PDE6A	149225818	5
ENSG00000179532	11_6517453_A_G_b37	0.00113384	2.03732e-06	0.179271	0.000543246	-0.207378		0.5	DNHD1	6517453	11	ENSG00000132915	5_149192556_A_G_b37	0.0287487	3.43581e-05	1.22252	0.00222691	1.40724	rs78165425	0.01	PDE6A	149192556	5
ENSG00000167614	19_54899973_TTATA_T_b37	0.00113456	2.03877e-06	1.19178	0.663553	-0.183426	rs370605532	0.01	TTYH1	54899973	19	ENSG00000272808	15_101378425_C_G_b37	0.0287487	3.43517e-05	1.19621	0.0055458	0.853334	rs7181855	0.01	RP11-66B24.7	101378425	15
ENSG00000234745	6_31329082_AG_A_b37	0.00114123	2.05287e-06	0.426221	0.286534	-0.238932		0.99	HLA-B	31329082	6	ENSG00000132915	5_149185769_C_T_b37	0.0287487	3.43581e-05	1.22252	0.00222691	1.40724	rs116256299	0.01	PDE6A	149185769	5
ENSG00000100991	20_33674460_T_C_b37	0.001142	2.0547e-06	-0.138973	0.0343949	0.0953707	rs6120828	0.99	TRPC4AP	33674460	20	ENSG00000129925	16_394347_G_A_b37	0.0287857	3.44415e-05	0.247049	0.000635037	0.263817	rs13337493	0.95	TMEM8A	394347	16
ENSG00000234745	6_31246703_G_A_b37	0.00114221	2.05523e-06	0.251875	0.248223	-0.107402	rs7381988	0.99	HLA-B	31246703	6	ENSG00000138829	5_128041974_G_T_b37	0.0288394	3.45248e-05	-1.00253	0.00271393	-0.866425	rs180719756	0.01	FBN2	128041974	5
ENSG00000196151	2_160147706_T_A_b37	0.00114289	2.05676e-06	-0.215899	0.0274094	0.157161	rs764831	0.4	WDSUB1	160147706	2	ENSG00000167323	11_3896024_A_T_b37	0.0288958	3.46076e-05	-0.224309	0.00554687	-0.174642	rs111642662	0.99	STIM1	3896024	11
ENSG00000183172	22_42534075_G_A_b37	0.00114521	2.06222e-06	0.121226	0.0613591	-0.0704031	rs4993393	0.6	SMDT1	42534075	22	ENSG00000047249	8_54690023_C_A_b37	0.0289045	3.46213e-05	-1.71066	6.88099e-05	-1.63957	rs150510359	0.8	ATP6V1H	54690023	8
ENSG00000175265	15_34761024_A_C_b37	0.00114544	2.06271e-06	0.226618	0.353724	-0.0716114	rs55857631	0.01	GOLGA8A	34761024	15	ENSG00000143552	1_154147794_G_A_b37	0.0289045	3.46219e-05	2.49827	0.00338187	2.21373	rs191001325	0.01	NUP210L	154147794	1
ENSG00000185201	11_302663_G_T_b37	0.00115035	2.07285e-06	0.367005	0.0471058	-0.245032	rs11602705	0.7	IFITM2	302663	11	ENSG00000100292	22_35761178_TAG_T_b37	0.0289093	3.46295e-05	-0.313251	0.000485428	-0.359901	rs397770430	0.99	HMOX1	35761178	22
ENSG00000160439	19_55516990_G_A_b37	0.0011522	2.07663e-06	-0.197968	0.0664515	0.109467	rs146127234	0.6	RDH13	55516990	19	ENSG00000087274	4_2764891_G_C_b37	0.0289292	3.46611e-05	5.65051	0.560522	-0.0410245		0.99	ADD1	2764891	4
ENSG00000151640	10_133964741_G_C_b37	0.00115388	2.08035e-06	-0.277313	0.036603	0.187352	rs7476071	0.01	DPYSL4	133964741	10	ENSG00000047249	8_54665955_A_C_b37	0.0289787	3.47338e-05	-1.71019	6.88099e-05	-1.63957	rs140487523	0.8	ATP6V1H	54665955	8
ENSG00000166024	10_99972123_T_G_b37	0.00115587	2.08524e-06	0.160114	0.0115992	-0.131668	rs10883053	0.8	R3HCC1L	99972123	10	ENSG00000005421	7_95053521_C_T_b37	0.029032	3.48149e-05	-1.05487	0.0625754	-0.551757	rs117603700	0.01	PON1	95053521	7
ENSG00000166024	10_99960012_TTGAG_T_b37	0.00115587	2.08524e-06	0.160114	0.0181639	-0.122902	rs369577041	0.8	R3HCC1L	99960012	10	ENSG00000181722	3_114435975_T_A_b37	0.0290729	3.48813e-05	-0.473631	0.000113666	-0.556792	rs67286903	0.01	ZBTB20	114435975	3
ENSG00000166024	10_99943568_C_T_b37	0.00115587	2.08524e-06	0.160114	0.0181639	-0.122902	rs10883050	0.8	R3HCC1L	99943568	10	ENSG00000117362	1_150278800_G_A_b37	0.0291504	3.50089e-05	0.525301	0.00830535	0.422041	rs76638507	0.8	APH1A	150278800	1
ENSG00000166024	10_99972673_C_G_b37	0.00115587	2.08524e-06	0.160114	0.0181639	-0.122902	rs12218614	0.8	R3HCC1L	99972673	10	ENSG00000163286	2_233236078_G_A_b37	0.0291998	3.50799e-05	0.509269	0.0168126	0.345433	rs2741310	0.01	ALPPL2	233236078	2
ENSG00000166024	10_99942922_G_A_b37	0.00115587	2.08524e-06	0.160114	0.0181639	-0.122902	rs10883049	0.8	R3HCC1L	99942922	10	ENSG00000205810	12_10575344_C_G_b37	0.0292147	3.51074e-05	-0.211891	0.0271641	-0.144816	rs12304170	0.01	KLRC3	10575344	12
ENSG00000179532	11_6516755_C_A_b37	0.00116183	2.09722e-06	0.179217	0.000543246	-0.207378	rs2723655	0.5	DNHD1	6516755	11	ENSG00000178386	19_44488021_A_C_b37	0.0292181	3.51154e-05	0.355227	0.000289489	0.381686	rs80233010	0.4	ZNF223	44488021	19
ENSG00000166024	10_99926859_A_G_b37	0.00116356	2.1012e-06	0.160065	0.0181639	-0.122902	rs10786400	0.8	R3HCC1L	99926859	10	ENSG00000117448	1_46081816_C_CT_b37	0.0293683	3.53755e-05	-0.50205	0.0419777	-0.309301	rs141950979	0.99	AKR1A1	46081816	1
ENSG00000223865	6_33058952_G_A_b37	0.00116532	2.10498e-06	0.594951	0.0193357	-0.438699	rs10484569	0.99	HLA-DPB1	33058952	6	ENSG00000188997	11_77987074_T_C_b37	0.0293994	3.54208e-05	-0.337507	0.000117966	-0.405565	rs12291804	0.4	KCTD21	77987074	11
ENSG00000223865	6_33060769_G_A_b37	0.00116532	2.10498e-06	0.594951	0.0193357	-0.438699	rs2295120	0.99	HLA-DPB1	33060769	6	ENSG00000166557	15_79512255_C_T_b37	0.0294264	3.54591e-05	-0.787777	0.00391853	-0.581864	rs117595021	0.4	TMED3	79512255	15
ENSG00000223865	6_33058718_G_A_b37	0.00116532	2.10498e-06	0.594951	0.0193357	-0.438699	rs2068204	0.99	HLA-DPB1	33058718	6	ENSG00000184014	11_9174540_G_A_b37	0.0295321	3.56158e-05	-0.367089	0.000638289	-0.402343		0.99	DENND5A	9174540	11
ENSG00000105655	19_18593553_T_C_b37	0.00116642	2.10728e-06	0.155327	0.0665236	-0.0812279	rs8105994	0.6	ISYNA1	18593553	19	ENSG00000236790	2_8550835_A_G_b37	0.0297175	3.58983e-05	-0.327607	0.00691571	-0.243224	rs2655459	0.01	LINC00299	8550835	2
ENSG00000175265	15_34751820_T_C_b37	0.00116736	2.10912e-06	0.224435	0.332185	-0.0747953	rs2339441	0.01	GOLGA8A	34751820	15	ENSG00000119231	3_196735808_G_A_b37	0.0297418	3.59335e-05	1.43744	0.000821906	1.10321	rs41284045	0.5	SENP5	196735808	3
ENSG00000234745	6_31228174_A_C_b37	0.00117201	2.11847e-06	0.219803	0.183349	-0.0953567	rs9264353	0.99	HLA-B	31228174	6	ENSG00000174437	12_110652760_ATAAACT_A_b37	0.0297577	3.59586e-05	-1.09833	1.12553e-05	-1.39473	rs201809237	0.99	ATP2A2	110652760	12
ENSG00000179532	11_6520664_G_A_b37	0.00117442	2.1232e-06	0.178929	0.000543246	-0.207378	rs10839567	0.5	DNHD1	6520664	11	ENSG00000144214	2_99954276_C_CT_b37	0.0297697	3.5981e-05	0.224476	0.00789461	0.177547	rs11371270	0.01	LYG1	99954276	2
ENSG00000234745	6_31312721_C_T_b37	0.00117659	2.12752e-06	0.262679	0.00813001	-0.235427	rs4349860	0.99	HLA-B	31312721	6	ENSG00000197912	16_89711552_C_T_b37	0.0297741	3.59887e-05	-0.798966	0.00170525	-0.707535	rs117784048	0.6	SPG7	89711552	16
ENSG00000223865	6_33056962_C_T_b37	0.00118556	2.14555e-06	0.617047	0.0166463	-0.456384	rs3097649	0.99	HLA-DPB1	33056962	6	ENSG00000119231	3_196736575_A_G_b37	0.0297893	3.60167e-05	1.43163	0.000821906	1.10321	rs41284047	0.5	SENP5	196736575	3
ENSG00000175265	15_34762271_T_C_b37	0.00118642	2.14733e-06	0.226278	0.353724	-0.0716114	rs11073047	0.01	GOLGA8A	34762271	15	ENSG00000106443	7_11189382_A_T_b37	0.0298434	3.60958e-05	-0.245227	0.00968651	-0.182336	rs10499379	0.7	PHF14	11189382	7
ENSG00000100991	20_33671831_G_A_b37	0.00118718	2.14926e-06	-0.135796	0.0402224	0.0922083	rs6120826	0.99	TRPC4AP	33671831	20	ENSG00000044524	3_89364655_A_C_b37	0.0298796	3.61415e-05	-1.14563	0.0107108	-0.963432	rs74501478	0.01	EPHA3	89364655	3
ENSG00000100991	20_33671141_A_C_b37	0.00118897	2.15297e-06	-0.135794	0.0402224	0.0922083	rs6120825	0.99	TRPC4AP	33671141	20	ENSG00000038210	4_25266138_AT_A_b37	0.0299387	3.62288e-05	0.78775	0.0241773	0.517113		0.2	PI4K2B	25266138	4
ENSG00000179532	11_6520503_T_C_b37	0.00118927	2.15359e-06	0.178738	0.000517357	-0.206286	rs10769694	0.5	DNHD1	6520503	11	ENSG00000172765	3_129449294_T_C_b37	0.0300128	3.63304e-05	0.792761	1.19263e-05	0.96156	rs114233290	0.9	TMCC1	129449294	3
ENSG00000179532	11_6520164_T_A_b37	0.00118996	2.15502e-06	0.178736	0.000517357	-0.206286	rs2555158	0.5	DNHD1	6520164	11	ENSG00000121454	1_180245969_A_AG_b37	0.0300686	3.64119e-05	0.640202	0.0102519	0.455836		0.6	LHX4	180245969	1
ENSG00000064601	20_44483225_T_C_b37	0.00119216	2.15985e-06	-0.152416	0.12762	0.0684347	rs6130947	0.99	CTSA	44483225	20	ENSG00000170776	15_85969043_T_C_b37	0.0301234	3.64903e-05	-1.87208	0.00128691	-1.70295	rs111601487	0.99	AKAP13	85969043	15
ENSG00000179532	11_6515853_C_T_b37	0.00119316	2.16245e-06	0.178633	0.000543246	-0.207378	rs2555161	0.5	DNHD1	6515853	11	ENSG00000164530	6_36924516_T_C_b37	0.0301906	3.66175e-05	0.29398	0.043829	0.204442	rs10947652	0.2	PI16	36924516	6
ENSG00000179532	11_6519363_C_G_b37	0.0011944	2.16509e-06	0.178774	0.000543246	-0.207378	rs2723645	0.5	DNHD1	6519363	11	ENSG00000236790	2_8551264_C_T_b37	0.0302227	3.66744e-05	-0.327242	0.00422346	-0.259307	rs427855	0.01	LINC00299	8551264	2
ENSG00000175265	15_34759683_C_T_b37	0.00119812	2.17303e-06	0.226096	0.353724	-0.0716114	rs2339443	0.01	GOLGA8A	34759683	15	ENSG00000108255	17_27533974_CAAAAACAAAAAACA_C_b37	0.0302554	3.67241e-05	1.25931	0.000636476	1.012		0.01	CRYBA1	27533974	17
ENSG00000234745	6_31229282_T_A_b37	0.00119883	2.17447e-06	0.226049	0.150498	-0.0990754		0.99	HLA-B	31229282	6	ENSG00000173818	17_78297749_A_T_b37	0.030273	3.67595e-05	0.257376	0.0434278	0.151395	rs7209174	0.6	ENDOV	78297749	17
ENSG00000033100	7_150909617_G_C_b37	0.00120135	2.17959e-06	-0.171048	0.292245	0.0625996	rs897917	0.6	CHPF2	150909617	7	ENSG00000198380	2_69644622_AAT_A_b37	0.0302805	3.67763e-05	0.150867	0.0207575	0.104405		0.6	GFPT1	69644622	2
ENSG00000180061	19_55842765_C_T_b37	0.00121464	2.20693e-06	-0.175471	0.0996178	0.0921745		0.3	TMEM150B	55842765	19	ENSG00000106443	7_10967613_A_G_b37	0.0302805	3.67726e-05	-0.19709	0.00693106	-0.142321	rs4720919	0.7	PHF14	10967613	7
ENSG00000173598	12_93755796_C_G_b37	0.00121505	2.20784e-06	-0.259062	0.00356295	0.303161	rs71458503	0.4	NUDT4	93755796	12	ENSG00000175182	3_184163126_G_A_b37	0.0302907	3.6793e-05	0.442572	0.00397828	0.384868	rs62288873	0.01	FAM131A	184163126	3
ENSG00000165609	10_12201176_C_T_b37	0.00121709	2.2121e-06	0.124856	0.0724222	-0.0694554	rs7099650	0.95	NUDT5	12201176	10	ENSG00000139209	12_47180934_T_C_b37	0.0303356	3.68576e-05	-0.776501	0.0113199	-0.611938	rs17097286	0.01	SLC38A4	47180934	12
ENSG00000179344	6_32623434_T_C_b37	0.001222	2.22345e-06	0.283616	0.0870617	-0.161258	.	0.99	HLA-DQB1	32623434	6	ENSG00000144214	2_99917944_GAAGA_G_b37	0.0303379	3.68644e-05	0.234777	0.0146383	0.168288		0.01	LYG1	99917944	2
ENSG00000043514	1_40295880_C_A_b37	0.00122679	2.23411e-06	-0.191887	0.0057635	0.177622	rs56358112	0.8	TRIT1	40295880	1	ENSG00000104059	15_29518936_T_C_b37	0.0303405	3.68733e-05	2.46325	0.0217647	1.47715	rs72717838	0.4	FAM189A1	29518936	15
ENSG00000231852	6_32094593_T_C_b37	0.00122881	2.2381e-06	0.19336	0.025512	-0.165248	rs204893	0.01	CYP21A2	32094593	6	ENSG00000119661	14_74182810_G_A_b37	0.0303523	3.68919e-05	0.224377	0.0459531	0.135835	rs45445698	0.01	DNAL1	74182810	14
ENSG00000160949	8_145654233_T_C_b37	0.00123481	2.25035e-06	0.192134	0.00478264	-0.180867	rs13253451	0.4	TONSL	145654233	8	ENSG00000236790	2_8543963_A_C_b37	0.0304346	3.70242e-05	0.322181	0.00482864	0.25157		0.01	LINC00299	8543963	2
ENSG00000033100	7_150920503_C_T_b37	0.00123579	2.25255e-06	-0.170412	0.23569	0.0707784	rs2242141	0.6	CHPF2	150920503	7	ENSG00000139209	12_47182279_C_T_b37	0.0304443	3.7038e-05	-0.776163	0.0113199	-0.611938	rs2302855	0.01	SLC38A4	47182279	12
ENSG00000175265	15_34772518_T_A_b37	0.00123707	2.25553e-06	0.234412	0.0476495	-0.16297	rs11638661	0.01	GOLGA8A	34772518	15	ENSG00000118898	16_4839844_A_G_b37	0.0304716	3.70827e-05	1.15694	0.0365767	0.59222	rs7188753	0.7	PPL	4839844	16
ENSG00000033100	7_150915533_C_T_b37	0.00123859	2.25891e-06	-0.170401	0.286057	0.0633562	rs3800793	0.6	CHPF2	150915533	7	ENSG00000185088	15_63444715_G_T_b37	0.0304836	3.7104e-05	-0.34759	0.0047992	-0.283456		0.8	RPS27L	63444715	15
ENSG00000165389	14_34809692_C_T_b37	0.00124335	2.26854e-06	-0.176558	0.0229622	0.130888	rs1952620	0.8	SPTSSA	34809692	14	ENSG00000049759	18_55799482_GGT_G_b37	0.0305151	3.71688e-05	0.24044	0.00802602	0.184144		0.7	NEDD4L	55799482	18
ENSG00000033100	7_150915471_T_A_b37	0.00124352	2.26899e-06	-0.170453	0.286057	0.0633562	rs3800792	0.6	CHPF2	150915471	7	ENSG00000145901	5_150552318_T_C_b37	0.0305236	3.71832e-05	-0.184813	0.00480605	-0.161599		0.99	TNIP1	150552318	5
ENSG00000229314	9_117115886_G_C_b37	0.00124789	2.27939e-06	-1.31508	0.148891	0.513514	rs111352568	0.01	ORM1	117115886	9	ENSG00000144214	2_99914183_C_CT_b37	0.030526	3.71939e-05	0.215466	0.0119653	0.167118	rs397716782	0.01	LYG1	99914183	2
ENSG00000175893	9_14654900_C_T_b37	0.00125027	2.28423e-06	0.202475	0.0660221	-0.127664	rs7853156	0.8	ZDHHC21	14654900	9	ENSG00000172247	11_47650993_C_T_b37	0.0305475	3.72295e-05	-0.497886	0.0281731	-0.321307	rs3817334	0.01	C1QTNF4	47650993	11
ENSG00000137501	11_85418591_AACAG_A_b37	0.00125068	2.28514e-06	0.1531	0.00311269	-0.149011	rs370340954	0.4	SYTL2	85418591	11	ENSG00000184635	19_20110228_GA_G_b37	0.0305783	3.72941e-05	-0.706661	0.0469876	-0.407465		0.01	ZNF93	20110228	19
ENSG00000043514	1_40296571_C_T_b37	0.00125124	2.28664e-06	-0.191764	0.0063801	0.176154	rs6672487	0.8	TRIT1	40296571	1	ENSG00000170324	10_49484037_G_A_b37	0.030585	3.73042e-05	-1.17279	0.283452	-0.348735	rs12269533	0.01	FRMPD2	49484037	10
ENSG00000175265	15_34759723_T_G_b37	0.00125712	2.30058e-06	0.225259	0.353724	-0.0716114	rs2114263	0.01	GOLGA8A	34759723	15	ENSG00000140548	15_90476297_T_A_b37	0.0306014	3.73586e-05	-1.12361	0.0110615	-0.868468		0.99	ZNF710	90476297	15
ENSG00000101198	20_61877650_GCT_G_b37	0.00125782	2.30201e-06	-0.452352	0.143946	0.260144	rs149896470	0.01	NKAIN4	61877650	20	ENSG00000163818	3_45942554_A_G_b37	0.0306018	3.73626e-05	0.899537	0.0119303	0.810134	rs45530037	0.4	LZTFL1	45942554	3
ENSG00000175265	15_34747327_A_G_b37	0.00125789	2.30223e-06	0.225053	0.353724	-0.0716114	rs7171555	0.01	GOLGA8A	34747327	15	ENSG00000151715	11_129797755_C_T_b37	0.0306296	3.74495e-05	0.829155	9.57989e-05	0.915649	rs76195952	0.3	TMEM45B	129797755	11
ENSG00000122378	10_82143400_A_ATATATATATATATATAT_b37	0.00125896	2.30435e-06	-0.205244	0.0835337	0.112633		0.5	FAM213A	82143400	10	ENSG00000151715	11_129813909_A_G_b37	0.0306296	3.74495e-05	0.829155	0.000141232	0.91108	rs113213011	0.3	TMEM45B	129813909	11
ENSG00000234745	6_31318630_A_G_b37	0.00126011	2.30783e-06	0.213627	0.0361354	-0.143341	rs9266043	0.99	HLA-B	31318630	6	ENSG00000157193	1_53688076_C_T_b37	0.0306458	3.74715e-05	-2.04475	0.00125146	-1.57045	rs78838119	0.2	LRP8	53688076	1
ENSG00000175265	15_34760830_T_C_b37	0.00126042	2.30853e-06	0.225517	0.353724	-0.0716114	rs8034998	0.01	GOLGA8A	34760830	15	ENSG00000157193	1_53670451_G_A_b37	0.0306958	3.75449e-05	-2.04485	0.000850809	-1.627	rs12058755	0.2	LRP8	53670451	1
ENSG00000160949	8_145661675_G_A_b37	0.00126523	2.31893e-06	-0.189583	0.0148212	0.149403	rs7830832	0.4	TONSL	145661675	8	ENSG00000196584	7_152427664_C_T_b37	0.0307049	3.75641e-05	-1.47602	0.00466926	-1.1076	rs192472287	0.01	XRCC2	152427664	7
ENSG00000234745	6_31319176_G_T_b37	0.00126629	2.3212e-06	0.213436	0.0361354	-0.143341	rs9266057	0.99	HLA-B	31319176	6	ENSG00000155897	8_131875886_C_A_b37	0.0307049	3.75632e-05	-0.263531	0.000133881	-0.287902	rs9942751	0.01	ADCY8	131875886	8
ENSG00000134900	13_103268252_T_C_b37	0.00126914	2.32718e-06	-0.107094	0.032535	0.072715	rs12877362	0.99	TPP2	103268252	13	ENSG00000130731	16_769026_G_C_b37	0.0307916	3.77048e-05	0.241441	9.45062e-05	0.278047	rs12597195	0.01	C16orf13	769026	16
ENSG00000136628	1_220129337_C_T_b37	0.00127247	2.33462e-06	0.132704	0.0397234	-0.0877545	rs7539937	0.95	EPRS	220129337	1	ENSG00000184922	17_43331177_C_T_b37	0.0307922	3.77097e-05	-0.123676	0.0109109	-0.102412	rs57989921	0.99	FMNL1	43331177	17
ENSG00000160949	8_145666664_T_C_b37	0.00127557	2.34116e-06	-0.193975	0.015601	0.148958	rs4925822	0.4	TONSL	145666664	8	ENSG00000119231	3_196740867_C_G_b37	0.0308558	3.78018e-05	1.41165	0.000821906	1.10321	rs141209943	0.5	SENP5	196740867	3
ENSG00000165609	10_12218385_C_T_b37	0.00127671	2.34401e-06	0.124701	0.0933248	-0.06746	rs1996999	0.95	NUDT5	12218385	10	ENSG00000176769	10_133067397_A_C_b37	0.0308865	3.78415e-05	0.659501	0.00140189	0.696316	rs2918103	0.01	TCERG1L	133067397	10
ENSG00000175265	15_34750181_G_T_b37	0.00127676	2.3442e-06	0.22499	0.331819	-0.0753273	rs16973668	0.01	GOLGA8A	34750181	15	ENSG00000130731	16_769247_G_A_b37	0.0308907	3.78668e-05	0.240237	0.0001164	0.272824	rs3169403	0.01	C16orf13	769247	16
ENSG00000175265	15_34750138_C_T_b37	0.00128649	2.36504e-06	0.224934	0.331819	-0.0753273	rs62008330	0.01	GOLGA8A	34750138	15	ENSG00000127884	10_135170896_C_G_b37	0.0309035	3.7893e-05	0.567799	0.0140921	0.346253	rs79704049	0.95	ECHS1	135170896	10
ENSG00000179344	6_32604152_A_G_b37	0.00128866	2.36945e-06	0.256244	0.0968702	-0.146683		0.99	HLA-DQB1	32604152	6	ENSG00000172264	20_15221360_A_G_b37	0.0309308	3.79577e-05	0.348192	0.0143986	0.27203	rs175306	0.01	MACROD2	15221360	20
ENSG00000175265	15_34755794_A_G_b37	0.00129141	2.37546e-06	0.224947	0.353724	-0.0716114	rs7171663	0.01	GOLGA8A	34755794	15	ENSG00000182985	11_115036418_C_T_b37	0.030993	3.80724e-05	0.531383	0.00303072	0.472155	rs7112667	0.6	CADM1	115036418	11
ENSG00000175893	9_14656231_G_C_b37	0.00129861	2.39076e-06	0.199786	0.0381075	-0.135185	rs10810202	0.8	ZDHHC21	14656231	9	ENSG00000169885	1_1818498_G_A_b37	0.0310184	3.81118e-05	-1.68605	0.000954624	-1.56776	rs77980470	0.01	CALML6	1818498	1
ENSG00000162836	1_147114303_G_A_b37	0.00130064	2.39518e-06	0.213627	0.161597	-0.111384	rs10900387	0.7	ACP6	147114303	1	ENSG00000163818	3_45959156_C_T_b37	0.0310734	3.81876e-05	0.898989	0.00131621	0.971538	rs142612364	0.4	LZTFL1	45959156	3
ENSG00000175265	15_34750304_T_C_b37	0.00130342	2.40084e-06	0.225001	0.353724	-0.0716114	rs16959115	0.01	GOLGA8A	34750304	15	ENSG00000075073	10_71196703_CT_C_b37	0.0310888	3.82167e-05	1.96013	8.21641e-05	1.90554	rs142192686	0.01	TACR2	71196703	10
ENSG00000234745	6_31235500_A_C_b37	0.0013042	2.40295e-06	0.231998	0.0425897	-0.158063	rs9264571	0.99	HLA-B	31235500	6	ENSG00000075073	10_71194293_A_G_b37	0.0310888	3.82167e-05	1.96013	8.21641e-05	1.90554	rs60290167	0.01	TACR2	71194293	10
ENSG00000160949	8_145654794_G_A_b37	0.00130519	2.40509e-06	0.188454	0.00721641	-0.168382	rs3862193	0.4	TONSL	145654794	8	ENSG00000075073	10_71195864_C_T_b37	0.0310888	3.82167e-05	1.96013	8.21641e-05	1.90554	rs73263874	0.01	TACR2	71195864	10
ENSG00000160439	19_55515921_C_CA_b37	0.00130629	2.40727e-06	-0.179539	0.0831582	0.101191		0.6	RDH13	55515921	19	ENSG00000075073	10_71196216_T_C_b37	0.0310888	3.82167e-05	1.96013	8.21641e-05	1.90554	rs73263877	0.01	TACR2	71196216	10
ENSG00000179344	6_32559216_A_G_b37	0.00130722	2.40962e-06	0.25903	0.00899672	-0.238835	rs9270505	0.99	HLA-DQB1	32559216	6	ENSG00000157193	1_53669424_A_G_b37	0.0311251	3.82784e-05	-2.0506	0.000850809	-1.627		0.2	LRP8	53669424	1
ENSG00000198917	9_131576117_G_A_b37	0.00130756	2.41052e-06	0.14063	0.0340794	-0.0818865	rs10988126	0.5	C9orf114	131576117	9	ENSG00000119661	14_74159980_A_AG_b37	0.0311279	3.82855e-05	0.21796	0.032815	0.151363	rs139547440	0.01	DNAL1	74159980	14
ENSG00000160949	8_145655622_T_C_b37	0.00130871	2.41394e-06	0.18853	0.00721641	-0.168382	rs4082352	0.4	TONSL	145655622	8	ENSG00000106443	7_10967271_A_G_b37	0.0311329	3.8298e-05	-0.196368	0.00693106	-0.142321	rs4720918	0.7	PHF14	10967271	7
ENSG00000175265	15_34751141_G_A_b37	0.00131004	2.41986e-06	0.224496	0.353724	-0.0716114	rs2194963	0.01	GOLGA8A	34751141	15	ENSG00000095917	16_1292900_T_C_b37	0.0311578	3.83407e-05	1.16164	0.0148722	0.871437		0.4	TPSD1	1292900	16
ENSG00000175265	15_34750329_C_G_b37	0.00131004	2.42859e-06	0.224886	0.353724	-0.0716114	rs34989125	0.01	GOLGA8A	34750329	15	ENSG00000164687	8_82147872_G_C_b37	0.0312149	3.84275e-05	-0.400133	0.000164865	-0.366907	rs1025234	0.2	FABP5	82147872	8
ENSG00000165171	7_73178435_G_A_b37	0.00131004	2.41798e-06	0.215781	0.0351317	-0.144629	rs11764572	0.01	WBSCR27	73178435	7	ENSG00000139209	12_47189613_AT_A_b37	0.0312416	3.8479e-05	-0.773704	0.0113199	-0.611938	rs796541849	0.01	SLC38A4	47189613	12
ENSG00000166743	16_20614481_C_A_b37	0.00131159	2.43251e-06	0.339652	0.00487825	-0.272817	rs11074466	0.01	ACSM1	20614481	16	ENSG00000139209	12_47188101_A_T_b37	0.0312416	3.8479e-05	-0.773704	0.0113199	-0.611938	rs79570217	0.01	SLC38A4	47188101	12
ENSG00000160949	8_145657474_A_G_b37	0.00131174	2.43287e-06	0.18886	0.00721641	-0.168382	rs13275214	0.4	TONSL	145657474	8	ENSG00000139209	12_47190061_G_A_b37	0.0312416	3.8479e-05	-0.773704	0.0113199	-0.611938	rs3764027	0.01	SLC38A4	47190061	12
ENSG00000160949	8_145657518_T_C_b37	0.00131239	2.43443e-06	0.188863	0.00721641	-0.168382	rs13249053	0.4	TONSL	145657518	8	ENSG00000139209	12_47190766_A_G_b37	0.0312416	3.8479e-05	-0.773704	0.0113199	-0.611938	rs75729448	0.01	SLC38A4	47190766	12
ENSG00000198663	6_36867855_T_G_b37	0.00131583	2.44159e-06	0.167215	0.260348	-0.0657931	rs7761425	0.7	C6orf89	36867855	6	ENSG00000139209	12_47187532_G_A_b37	0.0312416	3.8479e-05	-0.773704	0.0113199	-0.611938	rs2897981	0.01	SLC38A4	47187532	12
ENSG00000175265	15_34756942_T_C_b37	0.00131584	2.44197e-06	0.224405	0.353724	-0.0716114	rs1974971	0.01	GOLGA8A	34756942	15	ENSG00000139209	12_47196690_G_A_b37	0.0312576	3.85106e-05	-0.773786	0.0113199	-0.611938	rs17097341	0.01	SLC38A4	47196690	12
ENSG00000175265	15_34751282_T_G_b37	0.00131626	2.44335e-06	0.224555	0.353724	-0.0716114	rs2194965	0.01	GOLGA8A	34751282	15	ENSG00000160284	21_47612887_C_T_b37	0.0312597	3.85226e-05	-0.72392	0.0489773	-0.361085		0.01	SPATC1L	47612887	21
ENSG00000173915	10_105049105_C_G_b37	0.00131635	2.44368e-06	0.243965	0.0336577	-0.170862	rs1063461	0.2	USMG5	105049105	10	ENSG00000188342	13_45894101_G_A_b37	0.0312597	3.85331e-05	0.165615	0.0310277	0.0939079		0.3	GTF2F2	45894101	13
ENSG00000175265	15_34750255_C_T_b37	0.00131888	2.44892e-06	0.224835	0.353724	-0.0716114	rs34305482	0.01	GOLGA8A	34750255	15	ENSG00000124103	20_55150261_C_A_b37	0.0312699	3.85552e-05	-0.837849	0.00129905	-0.880752	rs17380712	0.01	FAM209A	55150261	20
ENSG00000175265	15_34750259_G_A_b37	0.00131888	2.44892e-06	0.224835	0.353724	-0.0716114	rs34987819	0.01	GOLGA8A	34750259	15	ENSG00000090487	15_65246020_T_TTTC_b37	0.0312882	3.85874e-05	-0.412904	0.0184256	-0.292953		0.8	SPG21	65246020	15
ENSG00000175265	15_34750949_A_G_b37	0.00132335	2.45932e-06	0.224369	0.353724	-0.0716114	rs8024018	0.01	GOLGA8A	34750949	15	ENSG00000100425	22_50130779_C_T_b37	0.0313002	3.86091e-05	0.586698	9.41289e-05	0.633493	rs73181106	0.99	BRD1	50130779	22
ENSG00000105323	19_41837615_G_A_b37	0.00132377	2.46018e-06	-0.135833	0.0150514	0.100974	rs11466359	0.99	HNRNPUL1	41837615	19	ENSG00000187109	12_76516267_G_A_b37	0.0313254	3.86443e-05	2.08436	8.58801e-05	2.12585		0.8	NAP1L1	76516267	12
ENSG00000234745	6_31221668_C_G_b37	0.00132626	2.4661e-06	0.198984	0.0436182	-0.139455	rs3095254	0.99	HLA-B	31221668	6	ENSG00000130731	16_601914_G_A_b37	0.031377	3.87389e-05	0.329305	0.00342996	0.22802	rs12449064	0.01	C16orf13	601914	16
ENSG00000105323	19_41824467_G_A_b37	0.00132681	2.46776e-06	-0.126319	0.00604564	0.10909	rs1865052	0.99	HNRNPUL1	41824467	19	ENSG00000166598	12_104235023_A_C_b37	0.031377	3.87256e-05	-0.274902	0.00953368	-0.216184	rs11111809	0.99	HSP90B1	104235023	12
ENSG00000175265	15_34750693_T_C_b37	0.00132782	2.47026e-06	0.22426	0.353724	-0.0716114	rs60223608	0.01	GOLGA8A	34750693	15	ENSG00000198380	2_69585176_A_G_b37	0.0313836	3.87626e-05	0.147487	0.00719587	0.122761	rs6724567	0.6	GFPT1	69585176	2
ENSG00000175265	15_34745949_T_C_b37	0.00132792	2.47056e-06	0.224264	0.353724	-0.0716114	rs7169330	0.01	GOLGA8A	34745949	15	ENSG00000104432	8_79543386_GGACAT_G_b37	0.0314665	3.88953e-05	2.5693	0.00297687	2.10789	rs150577831	0.3	IL7	79543386	8
ENSG00000175265	15_34747329_G_A_b37	0.00132792	2.47062e-06	0.224246	0.379333	-0.0682736	rs7169581	0.01	GOLGA8A	34747329	15	ENSG00000106443	7_10966898_A_G_b37	0.0314738	3.89083e-05	-0.196226	0.00693106	-0.142321	rs2353335	0.7	PHF14	10966898	7
ENSG00000175265	15_34756425_C_T_b37	0.00132803	2.47116e-06	0.224243	0.353724	-0.0716114	rs7176653	0.01	GOLGA8A	34756425	15	ENSG00000105643	19_18015802_C_T_b37	0.0314763	3.89162e-05	0.383843	0.00243342	0.303499	rs143583039	0.99	ARRDC2	18015802	19
ENSG00000175265	15_34748087_A_C_b37	0.00132803	2.47116e-06	0.224243	0.353724	-0.0716114	rs28582212	0.01	GOLGA8A	34748087	15	ENSG00000122490	18_77711127_G_T_b37	0.0314763	3.8918e-05	0.200291	0.0555864	0.118585	rs2012687	0.5	PQLC1	77711127	18
ENSG00000175265	15_34748235_G_A_b37	0.00132803	2.47116e-06	0.224243	0.353724	-0.0716114	rs7175770	0.01	GOLGA8A	34748235	15	ENSG00000150394	16_61697797_G_T_b37	0.0314911	3.89466e-05	0.765947	0.252879	0.280027	rs56114944	0.01	CDH8	61697797	16
ENSG00000175265	15_34750770_A_G_b37	0.00132809	2.47154e-06	0.224242	0.353724	-0.0716114	rs59440496	0.01	GOLGA8A	34750770	15	ENSG00000071205	4_148698778_G_A_b37	0.0315665	3.90544e-05	-1.21952	0.000466296	-1.2467	rs72955506	0.9	ARHGAP10	148698778	4
ENSG00000175265	15_34751051_T_G_b37	0.00132809	2.47154e-06	0.224242	0.353724	-0.0716114	rs2217074	0.01	GOLGA8A	34751051	15	ENSG00000236790	2_8551274_A_G_b37	0.0315869	3.90924e-05	-0.37157	0.00282064	-0.314726	rs884676	0.01	LINC00299	8551274	2
ENSG00000175265	15_34750482_A_T_b37	0.00132809	2.47154e-06	0.224242	0.353724	-0.0716114	rs34033541	0.01	GOLGA8A	34750482	15	ENSG00000186184	13_28174133_T_A_b37	0.0316199	3.91679e-05	-0.16022	0.00865954	-0.127265	rs7991072	0.99	POLR1D	28174133	13
ENSG00000175265	15_34754686_C_T_b37	0.00132836	2.4723e-06	0.224241	0.353724	-0.0716114	rs1579378	0.01	GOLGA8A	34754686	15	ENSG00000159307	22_43622616_C_G_b37	0.0316435	3.92146e-05	0.331871	0.0047635	0.313337	rs139011	0.01	SCUBE1	43622616	22
ENSG00000175265	15_34742881_A_T_b37	0.00132889	2.47347e-06	0.224272	0.305073	-0.0787661	rs56331000	0.01	GOLGA8A	34742881	15	ENSG00000150394	16_61721338_C_T_b37	0.0316436	3.92228e-05	0.766007	0.252879	0.280027	rs57455767	0.01	CDH8	61721338	16
ENSG00000179344	6_32610282_T_TG_b37	0.00133086	2.4775e-06	0.280775	0.0404829	-0.174652		0.99	HLA-DQB1	32610282	6	ENSG00000150394	16_61685653_A_G_b37	0.0316517	3.92415e-05	0.765505	0.252879	0.280027	rs59287197	0.01	CDH8	61685653	16
ENSG00000255198	16_2003854_C_T_b37	0.00133118	2.47818e-06	-0.420316	0.0475968	0.388303	rs115065669	0.01	SNHG9	2003854	16	ENSG00000150394	16_61672683_C_T_b37	0.0316517	3.92415e-05	0.765505	0.252879	0.280027	rs74023206	0.01	CDH8	61672683	16
ENSG00000205593	22_50793654_C_CCTT_b37	0.00133325	2.48264e-06	0.182276	0.402968	-0.0505115		0.6	DENND6B	50793654	22	ENSG00000150394	16_61680120_A_G_b37	0.0316517	3.92415e-05	0.765505	0.252879	0.280027	rs56362126	0.01	CDH8	61680120	16
ENSG00000173915	10_105052940_C_T_b37	0.00133335	2.48302e-06	0.243592	0.0336577	-0.170862	rs11191641	0.2	USMG5	105052940	10	ENSG00000173597	4_70620364_T_C_b37	0.031803	3.94627e-05	1.73672	0.000486349	1.80622	rs11569734	0.5	SULT1B1	70620364	4
ENSG00000173915	10_105052624_G_A_b37	0.00133345	2.48347e-06	0.243591	0.0336577	-0.170862	rs4293062	0.2	USMG5	105052624	10	ENSG00000203710	1_207605436_T_G_b37	0.0318268	3.94986e-05	-0.334197	0.0150418	-0.247471	rs645450	0.3	CR1	207605436	1
ENSG00000157322	16_69986839_G_C_b37	0.00133572	2.4887e-06	-0.261639	0.0158367	0.199421		0.01	CLEC18A	69986839	16	ENSG00000150394	16_61669224_G_A_b37	0.0318388	3.95388e-05	0.765062	0.0300923	0.523108	rs7190565	0.01	CDH8	61669224	16
ENSG00000204525	6_31240869_T_TC_b37	0.00133621	2.48976e-06	0.196239	0.0679995	-0.116637		0.99	HLA-C	31240869	6	ENSG00000150394	16_61707245_C_T_b37	0.0318388	3.95388e-05	0.765062	0.252879	0.280027	rs8056653	0.01	CDH8	61707245	16
ENSG00000175265	15_34748887_G_A_b37	0.0013363	2.49094e-06	0.224662	0.468472	-0.05538	rs35611432	0.01	GOLGA8A	34748887	15	ENSG00000150394	16_61718498_A_G_b37	0.0318388	3.95388e-05	0.765062	0.252879	0.280027	rs16963818	0.01	CDH8	61718498	16
ENSG00000175893	9_14661275_CAAAAT_C_b37	0.0013363	2.49008e-06	0.194131	0.0456039	-0.123755	rs146508541	0.8	ZDHHC21	14661275	9	ENSG00000150394	16_61655679_A_T_b37	0.0318388	3.95388e-05	0.765062	0.252879	0.280027	rs74021499	0.01	CDH8	61655679	16
ENSG00000162994	2_55492502_CACAA_C_b37	0.00133736	2.49411e-06	0.402645	0.0134974	-0.331482	rs59911996	0.2	CLHC1	55492502	2	ENSG00000150394	16_61720752_T_A_b37	0.0318388	3.95388e-05	0.765062	0.252879	0.280027	rs8056312	0.01	CDH8	61720752	16
ENSG00000175265	15_34751280_C_A_b37	0.00133744	2.49439e-06	0.224185	0.353724	-0.0716114	rs2194964	0.01	GOLGA8A	34751280	15	ENSG00000150394	16_61721125_G_T_b37	0.0318388	3.95388e-05	0.765062	0.252879	0.280027	rs8056054	0.01	CDH8	61721125	16
ENSG00000175265	15_34759231_T_C_b37	0.00133776	2.49512e-06	0.224651	0.353724	-0.0716114	rs6495672	0.01	GOLGA8A	34759231	15	ENSG00000150394	16_61720929_A_G_b37	0.0318388	3.95388e-05	0.765062	0.252879	0.280027	rs8055238	0.01	CDH8	61720929	16
ENSG00000198917	9_131672558_G_A_b37	0.00133878	2.49719e-06	0.150888	0.024061	-0.0919481	rs10988151	0.5	C9orf114	131672558	9	ENSG00000150394	16_61658139_G_A_b37	0.0318388	3.95388e-05	0.765062	0.252879	0.280027	rs57977931	0.01	CDH8	61658139	16
ENSG00000175265	15_34750068_T_C_b37	0.00134076	2.50116e-06	0.224163	0.298518	-0.0809269	rs79359798	0.01	GOLGA8A	34750068	15	ENSG00000150394	16_61718583_G_T_b37	0.0318388	3.95388e-05	0.765062	0.252879	0.280027	rs74023215	0.01	CDH8	61718583	16
ENSG00000175265	15_34759151_G_T_b37	0.0013408	2.50134e-06	0.224618	0.353724	-0.0716114	rs8027854	0.01	GOLGA8A	34759151	15	ENSG00000150394	16_61721229_T_C_b37	0.0318388	3.95388e-05	0.765062	0.252879	0.280027	rs58430099	0.01	CDH8	61721229	16
ENSG00000159618	16_57563671_T_C_b37	0.0013408	2.50141e-06	-0.304392	0.0397353	0.236268	rs8052123	0.01	GPR114	57563671	16	ENSG00000183621	10_31330800_C_T_b37	0.0318917	3.96382e-05	-0.524604	0.146366	-0.197424	rs75535988	0.8	ZNF438	31330800	10
ENSG00000105323	19_41825158_A_G_b37	0.00134131	2.50253e-06	-0.126316	0.00604564	0.10909	rs67511749	0.99	HNRNPUL1	41825158	19	ENSG00000170889	19_54835474_C_A_b37	0.0319198	3.96774e-05	5.17417	0.0930778	-0.202791	rs115190569	0.99	RPS9	54835474	19
ENSG00000160949	8_145656776_C_G_b37	0.00134276	2.50568e-06	0.188304	0.00730671	-0.167487	rs13259250	0.4	TONSL	145656776	8	ENSG00000135063	9_72059114_G_T_b37	0.0319819	3.97777e-05	-0.197974	0.00153847	-0.185886	rs1977552	0.99	FAM189A2	72059114	9
ENSG00000160949	8_145656777_C_T_b37	0.00134324	2.50684e-06	0.188295	0.00730671	-0.167487	rs13259251	0.4	TONSL	145656777	8	ENSG00000170866	19_54766162_T_C_b37	0.0319819	3.97766e-05	-0.254236	0.00568252	-0.211674	rs387805	0.01	LILRA3	54766162	19
ENSG00000105323	19_41825776_A_G_b37	0.00134351	2.50744e-06	-0.126131	0.00604564	0.10909	rs3826714	0.99	HNRNPUL1	41825776	19	ENSG00000171109	3_179119782_CAA_C_b37	0.0319841	3.97826e-05	0.431908	0.101779	0.196871	rs752790782	0.4	MFN1	179119782	3
ENSG00000243955	6_52672913_T_C_b37	0.00134761	2.51597e-06	1.05875	0.000360072	-1.51564	rs114242280	0.01	GSTA1	52672913	6	ENSG00000168903	5_180432290_G_C_b37	0.0319897	3.98072e-05	-1.26833	0.00224866	-1.13245	rs10068582	0.01	BTNL3	180432290	5
ENSG00000175265	15_34748899_G_A_b37	0.00134776	2.51634e-06	0.224439	0.468472	-0.05538	rs8041102	0.01	GOLGA8A	34748899	15	ENSG00000203710	1_207585843_T_C_b37	0.0319897	3.98053e-05	-0.334097	0.0150418	-0.247471	rs1257574	0.3	CR1	207585843	1
ENSG00000175265	15_34747442_T_G_b37	0.00135252	2.52675e-06	0.224229	0.353724	-0.0716114	rs7180974	0.01	GOLGA8A	34747442	15	ENSG00000144644	3_30904578_C_A_b37	0.0320362	3.98835e-05	-0.261331	0.00478165	-0.26103		0.01	GADL1	30904578	3
ENSG00000253288	8_138916026_T_C_b37	0.00135545	2.53304e-06	-0.71288	0.537456	0.19099	rs72734250	0.2	RP11-238K6.1	138916026	8	ENSG00000196126	6_32504387_A_G_b37	0.0320554	3.99095e-05	-0.511364	0.022339	-0.343044		0.99	HLA-DRB1	32504387	6
ENSG00000234745	6_31222607_A_G_b37	0.00135621	2.53477e-06	0.229723	0.04183	-0.146305	rs9264243	0.99	HLA-B	31222607	6	ENSG00000196363	9_136975819_C_T_b37	0.0320619	3.99218e-05	0.938201	0.00121447	0.780758	rs10993942	0.8	WDR5	136975819	9
ENSG00000105323	19_41825186_A_G_b37	0.00135695	2.53655e-06	-0.126113	0.00604564	0.10909	rs16958999	0.99	HNRNPUL1	41825186	19	ENSG00000173597	4_70672847_G_C_b37	0.032063	3.99253e-05	1.70795	0.00144101	1.61293	rs145072308	0.5	SULT1B1	70672847	4
ENSG00000171596	2_232421933_AAC_A_b37	0.00135767	2.53835e-06	-0.265494	0.013714	0.223157	rs67330262	0.2	NMUR1	232421933	2	ENSG00000151067	12_2527362_G_C_b37	0.0320767	3.99487e-05	-0.552691	4.41076e-05	-0.592265	rs61907848	0.7	CACNA1C	2527362	12
ENSG00000117385	1_43163546_C_T_b37	0.0013627	2.54885e-06	0.10723	0.0193511	-0.0957164	rs12044179	0.99	LEPRE1	43163546	1	ENSG00000162627	1_99257229_G_A_b37	0.0320767	3.9945e-05	0.527073	0.00184906	0.511798	rs75947869	0.2	SNX7	99257229	1
ENSG00000117385	1_43158490_G_A_b37	0.0013627	2.54885e-06	0.10723	0.0193511	-0.0957164	rs10789424	0.99	LEPRE1	43158490	1	ENSG00000119915	10_103895979_C_T_b37	0.0321178	4.00126e-05	0.754567	0.00384446	0.600544	rs17114381	0.01	ELOVL3	103895979	10
ENSG00000117385	1_43158430_C_A_b37	0.00136392	2.55175e-06	0.107225	0.0193511	-0.0957164	rs10493112	0.99	LEPRE1	43158430	1	ENSG00000144644	3_30904037_G_C_b37	0.0321854	4.0116e-05	-0.262679	0.00511751	-0.259921	rs4955345	0.01	GADL1	30904037	3
ENSG00000171596	2_232409405_G_C_b37	0.00136483	2.55399e-06	-0.248787	0.0317166	0.190671	rs112143922	0.2	NMUR1	232409405	2	ENSG00000130589	20_62125802_A_T_b37	0.0322335	4.02079e-05	-0.234512	0.000749827	-0.215924	rs55845303	0.5	HELZ2	62125802	20
ENSG00000244482	19_54732712_G_A_b37	0.00136561	2.5559e-06	-0.251501	0.115129	0.122087	rs55936778	0.3	LILRA6	54732712	19	ENSG00000163462	1_155219452_C_T_b37	0.0322532	4.02645e-05	-1.41691	0.000192425	-1.29641	rs147869881	0.01	TRIM46	155219452	1
ENSG00000105655	19_18573675_A_G_b37	0.00136587	2.55649e-06	0.155108	0.0393793	-0.0963094	rs1560119	0.6	ISYNA1	18573675	19	ENSG00000144644	3_30904797_A_G_b37	0.0322805	4.03582e-05	-0.260423	0.00478165	-0.26103	rs4521277	0.01	GADL1	30904797	3
ENSG00000198917	9_131651966_G_A_b37	0.0013702	2.56514e-06	0.144006	0.0179108	-0.0949791	rs9409309	0.5	C9orf114	131651966	9	ENSG00000116991	1_232706004_A_T_b37	0.0322805	4.03255e-05	-0.551594	0.140762	-0.283419	rs11582762	0.99	SIPA1L2	232706004	1
ENSG00000213390	10_98993101_CCT_C_b37	0.00137188	2.56863e-06	-0.131477	0.0640015	0.085095		0.3	ARHGAP19	98993101	10	ENSG00000071909	2_171489631_T_G_b37	0.0322805	4.0331e-05	1.47067	0.000374969	1.71307	rs4668289	0.01	MYO3B	171489631	2
ENSG00000234745	6_31392484_G_C_b37	0.00137232	2.56971e-06	0.199119	0.00260693	-0.223265	rs2516446	0.99	HLA-B	31392484	6	ENSG00000144644	3_30904115_A_G_b37	0.0322847	4.03764e-05	-0.262297	0.00478165	-0.26103	rs4955346	0.01	GADL1	30904115	3
ENSG00000160949	8_145668042_G_A_b37	0.00137369	2.57321e-06	0.197056	0.0260102	-0.138901	rs741969	0.4	TONSL	145668042	8	ENSG00000077380	2_172483122_G_A_b37	0.0322863	4.03848e-05	1.66246	0.0023521	1.3277	rs56215333	0.3	DYNC1I2	172483122	2
ENSG00000198917	9_131676475_C_T_b37	0.0013739	2.57388e-06	0.150756	0.0168861	-0.0984186	rs10988153	0.5	C9orf114	131676475	9	ENSG00000077380	2_172489888_T_C_b37	0.0322863	4.03848e-05	1.66246	0.0023521	1.3277	rs16859660	0.3	DYNC1I2	172489888	2
ENSG00000179532	11_6544649_G_A_b37	0.00137448	2.57542e-06	0.182253	0.000446563	-0.20869	rs4758426	0.5	DNHD1	6544649	11	ENSG00000185088	15_63444868_A_AT_b37	0.0322987	4.04039e-05	-0.336616	0.00171944	-0.313341	rs398102528	0.8	RPS27L	63444868	15
ENSG00000160949	8_145656807_T_C_b37	0.00137814	2.58319e-06	0.188196	0.0076269	-0.16774	rs13281939	0.4	TONSL	145656807	8	ENSG00000149212	11_94921380_A_G_b37	0.0323645	4.05254e-05	-1.22974	0.00269918	-1.13794	rs193246413	0.2	SESN3	94921380	11
ENSG00000160949	8_145656806_A_G_b37	0.00137836	2.5837e-06	0.188195	0.0076269	-0.16774	rs13273326	0.4	TONSL	145656806	8	ENSG00000133678	10_81827356_G_T_b37	0.0323987	4.05825e-05	0.54689	0.00953947	0.433005	rs76283501	0.4	TMEM254	81827356	10
ENSG00000164919	8_100911581_T_C_b37	0.00138178	2.59168e-06	0.183359	0.0295904	-0.132753	rs7015733	0.9	COX6C	100911581	8	ENSG00000186184	13_28176427_A_T_b37	0.0324287	4.06358e-05	-0.159885	0.00865954	-0.127265	rs625437	0.99	POLR1D	28176427	13
ENSG00000176915	12_133336384_C_T_b37	0.00138326	2.59471e-06	0.143123	0.0349555	-0.102579	rs75348182	0.95	ANKLE2	133336384	12	ENSG00000090487	15_65243709_TTTC_T_b37	0.0324457	4.06615e-05	-0.389959	0.0345496	-0.226779		0.8	SPG21	65243709	15
ENSG00000160949	8_145656815_A_G_b37	0.00138438	2.59699e-06	0.188143	0.0076269	-0.16774	rs13273343	0.4	TONSL	145656815	8	ENSG00000109625	4_8605320_C_T_b37	0.0324764	4.07064e-05	0.319735	0.0235241	0.228103	rs76340726	0.3	CPZ	8605320	4
ENSG00000140527	15_90218193_C_T_b37	0.00138666	2.60218e-06	0.911036	0.0260813	-1.13454	rs4932242	0.01	WDR93	90218193	15	ENSG00000133678	10_81799361_G_A_b37	0.0325367	4.0797e-05	0.546618	0.142009	0.281681	rs74794686	0.4	TMEM254	81799361	10
ENSG00000179344	6_32560306_T_C_b37	0.0013867	2.60235e-06	0.261723	0.0171386	-0.218906		0.99	HLA-DQB1	32560306	6	ENSG00000169126	10_27969032_G_A_b37	0.0325979	4.08907e-05	0.440941	0.00394514	0.28355	rs2637277	0.01	ARMC4	27969032	10
ENSG00000104524	8_144683967_G_A_b37	0.00138983	2.60905e-06	-0.349415	0.14524	0.190795	rs115791742	0.01	PYCRL	144683967	8	ENSG00000164134	4_140380547_A_G_b37	0.0326034	4.09187e-05	-0.500349	0.0145894	-0.387178	rs189688299	0.6	NAA15	140380547	4
ENSG00000180376	3_56665015_A_T_b37	0.00139058	2.61119e-06	-0.270692	0.0180381	0.243199	rs57800049	0.7	CCDC66	56665015	3	ENSG00000169126	10_27975160_C_T_b37	0.0326034	4.09189e-05	0.440954	0.00393024	0.283643	rs2637280	0.01	ARMC4	27975160	10
ENSG00000221923	19_52867548_T_A_b37	0.00139549	2.62218e-06	0.250286	0.0462064	-0.170464		0.4	ZNF880	52867548	19	ENSG00000144644	3_30905384_T_C_b37	0.0326336	4.09616e-05	-0.259882	0.00478165	-0.26103	rs1389903	0.01	GADL1	30905384	3
ENSG00000166743	16_20617841_G_A_b37	0.00139797	2.62706e-06	0.346934	0.00709938	-0.288928	rs11645002	0.01	ACSM1	20617841	16	ENSG00000011304	19_777304_A_G_b37	0.0326474	4.09854e-05	0.801365	0.0936056	0.438178	rs188418491	0.99	PTBP1	777304	19
ENSG00000160284	21_47512616_G_A_b37	0.00139797	2.62711e-06	-0.902322	9.09069e-05	0.880271	rs73382410	0.01	SPATC1L	47512616	21	ENSG00000188827	16_3749546_G_A_b37	0.0326504	4.09914e-05	-0.812787	0.000438983	-1.08356	rs58479398	0.4	SLX4	3749546	16
ENSG00000105323	19_41827352_G_T_b37	0.00139871	2.62901e-06	-0.126202	0.00604564	0.10909	rs7257742	0.99	HNRNPUL1	41827352	19	ENSG00000152137	12_119636800_A_T_b37	0.0326511	4.09944e-05	-1.1782	0.00896796	-1.01823	rs73213459	0.7	HSPB8	119636800	12
ENSG00000105323	19_41827120_C_T_b37	0.00139871	2.62901e-06	-0.126202	0.00604564	0.10909	rs7257310	0.99	HNRNPUL1	41827120	19	ENSG00000144644	3_30904511_T_C_b37	0.0326848	4.10519e-05	-0.260744	0.00478165	-0.26103	rs5010651	0.01	GADL1	30904511	3
ENSG00000234745	6_31231718_C_A_b37	0.00140192	2.63638e-06	0.231386	0.0812047	-0.131262	rs4365966	0.99	HLA-B	31231718	6	ENSG00000144644	3_30904377_T_C_b37	0.0327	4.10774e-05	-0.261138	0.00478165	-0.26103	rs4245895	0.01	GADL1	30904377	3
ENSG00000198917	9_131587240_G_A_b37	0.00140224	2.63717e-06	0.138211	0.0353399	-0.0817357	rs2293968	0.5	C9orf114	131587240	9	ENSG00000197549	22_22385924_G_T_b37	0.0327016	4.10816e-05	0.787005	9.08543e-06	1.0523	rs61743733	0.01	PRAMENP	22385924	22
ENSG00000175265	15_34748953_C_A_b37	0.00140227	2.63741e-06	0.224077	0.468472	-0.05538	rs35847002	0.01	GOLGA8A	34748953	15	ENSG00000144644	3_30904385_G_T_b37	0.0327026	4.1085e-05	-0.26111	0.00478165	-0.26103	rs4245896	0.01	GADL1	30904385	3
ENSG00000175265	15_34748947_G_A_b37	0.00140227	2.63741e-06	0.224077	0.468472	-0.05538	rs35073516	0.01	GOLGA8A	34748947	15	ENSG00000090487	15_65381027_G_A_b37	0.0327044	4.10895e-05	-0.884868	0.000118294	-1.01521	rs72729036	0.8	SPG21	65381027	15
ENSG00000166260	17_53033654_T_C_b37	0.00140299	2.639e-06	-0.136301	0.134433	0.073705	rs8066750	0.4	COX11	53033654	17	ENSG00000188997	11_77962159_TTA_T_b37	0.0327342	4.1142e-05	-0.352302	0.000150697	-0.435619		0.4	KCTD21	77962159	11
ENSG00000160284	21_47513256_T_C_b37	0.00140519	2.64373e-06	-0.902005	9.09069e-05	0.880271	rs28385336	0.01	SPATC1L	47513256	21	ENSG00000144214	2_99884546_T_A_b37	0.0327342	4.1136e-05	0.212958	0.0150682	0.161857	rs11123777	0.01	LYG1	99884546	2
ENSG00000166024	10_99862731_C_T_b37	0.00140537	2.64436e-06	0.158371	0.0197961	-0.121243	rs12411523	0.8	R3HCC1L	99862731	10	ENSG00000108848	17_48718972_T_C_b37	0.0327342	4.11395e-05	-0.669964	0.000117261	-0.764458	rs148502417	0.99	LUC7L3	48718972	17
ENSG00000166024	10_99923583_T_G_b37	0.00140883	2.65188e-06	0.158526	0.0215204	-0.12053	rs884810	0.8	R3HCC1L	99923583	10	ENSG00000126838	12_9455706_AAAGAACC_A_b37	0.0327774	4.12289e-05	0.357476	0.133529	0.149948		0.01	PZP	9455706	12
ENSG00000179344	6_32551502_A_C_b37	0.00141001	2.65458e-06	0.306327	0.0369402	-0.193465		0.99	HLA-DQB1	32551502	6	ENSG00000169116	4_75947521_G_A_b37	0.0327988	4.12671e-05	-0.495172	0.0168841	-0.316221	rs28461358	0.5	PARM1	75947521	4
ENSG00000140937	16_65080882_T_C_b37	0.00141001	2.65449e-06	-0.225902	0.0566867	0.13491	rs1874457	0.99	CDH11	65080882	16	ENSG00000131100	22_18045068_A_T_b37	0.0328352	4.13406e-05	2.34944	5.81696e-05	2.61747	rs148908971	0.01	ATP6V1E1	18045068	22
ENSG00000142459	19_7880554_C_T_b37	0.00141082	2.65721e-06	-0.118556	0.0652166	0.0724712	rs11665760	0.4	EVI5L	7880554	19	ENSG00000111266	12_12555720_C_G_b37	0.0328408	4.13521e-05	-0.39055	0.00430524	-0.343658	rs16908006	0.99	DUSP16	12555720	12
ENSG00000117385	1_43172247_T_C_b37	0.00141087	2.6575e-06	0.107107	0.0193511	-0.0957164	rs4660655	0.99	LEPRE1	43172247	1	ENSG00000137806	15_41741482_G_A_b37	0.032885	4.14269e-05	0.2248	0.0326073	0.153464	rs2730058	0.5	NDUFAF1	41741482	15
ENSG00000167614	19_54900139_T_C_b37	0.00141406	2.66491e-06	1.16422	0.663553	-0.183426	rs112892090	0.01	TTYH1	54900139	19	ENSG00000161267	3_197269980_A_C_b37	0.032885	4.14321e-05	-0.253073	0.0486814	-0.162176	rs1549830	0.5	BDH1	197269980	3
ENSG00000175265	15_34758027_T_A_b37	0.00141444	2.66572e-06	0.223962	0.353724	-0.0716114	rs1834577	0.01	GOLGA8A	34758027	15	ENSG00000134339	11_18267373_C_T_b37	0.0328983	4.14568e-05	-0.518111	0.0432992	-0.261529	rs1671927	0.01	SAA2	18267373	11
ENSG00000166743	16_20613990_C_T_b37	0.00141459	2.66623e-06	0.346583	0.00709938	-0.288928	rs7405412	0.01	ACSM1	20613990	16	ENSG00000198380	2_69644623_AT_A_b37	0.0329982	4.1607e-05	0.149504	0.00935285	0.118231		0.6	GFPT1	69644623	2
ENSG00000175265	15_34748995_G_T_b37	0.00141491	2.66727e-06	0.224216	0.468472	-0.05538	rs62008327	0.01	GOLGA8A	34748995	15	ENSG00000013275	19_40574271_T_TC_b37	0.0330401	4.16685e-05	-0.435575	0.00101984	-0.373775		0.9	PSMC4	40574271	19
ENSG00000175265	15_34749004_C_G_b37	0.00141491	2.66721e-06	0.224216	0.468472	-0.05538	rs62008328	0.01	GOLGA8A	34749004	15	ENSG00000160961	19_14781203_A_G_b37	0.0330825	4.17439e-05	0.797454	0.0150406	1.10262	rs150480246	0.01	ZNF333	14781203	19
ENSG00000105323	19_41813957_G_C_b37	0.00141648	2.6706e-06	-0.126262	0.00604564	0.10909	rs4456618	0.99	HNRNPUL1	41813957	19	ENSG00000163810	3_44933339_C_T_b37	0.0331701	4.18851e-05	-1.39955	0.0065709	-0.984104	rs184836486	0.01	TGM4	44933339	3
ENSG00000175265	15_34750037_C_T_b37	0.00141966	2.67773e-06	0.223854	0.298518	-0.0809269	rs73378065	0.01	GOLGA8A	34750037	15	ENSG00000099308	19_18166751_G_C_b37	0.0332197	4.19521e-05	0.32193	0.000182213	0.366996	rs12461963	0.7	MAST3	18166751	19
ENSG00000101052	20_42331457_A_G_b37	0.00141989	2.67845e-06	-0.205338	0.0258457	0.153049	rs2070235	0.5	IFT52	42331457	20	ENSG00000145217	4_939883_T_C_b37	0.0332265	4.19695e-05	-0.43367	0.00383126	-0.338961	rs7687129	0.2	SLC26A1	939883	4
ENSG00000101052	20_42331846_C_T_b37	0.00142147	2.68188e-06	-0.20533	0.0258457	0.153049	rs7347231	0.5	IFT52	42331846	20	ENSG00000231305	3_128591163_A_C_b37	0.0333055	4.21245e-05	0.459858	0.0161417	0.333964	rs11926639	0.01	RP11-723O4.2	128591163	3
ENSG00000173598	12_93758336_G_T_b37	0.00142439	2.68796e-06	-0.258467	0.0400788	0.19662	rs61112139	0.4	NUDT4	93758336	12	ENSG00000166401	18_61641374_C_A_b37	0.0333294	4.217e-05	0.269592	0.00683576	0.205919	rs574764	0.2	SERPINB8	61641374	18
ENSG00000162639	1_109091552_C_T_b37	0.00142582	2.69505e-06	0.851431	0.0104928	-0.591146	rs11590374	0.2	HENMT1	109091552	1	ENSG00000167646	19_55714236_G_A_b37	0.033332	4.21778e-05	-1.30138	3.55683e-05	-1.68385	rs190570806	0.01	DNAAF3	55714236	19
ENSG00000166260	17_53029690_A_G_b37	0.00142958	2.70588e-06	-0.136187	0.134433	0.073705	rs8078896	0.4	COX11	53029690	17	ENSG00000123415	12_54573816_CAT_C_b37	0.0333403	4.21999e-05	-0.406174	0.00635701	-0.342317	rs3136399	0.2	SMUG1	54573816	12
ENSG00000186160	1_47573969_T_C_b37	0.00143007	2.7071e-06	-0.241817	0.0275428	0.191894	rs10890458	0.01	CYP4Z1	47573969	1	ENSG00000123415	12_54573925_G_GT_b37	0.0333403	4.22015e-05	-0.406386	0.0136902	-0.308512	rs146810814	0.2	SMUG1	54573925	12
ENSG00000186160	1_47573980_C_T_b37	0.00143055	2.70829e-06	-0.241814	0.0275428	0.191894	rs35916247	0.01	CYP4Z1	47573980	1	ENSG00000135736	16_57575885_CA_C_b37	0.033344	4.22192e-05	0.215931	0.00308725	0.193599		0.2	CCDC102A	57575885	16
ENSG00000136628	1_220137731_C_T_b37	0.00143996	2.72953e-06	0.130828	0.013744	-0.106653	rs35501509	0.95	EPRS	220137731	1	ENSG00000104972	19_55153291_C_T_b37	0.033344	4.22129e-05	0.481286	0.0236628	0.318295	rs34256676	0.7	LILRB1	55153291	19
ENSG00000065268	19_993708_G_C_b37	0.00144307	2.73639e-06	-0.658389	0.0276079	0.425269	rs117251899	0.5	WDR18	993708	19	ENSG00000130413	11_8563995_G_A_b37	0.0333766	4.22739e-05	-0.581132	0.0411744	-0.311058	rs11041972	0.4	STK33	8563995	11
ENSG00000179344	6_32583742_G_A_b37	0.00144401	2.73854e-06	0.294087	0.011254	-0.258968	rs9271348	0.99	HLA-DQB1	32583742	6	ENSG00000140443	15_99289978_G_C_b37	0.0333861	4.22904e-05	-0.860467	0.00123728	-0.830522	rs75578686	0.99	IGF1R	99289978	15
ENSG00000237541	6_32665086_C_T_b37	0.0014469	2.74498e-06	0.347621	0.110831	-0.199676	rs2647001	0.2	HLA-DQA2	32665086	6	ENSG00000116128	1_147130167_C_A_b37	0.0334137	4.23386e-05	-0.821693	0.000116265	-0.868362	rs115723382	0.4	BCL9	147130167	1
ENSG00000117385	1_43176293_T_C_b37	0.00145122	2.75405e-06	0.106616	0.0192854	-0.0955526	rs11210701	0.99	LEPRE1	43176293	1	ENSG00000142192	21_27275441_T_G_b37	0.0334265	4.23634e-05	-1.04823	0.00204458	-0.855699	rs77423996	0.99	APP	27275441	21
ENSG00000134900	13_103254491_A_G_b37	0.00145533	2.7632e-06	-0.0902409	0.0100422	0.0908496	rs9518791	0.99	TPP2	103254491	13	ENSG00000172020	3_115450685_A_T_b37	0.0335408	4.2563e-05	0.629819	0.0157536	0.440044	rs9860867	0.01	GAP43	115450685	3
ENSG00000142459	19_7922668_G_GC_b37	0.00145548	2.76366e-06	-0.126748	0.051348	0.0750356	rs149098725	0.4	EVI5L	7922668	19	ENSG00000162753	1_173448500_A_G_b37	0.0335546	4.25881e-05	0.347011	0.00197556	0.319977	rs9425724	0.01	SLC9C2	173448500	1
ENSG00000101474	20_24988346_C_G_b37	0.00146196	2.77828e-06	-0.929301	0.00686656	0.705166		0.99	APMAP	24988346	20	ENSG00000162753	1_173449036_G_A_b37	0.0335685	4.26105e-05	0.34696	0.00197556	0.319977	rs7540065	0.01	SLC9C2	173449036	1
ENSG00000125618	2_113981810_A_G_b37	0.00146268	2.78041e-06	-0.337617	0.0800652	0.182466	rs6755639	0.3	PAX8	113981810	2	ENSG00000183186	19_346866_AG_A_b37	0.0335716	4.26186e-05	-0.442686	0.0102148	-0.326558		0.01	C2CD4C	346866	19
ENSG00000100991	20_33545055_G_A_b37	0.00146302	2.78128e-06	-0.133068	0.0289281	0.0979299	rs13041792	0.99	TRPC4AP	33545055	20	ENSG00000236790	2_8551119_C_T_b37	0.0335861	4.26414e-05	-0.319512	0.00121343	-0.286831	rs438125	0.01	LINC00299	8551119	2
ENSG00000065911	2_74420641_T_C_b37	0.00146694	2.79038e-06	0.222846	0.0328004	-0.144385	rs828856	0.6	MTHFD2	74420641	2	ENSG00000177000	1_11932678_G_A_b37	0.0336575	4.27565e-05	0.199553	0.000388013	0.177054	rs34593006	0.99	MTHFR	11932678	1
ENSG00000162994	2_55474604_A_G_b37	0.00147174	2.80155e-06	-0.29343	0.117069	0.158448	rs1821832	0.2	CLHC1	55474604	2	ENSG00000187735	8_54859756_C_T_b37	0.033667	4.27709e-05	1.28429	5.79259e-05	1.28231		0.01	TCEA1	54859756	8
ENSG00000101198	20_61859596_C_T_b37	0.00148033	2.82035e-06	-0.438713	0.0253565	0.348104	rs59784306	0.01	NKAIN4	61859596	20	ENSG00000072736	16_68067867_C_T_b37	0.0336976	4.28274e-05	-1.2753	0.000206583	-1.20481	rs146870416	0.6	NFATC3	68067867	16
ENSG00000101198	20_61861476_CG_C_b37	0.00148287	2.82597e-06	-0.437135	0.0257281	0.346877	rs138813825	0.01	NKAIN4	61861476	20	ENSG00000162753	1_173457599_A_G_b37	0.0337068	4.28569e-05	0.346121	0.00157001	0.325743	rs7314	0.01	SLC9C2	173457599	1
ENSG00000110324	11_117945910_G_A_b37	0.00148366	2.8279e-06	1.3915	9.73883e-06	-1.56497	rs143839278	0.99	IL10RA	117945910	11	ENSG00000163444	1_202945532_A_G_b37	0.033813	4.30345e-05	0.904789	0.000574325	0.684156		0.8	TMEM183A	202945532	1
ENSG00000124006	2_220389355_C_T_b37	0.00148525	2.8316e-06	-0.141171	0.153602	0.0683967	rs1467116	0.99	OBSL1	220389355	2	ENSG00000104972	19_55152023_T_C_b37	0.0339076	4.3185e-05	0.480796	0.0236628	0.318295	rs8110640	0.7	LILRB1	55152023	19
ENSG00000175265	15_34749207_C_T_b37	0.00148543	2.83223e-06	0.223931	0.468472	-0.05538	rs62008329	0.01	GOLGA8A	34749207	15	ENSG00000138829	5_127772115_G_A_b37	0.033927	4.32357e-05	0.380806	0.0144628	0.250408	rs427025	0.01	FBN2	127772115	5
ENSG00000137501	11_85441810_A_T_b37	0.00148832	2.83813e-06	0.153026	0.00930521	-0.131384		0.4	SYTL2	85441810	11	ENSG00000101189	20_61505971_G_A_b37	0.0339687	4.33255e-05	0.811634	8.04772e-05	0.896752	rs145471573	0.4	MRGBP	61505971	20
ENSG00000179532	11_6522804_G_A_b37	0.00148845	2.83847e-06	0.177449	0.000650845	-0.205064	rs2555155	0.5	DNHD1	6522804	11	ENSG00000183520	1_38427245_G_A_b37	0.0340307	4.343e-05	1.87486	0.410988	0.98474	rs28540806	0.6	UTP11L	38427245	1
ENSG00000175265	15_34747808_G_C_b37	0.00149236	2.848e-06	0.223205	0.353724	-0.0716114	rs16959112	0.01	GOLGA8A	34747808	15	ENSG00000104972	19_55153092_C_A_b37	0.0340307	4.34354e-05	0.473546	0.0252399	0.311817	rs10427043	0.7	LILRB1	55153092	19
ENSG00000117385	1_43156542_C_A_b37	0.0014952	2.85421e-06	0.107052	0.0199878	-0.0958767	rs10890208	0.99	LEPRE1	43156542	1	ENSG00000186468	5_81601075_G_A_b37	0.0340377	4.34552e-05	0.391139	0.00349272	0.311633	rs62365440	0.99	RPS23	81601075	5
ENSG00000179532	11_6517902_C_T_b37	0.00149609	2.85643e-06	0.176162	0.000786968	-0.200303	rs2880994	0.5	DNHD1	6517902	11	ENSG00000108604	17_61952299_A_G_b37	0.0341048	4.35638e-05	0.164385	0.00590478	0.125342	rs2466960	0.99	SMARCD2	61952299	17
ENSG00000114019	3_134173092_G_A_b37	0.00149629	2.85709e-06	-0.701824	1.36681e-05	-0.324166	rs76151690	0.9	AMOTL2	134173092	3	ENSG00000104972	19_55151740_C_T_b37	0.0341058	4.35674e-05	0.480554	0.0236628	0.318295	rs35843708	0.7	LILRB1	55151740	19
ENSG00000114019	3_134176487_C_T_b37	0.00149629	2.85709e-06	-0.701824	1.36681e-05	-0.324166	rs115793692	0.9	AMOTL2	134176487	3	ENSG00000182718	15_60587742_T_A_b37	0.034171	4.3689e-05	1.95735	0.00281799	2.06535	rs74470455	0.01	ANXA2	60587742	15
ENSG00000160439	19_55515158_TA_T_b37	0.00149667	2.85792e-06	-0.177038	0.0981928	0.0974552	rs374454178	0.6	RDH13	55515158	19	ENSG00000172020	3_115452685_C_T_b37	0.03422	4.37744e-05	0.628149	0.0157536	0.440044	rs55768630	0.01	GAP43	115452685	3
ENSG00000171596	2_232425588_C_T_b37	0.00149711	2.85905e-06	-0.260059	0.00773313	0.237058	rs9751907	0.2	NMUR1	232425588	2	ENSG00000128422	17_39718752_G_A_b37	0.0342351	4.37982e-05	2.03438	0.00172888	1.6534	rs142280685	0.01	KRT17	39718752	17
ENSG00000175893	9_14662171_T_C_b37	0.00149848	2.86236e-06	0.193184	0.0325456	-0.137972	rs10961640	0.8	ZDHHC21	14662171	9	ENSG00000135045	9_77524242_C_G_b37	0.0342514	4.38306e-05	0.548349	0.000330342	0.525645		0.2	C9orf40	77524242	9
ENSG00000198917	9_131572027_G_A_b37	0.00149909	2.86392e-06	0.140277	0.038209	-0.0808464	rs15676	0.5	C9orf114	131572027	9	ENSG00000137806	15_41695429_AC_A_b37	0.0342779	4.38756e-05	0.22372	0.0342605	0.151212	rs56283962	0.5	NDUFAF1	41695429	15
ENSG00000175265	15_34747833_T_A_b37	0.00149939	2.86489e-06	0.223631	0.345642	-0.0726344	rs28693006	0.01	GOLGA8A	34747833	15	ENSG00000100479	14_50201698_A_T_b37	0.0343007	4.39162e-05	0.678297	0.0720151	0.278248	rs4243560	0.01	POLE2	50201698	14
ENSG00000105655	19_18566804_T_G_b37	0.00150649	2.87964e-06	0.15166	0.0546956	-0.0831068	rs1806980	0.6	ISYNA1	18566804	19	ENSG00000119231	3_196748964_C_T_b37	0.0343007	4.39142e-05	1.36354	0.000821906	1.10321	rs76564127	0.5	SENP5	196748964	3
ENSG00000198502	6_32491810_A_G_b37	0.00150653	2.87984e-06	-0.862172	0.236985	0.318888		0.3	HLA-DRB5	32491810	6	ENSG00000141569	17_73910027_C_T_b37	0.034374	4.40371e-05	0.547326	0.00274432	0.475272	rs61736662	0.8	TRIM65	73910027	17
ENSG00000180376	3_56666148_G_C_b37	0.00150738	2.88209e-06	-0.272742	0.0175987	0.24504	rs11714897	0.7	CCDC66	56666148	3	ENSG00000133121	13_33829571_T_C_b37	0.0343742	4.40416e-05	407.672	0.293572	0.0912428	rs148363960	0.01	STARD13	33829571	13
ENSG00000180376	3_56669148_C_T_b37	0.00150738	2.88209e-06	-0.272742	0.0175987	0.24504	rs10212341	0.7	CCDC66	56669148	3	ENSG00000075673	13_25277529_C_T_b37	0.0344091	4.41232e-05	0.688891	0.00346981	0.605767	rs138539263	0.01	ATP12A	25277529	13
ENSG00000180376	3_56662215_T_C_b37	0.00150738	2.88209e-06	-0.272742	0.0175987	0.24504	rs11714608	0.7	CCDC66	56662215	3	ENSG00000172020	3_115469231_G_T_b37	0.0344133	4.41353e-05	0.635332	0.0108017	0.476389		0.01	GAP43	115469231	3
ENSG00000180376	3_56670306_T_C_b37	0.00150738	2.88209e-06	-0.272742	0.0175987	0.24504		0.7	CCDC66	56670306	3	ENSG00000100023	22_22069876_ATTT_A_b37	0.0346274	4.44674e-05	-0.177073	0.00435758	-0.146024		0.3	PPIL2	22069876	22
ENSG00000234745	6_31244214_C_G_b37	0.00150753	2.88254e-06	0.223718	0.0425513	-0.157568	rs9264733	0.99	HLA-B	31244214	6	ENSG00000205758	21_35080176_T_G_b37	0.0346408	4.44965e-05	0.7001	6.14437e-05	0.837198	rs150595762	0.6	CRYZL1	35080176	21
ENSG00000043514	1_40356977_G_T_b37	0.0015088	2.88606e-06	-0.190064	0.00767029	0.172048	rs3131692	0.8	TRIT1	40356977	1	ENSG00000165271	9_33456871_G_A_b37	0.034688	4.45838e-05	-0.371834	0.00609614	-0.332306	rs76139196	0.6	NOL6	33456871	9
ENSG00000043514	1_40327681_G_A_b37	0.00150883	2.88752e-06	-0.19005	0.00767029	0.172048	rs11207006	0.8	TRIT1	40327681	1	ENSG00000130413	11_8515014_C_A_b37	0.0346913	4.45931e-05	-0.579785	0.0346063	-0.32908	rs57772413	0.4	STK33	8515014	11
ENSG00000043514	1_40328892_C_T_b37	0.00150883	2.88752e-06	-0.19005	0.00767029	0.172048	rs12088263	0.8	TRIT1	40328892	1	ENSG00000135063	9_72071647_TTC_T_b37	0.0346925	4.46489e-05	-0.208228	0.00270776	-0.192645	rs59965284	0.99	FAM189A2	72071647	9
ENSG00000043514	1_40303089_G_T_b37	0.00150883	2.88752e-06	-0.19005	0.00767029	0.172048	rs6701512	0.8	TRIT1	40303089	1	ENSG00000130413	11_8499688_TTACTAAAACAAATC_T_b37	0.0346925	4.46776e-05	-0.579498	0.0346063	-0.32908	rs61169682	0.4	STK33	8499688	11
ENSG00000043514	1_40304647_A_G_b37	0.00150883	2.88752e-06	-0.19005	0.00767029	0.172048	rs6694437	0.8	TRIT1	40304647	1	ENSG00000130413	11_8499464_T_C_b37	0.0346925	4.46999e-05	-0.579472	0.0346063	-0.32908	rs10840059	0.4	STK33	8499464	11
ENSG00000043514	1_40327203_C_G_b37	0.00150883	2.88752e-06	-0.19005	0.00767029	0.172048	rs11207004	0.8	TRIT1	40327203	1	ENSG00000130413	11_8494640_T_C_b37	0.0346925	4.46999e-05	-0.579472	0.0379735	-0.32603	rs11041942	0.4	STK33	8494640	11
ENSG00000043514	1_40302463_C_A_b37	0.00150883	2.88752e-06	-0.19005	0.00767029	0.172048	rs6693041	0.8	TRIT1	40302463	1	ENSG00000130413	11_8491597_C_T_b37	0.0346925	4.46999e-05	-0.579472	0.0379735	-0.32603	rs10769909	0.4	STK33	8491597	11
ENSG00000043514	1_40319016_G_GT_b37	0.00150883	2.88752e-06	-0.19005	0.00785735	0.172049	rs397932546	0.8	TRIT1	40319016	1	ENSG00000130413	11_8512031_G_C_b37	0.0346925	4.46999e-05	-0.579472	0.0379735	-0.32603	rs11517716	0.4	STK33	8512031	11
ENSG00000043514	1_40348052_G_A_b37	0.00150883	2.88752e-06	-0.19005	0.00767029	0.172048	rs3845569	0.8	TRIT1	40348052	1	ENSG00000130413	11_8489914_C_T_b37	0.0346925	4.46999e-05	-0.579472	0.0379735	-0.32603	rs10840054	0.4	STK33	8489914	11
ENSG00000043514	1_40351651_A_G_b37	0.00150883	2.88752e-06	-0.19005	0.00767029	0.172048	rs761164	0.8	TRIT1	40351651	1	ENSG00000130413	11_8529673_G_A_b37	0.0346925	4.46859e-05	-0.579494	0.0411744	-0.311058	rs111767815	0.4	STK33	8529673	11
ENSG00000043514	1_40308918_T_C_b37	0.00150883	2.88752e-06	-0.19005	0.00767029	0.172048	rs1974206	0.8	TRIT1	40308918	1	ENSG00000130413	11_8482549_A_G_b37	0.0346925	4.46999e-05	-0.579472	0.0379735	-0.32603	rs10840053	0.4	STK33	8482549	11
ENSG00000043514	1_40338386_G_T_b37	0.00150883	2.88752e-06	-0.19005	0.00767029	0.172048	rs7525033	0.8	TRIT1	40338386	1	ENSG00000130413	11_8474015_G_C_b37	0.0346925	4.46999e-05	-0.579472	0.0379735	-0.32603	rs11041928	0.4	STK33	8474015	11
ENSG00000043514	1_40324720_C_T_b37	0.00150883	2.88752e-06	-0.19005	0.00767029	0.172048	rs12134606	0.8	TRIT1	40324720	1	ENSG00000124532	6_24437611_G_A_b37	0.0346925	4.46614e-05	0.155901	0.0332249	0.104683	rs12194966	0.9	MRS2	24437611	6
ENSG00000234745	6_31319785_A_G_b37	0.00151029	2.89081e-06	0.210094	0.0467581	-0.13542	rs9266076	0.99	HLA-B	31319785	6	ENSG00000130413	11_8466805_T_A_b37	0.0346925	4.46999e-05	-0.579472	0.0507101	-0.299319	rs4627069	0.4	STK33	8466805	11
ENSG00000176890	18_725215_C_A_b37	0.00151183	2.89436e-06	1.50293	0.324888	-0.559365	rs187092938	0.01	TYMS	725215	18	ENSG00000130413	11_8508475_T_C_b37	0.0346925	4.46999e-05	-0.579472	0.0379735	-0.32603	rs11041948	0.4	STK33	8508475	11
ENSG00000176890	18_725217_T_C_b37	0.00151183	2.89436e-06	1.50293	0.324888	-0.559365	rs143366888	0.01	TYMS	725217	18	ENSG00000130413	11_8506759_A_T_b37	0.0346925	4.46999e-05	-0.579472	0.0346063	-0.32908	rs12276661	0.4	STK33	8506759	11
ENSG00000175893	9_14664357_T_C_b37	0.00151621	2.90394e-06	0.207935	0.0276364	-0.157133	rs9777413	0.8	ZDHHC21	14664357	9	ENSG00000130413	11_8503491_A_G_b37	0.0346925	4.46184e-05	-0.579567	0.0379735	-0.32603	rs10840061	0.4	STK33	8503491	11
ENSG00000166024	10_99935945_A_C_b37	0.00151951	2.91107e-06	0.158396	0.00940756	-0.135306	rs11189503	0.8	R3HCC1L	99935945	10	ENSG00000130413	11_8522264_C_T_b37	0.0346925	4.46999e-05	-0.579472	0.0411744	-0.311058	rs12289533	0.4	STK33	8522264	11
ENSG00000134900	13_103256226_A_AGGG_b37	0.00152019	2.91267e-06	-0.0898634	0.063594	0.0608435		0.99	TPP2	103256226	13	ENSG00000130413	11_8500099_T_C_b37	0.0346925	4.46999e-05	-0.579472	0.0346063	-0.32908	rs7127840	0.4	STK33	8500099	11
ENSG00000125618	2_113992374_G_C_b37	0.00152022	2.91294e-06	-0.337047	0.0800652	0.182466	rs4849183	0.3	PAX8	113992374	2	ENSG00000130413	11_8501376_T_C_b37	0.0346925	4.46999e-05	-0.579472	0.0346063	-0.32908	rs7925082	0.4	STK33	8501376	11
ENSG00000166024	10_99926570_G_T_b37	0.00152471	2.92275e-06	0.158214	0.0158625	-0.124889	rs10786398	0.8	R3HCC1L	99926570	10	ENSG00000130413	11_8501936_A_G_b37	0.0346925	4.46999e-05	-0.579472	0.0346063	-0.32908	rs1867812	0.4	STK33	8501936	11
ENSG00000160439	19_55514915_C_T_b37	0.00152496	2.92362e-06	-0.176611	0.0981928	0.0974552	rs28416106	0.6	RDH13	55514915	19	ENSG00000130413	11_8502947_A_G_b37	0.0346925	4.46999e-05	-0.579472	0.0346063	-0.32908	rs7929546	0.4	STK33	8502947	11
ENSG00000101198	20_61860505_A_G_b37	0.001526	2.92573e-06	-0.43621	0.0253565	0.348104	rs56783811	0.01	NKAIN4	61860505	20	ENSG00000130413	11_8502996_C_T_b37	0.0346925	4.46999e-05	-0.579472	0.0346063	-0.32908	rs7943241	0.4	STK33	8502996	11
ENSG00000180376	3_56670281_G_C_b37	0.00152993	2.93467e-06	-0.272637	0.0175987	0.24504	rs6445805	0.7	CCDC66	56670281	3	ENSG00000130413	11_8503391_C_A_b37	0.0346925	4.46999e-05	-0.579472	0.0346063	-0.32908	rs11041945	0.4	STK33	8503391	11
ENSG00000175265	15_34750569_T_G_b37	0.0015305	2.93586e-06	0.22131	0.360874	-0.0704374	rs58581934	0.01	GOLGA8A	34750569	15	ENSG00000130413	11_8551677_C_T_b37	0.0346925	4.46999e-05	-0.579472	0.0411744	-0.311058	rs7102605	0.4	STK33	8551677	11
ENSG00000234745	6_31222391_C_T_b37	0.0015326	2.94102e-06	0.216471	0.0477934	-0.131153	rs79611767	0.99	HLA-B	31222391	6	ENSG00000130413	11_8551134_T_A_b37	0.0346925	4.46999e-05	-0.579472	0.0411744	-0.311058	rs10769912	0.4	STK33	8551134	11
ENSG00000136628	1_220134753_A_G_b37	0.00153531	2.94773e-06	0.131275	0.0388762	-0.0943525	rs11118473	0.95	EPRS	220134753	1	ENSG00000130413	11_8514649_C_G_b37	0.0346925	4.46999e-05	-0.579472	0.0346063	-0.32908	rs12363724	0.4	STK33	8514649	11
ENSG00000187134	10_4959251_G_C_b37	0.00153565	2.94902e-06	0.26016	0.13927	-0.123278	rs10751993	0.6	AKR1C1	4959251	10	ENSG00000130413	11_8538066_G_A_b37	0.0346925	4.46523e-05	-0.579547	0.0411744	-0.311058	rs11041956	0.4	STK33	8538066	11
ENSG00000105323	19_41825138_C_T_b37	0.00153823	2.95517e-06	-0.125384	0.00621096	0.108634	rs16958996	0.99	HNRNPUL1	41825138	19	ENSG00000130413	11_8517428_G_A_b37	0.0346925	4.46999e-05	-0.579472	0.0346063	-0.32908	rs12577569	0.4	STK33	8517428	11
ENSG00000065911	2_74387740_T_C_b37	0.00154101	2.96184e-06	0.211908	0.0373807	-0.152424	rs1667609	0.6	MTHFD2	74387740	2	ENSG00000130413	11_8537127_C_T_b37	0.0346925	4.46458e-05	-0.579557	0.0411744	-0.311058	rs2100066	0.4	STK33	8537127	11
ENSG00000167614	19_54899617_A_C_b37	0.00154197	2.9641e-06	1.15533	0.868429	-0.0629936	rs7250305	0.01	TTYH1	54899617	19	ENSG00000130413	11_8514129_G_C_b37	0.0346925	4.46999e-05	-0.579472	0.0346063	-0.32908	rs12270816	0.4	STK33	8514129	11
ENSG00000165171	7_73182941_G_T_b37	0.00154474	2.97248e-06	0.213669	0.0351317	-0.144629	rs11979807	0.01	WBSCR27	73182941	7	ENSG00000130413	11_8533646_T_C_b37	0.0346925	4.46589e-05	-0.579536	0.0411744	-0.311058	rs12282183	0.4	STK33	8533646	11
ENSG00000236279	7_139187899_T_C_b37	0.00155431	2.99275e-06	1.35762	0.00331422	-1.52884	rs139128188	0.01	CLEC2L	139187899	7	ENSG00000130413	11_8530811_G_C_b37	0.0346925	4.4679e-05	-0.579505	0.0411744	-0.311058	rs12281285	0.4	STK33	8530811	11
ENSG00000234745	6_31244331_C_T_b37	0.0015619	3.00902e-06	0.223291	0.0425513	-0.157568	rs9264740	0.99	HLA-B	31244331	6	ENSG00000130413	11_8529500_C_T_b37	0.0346925	4.46929e-05	-0.579483	0.0411744	-0.311058	rs28569911	0.4	STK33	8529500	11
ENSG00000136628	1_220130679_C_A_b37	0.00156576	3.018e-06	0.131676	0.0484385	-0.0836475	rs2047450	0.95	EPRS	220130679	1	ENSG00000187391	7_77981353_A_G_b37	0.0347888	4.48446e-05	0.450729	0.000787343	0.49689	rs73136656	0.7	MAGI2	77981353	7
ENSG00000165609	10_12193644_C_G_b37	0.00156842	3.02355e-06	0.124264	0.0548177	-0.0741465	rs11257569	0.95	NUDT5	12193644	10	ENSG00000145506	5_1026575_A_G_b37	0.0347895	4.48487e-05	0.526946	0.00652902	0.418698		0.99	NKD2	1026575	5
ENSG00000164512	5_55447048_T_C_b37	0.0015727	3.03397e-06	0.360293	0.0024872	-0.380336	rs62362365	0.01	ANKRD55	55447048	5	ENSG00000100292	22_35762290_T_G_b37	0.0348281	4.49254e-05	-0.316253	0.000786479	-0.34139	rs10854679	0.99	HMOX1	35762290	22
ENSG00000175893	9_14671006_A_T_b37	0.0015728	3.03427e-06	0.215792	0.0324352	-0.157671	rs10961650	0.8	ZDHHC21	14671006	9	ENSG00000178950	4_912948_T_A_b37	0.0348573	4.49728e-05	1.85735	1.46055e-05	1.4721	rs141088032	0.99	GAK	912948	4
ENSG00000105655	19_18565039_A_G_b37	0.001575	3.03936e-06	0.150961	0.0546956	-0.0831068	rs8107743	0.6	ISYNA1	18565039	19	ENSG00000151779	2_15527762_A_AT_b37	0.0348733	4.5004e-05	0.162304	0.00890374	0.129834		0.99	NBAS	15527762	2
ENSG00000234745	6_31328582_T_A_b37	0.00157597	3.04144e-06	0.226705	0.00131242	-0.302471	rs12664131	0.99	HLA-B	31328582	6	ENSG00000130413	11_8547822_C_T_b37	0.0349375	4.51033e-05	-0.579199	0.0411744	-0.311058	rs11041959	0.4	STK33	8547822	11
ENSG00000213390	10_98993498_G_A_b37	0.00157722	3.04446e-06	-0.132125	0.0588052	0.0869096	rs1253404	0.3	ARHGAP19	98993498	10	ENSG00000169660	17_80373452_C_T_b37	0.0349689	4.51578e-05	0.172522	0.00198319	0.155996	rs4789769	0.8	HEXDC	80373452	17
ENSG00000243955	6_52655506_G_A_b37	0.00157768	3.04547e-06	1.07517	0.000257882	-1.32077	rs117321520	0.01	GSTA1	52655506	6	ENSG00000183621	10_31135644_G_A_b37	0.0349738	4.5171e-05	-0.231861	0.0290245	-0.139623	rs2994658	0.8	ZNF438	31135644	10
ENSG00000136628	1_220129886_G_T_b37	0.00157805	3.04667e-06	0.13143	0.0519894	-0.0838403	rs28602468	0.95	EPRS	220129886	1	ENSG00000177076	9_19360892_A_G_b37	0.0350021	4.52261e-05	-1.78805	0.000139592	-1.68823	rs117277929	0.01	ACER2	19360892	9
ENSG00000136628	1_220129811_C_A_b37	0.00157841	3.04749e-06	0.131433	0.0519894	-0.0838403	rs17006909	0.95	EPRS	220129811	1	ENSG00000090273	1_27260372_A_G_b37	0.0350298	4.52736e-05	5.77046	0.26326	0.0883152	rs145352507	0.95	NUDC	27260372	1
ENSG00000136628	1_220129785_CT_C_b37	0.00158112	3.05388e-06	0.13142	0.0519894	-0.0838403	rs397860885	0.95	EPRS	220129785	1	ENSG00000163584	3_170648508_C_T_b37	0.0350696	4.53383e-05	0.309594	0.0306622	0.200052	rs35068538	0.4	RPL22L1	170648508	3
ENSG00000187676	13_31836770_C_G_b37	0.0015841	3.0608e-06	0.187871	0.0329073	-0.134051	rs7332089	0.4	B3GALTL	31836770	13	ENSG00000130731	16_754288_C_T_b37	0.0351147	4.54181e-05	0.260942	0.0131043	0.154875	rs4984686	0.01	C16orf13	754288	16
ENSG00000175893	9_14660432_C_CGT_b37	0.00159727	3.09024e-06	0.192155	0.0483861	-0.12345	rs76976696	0.8	ZDHHC21	14660432	9	ENSG00000163584	3_170622714_C_T_b37	0.0351203	4.54531e-05	0.289188	0.0247666	0.195372	rs1879441	0.4	RPL22L1	170622714	3
ENSG00000136628	1_220155920_G_A_b37	0.00159785	3.09147e-06	0.132319	0.048305	-0.0907634	rs2133194	0.95	EPRS	220155920	1	ENSG00000163584	3_170619974_A_G_b37	0.0351203	4.54531e-05	0.289188	0.0247666	0.195372	rs35280911	0.4	RPL22L1	170619974	3
ENSG00000165409	14_81567056_T_A_b37	0.00159854	3.09313e-06	1.28355	0.0195097	-1.39602	rs115528477	0.01	TSHR	81567056	14	ENSG00000108306	17_37643256_G_A_b37	0.0351381	4.54871e-05	-0.763803	0.00447322	-0.526293	rs117760647	0.3	FBXL20	37643256	17
ENSG00000221923	19_52865649_C_G_b37	0.00159886	3.09407e-06	0.249553	0.0602802	-0.160298	rs12975893	0.4	ZNF880	52865649	19	ENSG00000163584	3_170623306_C_T_b37	0.0351381	4.54901e-05	0.289196	0.0247666	0.195372	rs35121009	0.4	RPL22L1	170623306	3
ENSG00000144791	3_45691196_G_A_b37	0.00160525	3.10771e-06	-0.202959	0.0495471	0.134837		0.99	LIMD1	45691196	3	ENSG00000090863	16_74729219_C_T_b37	0.0351402	4.55138e-05	-0.808538	0.00718134	-0.6367	rs34515646	0.99	GLG1	74729219	16
ENSG00000234745	6_31328685_C_A_b37	0.00160624	3.10973e-06	0.226581	0.00131242	-0.302471	rs12662617	0.99	HLA-B	31328685	6	ENSG00000163584	3_170623339_C_T_b37	0.0351402	4.54994e-05	0.289199	0.0247666	0.195372	rs34499097	0.4	RPL22L1	170623339	3
ENSG00000121691	11_34492747_T_C_b37	0.00160724	3.11198e-06	-0.232011	0.0124129	0.206331	rs12803540	0.99	CAT	34492747	11	ENSG00000188997	11_77945903_A_G_b37	0.0351402	4.5513e-05	-0.328093	0.000743516	-0.369202	rs11237424	0.4	KCTD21	77945903	11
ENSG00000160949	8_145658253_C_T_b37	0.00161098	3.12071e-06	0.186712	0.00820527	-0.16616	rs13270605	0.4	TONSL	145658253	8	ENSG00000167515	16_88875671_T_C_b37	0.0351402	4.55106e-05	-0.186074	0.0570623	-0.122585	rs1799842	0.6	TRAPPC2L	88875671	16
ENSG00000234745	6_31222394_A_G_b37	0.00162231	3.14512e-06	0.214016	0.0416103	-0.129132	rs75706959	0.99	HLA-B	31222394	6	ENSG00000165209	9_126090346_A_G_b37	0.0351402	4.55125e-05	-0.625735	0.00874725	-0.422203	rs73666506	0.5	STRBP	126090346	9
ENSG00000165171	7_73198616_A_G_b37	0.00162251	3.14562e-06	0.208723	0.0508439	-0.134837	rs6979031	0.01	WBSCR27	73198616	7	ENSG00000150045	12_9883523_C_A_b37	0.0352085	4.56348e-05	0.977389	0.111211	0.649184	rs115729398	0.01	KLRF1	9883523	12
ENSG00000159618	16_57564647_A_G_b37	0.00162383	3.1485e-06	-0.304362	0.0354381	0.239666	rs60044748	0.01	GPR114	57564647	16	ENSG00000135063	9_72046040_G_A_b37	0.035259	4.57276e-05	-0.190335	0.00203979	-0.176699		0.99	FAM189A2	72046040	9
ENSG00000136628	1_220136549_G_A_b37	0.00162443	3.14989e-06	0.131375	0.0432846	-0.0926792	rs4614265	0.95	EPRS	220136549	1	ENSG00000135063	9_72058510_G_C_b37	0.035259	4.57276e-05	-0.190335	0.00203979	-0.176699	rs2781531	0.99	FAM189A2	72058510	9
ENSG00000160949	8_145654101_C_G_b37	0.00162531	3.15212e-06	0.187085	0.00781115	-0.166984	rs7840439	0.4	TONSL	145654101	8	ENSG00000172322	12_10091336_A_AC_b37	0.0352637	4.57391e-05	-1.15662	0.00605229	-0.813133		0.2	CLEC12A	10091336	12
ENSG00000198502	6_32480357_G_A_b37	0.00162643	3.15474e-06	-0.53101	0.289329	0.188009		0.3	HLA-DRB5	32480357	6	ENSG00000182446	17_79548306_C_T_b37	0.0352826	4.57659e-05	0.196922	0.00152588	0.175743	rs9912938	0.99	NPLOC4	79548306	17
ENSG00000121691	11_34484283_A_T_b37	0.00163026	3.16249e-06	-0.241383	0.00879338	0.221578	rs17884666	0.99	CAT	34484283	11	ENSG00000140067	14_94444682_C_T_b37	0.0353858	4.59512e-05	1.08176	0.0191687	0.712641	rs79631394	0.01	FAM181A	94444682	14
ENSG00000187134	10_4973549_G_GCA_b37	0.00163282	3.16788e-06	0.263325	0.206123	-0.106212		0.6	AKR1C1	4973549	10	ENSG00000183621	10_31418052_T_A_b37	0.0354537	4.6082e-05	0.176484	0.0174906	0.125676	rs2994673	0.8	ZNF438	31418052	10
ENSG00000104524	8_144684947_G_A_b37	0.00163493	3.17287e-06	-0.394855	0.0695934	0.24889	rs115968937	0.01	PYCRL	144684947	8	ENSG00000163584	3_170656758_A_G_b37	0.0354897	4.61706e-05	0.309523	0.0306622	0.200052	rs2086801	0.4	RPL22L1	170656758	3
ENSG00000221923	19_52866954_A_G_b37	0.00163975	3.18381e-06	0.246092	0.0462064	-0.170464	rs2560969	0.4	ZNF880	52866954	19	ENSG00000163584	3_170662874_A_G_b37	0.0354897	4.61706e-05	0.309523	0.0306622	0.200052	rs34611289	0.4	RPL22L1	170662874	3
ENSG00000171596	2_232422289_C_T_b37	0.00164242	3.19006e-06	-0.257374	0.0111086	0.229737	rs11680529	0.2	NMUR1	232422289	2	ENSG00000163584	3_170637664_C_T_b37	0.0354897	4.61706e-05	0.309523	0.0279102	0.203144	rs6772274	0.4	RPL22L1	170637664	3
ENSG00000175265	15_34747859_C_T_b37	0.00164332	3.19217e-06	0.222892	0.353724	-0.0716114	rs28503997	0.01	GOLGA8A	34747859	15	ENSG00000163584	3_170637229_C_T_b37	0.0354897	4.61706e-05	0.309523	0.0279102	0.203144	rs35980980	0.4	RPL22L1	170637229	3
ENSG00000111725	12_120206981_CT_C_b37	0.0016503	3.20737e-06	0.176966	0.0234525	-0.132971	rs35877169	0.99	PRKAB1	120206981	12	ENSG00000163584	3_170666099_C_T_b37	0.0354897	4.61706e-05	0.309523	0.0306622	0.200052	rs71306686	0.4	RPL22L1	170666099	3
ENSG00000136628	1_220143762_A_AG_b37	0.00165053	3.20793e-06	0.127129	0.0433151	-0.0875572		0.95	EPRS	220143762	1	ENSG00000163584	3_170641520_G_A_b37	0.0355056	4.62054e-05	0.309649	0.0306622	0.200052	rs75741684	0.4	RPL22L1	170641520	3
ENSG00000234745	6_31245488_C_T_b37	0.00165161	3.21028e-06	0.258794	0.171998	-0.124447	rs9264746	0.99	HLA-B	31245488	6	ENSG00000130203	19_45395816_G_A_b37	0.0355788	4.63219e-05	0.84362	0.00124522	0.788263	rs73936968	0.8	APOE	45395816	19
ENSG00000164512	5_55449235_G_A_b37	0.00165195	3.21145e-06	0.358678	0.0024872	-0.380336	rs62362366	0.01	ANKRD55	55449235	5	ENSG00000081479	2_170233099_C_T_b37	0.0355944	4.63468e-05	-1.44914	0.007119	-1.16775	rs116540696	0.01	LRP2	170233099	2
ENSG00000100271	22_43575616_G_A_b37	0.00165199	3.21163e-06	-0.183835	0.181037	0.0855571	rs4822261	0.2	TTLL1	43575616	22	ENSG00000064199	11_124477791_C_T_b37	0.0356157	4.63793e-05	1.5009	0.0343666	0.757427	rs11820455	0.2	SPA17	124477791	11
ENSG00000213390	10_99074130_C_T_b37	0.00165339	3.21446e-06	-0.136558	0.0642313	0.0862394	rs34624597	0.3	ARHGAP19	99074130	10	ENSG00000144036	2_72692273_A_AGG_b37	0.0356289	4.64035e-05	-1.17675	0.000387678	-1.02713		0.8	EXOC6B	72692273	2
ENSG00000188004	1_159800105_C_T_b37	0.00165852	3.22609e-06	0.230158	0.189336	-0.0937159	rs41264824	0.7	C1orf204	159800105	1	ENSG00000175182	3_184130069_C_T_b37	0.0356309	4.64085e-05	0.465779	0.00464268	0.420416	rs62287527	0.01	FAM131A	184130069	3
ENSG00000175265	15_34747862_T_C_b37	0.00166356	3.23753e-06	0.222645	0.353724	-0.0716114	rs28485369	0.01	GOLGA8A	34747862	15	ENSG00000130413	11_8555910_A_T_b37	0.0357272	4.6567e-05	-0.579012	0.0411744	-0.311058	rs7108379	0.4	STK33	8555910	11
ENSG00000221923	19_52866171_T_C_b37	0.00166835	3.24863e-06	0.246171	0.0459934	-0.170835	rs2560878	0.4	ZNF880	52866171	19	ENSG00000172661	10_46160240_G_A_b37	0.0357308	4.65741e-05	-0.987738	0.0468201	-0.880993	rs117021421	0.3	FAM21C	46160240	10
ENSG00000148082	9_91612639_A_G_b37	0.00167445	3.2625e-06	-0.224905	0.00761507	0.204624	rs7858626	0.3	SHC3	91612639	9	ENSG00000162433	1_65757515_G_A_b37	0.0357807	4.66604e-05	0.886675	1.48672e-05	1.14852	rs12088317	0.01	AK4	65757515	1
ENSG00000152253	2_169608732_T_C_b37	0.00167637	3.26669e-06	0.577339	0.101019	-0.278609	rs72881714	0.01	SPC25	169608732	2	ENSG00000119661	14_74137730_C_T_b37	0.035829	4.67471e-05	0.233223	0.0680099	0.13343	rs62004922	0.01	DNAL1	74137730	14
ENSG00000234745	6_31245489_A_G_b37	0.00167764	3.27015e-06	0.258629	0.171998	-0.124447	rs9264747	0.99	HLA-B	31245489	6	ENSG00000177000	1_11932704_T_C_b37	0.035865	4.68273e-05	0.263801	0.000418896	0.255569	rs7415914	0.99	MTHFR	11932704	1
ENSG00000160949	8_145653550_G_A_b37	0.0016803	3.27577e-06	0.18582	0.00961655	-0.162278	rs2291130	0.4	TONSL	145653550	8	ENSG00000132570	5_134259243_C_T_b37	0.0358707	4.68394e-05	-1.45422	0.000101675	-1.66308	rs149668268	0.2	PCBD2	134259243	5
ENSG00000237541	6_32662904_G_C_b37	0.0016823	3.28346e-06	0.343366	0.110831	-0.199676	rs2856670	0.2	HLA-DQA2	32662904	6	ENSG00000186184	13_28172776_CTG_C_b37	0.035908	4.68976e-05	-0.159945	0.0105495	-0.124438	rs10541072	0.99	POLR1D	28172776	13
ENSG00000237541	6_32666397_C_T_b37	0.0016823	3.28346e-06	0.343366	0.110831	-0.199676	rs2856727	0.2	HLA-DQA2	32666397	6	ENSG00000118298	1_150156083_G_A_b37	0.0359488	4.69826e-05	-1.17957	0.000144179	-1.05674	rs73005616	0.01	CA14	150156083	1
ENSG00000237541	6_32664880_T_G_b37	0.0016823	3.28346e-06	0.343366	0.110831	-0.199676	rs2647003	0.2	HLA-DQA2	32664880	6	ENSG00000187474	19_52358674_TCAAG_T_b37	0.0359488	4.69962e-05	-73.5094	0.18852	-0.28609	rs375332968	0.5	FPR3	52358674	19
ENSG00000237541	6_32663606_G_C_b37	0.0016823	3.28346e-06	0.343366	0.110831	-0.199676	rs2856668	0.2	HLA-DQA2	32663606	6	ENSG00000106853	9_114367666_C_T_b37	0.0360146	4.71059e-05	0.580267	0.280752	0.163069	rs10980962	0.6	PTGR1	114367666	9
ENSG00000237541	6_32663925_C_A_b37	0.0016823	3.28346e-06	0.343366	0.110831	-0.199676	rs2647016	0.2	HLA-DQA2	32663925	6	ENSG00000100012	22_30751186_G_C_b37	0.0361322	4.72884e-05	0.696445	0.0013528	0.720895	rs2283866	0.01	SEC14L3	30751186	22
ENSG00000237541	6_32664284_C_G_b37	0.0016823	3.28346e-06	0.343366	0.110831	-0.199676	rs2647013	0.2	HLA-DQA2	32664284	6	ENSG00000139083	12_11853648_T_G_b37	0.0361488	4.73171e-05	0.774286	0.0704498	0.563125	rs61921765	0.99	ETV6	11853648	12
ENSG00000237541	6_32666738_C_T_b37	0.0016823	3.28346e-06	0.343366	0.110831	-0.199676	rs2856725	0.2	HLA-DQA2	32666738	6	ENSG00000106443	7_11225216_T_C_b37	0.0361488	4.73173e-05	-0.211251	0.0247903	-0.141036	rs10261575	0.7	PHF14	11225216	7
ENSG00000237541	6_32663004_A_G_b37	0.0016823	3.28346e-06	0.343366	0.110831	-0.199676	rs2647022	0.2	HLA-DQA2	32663004	6	ENSG00000235109	6_28388120_T_C_b37	0.0361513	4.7323e-05	-1.47126	0.00016506	-1.56192	rs78929294	0.01	ZSCAN31	28388120	6
ENSG00000237541	6_32660375_A_G_b37	0.0016823	3.28346e-06	0.343366	0.110831	-0.199676	rs2858324	0.2	HLA-DQA2	32660375	6	ENSG00000090924	19_40014868_A_G_b37	0.0361655	4.73463e-05	0.934722	0.0551881	0.525889		0.99	PLEKHG2	40014868	19
ENSG00000237541	6_32664458_T_C_b37	0.0016823	3.28346e-06	0.343366	0.110831	-0.199676	rs2647012	0.2	HLA-DQA2	32664458	6	ENSG00000249709	19_12648793_C_T_b37	0.0362199	4.74463e-05	0.241022	0.0496502	0.130669	rs4804718	0.2	ZNF564	12648793	19
ENSG00000237541	6_32665285_G_T_b37	0.0016823	3.28346e-06	0.343366	0.110831	-0.199676	rs2856666	0.2	HLA-DQA2	32665285	6	ENSG00000106443	7_11045671_G_A_b37	0.0362199	4.7446e-05	-0.291564	0.007765	-0.223088	rs6976070	0.7	PHF14	11045671	7
ENSG00000237541	6_32658327_G_T_b37	0.0016823	3.28346e-06	0.343366	0.110831	-0.199676	rs9275212	0.2	HLA-DQA2	32658327	6	ENSG00000183621	10_31203979_T_G_b37	0.0362321	4.74743e-05	-0.225066	0.0179477	-0.151666	rs957714	0.8	ZNF438	31203979	10
ENSG00000237541	6_32665367_T_G_b37	0.0016823	3.28346e-06	0.343366	0.110831	-0.199676	rs2646998	0.2	HLA-DQA2	32665367	6	ENSG00000100012	22_30757829_TTC_T_b37	0.0363022	4.76189e-05	0.696098	0.00145115	0.715327	rs552592934	0.01	SEC14L3	30757829	22
ENSG00000121691	11_34477876_G_C_b37	0.00168451	3.28845e-06	-0.240226	0.00852536	0.22153	rs2073059	0.99	CAT	34477876	11	ENSG00000135823	1_180922008_T_C_b37	0.0363108	4.76352e-05	-0.183078	0.000133642	-0.18786	rs4652540	0.7	STX6	180922008	1
ENSG00000234745	6_31311554_A_G_b37	0.00168619	3.29262e-06	0.262125	0.00302184	-0.262418	rs9265834	0.99	HLA-B	31311554	6	ENSG00000135823	1_180922807_G_A_b37	0.0363218	4.76572e-05	-0.183082	0.000133642	-0.18786	rs870046	0.7	STX6	180922807	1
ENSG00000204525	6_31236231_G_T_b37	0.0016873	3.29522e-06	0.233507	0.180052	-0.115023	rs35482069	0.99	HLA-C	31236231	6	ENSG00000106853	9_114368413_A_C_b37	0.0364024	4.77817e-05	0.580217	0.280752	0.163069		0.6	PTGR1	114368413	9
ENSG00000173598	12_93760823_C_T_b37	0.00169294	3.30781e-06	-0.255711	0.0975095	0.162521	rs11106996	0.4	NUDT4	93760823	12	ENSG00000130731	16_768596_G_T_b37	0.0364084	4.77919e-05	0.246942	0.000379036	0.265639	rs11248945	0.01	C16orf13	768596	16
ENSG00000105655	19_18618867_G_A_b37	0.00169418	3.31057e-06	0.151135	0.0680568	-0.079337	rs4808136	0.6	ISYNA1	18618867	19	ENSG00000104972	19_55149808_T_C_b37	0.0364124	4.77996e-05	0.508865	0.0130234	0.35939	rs10413749	0.7	LILRB1	55149808	19
ENSG00000151640	10_133960876_C_A_b37	0.00170518	3.33645e-06	-0.27023	0.0177506	0.209675	rs11146213	0.01	DPYSL4	133960876	10	ENSG00000119661	14_74172714_T_C_b37	0.0364173	4.78233e-05	0.218298	0.0788731	0.118129	rs36126051	0.01	DNAL1	74172714	14
ENSG00000177600	11_781076_C_T_b37	0.00170791	3.34281e-06	-0.269147	0.166898	0.138102	rs12226463	0.99	RPLP2	781076	11	ENSG00000163629	4_87668029_C_T_b37	0.0364189	4.78346e-05	0.207529	0.000166867	0.237732	rs1187209	0.99	PTPN13	87668029	4
ENSG00000104524	8_144677083_G_A_b37	0.00171499	3.35906e-06	-0.343538	0.183903	0.175036	rs56842426	0.01	PYCRL	144677083	8	ENSG00000135823	1_180929200_T_C_b37	0.0364257	4.78459e-05	-0.183106	0.000133642	-0.18786	rs4652542	0.7	STX6	180929200	1
ENSG00000105655	19_18617151_G_T_b37	0.0017211	3.37251e-06	0.151012	0.0680568	-0.079337	rs8109573	0.6	ISYNA1	18617151	19	ENSG00000188026	12_124006145_A_AAAT_b37	0.036478	4.79338e-05	0.142487	0.000736473	0.155672		0.8	RILPL1	124006145	12
ENSG00000134333	11_18496526_G_A_b37	0.00172112	3.37277e-06	-0.448752	0.0367128	0.266874	rs12361289	0.4	LDHA	18496526	11	ENSG00000157856	2_26664327_C_T_b37	0.036478	4.79339e-05	-0.458711	0.000160379	-0.457599	rs11126483	0.01	DRC1	26664327	2
ENSG00000166260	17_53042872_A_G_b37	0.00172228	3.3755e-06	-0.135855	0.0503407	0.0933433	rs2541240	0.4	COX11	53042872	17	ENSG00000235109	6_28310054_C_T_b37	0.036493	4.79561e-05	-1.46993	0.000103361	-1.62615	rs116317091	0.01	ZSCAN31	28310054	6
ENSG00000141580	17_80556103_C_T_b37	0.00172615	3.3848e-06	-0.178587	0.0689506	0.108586	rs4789807	0.99	WDR45B	80556103	17	ENSG00000150394	16_61724541_TTTG_T_b37	0.0365511	4.80735e-05	0.668203	0.13624	0.308065	rs376769511	0.01	CDH8	61724541	16
ENSG00000221923	19_52875936_C_T_b37	0.0017264	3.3854e-06	-0.308099	0.00987262	0.293865	rs62108315	0.4	ZNF880	52875936	19	ENSG00000113368	5_126115151_T_C_b37	0.0365532	4.80794e-05	-0.601122	0.0446296	-0.375458	rs75222840	0.6	LMNB1	126115151	5
ENSG00000243955	6_52620621_C_T_b37	0.0017337	3.40166e-06	1.11442	0.0359204	-1.37345	rs138931110	0.01	GSTA1	52620621	6	ENSG00000236790	2_8545258_T_C_b37	0.0365981	4.81499e-05	0.31654	0.00168152	0.280627	rs4399691	0.01	LINC00299	8545258	2
ENSG00000171115	7_150142838_C_T_b37	0.00173446	3.40327e-06	-0.61829	0.0314527	0.52545	rs1880313	0.9	GIMAP8	150142838	7	ENSG00000163584	3_170630520_G_T_b37	0.0366014	4.81567e-05	0.30523	0.00459728	0.249471	rs13073970	0.4	RPL22L1	170630520	3
ENSG00000136628	1_220132739_A_C_b37	0.00173903	3.41523e-06	0.130107	0.051596	-0.0833463	rs4846608	0.95	EPRS	220132739	1	ENSG00000151067	12_2467682_C_T_b37	0.0366656	4.82678e-05	-0.596057	0.000587676	-0.597431	rs116992907	0.7	CACNA1C	2467682	12
ENSG00000136628	1_220131464_G_A_b37	0.00174256	3.4233e-06	0.1301	0.051596	-0.0833463	rs10863518	0.95	EPRS	220131464	1	ENSG00000236790	2_8545259_G_A_b37	0.0367542	4.84088e-05	0.317388	0.00168152	0.280627	rs4416186	0.01	LINC00299	8545259	2
ENSG00000136628	1_220131175_A_T_b37	0.00174457	3.42783e-06	0.130098	0.051596	-0.0833463	rs11118469	0.95	EPRS	220131175	1	ENSG00000176783	5_178893741_G_A_b37	0.0367994	4.85072e-05	-0.776912	0.0194158	-0.61201		0.7	RUFY1	178893741	5
ENSG00000136628	1_220131270_A_T_b37	0.00174481	3.42842e-06	0.130096	0.051596	-0.0833463	rs11118470	0.95	EPRS	220131270	1	ENSG00000079819	6_131423075_T_C_b37	0.0368312	4.85659e-05	-0.253027	0.0013003	-0.251733	rs9483218	0.3	EPB41L2	131423075	6
ENSG00000136628	1_220130716_A_G_b37	0.00174691	3.43394e-06	0.130091	0.051596	-0.0833463	rs11118468	0.95	EPRS	220130716	1	ENSG00000078053	7_38499764_G_A_b37	0.0368312	4.85683e-05	0.26592	0.141572	0.127192	rs35142313	0.2	AMPH	38499764	7
ENSG00000136628	1_220130996_G_C_b37	0.00174734	3.4349e-06	0.130083	0.051596	-0.0833463	rs12039217	0.95	EPRS	220130996	1	ENSG00000119661	14_74103091_G_A_b37	0.0368864	4.8673e-05	0.228033	0.0475065	0.142825	rs62004884	0.01	DNAL1	74103091	14
ENSG00000136628	1_220130843_C_T_b37	0.00174859	3.43758e-06	0.13008	0.051596	-0.0833463	rs4323718	0.95	EPRS	220130843	1	ENSG00000100012	22_30758236_C_T_b37	0.0369027	4.87035e-05	0.695539	0.00145115	0.715327	rs5994294	0.01	SEC14L3	30758236	22
ENSG00000136628	1_220130455_G_A_b37	0.00174923	3.43896e-06	0.130079	0.051596	-0.0833463	rs10495142	0.95	EPRS	220130455	1	ENSG00000205810	12_10560591_C_T_b37	0.0369768	4.88292e-05	0.209877	0.0215107	0.152857	rs2734565	0.01	KLRC3	10560591	12
ENSG00000136628	1_220132906_T_C_b37	0.00174926	3.43937e-06	0.130103	0.051596	-0.0833463	rs6663868	0.95	EPRS	220132906	1	ENSG00000205810	12_10562089_A_C_b37	0.0369768	4.88292e-05	0.209877	0.0215107	0.152857	rs1841958	0.01	KLRC3	10562089	12
ENSG00000136628	1_220130882_G_A_b37	0.00175064	3.44242e-06	0.130072	0.051596	-0.0833463	rs2047451	0.95	EPRS	220130882	1	ENSG00000112902	5_9458588_C_T_b37	0.0369768	4.88232e-05	1.83945	0.0121494	1.54412	rs144173028	0.6	SEMA5A	9458588	5
ENSG00000108264	17_35744215_C_T_b37	0.00176137	3.46725e-06	0.141562	0.0375472	-0.0970235	rs56116846	0.4	TADA2A	35744215	17	ENSG00000188056	6_41163133_G_T_b37	0.036978	4.88819e-05	-2.51323	0.0128235	-1.74991	rs116704654	0.01	TREML4	41163133	6
ENSG00000065911	2_74385705_G_A_b37	0.00176668	3.47923e-06	0.213842	0.15793	-0.10013	rs7562297	0.6	MTHFD2	74385705	2	ENSG00000137871	15_57220138_G_A_b37	0.036978	4.8864e-05	1.60419	0.000181847	1.74701	rs112113816	0.4	ZNF280D	57220138	15
ENSG00000165171	7_73184435_G_C_b37	0.0017684	3.48284e-06	0.212988	0.102325	-0.116443	rs7084	0.01	WBSCR27	73184435	7	ENSG00000161798	12_50266164_G_A_b37	0.0369802	4.88873e-05	-0.352757	0.00584533	-0.302701	rs706798	0.01	AQP5	50266164	12
ENSG00000165609	10_12216930_T_TA_b37	0.00176948	3.48532e-06	0.122984	0.0721003	-0.0729817	rs398012819	0.95	NUDT5	12216930	10	ENSG00000188997	11_77937800_G_A_b37	0.0369861	4.89171e-05	-0.336019	0.000175221	-0.407742	rs2248407	0.4	KCTD21	77937800	11
ENSG00000101198	20_61866516_G_T_b37	0.00177347	3.4947e-06	-0.450716	0.0500416	0.311969	rs75320186	0.01	NKAIN4	61866516	20	ENSG00000078053	7_38513924_A_C_b37	0.0370013	4.89763e-05	0.265672	0.141572	0.127192	rs13238353	0.2	AMPH	38513924	7
ENSG00000134333	11_18501728_C_T_b37	0.00177516	3.49863e-06	-0.442287	0.0440145	0.256633	rs2291752	0.4	LDHA	18501728	11	ENSG00000078053	7_38517331_A_C_b37	0.0370013	4.89763e-05	0.265672	0.141572	0.127192	rs11767573	0.2	AMPH	38517331	7
ENSG00000101198	20_61867828_G_A_b37	0.00178068	3.51175e-06	-0.408044	0.0468841	0.294978	rs6011692	0.01	NKAIN4	61867828	20	ENSG00000078053	7_38477148_G_A_b37	0.0370013	4.89763e-05	0.265672	0.151914	0.123818	rs11761074	0.2	AMPH	38477148	7
ENSG00000043514	1_40359485_C_T_b37	0.00178263	3.51642e-06	-0.189132	0.00607561	0.178651	rs3131689	0.8	TRIT1	40359485	1	ENSG00000092621	1_120316912_A_C_b37	0.0370013	4.89697e-05	1.29409	0.0038263	1.06197		0.4	PHGDH	120316912	1
ENSG00000213390	10_98981092_G_A_b37	0.00179219	3.53817e-06	-0.132828	0.0801703	0.0809619	rs1253427	0.3	ARHGAP19	98981092	10	ENSG00000078053	7_38475126_G_A_b37	0.0370013	4.89763e-05	0.265672	0.151914	0.123818	rs35771266	0.2	AMPH	38475126	7
ENSG00000234745	6_31231534_T_C_b37	0.0017944	3.54438e-06	0.221933	0.29364	-0.0727942		0.99	HLA-B	31231534	6	ENSG00000205790	19_4670418_A_C_b37	0.0370509	4.90617e-05	1.43411	0.00103011	1.62423	rs185898020	0.4	AC005594.3	4670418	19
ENSG00000179532	11_6529540_A_T_b37	0.00180682	3.57082e-06	0.181254	0.000440572	-0.212496	rs720270	0.5	DNHD1	6529540	11	ENSG00000157856	2_26678040_G_T_b37	0.0370663	4.90943e-05	0.609634	0.00169858	0.518054	rs3172008	0.01	DRC1	26678040	2
ENSG00000243955	6_52641679_A_T_b37	0.00180806	3.57363e-06	1.10942	6.021e-05	-1.37679	rs115918054	0.01	GSTA1	52641679	6	ENSG00000047578	16_27473270_C_T_b37	0.0370663	4.90937e-05	-0.487873	0.374222	-0.108342	rs7199317	0.95	KIAA0556	27473270	16
ENSG00000234745	6_31301000_G_T_b37	0.00180836	3.57435e-06	0.25866	0.00579615	-0.254981	rs9265676	0.99	HLA-B	31301000	6	ENSG00000183621	10_31158023_C_T_b37	0.0370803	4.91153e-05	-0.229757	0.0280062	-0.142478	rs3121194	0.8	ZNF438	31158023	10
ENSG00000165171	7_73186172_G_A_b37	0.00181028	3.57885e-06	0.211452	0.044248	-0.139333	rs28408072	0.01	WBSCR27	73186172	7	ENSG00000034053	15_29140998_A_C_b37	0.0370932	4.91373e-05	0.321264	0.0028017	0.241917	rs142139774	0.01	APBA2	29140998	15
ENSG00000198917	9_131579182_C_T_b37	0.00181086	3.58012e-06	0.138623	0.0431691	-0.0793951	rs3115875	0.5	C9orf114	131579182	9	ENSG00000125898	20_871236_T_C_b37	0.0371114	4.9181e-05	-0.265389	0.000656701	-0.266233	rs6140553	0.4	FAM110A	871236	20
ENSG00000179344	6_32577088_TC_T_b37	0.00181216	3.58346e-06	0.369903	0.0386382	-0.246897		0.99	HLA-DQB1	32577088	6	ENSG00000120158	9_4846610_T_C_b37	0.0371181	4.9195e-05	0.272715	0.00117901	0.256566	rs159353	0.8	RCL1	4846610	9
ENSG00000176945	3_195528081_G_A_b37	0.00181303	3.58669e-06	0.223758	0.0576844	-0.139416	rs2550268	0.4	MUC20	195528081	3	ENSG00000143742	1_225893094_A_G_b37	0.0371432	4.92404e-05	1.16448	0.00121764	1.0031	rs188809506	0.99	SRP9	225893094	1
ENSG00000121691	11_34457572_G_A_b37	0.00182536	3.61423e-06	-0.232575	0.0416935	0.154587	rs10836233	0.99	CAT	34457572	11	ENSG00000147604	8_74221590_G_T_b37	0.0371785	4.93069e-05	1.58448	0.0064757	1.50617	rs140208533	0.3	RPL7	74221590	8
ENSG00000160439	19_55540476_A_G_b37	0.00182606	3.6162e-06	-0.371311	0.0392629	0.213465		0.6	RDH13	55540476	19	ENSG00000092621	1_120320748_C_T_b37	0.0371812	4.93129e-05	1.28972	0.00194993	1.12454	rs115348294	0.4	PHGDH	120320748	1
ENSG00000105655	19_18559657_G_C_b37	0.00182863	3.62227e-06	0.154633	0.0229279	-0.112527	rs34010330	0.6	ISYNA1	18559657	19	ENSG00000168994	6_3772276_G_A_b37	0.0371884	4.93297e-05	-0.217347	0.0423881	-0.132833	rs9392518	0.99	PXDC1	3772276	6
ENSG00000105655	19_18612257_G_A_b37	0.00182881	3.62275e-06	0.150091	0.0772283	-0.0786441	rs7252707	0.6	ISYNA1	18612257	19	ENSG00000173039	11_65326804_G_T_b37	0.0371909	4.93423e-05	-1.34138	0.0372786	-0.683023	rs117011552	0.8	RELA	65326804	11
ENSG00000105655	19_18556749_T_C_b37	0.00182892	3.62309e-06	0.154608	0.0350416	-0.105021	rs34053595	0.6	ISYNA1	18556749	19	ENSG00000165140	9_97276900_T_C_b37	0.0371909	4.93429e-05	-0.485819	0.0427351	-0.311214	rs35996969	0.99	FBP1	97276900	9
ENSG00000237541	6_32614127_C_G_b37	0.00183324	3.63419e-06	-0.623882	0.0722366	0.35022	rs3998176	0.2	HLA-DQA2	32614127	6	ENSG00000100292	22_35761650_C_T_b37	0.0372073	4.93745e-05	-0.306299	0.000607816	-0.353011	rs4359744	0.99	HMOX1	35761650	22
ENSG00000100991	20_33602948_GC_G_b37	0.0018416	3.65406e-06	-0.135901	0.0180886	0.108776	rs796340976	0.99	TRPC4AP	33602948	20	ENSG00000163781	3_133470186_C_T_b37	0.0372132	4.94189e-05	-0.513804	0.00542601	-0.381952		0.8	TOPBP1	133470186	3
ENSG00000234745	6_31231501_A_G_b37	0.00184549	3.66321e-06	0.218318	0.159032	-0.0994755	rs9264458	0.99	HLA-B	31231501	6	ENSG00000120158	9_4846642_G_A_b37	0.0372132	4.9426e-05	0.272627	0.00117901	0.256566	rs295256	0.8	RCL1	4846642	9
ENSG00000198917	9_131577981_A_T_b37	0.00184629	3.66531e-06	0.13842	0.0431691	-0.0793951	rs10739736	0.5	C9orf114	131577981	9	ENSG00000138796	4_108845267_TGC_T_b37	0.0372157	4.94536e-05	-0.329541	0.0323021	-0.23495		0.99	HADH	108845267	4
ENSG00000140265	15_43649719_C_T_b37	0.00184637	3.66568e-06	0.174374	0.186017	-0.0826533	rs62019442	0.2	ZSCAN29	43649719	15	ENSG00000131400	19_50911595_A_T_b37	0.0372157	4.94594e-05	1.84136	0.000294453	1.89995		0.99	NAPSA	50911595	19
ENSG00000101198	20_61868348_T_C_b37	0.00184768	3.66892e-06	-0.401431	0.0344307	0.282133	rs9808612	0.01	NKAIN4	61868348	20	ENSG00000131400	19_50904851_G_A_b37	0.0372157	4.94594e-05	1.84136	0.000294453	1.89995	rs41550518	0.99	NAPSA	50904851	19
ENSG00000164919	8_100900356_A_T_b37	0.00185379	3.68355e-06	0.19538	0.178622	-0.0858482		0.9	COX6C	100900356	8	ENSG00000236790	2_8545265_A_T_b37	0.0372181	4.94652e-05	0.316991	0.00294854	0.267509	rs4519486	0.01	LINC00299	8545265	2
ENSG00000175893	9_14670037_C_G_b37	0.00185691	3.69315e-06	0.213368	0.0324352	-0.157671		0.8	ZDHHC21	14670037	9	ENSG00000165140	9_97278689_T_C_b37	0.0372421	4.95143e-05	-0.485561	0.0427351	-0.311214	rs12340469	0.99	FBP1	97278689	9
ENSG00000141580	17_80560494_G_A_b37	0.00185692	3.69328e-06	-0.177845	0.0999456	0.0993711	rs4822	0.99	WDR45B	80560494	17	ENSG00000100802	14_23490422_C_T_b37	0.0372954	4.9595e-05	-0.887858	3.22154e-05	-0.903289	rs73596466	0.2	C14orf93	23490422	14
ENSG00000151640	10_133942234_CCTA_C_b37	0.00185711	3.6939e-06	-0.303996	0.0400409	0.206108	rs59946734	0.01	DPYSL4	133942234	10	ENSG00000101425	20_36829883_A_T_b37	0.0373237	4.964e-05	1.29471	0.0019497	1.24767	rs13041232	0.01	BPI	36829883	20
ENSG00000179344	6_32630053_CAT_C_b37	0.00186073	3.70186e-06	0.257625	0.0828611	-0.154699		0.99	HLA-DQB1	32630053	6	ENSG00000183621	10_31209781_C_G_b37	0.0373453	4.96812e-05	-0.2237	0.0431524	-0.125388	rs2994629	0.8	ZNF438	31209781	10
ENSG00000136628	1_220155683_A_C_b37	0.00186088	3.70226e-06	0.131114	0.0314128	-0.0892824	rs2173403	0.95	EPRS	220155683	1	ENSG00000006007	16_19413332_G_A_b37	0.037357	4.9704e-05	-0.957258	0.120041	-0.518257	rs142540936	0.7	GDE1	19413332	16
ENSG00000075234	22_46765878_G_A_b37	0.00186335	3.70855e-06	0.416409	0.00789397	-0.328047	rs76033379	0.95	TTC38	46765878	22	ENSG00000179750	22_39332809_G_A_b37	0.0373826	4.97567e-05	0.483596	0.0296822	0.307842	rs1004748	0.01	APOBEC3B	39332809	22
ENSG00000105655	19_18569833_G_A_b37	0.00186387	3.71068e-06	0.151782	0.0316504	-0.0934378	rs10164319	0.6	ISYNA1	18569833	19	ENSG00000113368	5_126124241_A_G_b37	0.0373826	4.97579e-05	-0.597662	0.0504005	-0.35098	rs6864284	0.6	LMNB1	126124241	5
ENSG00000105655	19_18564705_A_G_b37	0.00186387	3.71068e-06	0.151782	0.0316504	-0.0934378	rs8107367	0.6	ISYNA1	18564705	19	ENSG00000144214	2_99926614_C_G_b37	0.0374931	4.99586e-05	0.21361	0.0119653	0.167118	rs10779902	0.01	LYG1	99926614	2
ENSG00000105655	19_18572834_C_T_b37	0.00186387	3.71068e-06	0.151782	0.0316504	-0.0934378	rs8103622	0.6	ISYNA1	18572834	19	ENSG00000043514	1_40248288_T_C_b37	0.0375022	4.9984e-05	0.157592	0.00999131	0.12392	rs230322	0.8	TRIT1	40248288	1
ENSG00000105655	19_18567555_C_A_b37	0.00186387	3.71068e-06	0.151782	0.0316504	-0.0934378	rs2007981	0.6	ISYNA1	18567555	19	ENSG00000144369	2_187718869_C_T_b37	0.0375484	5.0069e-05	0.379288	0.00472539	0.329362	rs3114922	0.01	FAM171B	187718869	2
ENSG00000065911	2_74387226_T_C_b37	0.0018646	3.71227e-06	0.210437	0.159959	-0.0986702	rs1620482	0.6	MTHFD2	74387226	2	ENSG00000188342	13_45892412_T_TGAAGGTCAAGG_b37	0.0375538	5.00851e-05	0.15331	0.0373616	0.0887264	rs397938730	0.3	GTF2F2	45892412	13
ENSG00000165171	7_73197439_T_TTC_b37	0.00186819	3.72027e-06	0.210315	0.0385642	-0.1562		0.01	WBSCR27	73197439	7	ENSG00000110871	12_120995686_C_T_b37	0.0375706	5.01175e-05	-0.554831	0.0181422	-0.437011	rs148974387	0.2	COQ5	120995686	12
ENSG00000106348	7_128011299_C_T_b37	0.00186876	3.72165e-06	0.988518	8.66439e-05	-1.37919		0.6	IMPDH1	128011299	7	ENSG00000168994	6_3772809_C_T_b37	0.0375858	5.01501e-05	-0.21718	0.0423881	-0.132833	rs9378818	0.99	PXDC1	3772809	6
ENSG00000104524	8_144673956_C_A_b37	0.00186976	3.72422e-06	-0.342153	0.183903	0.175036	rs79185314	0.01	PYCRL	144673956	8	ENSG00000105641	19_17935078_G_T_b37	0.0376081	5.01824e-05	0.583931	0.0361928	0.32865	rs3761050	0.01	SLC5A5	17935078	19
ENSG00000038945	8_16224716_C_T_b37	0.0018711	3.72756e-06	-0.324446	0.0040184	0.332714	rs34484299	0.8	MSR1	16224716	8	ENSG00000128422	17_39818866_T_TCA_b37	0.037626	5.02112e-05	1.20028	0.000807221	0.841852	rs398100512	0.01	KRT17	39818866	17
ENSG00000105655	19_18562624_C_T_b37	0.00187266	3.73115e-06	0.151755	0.0743529	-0.0795801	rs2303695	0.6	ISYNA1	18562624	19	ENSG00000095917	16_1293616_C_T_b37	0.0377284	5.03679e-05	1.18218	0.0453695	0.825334		0.4	TPSD1	1293616	16
ENSG00000075234	22_46766318_CCA_C_b37	0.00187665	3.74059e-06	0.407785	0.013224	-0.301689		0.95	TTC38	46766318	22	ENSG00000163781	3_133469584_A_C_b37	0.0377821	5.04696e-05	-0.513374	0.00542601	-0.381952	rs149151053	0.8	TOPBP1	133469584	3
ENSG00000204525	6_31236341_C_T_b37	0.00188026	3.74949e-06	0.233467	0.189471	-0.112616	rs34247821	0.99	HLA-C	31236341	6	ENSG00000110871	12_120983581_A_G_b37	0.0378149	5.05259e-05	-0.554526	0.0181422	-0.437011	rs11065159	0.2	COQ5	120983581	12
ENSG00000105655	19_18553685_GA_G_b37	0.00188142	3.75233e-06	0.150846	0.0489148	-0.0917785	rs397709999	0.6	ISYNA1	18553685	19	ENSG00000110871	12_120982076_A_G_b37	0.0378149	5.05259e-05	-0.554526	0.0181422	-0.437011	rs11065156	0.2	COQ5	120982076	12
ENSG00000160949	8_145647954_T_C_b37	0.00188255	3.75497e-06	0.181419	0.0139088	-0.151679	rs12682512	0.4	TONSL	145647954	8	ENSG00000188342	13_45892294_A_G_b37	0.0378398	5.05816e-05	0.153162	0.0373616	0.0887264	rs7328651	0.3	GTF2F2	45892294	13
ENSG00000135766	1_231597854_T_A_b37	0.00188368	3.75759e-06	-0.175342	0.0842898	0.08919	rs1765805	0.6	EGLN1	231597854	1	ENSG00000188342	13_45892310_T_C_b37	0.0378398	5.05816e-05	0.153162	0.0373616	0.0887264	rs7330414	0.3	GTF2F2	45892310	13
ENSG00000134900	13_103322747_C_T_b37	0.00188984	3.77213e-06	-0.1052	0.0692155	0.0636454	rs34841982	0.99	TPP2	103322747	13	ENSG00000144214	2_100008408_C_A_b37	0.0378488	5.06037e-05	-0.220683	0.00670491	-0.185296	rs13389623	0.01	LYG1	100008408	2
ENSG00000234745	6_31311566_C_G_b37	0.00189071	3.77423e-06	0.260712	0.0058464	-0.255193	rs9265835	0.99	HLA-B	31311566	6	ENSG00000188342	13_45892546_G_A_b37	0.0378488	5.06026e-05	0.153158	0.0373616	0.0887264	rs7334453	0.3	GTF2F2	45892546	13
ENSG00000137261	6_24505221_G_A_b37	0.00189236	3.77855e-06	-0.282319	0.00204737	0.324293	rs2817220	0.2	KIAA0319	24505221	6	ENSG00000188342	13_45892644_A_G_b37	0.0378566	5.06166e-05	0.153148	0.0373616	0.0887264	rs7334144	0.3	GTF2F2	45892644	13
ENSG00000184381	22_38518731_C_T_b37	0.00189594	3.78693e-06	0.166128	0.0234096	-0.133933	rs4820315	0.9	PLA2G6	38518731	22	ENSG00000144214	2_100000533_A_G_b37	0.0378863	5.06613e-05	-0.229259	0.00664626	-0.184671		0.01	LYG1	100000533	2
ENSG00000234745	6_31300518_T_G_b37	0.00190013	3.7967e-06	0.258304	0.0058464	-0.255193	rs9265656	0.99	HLA-B	31300518	6	ENSG00000119630	14_75377555_C_A_b37	0.0379026	5.07057e-05	0.204331	0.000887629	0.242007	rs2003490	0.01	PGF	75377555	14
ENSG00000101198	20_61867454_A_G_b37	0.00190063	3.79844e-06	-0.40705	0.0468841	0.294978	rs6011691	0.01	NKAIN4	61867454	20	ENSG00000100292	22_35763314_G_A_b37	0.0379026	5.07006e-05	-0.315387	0.00109661	-0.334836	rs9622182	0.99	HMOX1	35763314	22
ENSG00000184381	22_38524149_G_C_b37	0.00190356	3.80568e-06	0.166122	0.0275599	-0.132745	rs9622732	0.9	PLA2G6	38524149	22	ENSG00000188827	16_3758573_G_A_b37	0.0379213	5.07357e-05	-4.97874	0.228824	0.072208	rs138572542	0.4	SLX4	3758573	16
ENSG00000204525	6_31231947_G_A_b37	0.00190573	3.81039e-06	0.193161	0.0516584	-0.122808	rs2524110	0.99	HLA-C	31231947	6	ENSG00000188827	16_3622852_A_G_b37	0.0379213	5.07357e-05	-547.661	0.666756	-0.030835	rs143380401	0.4	SLX4	3622852	16
ENSG00000237541	6_32649676_G_T_b37	0.00190642	3.81203e-06	0.341191	0.044582	-0.24498	rs9275109	0.2	HLA-DQA2	32649676	6	ENSG00000160539	9_134176627_C_A_b37	0.0379953	5.08549e-05	0.272147	0.00720989	0.199678	rs2986603	0.01	PPAPDC3	134176627	9
ENSG00000189306	22_42973702_G_C_b37	0.00191135	3.82429e-06	0.205834	0.0458353	-0.126435	rs137074	0.3	RRP7A	42973702	22	ENSG00000157856	2_26635371_T_A_b37	0.0380654	5.09613e-05	-0.463762	5.32845e-05	-0.541736	rs11681904	0.01	DRC1	26635371	2
ENSG00000234745	6_31347798_G_A_b37	0.00191801	3.83978e-06	0.198413	0.0299484	-0.142928	rs4713460	0.99	HLA-B	31347798	6	ENSG00000183621	10_31157844_T_C_b37	0.0380655	5.09677e-05	-0.229172	0.0280062	-0.142478	rs2994663	0.8	ZNF438	31157844	10
ENSG00000234745	6_31347816_G_A_b37	0.00191801	3.83978e-06	0.198413	0.0299484	-0.142928	rs4713462	0.99	HLA-B	31347816	6	ENSG00000183621	10_31151951_T_C_b37	0.0380655	5.09677e-05	-0.229172	0.0280062	-0.142478	rs2934653	0.8	ZNF438	31151951	10
ENSG00000105655	19_18546029_AG_A_b37	0.00192138	3.84818e-06	0.150697	0.0432125	-0.0942866	rs398101116	0.6	ISYNA1	18546029	19	ENSG00000183621	10_31148933_T_C_b37	0.0380845	5.1006e-05	-0.229178	0.0280062	-0.142478	rs2934654	0.8	ZNF438	31148933	10
ENSG00000136628	1_220133340_G_T_b37	0.00192257	3.85252e-06	0.128986	0.0551164	-0.0821842	rs11118472	0.95	EPRS	220133340	1	ENSG00000165140	9_97280338_C_T_b37	0.038114	5.10642e-05	-0.484341	0.0427351	-0.311214	rs12342274	0.99	FBP1	97280338	9
ENSG00000187608	1_950716_A_T_b37	0.00192257	3.85142e-06	0.393277	0.0144546	-0.301821	rs2799069	0.2	ISG15	950716	1	ENSG00000188827	16_3754586_C_A_b37	0.0381266	5.10883e-05	-4.49029	0.36881	0.0508306	rs75912689	0.4	SLX4	3754586	16
ENSG00000121691	11_34475788_T_C_b37	0.00192257	3.8571e-06	-0.23725	0.00852536	0.22153	rs1408034	0.99	CAT	34475788	11	ENSG00000184922	17_43317574_G_A_b37	0.0381266	5.10911e-05	-0.122016	0.0190576	-0.0923383	rs7212404	0.99	FMNL1	43317574	17
ENSG00000124006	2_220385220_C_T_b37	0.00192265	3.85784e-06	-0.137025	0.059055	0.0867827	rs3755064	0.99	OBSL1	220385220	2	ENSG00000156976	3_186421244_T_C_b37	0.0381541	5.11356e-05	4.95611	0.684354	-0.0300916	rs150993296	0.99	EIF4A2	186421244	3
ENSG00000188004	1_159804282_C_G_b37	0.00192332	3.86122e-06	0.184319	0.153913	-0.0818823	rs2494490	0.7	C1orf204	159804282	1	ENSG00000163161	2_127922498_G_A_b37	0.0381797	5.11848e-05	0.412334	0.000675591	0.402421	rs56199651	0.99	ERCC3	127922498	2
ENSG00000179344	6_32584445_T_TC_b37	0.00192412	3.86524e-06	-0.383454	0.154082	0.19576	rs28383896	0.99	HLA-DQB1	32584445	6	ENSG00000172057	17_38045084_G_A_b37	0.0382112	5.1245e-05	-0.607739	0.0001493	-0.64355	rs146767035	0.3	ORMDL3	38045084	17
ENSG00000104524	8_144673065_G_A_b37	0.00192412	3.8652e-06	-0.341636	0.183903	0.175036	rs58016285	0.01	PYCRL	144673065	8	ENSG00000099308	19_18156613_A_T_b37	0.0382472	5.13005e-05	0.151877	0.00750841	0.12764	rs3761043	0.7	MAST3	18156613	19
[truncated: 13,036 more rows]

## Sheet: Table S11
Table S11. Sex-specific stQTLs identified using Sex-SNP interaction terms
[truncated: 300 more rows]
